# Supplementary material for: Tracking single hiPSC-derived cardiomyocyte contractile function using CONTRAX an efficient pipeline for traction force measurement
Source: Nat Commun. 2024 Jun 26;15:5427. doi: 10.1038/s41467-024-49755-3 (PMC11208611; doi:10.1038/s41467-024-49755-3)
Supplement: Supplementary file 4 — Source Data [file 41467_2024_49755_MOESM4_ESM.zip]

Archive with 38 entries (38 files):
- Figure 2_b_c.xlsx
- __MACOSX/._Figure 2_b_c.xlsx
- Figure 3_a_d.xlsx
- __MACOSX/._Figure 3_a_d.xlsx
- Figure 4_a_d.xlsx
- __MACOSX/._Figure 4_a_d.xlsx
- Figure 5_a_c.xlsx
- __MACOSX/._Figure 5_a_c.xlsx
- Figure 6_a_d.xlsx
- __MACOSX/._Figure 6_a_d.xlsx
- Figure 7_a_d.xlsx
- __MACOSX/._Figure 7_a_d.xlsx
- Figure 8_a_c.xlsx
- __MACOSX/._Figure 8_a_c.xlsx
- Figure 9_a_c.xlsx
- __MACOSX/._Figure 9_a_c.xlsx
- Figure S1_a_b.xlsx
- __MACOSX/._Figure S1_a_b.xlsx
- Figure S2.xlsx
- __MACOSX/._Figure S2.xlsx
- Figure S3.xlsx
- __MACOSX/._Figure S3.xlsx
- Figure S4.xlsx
- __MACOSX/._Figure S4.xlsx
- Figure S5.xlsx
- __MACOSX/._Figure S5.xlsx
- Figure S6.xlsx
- __MACOSX/._Figure S6.xlsx
- Figure S8_a_d.xlsx
- __MACOSX/._Figure S8_a_d.xlsx
- Figure S9_a_c.xlsx
- __MACOSX/._Figure S9_a_c.xlsx
- Table S3.xlsx
- __MACOSX/._Table S3.xlsx
- Table S4.xlsx
- __MACOSX/._Table S4.xlsx
- Table S5.xlsx
- __MACOSX/._Table S5.xlsx
