# Supplementary material for: Tracking single hiPSC-derived cardiomyocyte contractile function using CONTRAX an efficient pipeline for traction force measurement
Source: Nat Commun. 2024 Jun 26;15:5427. doi: 10.1038/s41467-024-49755-3 (PMC11208611; doi:10.1038/s41467-024-49755-3)
Supplement: Supplementary file 4 — Source Data [file 41467_2024_49755_MOESM4_ESM.zip › Figure 2_b_c.xlsx]

## Sheet: Figure 2b
Area (um^2)	Area-Ratio line	Aspect ratio (-)	Experimental day	Media	Stiffness
941.175		11.5402	20	M16-1	35kPa
1518.17		8.80537	20	M16-1	35kPa
1588.36		8.48593	20	M16-1	35kPa
843.303		8.18609	20	M16-1	35kPa
1206.08		8.01124	20	M16-1	35kPa
1170.24		7.99287	20	M16-1	35kPa
1057.82		7.72941	20	M16-1	35kPa
704.323		7.34352	20	M16-1	35kPa
887.972		7.19945	20	M16-1	35kPa
740.979		7.18365	20	M16-1	35kPa
846.197		7.08957	20	M16-1	35kPa
1115.25		7.03373	20	M16-1	35kPa
1051.36		7.00015	20	M16-1	35kPa
795.74		6.88415	20	M16-1	35kPa
519.487		6.72672	20	M16-1	35kPa
1037.04		6.71872	20	M16-1	35kPa
935.387		6.65837	20	M16-1	35kPa
696.532		6.5368	20	M16-1	35kPa
520.303		6.46254	20	M16-1	35kPa
795.22		6.45989	20	M16-1	35kPa
1119.7		6.16828	20	M16-1	35kPa
829.427		6.12297	20	M16-1	35kPa
493.368		6.08494	20	M16-1	35kPa
825.272		5.99948	20	M16-1	35kPa
774.592		5.94726	20	M16-1	35kPa
563.488		5.86608	20	M16-1	35kPa
1107.02		5.86572	20	M16-1	35kPa
945.108		5.80735	20	M16-1	35kPa
826.904		5.8054	20	M16-1	35kPa
972.711		5.78851	20	M16-1	35kPa
1135.29		5.67919	20	M16-1	35kPa
995.417		5.6479	20	M16-1	35kPa
850.649		5.5942	20	M16-1	35kPa
1033.78		5.54839	20	M16-1	35kPa
746.989		5.53631	20	M16-1	35kPa
905.039		5.36704	20	M16-1	35kPa
812.806		5.32604	20	M16-1	35kPa
784.535		5.31059	20	M16-1	35kPa
1783.14		5.30674	20	M16-1	35kPa
690.076		5.28496	20	M16-1	35kPa
709.517		5.20841	20	M16-1	35kPa
1329.84		5.19234	20	M16-1	35kPa
825.346		5.12616	20	M16-1	35kPa
1383.34		5.07104	20	M16-1	35kPa
1044.91		5.05919	20	M16-1	35kPa
988.664		5.03766	20	M16-1	35kPa
946.295		4.9841	20	M16-1	35kPa
625.966		4.96945	20	M16-1	35kPa
607.49		4.87291	20	M16-1	35kPa
916.689		4.81806	20	M16-1	35kPa
464.503		4.73511	20	M16-1	35kPa
1038.75		4.71942	20	M16-1	35kPa
462.871		4.66521	20	M16-1	35kPa
576.919		4.65327	20	M16-1	35kPa
1090.62		4.5974	20	M16-1	35kPa
1271.15		4.5795	20	M16-1	35kPa
926.038		4.51516	20	M16-1	35kPa
1210.75		4.47361	20	M16-1	35kPa
1067.32		4.41183	20	M16-1	35kPa
645.407		4.23288	20	M16-1	35kPa
896.283		4.21638	20	M16-1	35kPa
1004.17		4.20796	20	M16-1	35kPa
818.816		4.18791	20	M16-1	35kPa
940.73		4.14498	20	M16-1	35kPa
1054.33		4.12406	20	M16-1	35kPa
545.383		4.12221	20	M16-1	35kPa
1380.38		4.07935	20	M16-1	35kPa
1064.13		4.00833	20	M16-1	35kPa
442.985		4.00637	20	M16-1	35kPa
542.266		3.81058	20	M16-1	35kPa
843.451		3.80574	20	M16-1	35kPa
632.422		3.71363	20	M16-1	35kPa
991.929		3.6439	20	M16-1	35kPa
1192.79		3.56385	20	M16-1	35kPa
519.041		3.44867	20	M16-1	35kPa
735.265		3.44736	20	M16-1	35kPa
525.868		3.43619	20	M16-1	35kPa
786.613		3.42947	20	M16-1	35kPa
1180.55		3.41815	20	M16-1	35kPa
941.546		3.41621	20	M16-1	35kPa
1070.66		3.32937	20	M16-1	35kPa
697.126		3.32515	20	M16-1	35kPa
945.405		3.20346	20	M16-1	35kPa
561.114		3.19995	20	M16-1	35kPa
1067.54		3.19699	20	M16-1	35kPa
803.753		3.19561	20	M16-1	35kPa
693.638		3.13937	20	M16-1	35kPa
696.606		3.09851	20	M16-1	35kPa
553.694		3.0932	20	M16-1	35kPa
599.031		3.08206	20	M16-1	35kPa
527.649		3.06957	20	M16-1	35kPa
630.492		3.04623	20	M16-1	35kPa
433.783		3.0306	20	M16-1	35kPa
1374.96		3.02903	20	M16-1	35kPa
783.125		3.01926	20	M16-1	35kPa
531.136		2.98262	20	M16-1	35kPa
1084.38		2.97833	20	M16-1	35kPa
877.065		2.96233	20	M16-1	35kPa
478.824		2.94317	20	M16-1	35kPa
602.444		2.92715	20	M16-1	35kPa
347.487		2.89452	20	M16-1	35kPa
679.837		2.89047	20	M16-1	35kPa
1115.1		2.88954	20	M16-1	35kPa
635.464		2.88246	20	M16-1	35kPa
640.732		2.85769	20	M16-1	35kPa
801.379		2.85471	20	M16-1	35kPa
939.617		2.85037	20	M16-1	35kPa
845.9		2.8485	20	M16-1	35kPa
643.7		2.84752	20	M16-1	35kPa
536.776		2.83739	20	M16-1	35kPa
328.194		2.80514	20	M16-1	35kPa
511.844		2.76781	20	M16-1	35kPa
671.378		2.7643	20	M16-1	35kPa
460.645		2.74952	20	M16-1	35kPa
667.816		2.73438	20	M16-1	35kPa
706.327		2.73287	20	M16-1	35kPa
742.314		2.73126	20	M16-1	35kPa
432.003		2.71502	20	M16-1	35kPa
804.05		2.71265	20	M16-1	35kPa
967.591		2.69033	20	M16-1	35kPa
1040.46		2.66823	20	M16-1	35kPa
348.6		2.65526	20	M16-1	35kPa
347.709		2.6192	20	M16-1	35kPa
515.034		2.58938	20	M16-1	35kPa
1049.06		2.55094	20	M16-1	35kPa
603.112		2.54723	20	M16-1	35kPa
637.616		2.53452	20	M16-1	35kPa
956.312		2.53312	20	M16-1	35kPa
693.267		2.52718	20	M16-1	35kPa
441.946		2.51051	20	M16-1	35kPa
810.803		2.5069	20	M16-1	35kPa
266.31		2.48354	20	M16-1	35kPa
956.09		2.48105	20	M16-1	35kPa
722.28		2.47291	20	M16-1	35kPa
1409.46		2.47073	20	M16-1	35kPa
673.455		2.45552	20	M16-1	35kPa
581.074		2.4504	20	M16-1	35kPa
402.174		2.41958	20	M16-1	35kPa
1093.66		2.40863	20	M16-1	35kPa
325.375		2.40132	20	M16-1	35kPa
560.001		2.39836	20	M16-1	35kPa
369.97		2.39524	20	M16-1	35kPa
292.726		2.39515	20	M16-1	35kPa
299.924		2.37842	20	M16-1	35kPa
979.241		2.36645	20	M16-1	35kPa
351.271		2.35218	20	M16-1	35kPa
619.065		2.32683	20	M16-1	35kPa
661.805		2.32608	20	M16-1	35kPa
795.369		2.2926	20	M16-1	35kPa
400.69		2.29119	20	M16-1	35kPa
682.953		2.28679	20	M16-1	35kPa
539.818		2.27849	20	M16-1	35kPa
595.914		2.27605	20	M16-1	35kPa
1052.63		2.25242	20	M16-1	35kPa
322.036		2.24025	20	M16-1	35kPa
416.569		2.23799	20	M16-1	35kPa
574.396		2.23141	20	M16-1	35kPa
656.389		2.2267	20	M16-1	35kPa
901.403		2.21512	20	M16-1	35kPa
1643.94		2.20749	20	M16-1	35kPa
765.836		2.2022	20	M16-1	35kPa
709.146		2.20081	20	M16-1	35kPa
1374.22		2.19555	20	M16-1	35kPa
814.216		2.19053	20	M16-1	35kPa
1210.97		2.17225	20	M16-1	35kPa
318.177		2.14696	20	M16-1	35kPa
366.705		2.13375	20	M16-1	35kPa
660.692		2.1103	20	M16-1	35kPa
349.193		2.09395	20	M16-1	35kPa
667		2.08773	20	M16-1	35kPa
609.567		2.05148	20	M16-1	35kPa
849.239		2.04494	20	M16-1	35kPa
784.313		2.0411	20	M16-1	35kPa
596.137		2.02016	20	M16-1	35kPa
366.186		2.01578	20	M16-1	35kPa
525.2		2.00576	20	M16-1	35kPa
367.15		1.99528	20	M16-1	35kPa
490.399		1.97392	20	M16-1	35kPa
336.208		1.93522	20	M16-1	35kPa
678.872		1.93243	20	M16-1	35kPa
382.881		1.91109	20	M16-1	35kPa
872.538		1.90026	20	M16-1	35kPa
1089.65		1.88812	20	M16-1	35kPa
573.802		1.88799	20	M16-1	35kPa
392.676		1.88403	20	M16-1	35kPa
456.934		1.87821	20	M16-1	35kPa
755.448		1.86589	20	M16-1	35kPa
357.281		1.84787	20	M16-1	35kPa
965.588		1.83668	20	M16-1	35kPa
933.903		1.83542	20	M16-1	35kPa
909.194		1.83055	20	M16-1	35kPa
666.629		1.81977	20	M16-1	35kPa
493.293		1.81544	20	M16-1	35kPa
387.556		1.8099	20	M16-1	35kPa
471.552		1.79731	20	M16-1	35kPa
347.709		1.79239	20	M16-1	35kPa
587.53		1.78216	20	M16-1	35kPa
1198.28		1.76731	20	M16-1	35kPa
662.251		1.76574	20	M16-1	35kPa
794.478		1.76492	20	M16-1	35kPa
481.124		1.76125	20	M16-1	35kPa
614.168		1.76117	20	M16-1	35kPa
408.852		1.74926	20	M16-1	35kPa
576.251		1.73385	20	M16-1	35kPa
1307.95		1.73372	20	M16-1	35kPa
897.544		1.73339	20	M16-1	35kPa
928.041		1.72996	20	M16-1	35kPa
729.255		1.72252	20	M16-1	35kPa
611.051		1.71884	20	M16-1	35kPa
293.245		1.71848	20	M16-1	35kPa
1194.72		1.71192	20	M16-1	35kPa
786.687		1.70747	20	M16-1	35kPa
244.05		1.69966	20	M16-1	35kPa
628.934		1.69756	20	M16-1	35kPa
609.122		1.69719	20	M16-1	35kPa
902.516		1.69569	20	M16-1	35kPa
747.138		1.69286	20	M16-1	35kPa
482.311		1.68252	20	M16-1	35kPa
309.718		1.67843	20	M16-1	35kPa
545.754		1.6572	20	M16-1	35kPa
394.902		1.64056	20	M16-1	35kPa
1017.45		1.6165	20	M16-1	35kPa
344.148		1.61488	20	M16-1	35kPa
773.85		1.6104	20	M16-1	35kPa
381.397		1.60993	20	M16-1	35kPa
386.665		1.58673	20	M16-1	35kPa
798.93		1.58556	20	M16-1	35kPa
25.5254		1.57175	20	M16-1	35kPa
277.515		1.57007	20	M16-1	35kPa
574.099		1.54971	20	M16-1	35kPa
262.6		1.53421	20	M16-1	35kPa
473.481		1.51343	20	M16-1	35kPa
672.342		1.50336	20	M16-1	35kPa
2293.8		1.49966	20	M16-1	35kPa
263.49		1.49821	20	M16-1	35kPa
644.516		1.48958	20	M16-1	35kPa
507.985		1.47624	20	M16-1	35kPa
145.287		1.47578	20	M16-1	35kPa
1297.05		1.47115	20	M16-1	35kPa
702.468		1.45954	20	M16-1	35kPa
388.817		1.44454	20	M16-1	35kPa
596.879		1.43551	20	M16-1	35kPa
697.126		1.42935	20	M16-1	35kPa
488.693		1.42762	20	M16-1	35kPa
388.743		1.4267	20	M16-1	35kPa
443.356		1.41888	20	M16-1	35kPa
490.474		1.41063	20	M16-1	35kPa
330.049		1.39216	20	M16-1	35kPa
780.009		1.38977	20	M16-1	35kPa
550.206		1.38336	20	M16-1	35kPa
602.073		1.38105	20	M16-1	35kPa
1060.34		1.37429	20	M16-1	35kPa
713.747		1.37304	20	M16-1	35kPa
786.242		1.37107	20	M16-1	35kPa
537.147		1.36563	20	M16-1	35kPa
864.673		1.36448	20	M16-1	35kPa
441.797		1.36387	20	M16-1	35kPa
929.229		1.35349	20	M16-1	35kPa
761.013		1.3483	20	M16-1	35kPa
1483.37		1.34118	20	M16-1	35kPa
495.668		1.31043	20	M16-1	35kPa
379.616		1.28717	20	M16-1	35kPa
597.398		1.27655	20	M16-1	35kPa
694.157		1.26617	20	M16-1	35kPa
515.183		1.25811	20	M16-1	35kPa
956.683		1.25594	20	M16-1	35kPa
365.444		1.25025	20	M16-1	35kPa
934.497		1.24755	20	M16-1	35kPa
612.239		1.23618	20	M16-1	35kPa
509.469		1.20888	20	M16-1	35kPa
437.345		1.19546	20	M16-1	35kPa
271.578		1.18881	20	M16-1	35kPa
65.1491		1.18295	20	M16-1	35kPa
684.66		1.18043	20	M16-1	35kPa
588.049		1.1346	20	M16-1	35kPa
210.288		1.11774	20	M16-1	35kPa
72.2725		1.11333	20	M16-1	35kPa
586.936		1.10253	20	M16-1	35kPa
292.429		1.10243	20	M16-1	35kPa
670.71		1.09046	20	M16-1	35kPa
428.218		1.09001	20	M16-1	35kPa
392.527		1.07894	20	M16-1	35kPa
304.672		1.07341	20	M16-1	35kPa
623.963		1.04212	20	M16-1	35kPa
398.538		1.02323	20	M16-1	35kPa
644.813		1.02156	20	M16-1	35kPa
931.974		12.6151	20	M16-1	10kPa
1114.88		10.0866	20	M16-1	10kPa
794.998		10.0167	20	M16-1	10kPa
915.576		9.93192	20	M16-1	10kPa
916.23		9.88337	20	M16-1	10kPa
1200.29		9.83265	20	M16-1	10kPa
739.569		9.42302	20	M16-1	10kPa
859.182		9.39809	20	M16-1	10kPa
1208.67		9.36925	20	M16-1	10kPa
1442.33		9.36188	20	M16-1	10kPa
830.689		9.2665	20	M16-1	10kPa
1470.09		9.23067	20	M16-1	10kPa
1327.4		9.04364	20	M16-1	10kPa
1330.44		8.9257	20	M16-1	10kPa
864.747		8.92275	20	M16-1	10kPa
1239.47		8.6177	20	M16-1	10kPa
1353.44		8.58635	20	M16-1	10kPa
900.958		8.49087	20	M16-1	10kPa
673.027		8.46581	20	M16-1	10kPa
1050.03		8.44729	20	M16-1	10kPa
522.084		8.44272	20	M16-1	10kPa
1006.99		8.41378	20	M16-1	10kPa
1289.85		8.38501	20	M16-1	10kPa
1320.49		8.22333	20	M16-1	10kPa
917.208		8.18634	20	M16-1	10kPa
944.143		8.12825	20	M16-1	10kPa
1217.8		8.03357	20	M16-1	10kPa
860.592		8.01527	20	M16-1	10kPa
727.177		7.98164	20	M16-1	10kPa
1174.54		7.9429	20	M16-1	10kPa
1103.75		7.93879	20	M16-1	10kPa
1656.26		7.86997	20	M16-1	10kPa
648.375		7.86378	20	M16-1	10kPa
512.506		7.85576	20	M16-1	10kPa
698.684		7.77793	20	M16-1	10kPa
1239.84		7.76942	20	M16-1	10kPa
492.023		7.76932	20	M16-1	10kPa
1108.8		7.73836	20	M16-1	10kPa
1161.33		7.55198	20	M16-1	10kPa
632.496		7.54294	20	M16-1	10kPa
1191.16		7.53772	20	M16-1	10kPa
1217.06		7.52956	20	M16-1	10kPa
1305.88		7.52242	20	M16-1	10kPa
891.163		7.51381	20	M16-1	10kPa
827.424		7.48101	20	M16-1	10kPa
954.531		7.46556	20	M16-1	10kPa
1346.02		7.4259	20	M16-1	10kPa
1007.07		7.41172	20	M16-1	10kPa
873.8		7.40834	20	M16-1	10kPa
1045.58		7.33375	20	M16-1	10kPa
1031.48		7.32909	20	M16-1	10kPa
1170.31		7.281	20	M16-1	10kPa
604.437		7.25834	20	M16-1	10kPa
1135.29		7.24004	20	M16-1	10kPa
1107.09		7.21737	20	M16-1	10kPa
302.075		7.18269	20	M16-1	10kPa
1347.43		7.16601	20	M16-1	10kPa
1239.99		7.16471	20	M16-1	10kPa
1376.22		7.16412	20	M16-1	10kPa
1112.36		7.15006	20	M16-1	10kPa
1153.02		7.14729	20	M16-1	10kPa
1225.81		7.1035	20	M16-1	10kPa
767.84		7.04387	20	M16-1	10kPa
505.759		7.02684	20	M16-1	10kPa
1303.43		7.02498	20	M16-1	10kPa
424.211		7.0089	20	M16-1	10kPa
933.236		6.9829	20	M16-1	10kPa
892.202		6.96941	20	M16-1	10kPa
1511.19		6.90815	20	M16-1	10kPa
698.535		6.90289	20	M16-1	10kPa
670.636		6.8514	20	M16-1	10kPa
893.612		6.78682	20	M16-1	10kPa
987.18		6.77465	20	M16-1	10kPa
1170.9		6.766	20	M16-1	10kPa
979.389		6.75477	20	M16-1	10kPa
980.279		6.74886	20	M16-1	10kPa
1354.55		6.73815	20	M16-1	10kPa
1069.4		6.72285	20	M16-1	10kPa
882.927		6.69295	20	M16-1	10kPa
1053.22		6.67864	20	M16-1	10kPa
1027.99		6.67728	20	M16-1	10kPa
852.059		6.63977	20	M16-1	10kPa
1119.41		6.62917	20	M16-1	10kPa
1438.03		6.58281	20	M16-1	10kPa
917.489		6.56708	20	M16-1	10kPa
648.004		6.54073	20	M16-1	10kPa
435.514		6.52352	20	M16-1	10kPa
738.975		6.51395	20	M16-1	10kPa
662.473		6.50298	20	M16-1	10kPa
601.331		6.49955	20	M16-1	10kPa
566.53		6.49715	20	M16-1	10kPa
1502.88		6.42275	20	M16-1	10kPa
458.079		6.4028	20	M16-1	10kPa
878.846		6.34053	20	M16-1	10kPa
782.903		6.32993	20	M16-1	10kPa
820.226		6.28075	20	M16-1	10kPa
1115.92		6.23425	20	M16-1	10kPa
1451.68		6.2011	20	M16-1	10kPa
475.114		6.19957	20	M16-1	10kPa
1118.44		6.18537	20	M16-1	10kPa
1146.71		6.18207	20	M16-1	10kPa
749.067		6.13358	20	M16-1	10kPa
602.984		6.06037	20	M16-1	10kPa
917.653		6.0355	20	M16-1	10kPa
1246.96		6.00945	20	M16-1	10kPa
1010.7		5.99086	20	M16-1	10kPa
1185.45		5.98462	20	M16-1	10kPa
913.869		5.97717	20	M16-1	10kPa
836.402		5.96618	20	M16-1	10kPa
1076.15		5.90576	20	M16-1	10kPa
1086.09		5.89919	20	M16-1	10kPa
835.512		5.89909	20	M16-1	10kPa
1126.61		5.84304	20	M16-1	10kPa
795.814		5.81773	20	M16-1	10kPa
1027.69		5.80553	20	M16-1	10kPa
571.576		5.80073	20	M16-1	10kPa
1171.42		5.78681	20	M16-1	10kPa
819.797		5.78295	20	M16-1	10kPa
971.153		5.74756	20	M16-1	10kPa
972.117		5.73356	20	M16-1	10kPa
1364.42		5.7145	20	M16-1	10kPa
869.199		5.70933	20	M16-1	10kPa
775.779		5.68773	20	M16-1	10kPa
1252.53		5.66767	20	M16-1	10kPa
1009.44		5.66379	20	M16-1	10kPa
875.459		5.65867	20	M16-1	10kPa
1386.24		5.62644	20	M16-1	10kPa
1180.03		5.60382	20	M16-1	10kPa
778.97		5.58029	20	M16-1	10kPa
628.115		5.55261	20	M16-1	10kPa
1420.15		5.54479	20	M16-1	10kPa
549.093		5.52079	20	M16-1	10kPa
1967.31		5.51679	20	M16-1	10kPa
853.32		5.48579	20	M16-1	10kPa
814.513		5.48028	20	M16-1	10kPa
989.332		5.479	20	M16-1	10kPa
662.993		5.47303	20	M16-1	10kPa
697.051		5.46606	20	M16-1	10kPa
908.526		5.41752	20	M16-1	10kPa
1924.72		5.40887	20	M16-1	10kPa
1195.17		5.39146	20	M16-1	10kPa
600.812		5.3664	20	M16-1	10kPa
790.471		5.33867	20	M16-1	10kPa
927.893		5.33426	20	M16-1	10kPa
754.112		5.33067	20	M16-1	10kPa
918.915		5.32949	20	M16-1	10kPa
435.974		5.319	20	M16-1	10kPa
1257.79		5.31382	20	M16-1	10kPa
339.25		5.28482	20	M16-1	10kPa
1603.13		5.27299	20	M16-1	10kPa
359.829		5.27197	20	M16-1	10kPa
1033.56		5.26383	20	M16-1	10kPa
1157.03		5.25366	20	M16-1	10kPa
573.283		5.23626	20	M16-1	10kPa
625.892		5.23577	20	M16-1	10kPa
1039.27		5.2125	20	M16-1	10kPa
660.915		5.21161	20	M16-1	10kPa
1118.07		5.19766	20	M16-1	10kPa
1607.88		5.18504	20	M16-1	10kPa
725.767		5.14977	20	M16-1	10kPa
1045.13		5.14683	20	M16-1	10kPa
667.774		5.14237	20	M16-1	10kPa
1114.21		5.13027	20	M16-1	10kPa
1608.03		5.11749	20	M16-1	10kPa
742.982		5.11723	20	M16-1	10kPa
905.113		5.11714	20	M16-1	10kPa
1016.27		5.10697	20	M16-1	10kPa
565.269		5.10441	20	M16-1	10kPa
399.428		5.10068	20	M16-1	10kPa
1244.22		5.09653	20	M16-1	10kPa
1446.12		5.07981	20	M16-1	10kPa
904		5.07629	20	M16-1	10kPa
911.049		5.0752	20	M16-1	10kPa
912.978		5.07043	20	M16-1	10kPa
593.837		5.06895	20	M16-1	10kPa
484.018		5.0628	20	M16-1	10kPa
716.863		5.04934	20	M16-1	10kPa
696.309		5.04682	20	M16-1	10kPa
1103.16		5.03178	20	M16-1	10kPa
1349.66		5.01127	20	M16-1	10kPa
1044.83		4.99829	20	M16-1	10kPa
1173.87		4.98876	20	M16-1	10kPa
734.078		4.98431	20	M16-1	10kPa
1256.76		4.97989	20	M16-1	10kPa
421.763		4.97953	20	M16-1	10kPa
679.466		4.97635	20	M16-1	10kPa
896.877		4.96782	20	M16-1	10kPa
1017.16		4.96219	20	M16-1	10kPa
1918.41		4.94789	20	M16-1	10kPa
473.481		4.94542	20	M16-1	10kPa
810.135		4.93861	20	M16-1	10kPa
453.551		4.93515	20	M16-1	10kPa
1101.08		4.92462	20	M16-1	10kPa
840.854		4.92315	20	M16-1	10kPa
2201.34		4.92209	20	M16-1	10kPa
544.199		4.91175	20	M16-1	10kPa
1098.71		4.90616	20	M16-1	10kPa
995.983		4.89893	20	M16-1	10kPa
631.383		4.89315	20	M16-1	10kPa
550.874		4.88262	20	M16-1	10kPa
1224.25		4.87699	20	M16-1	10kPa
785.129		4.87135	20	M16-1	10kPa
495.445		4.86255	20	M16-1	10kPa
861.9		4.85133	20	M16-1	10kPa
564.527		4.84758	20	M16-1	10kPa
1532.04		4.8319	20	M16-1	10kPa
1317.16		4.83077	20	M16-1	10kPa
538.408		4.82588	20	M16-1	10kPa
1044.98		4.82061	20	M16-1	10kPa
1116.59		4.80659	20	M16-1	10kPa
999.572		4.80481	20	M16-1	10kPa
1068.73		4.80202	20	M16-1	10kPa
648.004		4.79714	20	M16-1	10kPa
569.064		4.78667	20	M16-1	10kPa
997.939		4.78421	20	M16-1	10kPa
1282.28		4.78038	20	M16-1	10kPa
923.07		4.75989	20	M16-1	10kPa
614.836		4.75702	20	M16-1	10kPa
512.216		4.73947	20	M16-1	10kPa
954.754		4.7352	20	M16-1	10kPa
603.483		4.73443	20	M16-1	10kPa
1642.83		4.67655	20	M16-1	10kPa
1215.5		4.65345	20	M16-1	10kPa
808.206		4.6294	20	M16-1	10kPa
989.851		4.61626	20	M16-1	10kPa
1044.24		4.60318	20	M16-1	10kPa
777.486		4.60267	20	M16-1	10kPa
1139.52		4.5949	20	M16-1	10kPa
766.356		4.585	20	M16-1	10kPa
795.591		4.55469	20	M16-1	10kPa
474.075		4.54134	20	M16-1	10kPa
608.083		4.53544	20	M16-1	10kPa
561.856		4.51563	20	M16-1	10kPa
581.593		4.49358	20	M16-1	10kPa
1380.23		4.48916	20	M16-1	10kPa
981.318		4.46912	20	M16-1	10kPa
360.324		4.46371	20	M16-1	10kPa
1084.16		4.46094	20	M16-1	10kPa
805.609		4.44957	20	M16-1	10kPa
729.552		4.44897	20	M16-1	10kPa
670.932		4.44397	20	M16-1	10kPa
1080.9		4.4096	20	M16-1	10kPa
1629.99		4.39211	20	M16-1	10kPa
505.908		4.39075	20	M16-1	10kPa
1235.16		4.39045	20	M16-1	10kPa
746.767		4.33893	20	M16-1	10kPa
1426.45		4.32079	20	M16-1	10kPa
985.399		4.30519	20	M16-1	10kPa
821.265		4.29943	20	M16-1	10kPa
941.027		4.29151	20	M16-1	10kPa
640.881		4.28189	20	M16-1	10kPa
702.097		4.24999	20	M16-1	10kPa
425.992		4.24763	20	M16-1	10kPa
1177.29		4.24552	20	M16-1	10kPa
814.29		4.24325	20	M16-1	10kPa
566.605		4.23543	20	M16-1	10kPa
553.026		4.21255	20	M16-1	10kPa
790.175		4.21121	20	M16-1	10kPa
940.656		4.19185	20	M16-1	10kPa
1140.63		4.18745	20	M16-1	10kPa
2044.7		4.17671	20	M16-1	10kPa
563.637		4.14253	20	M16-1	10kPa
503.236		4.13441	20	M16-1	10kPa
677.462		4.12985	20	M16-1	10kPa
784.535		4.12983	20	M16-1	10kPa
593.688		4.12973	20	M16-1	10kPa
706.772		4.12206	20	M16-1	10kPa
1116.29		4.11541	20	M16-1	10kPa
1008.92		4.1036	20	M16-1	10kPa
761.978		4.0948	20	M16-1	10kPa
750.551		4.08634	20	M16-1	10kPa
911.533		4.08035	20	M16-1	10kPa
796.407		4.05989	20	M16-1	10kPa
651.862		4.05691	20	M16-1	10kPa
573.802		4.05589	20	M16-1	10kPa
893.909		4.04557	20	M16-1	10kPa
385.701		4.03995	20	M16-1	10kPa
411.449		4.02663	20	M16-1	10kPa
641.177		4.00318	20	M16-1	10kPa
1010.92		3.9997	20	M16-1	10kPa
770.363		3.99728	20	M16-1	10kPa
495.297		3.99538	20	M16-1	10kPa
522.158		3.98996	20	M16-1	10kPa
805.312		3.98913	20	M16-1	10kPa
1589.33		3.98583	20	M16-1	10kPa
785.871		3.98132	20	M16-1	10kPa
872.687		3.96729	20	M16-1	10kPa
819.484		3.94891	20	M16-1	10kPa
305.711		3.9293	20	M16-1	10kPa
803.976		3.92884	20	M16-1	10kPa
567.272		3.91859	20	M16-1	10kPa
419.982		3.90253	20	M16-1	10kPa
725.1		3.89294	20	M16-1	10kPa
1476.39		3.88224	20	M16-1	10kPa
779.935		3.88194	20	M16-1	10kPa
528.242		3.85309	20	M16-1	10kPa
786.39		3.83647	20	M16-1	10kPa
680.95		3.83387	20	M16-1	10kPa
626.411		3.83145	20	M16-1	10kPa
535.663		3.82958	20	M16-1	10kPa
704.62		3.82436	20	M16-1	10kPa
499.795		3.8236	20	M16-1	10kPa
877.955		3.82308	20	M16-1	10kPa
363.96		3.81225	20	M16-1	10kPa
702.839		3.80781	20	M16-1	10kPa
620.178		3.80148	20	M16-1	10kPa
980.502		3.79792	20	M16-1	10kPa
866.454		3.79459	20	M16-1	10kPa
668.632		3.79148	20	M16-1	10kPa
1803.99		3.7887	20	M16-1	10kPa
681.246		3.78196	20	M16-1	10kPa
254.883		3.78184	20	M16-1	10kPa
683.027		3.76893	20	M16-1	10kPa
648.746		3.76089	20	M16-1	10kPa
959.948		3.75974	20	M16-1	10kPa
394.753		3.75844	20	M16-1	10kPa
764.575		3.74264	20	M16-1	10kPa
290.797		3.73338	20	M16-1	10kPa
1141.52		3.72143	20	M16-1	10kPa
522.232		3.71792	20	M16-1	10kPa
891.312		3.69692	20	M16-1	10kPa
352.384		3.68343	20	M16-1	10kPa
914.166		3.66462	20	M16-1	10kPa
871.722		3.66298	20	M16-1	10kPa
2259.67		3.65241	20	M16-1	10kPa
759.974		3.65057	20	M16-1	10kPa
369.896		3.64953	20	M16-1	10kPa
559.555		3.64455	20	M16-1	10kPa
515.034		3.63269	20	M16-1	10kPa
869.422		3.62791	20	M16-1	10kPa
597.398		3.61187	20	M16-1	10kPa
471.849		3.60667	20	M16-1	10kPa
887.75		3.60045	20	M16-1	10kPa
704.175		3.59322	20	M16-1	10kPa
827.943		3.58372	20	M16-1	10kPa
1075.33		3.57515	20	M16-1	10kPa
500.12		3.55593	20	M16-1	10kPa
1145.75		3.54887	20	M16-1	10kPa
1384.6		3.54034	20	M16-1	10kPa
459.977		3.51234	20	M16-1	10kPa
674.939		3.51047	20	M16-1	10kPa
698.461		3.4944	20	M16-1	10kPa
746.024		3.48887	20	M16-1	10kPa
803.902		3.48494	20	M16-1	10kPa
524.903		3.48242	20	M16-1	10kPa
362.476		3.47731	20	M16-1	10kPa
871.871		3.46715	20	M16-1	10kPa
499.675		3.46368	20	M16-1	10kPa
981.096		3.46105	20	M16-1	10kPa
1148.42		3.45103	20	M16-1	10kPa
511.324		3.42716	20	M16-1	10kPa
1676.66		3.42158	20	M16-1	10kPa
534.92		3.40886	20	M16-1	10kPa
847.607		3.39515	20	M16-1	10kPa
496.781		3.39286	20	M16-1	10kPa
497.82		3.38914	20	M16-1	10kPa
533.362		3.38214	20	M16-1	10kPa
482.015		3.37329	20	M16-1	10kPa
721.241		3.37165	20	M16-1	10kPa
478.527		3.36941	20	M16-1	10kPa
451.889		3.36699	20	M16-1	10kPa
715.453		3.36248	20	M16-1	10kPa
1474.69		3.35585	20	M16-1	10kPa
472.591		3.34352	20	M16-1	10kPa
788.319		3.34235	20	M16-1	10kPa
456.415		3.33604	20	M16-1	10kPa
504.572		3.33371	20	M16-1	10kPa
761.384		3.33156	20	M16-1	10kPa
424.434		3.32426	20	M16-1	10kPa
1449.9		3.31659	20	M16-1	10kPa
476.524		3.30775	20	M16-1	10kPa
1266.7		3.29749	20	M16-1	10kPa
660.841		3.28606	20	M16-1	10kPa
841.522		3.28526	20	M16-1	10kPa
809.764		3.28449	20	M16-1	10kPa
545.16		3.28386	20	M16-1	10kPa
589.978		3.27406	20	M16-1	10kPa
608.083		3.27383	20	M16-1	10kPa
585.823		3.2687	20	M16-1	10kPa
1183		3.26448	20	M16-1	10kPa
568.756		3.24011	20	M16-1	10kPa
386.51		3.24005	20	M16-1	10kPa
627.45		3.23353	20	M16-1	10kPa
672.713		3.21748	20	M16-1	10kPa
313.651		3.21343	20	M16-1	10kPa
694.009		3.21248	20	M16-1	10kPa
969.594		3.1881	20	M16-1	10kPa
970.707		3.18789	20	M16-1	10kPa
592.946		3.18227	20	M16-1	10kPa
369.822		3.17134	20	M16-1	10kPa
675.681		3.16589	20	M16-1	10kPa
956.386		3.16366	20	M16-1	10kPa
507.392		3.15153	20	M16-1	10kPa
741.572		3.1381	20	M16-1	10kPa
705.807		3.10622	20	M16-1	10kPa
404.233		3.1061	20	M16-1	10kPa
703.507		3.10158	20	M16-1	10kPa
222.502		3.09359	20	M16-1	10kPa
485.131		3.08808	20	M16-1	10kPa
537.443		3.08173	20	M16-1	10kPa
854.656		3.08058	20	M16-1	10kPa
497.523		3.07709	20	M16-1	10kPa
230.693		3.07052	20	M16-1	10kPa
422.44		3.06468	20	M16-1	10kPa
319.216		3.06048	20	M16-1	10kPa
581.222		3.05391	20	M16-1	10kPa
563.117		3.05296	20	M16-1	10kPa
314.838		3.04818	20	M16-1	10kPa
265.568		3.04182	20	M16-1	10kPa
495.371		3.02315	20	M16-1	10kPa
498.413		3.01896	20	M16-1	10kPa
492.18		3.0034	20	M16-1	10kPa
697.126		2.99367	20	M16-1	10kPa
1069.54		2.98628	20	M16-1	10kPa
448.846		2.96708	20	M16-1	10kPa
708.033		2.95304	20	M16-1	10kPa
457.602		2.95211	20	M16-1	10kPa
572.021		2.94927	20	M16-1	10kPa
616.171		2.94398	20	M16-1	10kPa
599.699		2.9251	20	M16-1	10kPa
388.446		2.92381	20	M16-1	10kPa
443.43		2.92378	20	M16-1	10kPa
518.67		2.9165	20	M16-1	10kPa
490.177		2.91217	20	M16-1	10kPa
729.403		2.90568	20	M16-1	10kPa
847.755		2.89171	20	M16-1	10kPa
1048.92		2.88975	20	M16-1	10kPa
1261.5		2.88252	20	M16-1	10kPa
281.818		2.87302	20	M16-1	10kPa
364.182		2.85419	20	M16-1	10kPa
935.833		2.84831	20	M16-1	10kPa
513.105		2.83889	20	M16-1	10kPa
1068.06		2.82541	20	M16-1	10kPa
264.974		2.80203	20	M16-1	10kPa
316.767		2.79872	20	M16-1	10kPa
608.751		2.7825	20	M16-1	10kPa
894.131		2.76586	20	M16-1	10kPa
486.467		2.76584	20	M16-1	10kPa
586.12		2.75251	20	M16-1	10kPa
291.263		2.75201	20	M16-1	10kPa
884.04		2.74472	20	M16-1	10kPa
435.787		2.73817	20	M16-1	10kPa
472.888		2.73518	20	M16-1	10kPa
559.704		2.7336	20	M16-1	10kPa
244.272		2.72579	20	M16-1	10kPa
807.018		2.72514	20	M16-1	10kPa
466.655		2.71511	20	M16-1	10kPa
319.216		2.7125	20	M16-1	10kPa
393.863		2.70965	20	M16-1	10kPa
518.67		2.70607	20	M16-1	10kPa
678.575		2.70508	20	M16-1	10kPa
652.827		2.69705	20	M16-1	10kPa
658.392		2.68551	20	M16-1	10kPa
474.669		2.68277	20	M16-1	10kPa
724.358		2.68044	20	M16-1	10kPa
469.029		2.67957	20	M16-1	10kPa
703.878		2.67494	20	M16-1	10kPa
540.263		2.66708	20	M16-1	10kPa
940.804		2.64885	20	M16-1	10kPa
537.072		2.6179	20	M16-1	10kPa
729.181		2.6012	20	M16-1	10kPa
583.894		2.59779	20	M16-1	10kPa
990.668		2.5945	20	M16-1	10kPa
540.56		2.5897	20	M16-1	10kPa
577.661		2.58046	20	M16-1	10kPa
1365.61		2.57387	20	M16-1	10kPa
500.342		2.56965	20	M16-1	10kPa
432.003		2.56287	20	M16-1	10kPa
633.683		2.5591	20	M16-1	10kPa
657.502		2.55455	20	M16-1	10kPa
861.186		2.55194	20	M16-1	10kPa
734.82		2.5332	20	M16-1	10kPa
685.031		2.52037	20	M16-1	10kPa
545.16		2.51159	20	M16-1	10kPa
235.813		2.49764	20	M16-1	10kPa
828.314		2.49375	20	M16-1	10kPa
429.035		2.48139	20	M16-1	10kPa
1416.81		2.4757	20	M16-1	10kPa
628.563		2.46947	20	M16-1	10kPa
594.282		2.45236	20	M16-1	10kPa
333.537		2.44588	20	M16-1	10kPa
457.602		2.43145	20	M16-1	10kPa
940.062		2.4282	20	M16-1	10kPa
337.173		2.42609	20	M16-1	10kPa
550.874		2.42351	20	M16-1	10kPa
746.915		2.42049	20	M16-1	10kPa
486.615		2.41371	20	M16-1	10kPa
756.413		2.40822	20	M16-1	10kPa
454.708		2.4069	20	M16-1	10kPa
396.312		2.40429	20	M16-1	10kPa
518.002		2.40213	20	M16-1	10kPa
616.171		2.40143	20	M16-1	10kPa
534.253		2.40123	20	M16-1	10kPa
802.121		2.377	20	M16-1	10kPa
389.337		2.35253	20	M16-1	10kPa
530.691		2.34502	20	M16-1	10kPa
322.629		2.33262	20	M16-1	10kPa
418.498		2.32625	20	M16-1	10kPa
202.274		2.32337	20	M16-1	10kPa
306.676		2.32309	20	M16-1	10kPa
370.564		2.30076	20	M16-1	10kPa
348.526		2.28183	20	M16-1	10kPa
620.995		2.27629	20	M16-1	10kPa
557.107		2.2676	20	M16-1	10kPa
491.735		2.22616	20	M16-1	10kPa
551.69		2.20679	20	M16-1	10kPa
500.639		2.20353	20	M16-1	10kPa
236.351		2.20322	20	M16-1	10kPa
205.836		2.20247	20	M16-1	10kPa
465.764		2.20178	20	M16-1	10kPa
538.779		2.19687	20	M16-1	10kPa
309.57		2.19051	20	M16-1	10kPa
498.413		2.18859	20	M16-1	10kPa
457.38		2.1828	20	M16-1	10kPa
429.554		2.17696	20	M16-1	10kPa
464.948		2.17622	20	M16-1	10kPa
379.468		2.17504	20	M16-1	10kPa
470.217		2.17028	20	M16-1	10kPa
650.749		2.16961	20	M16-1	10kPa
621.588		2.16513	20	M16-1	10kPa
793.143		2.15282	20	M16-1	10kPa
629.825		2.15266	20	M16-1	10kPa
488.099		2.14684	20	M16-1	10kPa
1020.42		2.14011	20	M16-1	10kPa
482.682		2.13505	20	M16-1	10kPa
311.425		2.12911	20	M16-1	10kPa
292.429		2.12445	20	M16-1	10kPa
377.39		2.12211	20	M16-1	10kPa
453.224		2.11046	20	M16-1	10kPa
429.48		2.09928	20	M16-1	10kPa
340.883		2.09274	20	M16-1	10kPa
529.504		2.07268	20	M16-1	10kPa
691.635		2.07151	20	M16-1	10kPa
427.922		2.04241	20	M16-1	10kPa
420.427		2.00747	20	M16-1	10kPa
743.65		2.00728	20	M16-1	10kPa
290.351		2.00433	20	M16-1	10kPa
1037.71		1.99471	20	M16-1	10kPa
592.872		1.98231	20	M16-1	10kPa
550.058		1.97508	20	M16-1	10kPa
751.738		1.97033	20	M16-1	10kPa
307.492		1.96751	20	M16-1	10kPa
230.492		1.9667	20	M16-1	10kPa
499.007		1.96185	20	M16-1	10kPa
374.422		1.95576	20	M16-1	10kPa
551.69		1.92143	20	M16-1	10kPa
408.555		1.91462	20	M16-1	10kPa
336.653		1.87628	20	M16-1	10kPa
332.127		1.86467	20	M16-1	10kPa
400.022		1.85527	20	M16-1	10kPa
402.322		1.81984	20	M16-1	10kPa
194.483		1.8128	20	M16-1	10kPa
237.817		1.80182	20	M16-1	10kPa
565.343		1.75856	20	M16-1	10kPa
402.916		1.74201	20	M16-1	10kPa
421.392		1.72837	20	M16-1	10kPa
412.191		1.72205	20	M16-1	10kPa
469.252		1.71013	20	M16-1	10kPa
607.267		1.70149	20	M16-1	10kPa
373.086		1.69159	20	M16-1	10kPa
300.443		1.63648	20	M16-1	10kPa
781.864		1.61945	20	M16-1	10kPa
334.873		1.61661	20	M16-1	10kPa
371.677		1.60703	20	M16-1	10kPa
649.859		1.60439	20	M16-1	10kPa
263.194		1.58331	20	M16-1	10kPa
337.173		1.57682	20	M16-1	10kPa
1115.4		1.56567	20	M16-1	10kPa
520.08		1.55175	20	M16-1	10kPa
258.816		1.5104	20	M16-1	10kPa
403.732		1.50104	20	M16-1	10kPa
562.004		1.48131	20	M16-1	10kPa
392.973		1.47362	20	M16-1	10kPa
288.348		1.42762	20	M16-1	10kPa
217.485		1.41907	20	M16-1	10kPa
474.743		1.41044	20	M16-1	10kPa
416.94		1.38057	20	M16-1	10kPa
257.703		1.33396	20	M16-1	10kPa
825.198		1.31618	20	M16-1	10kPa
806.722		1.31065	20	M16-1	10kPa
482.682		1.27582	20	M16-1	10kPa
1558.31		1.26865	20	M16-1	10kPa
104.699		1.25354	20	M16-1	10kPa
180.236		1.22547	20	M16-1	10kPa
227.057		1.16736	20	M16-1	10kPa
83.2544		1.14205	20	M16-1	10kPa
532.991		1.13739	20	M16-1	10kPa
130.001		1.10947	20	M16-1	10kPa
441.797		1.07043	20	M16-1	10kPa
1083.87		11.8938	20	M16-2	35kPa
1420.96		9.61574	20	M16-2	35kPa
857.327		8.98941	20	M16-2	35kPa
1795.09		8.50826	20	M16-2	35kPa
1078.45		8.39332	20	M16-2	35kPa
1241.62		7.99402	20	M16-2	35kPa
1701.59		7.95161	20	M16-2	35kPa
1310.77		7.94612	20	M16-2	35kPa
1074.96		7.90844	20	M16-2	35kPa
1872.41		7.64798	20	M16-2	35kPa
854.73		7.55554	20	M16-2	35kPa
1135.95		7.46918	20	M16-2	35kPa
1391.06		7.44916	20	M16-2	35kPa
1534.42		7.40332	20	M16-2	35kPa
1655.74		7.33778	20	M16-2	35kPa
1466.38		7.30019	20	M16-2	35kPa
1163.34		7.25232	20	M16-2	35kPa
1231.01		7.18859	20	M16-2	35kPa
1831.89		7.07243	20	M16-2	35kPa
1335.93		6.97662	20	M16-2	35kPa
1226.63		6.79405	20	M16-2	35kPa
1209.79		6.49227	20	M16-2	35kPa
1130.98		6.41449	20	M16-2	35kPa
1339.12		6.40981	20	M16-2	35kPa
1154.51		6.37029	20	M16-2	35kPa
825.124		6.36312	20	M16-2	35kPa
1437.81		6.36002	20	M16-2	35kPa
1013.3		6.3396	20	M16-2	35kPa
986.512		6.2662	20	M16-2	35kPa
1348.47		6.24871	20	M16-2	35kPa
1454.73		6.22343	20	M16-2	35kPa
1176.62		6.21419	20	M16-2	35kPa
1209.27		6.199	20	M16-2	35kPa
956.98		6.14454	20	M16-2	35kPa
1662.34		6.12749	20	M16-2	35kPa
1415.25		6.09166	20	M16-2	35kPa
1596.45		5.93838	20	M16-2	35kPa
985.919		5.93389	20	M16-2	35kPa
1060.34		5.8292	20	M16-2	35kPa
856.808		5.79966	20	M16-2	35kPa
1029.33		5.77179	20	M16-2	35kPa
623.443		5.76057	20	M16-2	35kPa
832.915		5.73227	20	M16-2	35kPa
872.984		5.58772	20	M16-2	35kPa
1176.1		5.53268	20	M16-2	35kPa
1533.82		5.49987	20	M16-2	35kPa
1845.47		5.46199	20	M16-2	35kPa
770.511		5.43707	20	M16-2	35kPa
1837.68		5.41035	20	M16-2	35kPa
1147.53		5.39355	20	M16-2	35kPa
2148.88		5.34381	20	M16-2	35kPa
1379.19		5.23945	20	M16-2	35kPa
714.489		5.23632	20	M16-2	35kPa
1050.77		5.17724	20	M16-2	35kPa
1438.4		5.1447	20	M16-2	35kPa
1246.07		5.12214	20	M16-2	35kPa
1159.55		5.07222	20	M16-2	35kPa
1287.92		5.02243	20	M16-2	35kPa
1234.27		4.99634	20	M16-2	35kPa
1098.63		4.9906	20	M16-2	35kPa
1018.49		4.90176	20	M16-2	35kPa
1123.04		4.83049	20	M16-2	35kPa
826.311		4.81235	20	M16-2	35kPa
1483.29		4.81024	20	M16-2	35kPa
1322.79		4.791	20	M16-2	35kPa
766.801		4.77694	20	M16-2	35kPa
883.966		4.77159	20	M16-2	35kPa
1229		4.71666	20	M16-2	35kPa
1165.04		4.65708	20	M16-2	35kPa
1118.74		4.64827	20	M16-2	35kPa
986.735		4.5997	20	M16-2	35kPa
1248.82		4.59378	20	M16-2	35kPa
1277.23		4.56439	20	M16-2	35kPa
1151.39		4.51082	20	M16-2	35kPa
830.169		4.50108	20	M16-2	35kPa
1416.81		4.50083	20	M16-2	35kPa
601.776		4.46822	20	M16-2	35kPa
388.298		4.46752	20	M16-2	35kPa
854.062		4.45219	20	M16-2	35kPa
947.185		4.42496	20	M16-2	35kPa
800.563		4.37334	20	M16-2	35kPa
617.581		4.35122	20	M16-2	35kPa
1370.65		4.32084	20	M16-2	35kPa
1015.53		4.31453	20	M16-2	35kPa
1731.79		4.3047	20	M16-2	35kPa
1302.09		4.28197	20	M16-2	35kPa
1790.56		4.2663	20	M16-2	35kPa
778.302		4.22338	20	M16-2	35kPa
985.845		4.21997	20	M16-2	35kPa
638.135		4.20954	20	M16-2	35kPa
931.529		4.20273	20	M16-2	35kPa
842.709		4.19957	20	M16-2	35kPa
1513.42		4.18062	20	M16-2	35kPa
1288.96		4.16553	20	M16-2	35kPa
467.991		4.14789	20	M16-2	35kPa
799.005		4.14779	20	M16-2	35kPa
1083.42		4.13461	20	M16-2	35kPa
557.329		4.12885	20	M16-2	35kPa
764.649		4.12337	20	M16-2	35kPa
945.553		4.11704	20	M16-2	35kPa
839.148		4.07075	20	M16-2	35kPa
1279.98		4.05578	20	M16-2	35kPa
882.853		4.05412	20	M16-2	35kPa
823.788		4.03258	20	M16-2	35kPa
1012.63		4.03189	20	M16-2	35kPa
888.789		4.00928	20	M16-2	35kPa
1327.62		3.99268	20	M16-2	35kPa
772.811		3.99016	20	M16-2	35kPa
728.81		3.94506	20	M16-2	35kPa
1244.66		3.94172	20	M16-2	35kPa
896.431		3.94024	20	M16-2	35kPa
1282.87		3.93903	20	M16-2	35kPa
264.455		3.91506	20	M16-2	35kPa
608.38		3.91098	20	M16-2	35kPa
675.83		3.8951	20	M16-2	35kPa
760.865		3.87926	20	M16-2	35kPa
685.179		3.87851	20	M16-2	35kPa
809.022		3.83386	20	M16-2	35kPa
922.921		3.82747	20	M16-2	35kPa
975.605		3.8161	20	M16-2	35kPa
1985.05		3.78654	20	M16-2	35kPa
514.589		3.76863	20	M16-2	35kPa
721.835		3.76802	20	M16-2	35kPa
666.109		3.71983	20	M16-2	35kPa
891.312		3.6802	20	M16-2	35kPa
882.407		3.61013	20	M16-2	35kPa
1073.85		3.60594	20	M16-2	35kPa
704.472		3.58225	20	M16-2	35kPa
1363.98		3.50192	20	M16-2	35kPa
658.541		3.4712	20	M16-2	35kPa
1528.63		3.41622	20	M16-2	35kPa
972.785		3.39442	20	M16-2	35kPa
1418.81		3.34551	20	M16-2	35kPa
602.741		3.33346	20	M16-2	35kPa
1079.41		3.31919	20	M16-2	35kPa
1287.47		3.30086	20	M16-2	35kPa
757.748		3.28184	20	M16-2	35kPa
1075.78		3.27568	20	M16-2	35kPa
921.215		3.24782	20	M16-2	35kPa
622.33		3.22975	20	M16-2	35kPa
541.673		3.2283	20	M16-2	35kPa
1219.36		3.2234	20	M16-2	35kPa
889.456		3.22159	20	M16-2	35kPa
674.717		3.14322	20	M16-2	35kPa
515.925		3.11424	20	M16-2	35kPa
463.242		3.10306	20	M16-2	35kPa
956.832		3.09803	20	M16-2	35kPa
563.711		3.07134	20	M16-2	35kPa
618.249		3.07039	20	M16-2	35kPa
562.82		3.06185	20	M16-2	35kPa
813.622		3.0469	20	M16-2	35kPa
645.407		2.93581	20	M16-2	35kPa
335.615		2.9229	20	M16-2	35kPa
337.544		2.88863	20	M16-2	35kPa
605.932		2.88486	20	M16-2	35kPa
702.542		2.88405	20	M16-2	35kPa
779.564		2.81123	20	M16-2	35kPa
551.245		2.77568	20	M16-2	35kPa
586.194		2.77547	20	M16-2	35kPa
783.274		2.75799	20	M16-2	35kPa
851.02		2.74772	20	M16-2	35kPa
426.586		2.71405	20	M16-2	35kPa
722.132		2.70233	20	M16-2	35kPa
1105.46		2.69778	20	M16-2	35kPa
945.627		2.60594	20	M16-2	35kPa
723.987		2.5643	20	M16-2	35kPa
668.558		2.51722	20	M16-2	35kPa
548.128		2.49604	20	M16-2	35kPa
496.261		2.48828	20	M16-2	35kPa
859.108		2.4879	20	M16-2	35kPa
889.011		2.4622	20	M16-2	35kPa
1102.79		2.4594	20	M16-2	35kPa
738.308		2.45778	20	M16-2	35kPa
651.195		2.4566	20	M16-2	35kPa
689.631		2.44092	20	M16-2	35kPa
854.953		2.37359	20	M16-2	35kPa
822.304		2.3543	20	M16-2	35kPa
828.388		2.34857	20	M16-2	35kPa
714.86		2.31207	20	M16-2	35kPa
729.403		2.29637	20	M16-2	35kPa
643.997		2.28122	20	M16-2	35kPa
795.814		2.25963	20	M16-2	35kPa
377.093		2.23763	20	M16-2	35kPa
538.853		2.17407	20	M16-2	35kPa
453.15		2.17307	20	M16-2	35kPa
1075.7		2.14419	20	M16-2	35kPa
467.248		2.13113	20	M16-2	35kPa
744.986		2.129	20	M16-2	35kPa
692.154		2.12452	20	M16-2	35kPa
752.999		2.1166	20	M16-2	35kPa
943.846		2.1019	20	M16-2	35kPa
299.627		2.08165	20	M16-2	35kPa
24.8576		2.07283	20	M16-2	35kPa
742.76		2.06257	20	M16-2	35kPa
388.224		2.05965	20	M16-2	35kPa
907.784		2.05421	20	M16-2	35kPa
520.303		2.0531	20	M16-2	35kPa
977.905		2.049	20	M16-2	35kPa
562.227		2.04025	20	M16-2	35kPa
450.85		1.97818	20	M16-2	35kPa
624.556		1.95461	20	M16-2	35kPa
914.091		1.927	20	M16-2	35kPa
542.786		1.90641	20	M16-2	35kPa
46.2277		1.89773	20	M16-2	35kPa
447.808		1.89325	20	M16-2	35kPa
548.648		1.85489	20	M16-2	35kPa
826.088		1.82487	20	M16-2	35kPa
609.493		1.78802	20	M16-2	35kPa
417.682		1.78364	20	M16-2	35kPa
777.263		1.73621	20	M16-2	35kPa
830.243		1.71541	20	M16-2	35kPa
491.141		1.71519	20	M16-2	35kPa
502.346		1.7072	20	M16-2	35kPa
825.94		1.63103	20	M16-2	35kPa
454.56		1.60663	20	M16-2	35kPa
775.928		1.59321	20	M16-2	35kPa
563.191		1.5843	20	M16-2	35kPa
537.072		1.55253	20	M16-2	35kPa
416.42		1.53142	20	M16-2	35kPa
234.478		1.53095	20	M16-2	35kPa
422.282		1.53054	20	M16-2	35kPa
57.5806		1.37296	20	M16-2	35kPa
595.766		1.2915	20	M16-2	35kPa
369.599		1.14707	20	M16-2	35kPa
540.857		1.05244	20	M16-2	35kPa
795.74		1.02798	20	M16-2	35kPa
429.48		1.01483	20	M16-2	35kPa
1098.71		12.7618	20	M16-2	10kPa
646.891		11.1257	20	M16-2	10kPa
1061.9		10.8119	20	M16-2	10kPa
1260.39		10.6414	20	M16-2	10kPa
620.475		10.231	20	M16-2	10kPa
1115.55		10.1882	20	M16-2	10kPa
864.005		10.1378	20	M16-2	10kPa
1125.34		9.73404	20	M16-2	10kPa
1272.78		9.72249	20	M16-2	10kPa
934.72		9.54285	20	M16-2	10kPa
906.3		9.50716	20	M16-2	10kPa
801.305		9.40078	20	M16-2	10kPa
776.818		9.24036	20	M16-2	10kPa
1002.69		9.0781	20	M16-2	10kPa
1588.21		9.06674	20	M16-2	10kPa
1444.78		9.03442	20	M16-2	10kPa
1103.97		8.94403	20	M16-2	10kPa
1415.18		8.76056	20	M16-2	10kPa
1072.81		8.65367	20	M16-2	10kPa
1007.21		8.60406	20	M16-2	10kPa
1152.43		8.53048	20	M16-2	10kPa
1254.53		8.44133	20	M16-2	10kPa
1278.42		8.32152	20	M16-2	10kPa
1135.88		8.3204	20	M16-2	10kPa
954.235		8.24372	20	M16-2	10kPa
1153.99		8.21479	20	M16-2	10kPa
811.767		8.18635	20	M16-2	10kPa
932.494		8.13291	20	M16-2	10kPa
1495.24		8.0952	20	M16-2	10kPa
788.023		7.97733	20	M16-2	10kPa
2126.03		7.85562	20	M16-2	10kPa
1887.17		7.84598	20	M16-2	10kPa
943.772		7.82521	20	M16-2	10kPa
1814.9		7.78871	20	M16-2	10kPa
797.966		7.50114	20	M16-2	10kPa
1071.92		7.49639	20	M16-2	10kPa
1041.94		7.42968	20	M16-2	10kPa
1329.4		7.40028	20	M16-2	10kPa
1554.68		7.39053	20	M16-2	10kPa
1302.54		7.26532	20	M16-2	10kPa
866.677		7.2024	20	M16-2	10kPa
1198.66		7.17335	20	M16-2	10kPa
1246.81		7.16684	20	M16-2	10kPa
1329.84		7.16153	20	M16-2	10kPa
1291.63		7.13548	20	M16-2	10kPa
936.649		7.07684	20	M16-2	10kPa
993.487		7.06518	20	M16-2	10kPa
610.903		7.04712	20	M16-2	10kPa
995.046		7.03509	20	M16-2	10kPa
1365.24		6.95584	20	M16-2	10kPa
921.808		6.94248	20	M16-2	10kPa
1367.91		6.88296	20	M16-2	10kPa
877.807		6.84573	20	M16-2	10kPa
1832.49		6.83758	20	M16-2	10kPa
1067.54		6.80009	20	M16-2	10kPa
1031.33		6.76947	20	M16-2	10kPa
934.942		6.71189	20	M16-2	10kPa
1177.73		6.6998	20	M16-2	10kPa
1000.76		6.69104	20	M16-2	10kPa
830.466		6.63029	20	M16-2	10kPa
1297.05		6.6284	20	M16-2	10kPa
1156.95		6.59099	20	M16-2	10kPa
852.801		6.52112	20	M16-2	10kPa
1241.99		6.50909	20	M16-2	10kPa
520.822		6.49404	20	M16-2	10kPa
1049.58		6.47389	20	M16-2	10kPa
750.031		6.4703	20	M16-2	10kPa
948.15		6.41773	20	M16-2	10kPa
1192.35		6.40746	20	M16-2	10kPa
1310.18		6.40489	20	M16-2	10kPa
682.656		6.4026	20	M16-2	10kPa
813.993		6.34815	20	M16-2	10kPa
648.004		6.27956	20	M16-2	10kPa
1303.13		6.25698	20	M16-2	10kPa
1100.19		6.22447	20	M16-2	10kPa
566.753		6.21409	20	M16-2	10kPa
845.752		6.17236	20	M16-2	10kPa
1449.61		6.12699	20	M16-2	10kPa
448.03		6.10734	20	M16-2	10kPa
650.527		6.07794	20	M16-2	10kPa
1138.7		6.06793	20	M16-2	10kPa
482.237		6.03818	20	M16-2	10kPa
749.957		6.03761	20	M16-2	10kPa
1163.19		6.02913	20	M16-2	10kPa
419.314		6.02339	20	M16-2	10kPa
735.339		5.95939	20	M16-2	10kPa
824.011		5.9436	20	M16-2	10kPa
1038.16		5.94167	20	M16-2	10kPa
844.045		5.90566	20	M16-2	10kPa
1668.35		5.87128	20	M16-2	10kPa
1135.81		5.86428	20	M16-2	10kPa
486.393		5.83419	20	M16-2	10kPa
1469.42		5.81145	20	M16-2	10kPa
1565.66		5.79981	20	M16-2	10kPa
1159.18		5.78139	20	M16-2	10kPa
831.208		5.66546	20	M16-2	10kPa
1014.12		5.63654	20	M16-2	10kPa
932.865		5.634	20	M16-2	10kPa
919.137		5.62549	20	M16-2	10kPa
1886.8		5.62461	20	M16-2	10kPa
1175.8		5.61356	20	M16-2	10kPa
1048.47		5.57321	20	M16-2	10kPa
1151.46		5.55698	20	M16-2	10kPa
377.019		5.55377	20	M16-2	10kPa
477.563		5.53244	20	M16-2	10kPa
1752.94		5.52873	20	M16-2	10kPa
1149.31		5.48304	20	M16-2	10kPa
1485.07		5.47891	20	M16-2	10kPa
1433.73		5.46379	20	M16-2	10kPa
566.976		5.43189	20	M16-2	10kPa
1841.17		5.40255	20	M16-2	10kPa
1103.53		5.39148	20	M16-2	10kPa
807.315		5.38999	20	M16-2	10kPa
821.784		5.38487	20	M16-2	10kPa
1313.15		5.37864	20	M16-2	10kPa
819.929		5.34386	20	M16-2	10kPa
880.775		5.32384	20	M16-2	10kPa
873.874		5.31564	20	M16-2	10kPa
954.531		5.29628	20	M16-2	10kPa
1392.4		5.25875	20	M16-2	10kPa
802.269		5.24807	20	M16-2	10kPa
1678.59		5.19617	20	M16-2	10kPa
1045.8		5.18368	20	M16-2	10kPa
1682.45		5.17335	20	M16-2	10kPa
1128.61		5.16419	20	M16-2	10kPa
1181.14		5.13936	20	M16-2	10kPa
1579.09		5.13756	20	M16-2	10kPa
784.98		5.10217	20	M16-2	10kPa
1865.43		5.09406	20	M16-2	10kPa
597.621		5.04934	20	M16-2	10kPa
697.2		4.95847	20	M16-2	10kPa
1781.06		4.93519	20	M16-2	10kPa
868.903		4.93263	20	M16-2	10kPa
1034		4.9035	20	M16-2	10kPa
964.474		4.89202	20	M16-2	10kPa
1518.32		4.89171	20	M16-2	10kPa
572.318		4.89096	20	M16-2	10kPa
900.884		4.87116	20	M16-2	10kPa
1807.93		4.86052	20	M16-2	10kPa
422.727		4.84979	20	M16-2	10kPa
786.539		4.84171	20	M16-2	10kPa
724.432		4.8195	20	M16-2	10kPa
1072.59		4.81351	20	M16-2	10kPa
952.231		4.81103	20	M16-2	10kPa
883.595		4.78246	20	M16-2	10kPa
990.519		4.77711	20	M16-2	10kPa
993.784		4.7714	20	M16-2	10kPa
836.254		4.7606	20	M16-2	10kPa
896.654		4.75645	20	M16-2	10kPa
829.501		4.75508	20	M16-2	10kPa
1935.85		4.74062	20	M16-2	10kPa
832.915		4.74044	20	M16-2	10kPa
1078.67		4.72734	20	M16-2	10kPa
932.568		4.72191	20	M16-2	10kPa
1019.16		4.6464	20	M16-2	10kPa
593.466		4.62631	20	M16-2	10kPa
920.621		4.62366	20	M16-2	10kPa
888.937		4.62333	20	M16-2	10kPa
905.039		4.61011	20	M16-2	10kPa
620.03		4.60655	20	M16-2	10kPa
815.774		4.57347	20	M16-2	10kPa
1096.33		4.56741	20	M16-2	10kPa
962.248		4.56601	20	M16-2	10kPa
954.16		4.53435	20	M16-2	10kPa
767.32		4.51536	20	M16-2	10kPa
668.187		4.50704	20	M16-2	10kPa
1036.45		4.4881	20	M16-2	10kPa
1209.71		4.48036	20	M16-2	10kPa
1812.3		4.4683	20	M16-2	10kPa
841.003		4.46032	20	M16-2	10kPa
1121.86		4.45307	20	M16-2	10kPa
762.126		4.44813	20	M16-2	10kPa
1320.72		4.41193	20	M16-2	10kPa
878.697		4.39504	20	M16-2	10kPa
727.251		4.39163	20	M16-2	10kPa
935.165		4.38512	20	M16-2	10kPa
1386.68		4.37958	20	M16-2	10kPa
648.301		4.37036	20	M16-2	10kPa
865.193		4.3643	20	M16-2	10kPa
1290.89		4.3418	20	M16-2	10kPa
847.533		4.30317	20	M16-2	10kPa
1418.07		4.28673	20	M16-2	10kPa
706.401		4.28446	20	M16-2	10kPa
1090.1		4.28114	20	M16-2	10kPa
1489.08		4.28096	20	M16-2	10kPa
666.183		4.27574	20	M16-2	10kPa
344.445		4.27238	20	M16-2	10kPa
970.262		4.26796	20	M16-2	10kPa
1071.62		4.26742	20	M16-2	10kPa
782.161		4.26459	20	M16-2	10kPa
856.363		4.25306	20	M16-2	10kPa
1701.45		4.2466	20	M16-2	10kPa
1598.9		4.24409	20	M16-2	10kPa
1034.74		4.2397	20	M16-2	10kPa
1150.42		4.22328	20	M16-2	10kPa
1736.54		4.22095	20	M16-2	10kPa
961.581		4.20658	20	M16-2	10kPa
643.626		4.20616	20	M16-2	10kPa
1007.21		4.16675	20	M16-2	10kPa
490.548		4.16568	20	M16-2	10kPa
1074.59		4.14655	20	M16-2	10kPa
1093.88		4.12869	20	M16-2	10kPa
881.146		4.12846	20	M16-2	10kPa
915.798		4.12627	20	M16-2	10kPa
1100.26		4.11784	20	M16-2	10kPa
1040.01		4.11449	20	M16-2	10kPa
488.767		4.10925	20	M16-2	10kPa
770.066		4.10638	20	M16-2	10kPa
608.603		4.07623	20	M16-2	10kPa
938.652		4.06994	20	M16-2	10kPa
893.167		4.0626	20	M16-2	10kPa
1431.2		4.05973	20	M16-2	10kPa
708.478		4.02834	20	M16-2	10kPa
1100.78		4.02169	20	M16-2	10kPa
781.641		4.01528	20	M16-2	10kPa
800.785		3.97335	20	M16-2	10kPa
1111.91		3.94114	20	M16-2	10kPa
802.047		3.9335	20	M16-2	10kPa
2051.75		3.90943	20	M16-2	10kPa
1506.89		3.90874	20	M16-2	10kPa
723.467		3.88557	20	M16-2	10kPa
1004.99		3.88011	20	M16-2	10kPa
1399.07		3.86828	20	M16-2	10kPa
996.53		3.86227	20	M16-2	10kPa
832.024		3.85009	20	M16-2	10kPa
348.303		3.84631	20	M16-2	10kPa
1595.63		3.8447	20	M16-2	10kPa
693.49		3.83283	20	M16-2	10kPa
458.047		3.82194	20	M16-2	10kPa
980.65		3.81767	20	M16-2	10kPa
839.445		3.81123	20	M16-2	10kPa
460.719		3.79675	20	M16-2	10kPa
1307.29		3.79594	20	M16-2	10kPa
868.977		3.79457	20	M16-2	10kPa
1148.94		3.78648	20	M16-2	10kPa
482.534		3.77924	20	M16-2	10kPa
941.769		3.77405	20	M16-2	10kPa
707.514		3.76886	20	M16-2	10kPa
1887.77		3.7314	20	M16-2	10kPa
1354.4		3.72807	20	M16-2	10kPa
727.4		3.70836	20	M16-2	10kPa
766.282		3.70098	20	M16-2	10kPa
672.491		3.67402	20	M16-2	10kPa
1398.26		3.67334	20	M16-2	10kPa
470.217		3.67323	20	M16-2	10kPa
977.757		3.65351	20	M16-2	10kPa
473.407		3.64867	20	M16-2	10kPa
644.591		3.64613	20	M16-2	10kPa
722.503		3.64352	20	M16-2	10kPa
940.878		3.63869	20	M16-2	10kPa
681.766		3.63679	20	M16-2	10kPa
2112.97		3.61607	20	M16-2	10kPa
496.261		3.60996	20	M16-2	10kPa
242.566		3.60936	20	M16-2	10kPa
1048.99		3.59904	20	M16-2	10kPa
1728.01		3.58566	20	M16-2	10kPa
1343.72		3.57539	20	M16-2	10kPa
672.639		3.5745	20	M16-2	10kPa
567.421		3.55966	20	M16-2	10kPa
682.211		3.55739	20	M16-2	10kPa
928.858		3.55072	20	M16-2	10kPa
1002.47		3.54825	20	M16-2	10kPa
658.986		3.54555	20	M16-2	10kPa
1417.03		3.54505	20	M16-2	10kPa
1067.02		3.54035	20	M16-2	10kPa
723.393		3.53778	20	M16-2	10kPa
899.103		3.52104	20	M16-2	10kPa
1333.7		3.51837	20	M16-2	10kPa
1237.02		3.51089	20	M16-2	10kPa
1145.23		3.50282	20	M16-2	10kPa
347.932		3.49708	20	M16-2	10kPa
1007.44		3.4938	20	M16-2	10kPa
762.794		3.49228	20	M16-2	10kPa
1377.85		3.49022	20	M16-2	10kPa
793.068		3.46789	20	M16-2	10kPa
1359.15		3.4649	20	M16-2	10kPa
398.315		3.4351	20	M16-2	10kPa
1066.5		3.43158	20	M16-2	10kPa
214.443		3.42784	20	M16-2	10kPa
517.706		3.42301	20	M16-2	10kPa
748.844		3.41967	20	M16-2	10kPa
590.943		3.41129	20	M16-2	10kPa
776.892		3.39743	20	M16-2	10kPa
986.512		3.39633	20	M16-2	10kPa
834.992		3.38524	20	M16-2	10kPa
921.363		3.38424	20	M16-2	10kPa
611.348		3.37654	20	M16-2	10kPa
987.477		3.37653	20	M16-2	10kPa
649.34		3.36109	20	M16-2	10kPa
641.177		3.3593	20	M16-2	10kPa
492.922		3.35843	20	M16-2	10kPa
1297.86		3.35285	20	M16-2	10kPa
730.145		3.33783	20	M16-2	10kPa
728.364		3.32939	20	M16-2	10kPa
548.351		3.32922	20	M16-2	10kPa
858.44		3.32538	20	M16-2	10kPa
869.793		3.31884	20	M16-2	10kPa
422.579		3.3081	20	M16-2	10kPa
592.501		3.30411	20	M16-2	10kPa
498.71		3.29835	20	M16-2	10kPa
753.222		3.29769	20	M16-2	10kPa
644.368		3.29644	20	M16-2	10kPa
538.26		3.29415	20	M16-2	10kPa
696.903		3.28112	20	M16-2	10kPa
867.27		3.27879	20	M16-2	10kPa
790.323		3.25574	20	M16-2	10kPa
666.406		3.25101	20	M16-2	10kPa
1146.27		3.24702	20	M16-2	10kPa
1461.7		3.24148	20	M16-2	10kPa
958.39		3.2237	20	M16-2	10kPa
1569.74		3.22177	20	M16-2	10kPa
845.381		3.22027	20	M16-2	10kPa
409.223		3.21455	20	M16-2	10kPa
703.358		3.20942	20	M16-2	10kPa
620.475		3.20655	20	M16-2	10kPa
747.286		3.1869	20	M16-2	10kPa
664.699		3.17707	20	M16-2	10kPa
794.998		3.17394	20	M16-2	10kPa
964.697		3.15841	20	M16-2	10kPa
688.296		3.14389	20	M16-2	10kPa
594.579		3.14149	20	M16-2	10kPa
645.555		3.13964	20	M16-2	10kPa
515.257		3.12801	20	M16-2	10kPa
980.428		3.12466	20	M16-2	10kPa
1022.2		3.12281	20	M16-2	10kPa
902.368		3.11887	20	M16-2	10kPa
482.46		3.11182	20	M16-2	10kPa
534.846		3.1051	20	M16-2	10kPa
1031.33		3.08992	20	M16-2	10kPa
1278.27		3.08823	20	M16-2	10kPa
275.956		3.07169	20	M16-2	10kPa
590.869		3.05811	20	M16-2	10kPa
1257.5		3.05548	20	M16-2	10kPa
499.749		3.05494	20	M16-2	10kPa
193.889		3.03123	20	M16-2	10kPa
1161.55		3.01937	20	M16-2	10kPa
1855.56		3.00816	20	M16-2	10kPa
1139.52		3.0068	20	M16-2	10kPa
803.902		2.99825	20	M16-2	10kPa
646.743		2.99817	20	M16-2	10kPa
229.209		2.99807	20	M16-2	10kPa
507.392		2.99793	20	M16-2	10kPa
780.603		2.99253	20	M16-2	10kPa
654.905		2.98508	20	M16-2	10kPa
477.859		2.97317	20	M16-2	10kPa
970.93		2.95313	20	M16-2	10kPa
525.497		2.94099	20	M16-2	10kPa
897.619		2.93655	20	M16-2	10kPa
922.476		2.92079	20	M16-2	10kPa
499.749		2.91141	20	M16-2	10kPa
879.662		2.9078	20	M16-2	10kPa
467.991		2.89614	20	M16-2	10kPa
1414.14		2.87014	20	M16-2	10kPa
573.06		2.86219	20	M16-2	10kPa
1500.66		2.85873	20	M16-2	10kPa
428.664		2.84981	20	M16-2	10kPa
606.896		2.84218	20	M16-2	10kPa
1279.16		2.82671	20	M16-2	10kPa
1247.7		2.81718	20	M16-2	10kPa
523.271		2.81041	20	M16-2	10kPa
727.622		2.80175	20	M16-2	10kPa
717.754		2.79954	20	M16-2	10kPa
563.933		2.78798	20	M16-2	10kPa
460.274		2.77384	20	M16-2	10kPa
411.449		2.75379	20	M16-2	10kPa
1137.96		2.7507	20	M16-2	10kPa
711.817		2.74174	20	M16-2	10kPa
698.906		2.73687	20	M16-2	10kPa
385.256		2.73556	20	M16-2	10kPa
543.157		2.69218	20	M16-2	10kPa
1040.23		2.68794	20	M16-2	10kPa
448.921		2.65437	20	M16-2	10kPa
1753.83		2.64787	20	M16-2	10kPa
283.006		2.64624	20	M16-2	10kPa
1140.56		2.64079	20	M16-2	10kPa
372.567		2.62058	20	M16-2	10kPa
814.216		2.61318	20	M16-2	10kPa
1151.31		2.59447	20	M16-2	10kPa
1303.58		2.59182	20	M16-2	10kPa
431.261		2.58719	20	M16-2	10kPa
917.06		2.5866	20	M16-2	10kPa
323.371		2.5841	20	M16-2	10kPa
1114.73		2.58179	20	M16-2	10kPa
537.518		2.56484	20	M16-2	10kPa
820.746		2.5591	20	M16-2	10kPa
768.879		2.55183	20	M16-2	10kPa
360.027		2.5505	20	M16-2	10kPa
885.746		2.54736	20	M16-2	10kPa
647.188		2.54561	20	M16-2	10kPa
716.937		2.54158	20	M16-2	10kPa
1031.7		2.54118	20	M16-2	10kPa
640.435		2.53158	20	M16-2	10kPa
672.565		2.52978	20	M16-2	10kPa
534.995		2.5267	20	M16-2	10kPa
703.655		2.51841	20	M16-2	10kPa
705.956		2.51143	20	M16-2	10kPa
442.836		2.50669	20	M16-2	10kPa
887.972		2.50354	20	M16-2	10kPa
400.244		2.49935	20	M16-2	10kPa
580.926		2.49807	20	M16-2	10kPa
936.278		2.47719	20	M16-2	10kPa
807.315		2.45868	20	M16-2	10kPa
436.603		2.4518	20	M16-2	10kPa
640.435		2.44594	20	M16-2	10kPa
988.145		2.4437	20	M16-2	10kPa
1027.92		2.42697	20	M16-2	10kPa
343.554		2.41315	20	M16-2	10kPa
521.638		2.41045	20	M16-2	10kPa
631.457		2.40866	20	M16-2	10kPa
766.949		2.40328	20	M16-2	10kPa
971.004		2.39241	20	M16-2	10kPa
427.328		2.38961	20	M16-2	10kPa
231.955		2.3666	20	M16-2	10kPa
568.905		2.36072	20	M16-2	10kPa
585.897		2.35189	20	M16-2	10kPa
463.093		2.34408	20	M16-2	10kPa
595.766		2.32719	20	M16-2	10kPa
946.889		2.3138	20	M16-2	10kPa
373.977		2.30492	20	M16-2	10kPa
258.445		2.29748	20	M16-2	10kPa
416.272		2.2884	20	M16-2	10kPa
1083.27		2.27335	20	M16-2	10kPa
527.575		2.26823	20	M16-2	10kPa
605.561		2.2677	20	M16-2	10kPa
658.095		2.26714	20	M16-2	10kPa
366.705		2.26235	20	M16-2	10kPa
548.722		2.24236	20	M16-2	10kPa
298.885		2.24169	20	M16-2	10kPa
814.81		2.19556	20	M16-2	10kPa
967.814		2.19453	20	M16-2	10kPa
537.666		2.19088	20	M16-2	10kPa
573.802		2.18638	20	M16-2	10kPa
1442.63		2.1789	20	M16-2	10kPa
377.019		2.14109	20	M16-2	10kPa
812.88		2.13558	20	M16-2	10kPa
796.482		2.12394	20	M16-2	10kPa
521.713		2.10847	20	M16-2	10kPa
906.671		2.10753	20	M16-2	10kPa
655.35		2.10488	20	M16-2	10kPa
795.517		2.10467	20	M16-2	10kPa
480.308		2.08825	20	M16-2	10kPa
196.412		2.08742	20	M16-2	10kPa
482.534		2.05177	20	M16-2	10kPa
747.063		2.04618	20	M16-2	10kPa
611.942		2.03823	20	M16-2	10kPa
1303.65		2.0318	20	M16-2	10kPa
668.78		2.03008	20	M16-2	10kPa
962.397		2.01053	20	M16-2	10kPa
1442.63		2.00165	20	M16-2	10kPa
357.281		1.98342	20	M16-2	10kPa
575.954		1.96802	20	M16-2	10kPa
472.591		1.9619	20	M16-2	10kPa
1152.43		1.94084	20	M16-2	10kPa
365.815		1.9125	20	M16-2	10kPa
891.534		1.90391	20	M16-2	10kPa
470.513		1.901	20	M16-2	10kPa
663.586		1.88558	20	M16-2	10kPa
799.969		1.86869	20	M16-2	10kPa
501.01		1.8609	20	M16-2	10kPa
500.862		1.84734	20	M16-2	10kPa
418.275		1.84189	20	M16-2	10kPa
1460.29		1.82167	20	M16-2	10kPa
625.447		1.81444	20	M16-2	10kPa
660.321		1.80277	20	M16-2	10kPa
475.559		1.76888	20	M16-2	10kPa
879.884		1.76585	20	M16-2	10kPa
814.884		1.76175	20	M16-2	10kPa
778.005		1.75837	20	M16-2	10kPa
889.605		1.74106	20	M16-2	10kPa
506.501		1.66688	20	M16-2	10kPa
718.125		1.64763	20	M16-2	10kPa
716.715		1.57795	20	M16-2	10kPa
239.672		1.5651	20	M16-2	10kPa
283.525		1.55352	20	M16-2	10kPa
935.091		1.53078	20	M16-2	10kPa
924.331		1.52114	20	M16-2	10kPa
505.462		1.50228	20	M16-2	10kPa
755.671		1.4744	20	M16-2	10kPa
625.743		1.39932	20	M16-2	10kPa
545.531		1.39631	20	M16-2	10kPa
556.736		1.3736	20	M16-2	10kPa
394.011		1.3693	20	M16-2	10kPa
505.759		1.33837	20	M16-2	10kPa
442.836		1.33168	20	M16-2	10kPa
457.751		1.32864	20	M16-2	10kPa
203.832		1.32594	20	M16-2	10kPa
195.002		1.31435	20	M16-2	10kPa
678.427		1.29768	20	M16-2	10kPa
431.78		1.29662	20	M16-2	10kPa
616.913		1.28847	20	M16-2	10kPa
706.846		1.25828	20	M16-2	10kPa
457.38		1.25688	20	M16-2	10kPa
289.535		1.24705	20	M16-2	10kPa
155.453		1.24529	20	M16-2	10kPa
145.955		1.22787	20	M16-2	10kPa
1314.63		1.20175	20	M16-2	10kPa
153.746		1.17428	20	M16-2	10kPa
551.393		1.1692	20	M16-2	10kPa
369.747		1.11685	20	M16-2	10kPa
10.3882		1.10236	20	M16-2	10kPa
303.114		1.09937	20	M16-2	10kPa
1075.85		1.07316	20	M16-2	10kPa
322.332		1.06295	20	M16-2	10kPa
562.153		1.05116	20	M16-2	10kPa
783.942		8.34865	30	M16-1	35kPa
984.212		7.94564	30	M16-1	35kPa
649.414		7.85716	30	M16-1	35kPa
659.95		7.80746	30	M16-1	35kPa
1044.76		7.44828	30	M16-1	35kPa
974.937		7.3704	30	M16-1	35kPa
849.684		7.21899	30	M16-1	35kPa
1411.24		7.21755	30	M16-1	35kPa
834.399		7.16113	30	M16-1	35kPa
1087.28		6.92758	30	M16-1	35kPa
729.181		6.7868	30	M16-1	35kPa
1537.98		6.47855	30	M16-1	35kPa
947.334		6.46054	30	M16-1	35kPa
1395.81		6.088	30	M16-1	35kPa
1366.72		5.67331	30	M16-1	35kPa
828.611		5.63836	30	M16-1	35kPa
561.188		5.61714	30	M16-1	35kPa
1195.76		5.52197	30	M16-1	35kPa
1023.91		5.4632	30	M16-1	35kPa
1947.2		5.21397	30	M16-1	35kPa
1787.74		5.19508	30	M16-1	35kPa
1338.08		5.09106	30	M16-1	35kPa
1405.31		5.07321	30	M16-1	35kPa
521.935		5.03529	30	M16-1	35kPa
1860.02		4.93093	30	M16-1	35kPa
500.194		4.91228	30	M16-1	35kPa
809.17		4.86662	30	M16-1	35kPa
990.89		4.80107	30	M16-1	35kPa
840.929		4.78458	30	M16-1	35kPa
832.395		4.75368	30	M16-1	35kPa
411.152		4.72006	30	M16-1	35kPa
1033.7		4.57686	30	M16-1	35kPa
1022.35		4.49749	30	M16-1	35kPa
673.233		4.49263	30	M16-1	35kPa
996.975		4.29867	30	M16-1	35kPa
470.291		4.27955	30	M16-1	35kPa
494.406		4.26439	30	M16-1	35kPa
484.612		4.26426	30	M16-1	35kPa
525.423		4.06645	30	M16-1	35kPa
757.377		4.06284	30	M16-1	35kPa
1136.18		4.04906	30	M16-1	35kPa
686.292		4.00639	30	M16-1	35kPa
426.215		3.95581	30	M16-1	35kPa
1829.44		3.9089	30	M16-1	35kPa
502.198		3.88721	30	M16-1	35kPa
743.576		3.82301	30	M16-1	35kPa
597.918		3.7776	30	M16-1	35kPa
915.279		3.76143	30	M16-1	35kPa
749.512		3.71523	30	M16-1	35kPa
273.508		3.6853	30	M16-1	35kPa
978.053		3.66844	30	M16-1	35kPa
1232.64		3.62635	30	M16-1	35kPa
576.473		3.61986	30	M16-1	35kPa
486.615		3.56168	30	M16-1	35kPa
1378.59		3.56081	30	M16-1	35kPa
572.986		3.50327	30	M16-1	35kPa
602.37		3.41586	30	M16-1	35kPa
582.632		3.41052	30	M16-1	35kPa
1126.23		3.2986	30	M16-1	35kPa
471.552		3.29364	30	M16-1	35kPa
432.299		3.26453	30	M16-1	35kPa
328.12		3.23449	30	M16-1	35kPa
582.187		3.20187	30	M16-1	35kPa
940.73		3.14627	30	M16-1	35kPa
487.209		3.09452	30	M16-1	35kPa
626.708		3.09115	30	M16-1	35kPa
706.92		3.08884	30	M16-1	35kPa
501.381		3.07138	30	M16-1	35kPa
289.906		3.05493	30	M16-1	35kPa
590.052		3.02167	30	M16-1	35kPa
690.447		3.0092	30	M16-1	35kPa
1112.06		2.9882	30	M16-1	35kPa
375.758		2.97816	30	M16-1	35kPa
553.397		2.97474	30	M16-1	35kPa
703.284		2.95919	30	M16-1	35kPa
331.756		2.92925	30	M16-1	35kPa
596.063		2.90693	30	M16-1	35kPa
731.555		2.86899	30	M16-1	35kPa
1521.28		2.86443	30	M16-1	35kPa
643.255		2.77915	30	M16-1	35kPa
778.228		2.7542	30	M16-1	35kPa
397.87		2.75346	30	M16-1	35kPa
508.356		2.7518	30	M16-1	35kPa
361.363		2.72978	30	M16-1	35kPa
668.78		2.68907	30	M16-1	35kPa
1627.76		2.67292	30	M16-1	35kPa
368.486		2.6644	30	M16-1	35kPa
289.164		2.63456	30	M16-1	35kPa
717.383		2.62115	30	M16-1	35kPa
256.219		2.5913	30	M16-1	35kPa
337.024		2.57263	30	M16-1	35kPa
215.037		2.55708	30	M16-1	35kPa
366.26		2.5522	30	M16-1	35kPa
633.757		2.5369	30	M16-1	35kPa
681.692		2.53582	30	M16-1	35kPa
541.747		2.53523	30	M16-1	35kPa
320.923		2.43153	30	M16-1	35kPa
422.134		2.42761	30	M16-1	35kPa
996.307		2.42744	30	M16-1	35kPa
406.774		2.38883	30	M16-1	35kPa
739.124		2.38142	30	M16-1	35kPa
554.881		2.34233	30	M16-1	35kPa
483.128		2.31811	30	M16-1	35kPa
307.492		2.27552	30	M16-1	35kPa
631.605		2.25674	30	M16-1	35kPa
296.362		2.2103	30	M16-1	35kPa
588.346		2.20497	30	M16-1	35kPa
900.216		2.18985	30	M16-1	35kPa
555.029		2.16126	30	M16-1	35kPa
342.664		2.14441	30	M16-1	35kPa
259.409		2.09289	30	M16-1	35kPa
371.306		2.08419	30	M16-1	35kPa
261.784		2.0805	30	M16-1	35kPa
584.932		2.07688	30	M16-1	35kPa
747.286		1.96104	30	M16-1	35kPa
578.996		1.90837	30	M16-1	35kPa
304.45		1.88687	30	M16-1	35kPa
1236.35		1.79231	30	M16-1	35kPa
467.026		1.77533	30	M16-1	35kPa
275.66		1.77234	30	M16-1	35kPa
649.414		1.74667	30	M16-1	35kPa
1950.54		1.74664	30	M16-1	35kPa
483.944		1.72666	30	M16-1	35kPa
486.318		1.63024	30	M16-1	35kPa
399.28		1.6233	30	M16-1	35kPa
468.584		1.60974	30	M16-1	35kPa
313.651		1.60865	30	M16-1	35kPa
392.676		1.6062	30	M16-1	35kPa
575.064		1.58324	30	M16-1	35kPa
217.337		1.56169	30	M16-1	35kPa
613.203		1.53714	30	M16-1	35kPa
241.675		1.44917	30	M16-1	35kPa
635.761		1.36934	30	M16-1	35kPa
559.184		1.35291	30	M16-1	35kPa
648.82		1.34656	30	M16-1	35kPa
220.973		1.19881	30	M16-1	35kPa
443.727		1.17746	30	M16-1	35kPa
568.46		1.15483	30	M16-1	35kPa
1049.66		1.08074	30	M16-1	35kPa
400.467		1.0265	30	M16-1	35kPa
920.992		12.23	30	M16-1	10kPa
691.783		11.9209	30	M16-1	10kPa
662.251		10.6934	30	M16-1	10kPa
550.354		10.6685	30	M16-1	10kPa
768.656		10.4478	30	M16-1	10kPa
826.014		9.86967	30	M16-1	10kPa
797.817		9.61596	30	M16-1	10kPa
1146.64		9.49039	30	M16-1	10kPa
1361.01		9.47308	30	M16-1	10kPa
1281.39		9.46263	30	M16-1	10kPa
1034.52		9.45744	30	M16-1	10kPa
976.347		9.43694	30	M16-1	10kPa
939.765		9.15352	30	M16-1	10kPa
1122.15		9.11067	30	M16-1	10kPa
977.163		8.92446	30	M16-1	10kPa
1152.87		8.84041	30	M16-1	10kPa
1179.88		8.80696	30	M16-1	10kPa
1349.66		8.74144	30	M16-1	10kPa
523.568		8.6967	30	M16-1	10kPa
603.335		8.38159	30	M16-1	10kPa
1063.16		8.36708	30	M16-1	10kPa
781.122		8.34201	30	M16-1	10kPa
966.701		8.31567	30	M16-1	10kPa
1643.05		8.25778	30	M16-1	10kPa
524.977		7.99397	30	M16-1	10kPa
1023.61		7.92655	30	M16-1	10kPa
1384.16		7.85725	30	M16-1	10kPa
550.28		7.79408	30	M16-1	10kPa
1694.77		7.74426	30	M16-1	10kPa
717.457		7.73739	30	M16-1	10kPa
1321.68		7.72967	30	M16-1	10kPa
1484.85		7.71627	30	M16-1	10kPa
694.38		7.54718	30	M16-1	10kPa
1015.45		7.35912	30	M16-1	10kPa
1950.1		7.08222	30	M16-1	10kPa
1480.03		7.05828	30	M16-1	10kPa
684.289		6.93554	30	M16-1	10kPa
898.806		6.9028	30	M16-1	10kPa
1684.53		6.87343	30	M16-1	10kPa
907.636		6.83246	30	M16-1	10kPa
1556.46		6.70867	30	M16-1	10kPa
723.764		6.70158	30	M16-1	10kPa
1051.51		6.68363	30	M16-1	10kPa
1231.9		6.67575	30	M16-1	10kPa
1120.59		6.66913	30	M16-1	10kPa
1008.48		6.66466	30	M16-1	10kPa
925.073		6.6027	30	M16-1	10kPa
1378.97		6.56209	30	M16-1	10kPa
968.185		6.55624	30	M16-1	10kPa
1134.32		6.53683	30	M16-1	10kPa
1695.14		6.51263	30	M16-1	10kPa
822.675		6.50793	30	M16-1	10kPa
1291.41		6.47872	30	M16-1	10kPa
1709.61		6.47713	30	M16-1	10kPa
1645.87		6.46123	30	M16-1	10kPa
1921.31		6.43438	30	M16-1	10kPa
637.171		6.43323	30	M16-1	10kPa
1756.13		6.42776	30	M16-1	10kPa
334.724		6.39294	30	M16-1	10kPa
1162.3		6.38914	30	M16-1	10kPa
790.1		6.35782	30	M16-1	10kPa
638.284		6.35511	30	M16-1	10kPa
656.611		6.34588	30	M16-1	10kPa
555.697		6.34559	30	M16-1	10kPa
997.717		6.33074	30	M16-1	10kPa
633.312		6.3089	30	M16-1	10kPa
645.333		6.29601	30	M16-1	10kPa
1300.68		6.27931	30	M16-1	10kPa
1049.06		6.23863	30	M16-1	10kPa
802.121		6.23815	30	M16-1	10kPa
378.206		6.22813	30	M16-1	10kPa
1390.62		6.22524	30	M16-1	10kPa
671.155		6.22473	30	M16-1	10kPa
709.295		6.22182	30	M16-1	10kPa
1255.27		6.19998	30	M16-1	10kPa
954.531		6.19055	30	M16-1	10kPa
2044.7		6.18464	30	M16-1	10kPa
346.374		6.17829	30	M16-1	10kPa
310.831		6.1779	30	M16-1	10kPa
1231.38		6.16476	30	M16-1	10kPa
747.434		6.16474	30	M16-1	10kPa
547.164		6.14674	30	M16-1	10kPa
1063.01		6.12567	30	M16-1	10kPa
1112.06		6.11157	30	M16-1	10kPa
949.412		6.09841	30	M16-1	10kPa
407.442		6.08347	30	M16-1	10kPa
813.251		6.06252	30	M16-1	10kPa
1102.34		6.05347	30	M16-1	10kPa
1598.68		5.99694	30	M16-1	10kPa
1407.68		5.98828	30	M16-1	10kPa
1673.62		5.96598	30	M16-1	10kPa
711.743		5.89787	30	M16-1	10kPa
1714.95		5.78957	30	M16-1	10kPa
457.751		5.77279	30	M16-1	10kPa
936.055		5.74971	30	M16-1	10kPa
686.886		5.70961	30	M16-1	10kPa
607.193		5.68773	30	M16-1	10kPa
431.854		5.68625	30	M16-1	10kPa
1379.34		5.67821	30	M16-1	10kPa
669.745		5.64609	30	M16-1	10kPa
586.639		5.61885	30	M16-1	10kPa
1140.93		5.60895	30	M16-1	10kPa
747.212		5.60254	30	M16-1	10kPa
770.288		5.59768	30	M16-1	10kPa
1916.26		5.57696	30	M16-1	10kPa
567.495		5.56979	30	M16-1	10kPa
748.325		5.55515	30	M16-1	10kPa
1141.82		5.47091	30	M16-1	10kPa
1193.83		5.44737	30	M16-1	10kPa
1042.98		5.43459	30	M16-1	10kPa
743.724		5.43231	30	M16-1	10kPa
370.489		5.41587	30	M16-1	10kPa
2043.37		5.40475	30	M16-1	10kPa
1180.18		5.38839	30	M16-1	10kPa
845.974		5.38811	30	M16-1	10kPa
1180.25		5.33522	30	M16-1	10kPa
492.032		5.32383	30	M16-1	10kPa
1366.72		5.26304	30	M16-1	10kPa
977.608		5.25424	30	M16-1	10kPa
1006.92		5.23383	30	M16-1	10kPa
629.157		5.22863	30	M16-1	10kPa
580.703		5.19556	30	M16-1	10kPa
1011.59		5.17381	30	M16-1	10kPa
416.717		5.14793	30	M16-1	10kPa
1043.43		5.12608	30	M16-1	10kPa
707.885		5.11848	30	M16-1	10kPa
901.403		5.11542	30	M16-1	10kPa
1502.21		5.11311	30	M16-1	10kPa
800.489		5.10862	30	M16-1	10kPa
1055.45		5.09963	30	M16-1	10kPa
542.712		5.09906	30	M16-1	10kPa
1854.01		5.06892	30	M16-1	10kPa
1616.78		5.06809	30	M16-1	10kPa
2200.45		5.00084	30	M16-1	10kPa
459.235		4.99823	30	M16-1	10kPa
644.294		4.97566	30	M16-1	10kPa
1503.25		4.96379	30	M16-1	10kPa
1235.98		4.94261	30	M16-1	10kPa
808.428		4.9354	30	M16-1	10kPa
1591.11		4.90013	30	M16-1	10kPa
684.511		4.89656	30	M16-1	10kPa
670.636		4.8668	30	M16-1	10kPa
1008.62		4.84884	30	M16-1	10kPa
434.303		4.812	30	M16-1	10kPa
700.613		4.79028	30	M16-1	10kPa
583.3		4.78875	30	M16-1	10kPa
806.499		4.78558	30	M16-1	10kPa
842.413		4.7841	30	M16-1	10kPa
473.704		4.76145	30	M16-1	10kPa
789.433		4.73437	30	M16-1	10kPa
1723.19		4.71301	30	M16-1	10kPa
964.697		4.66901	30	M16-1	10kPa
696.013		4.66174	30	M16-1	10kPa
820.82		4.64695	30	M16-1	10kPa
1913.66		4.6322	30	M16-1	10kPa
638.209		4.62582	30	M16-1	10kPa
996.975		4.6188	30	M16-1	10kPa
1028.51		4.60418	30	M16-1	10kPa
800.34		4.60217	30	M16-1	10kPa
607.341		4.58442	30	M16-1	10kPa
612.758		4.5793	30	M16-1	10kPa
559.555		4.57875	30	M16-1	10kPa
1180.77		4.55567	30	M16-1	10kPa
665.961		4.50333	30	M16-1	10kPa
764.352		4.46492	30	M16-1	10kPa
666.48		4.43183	30	M16-1	10kPa
630.344		4.40112	30	M16-1	10kPa
768.285		4.36514	30	M16-1	10kPa
1399.37		4.35538	30	M16-1	10kPa
1913.81		4.33506	30	M16-1	10kPa
929.896		4.29164	30	M16-1	10kPa
1125.86		4.27651	30	M16-1	10kPa
1338.08		4.24277	30	M16-1	10kPa
589.681		4.2312	30	M16-1	10kPa
940.953		4.22491	30	M16-1	10kPa
985.696		4.20919	30	M16-1	10kPa
1848.89		4.20544	30	M16-1	10kPa
543.305		4.2009	30	M16-1	10kPa
1047.14		4.19477	30	M16-1	10kPa
614.168		4.18632	30	M16-1	10kPa
776.15		4.18094	30	M16-1	10kPa
998.978		4.17004	30	M16-1	10kPa
485.725		4.16467	30	M16-1	10kPa
507.095		4.15716	30	M16-1	10kPa
944.143		4.14704	30	M16-1	10kPa
2161.13		4.13564	30	M16-1	10kPa
1034.15		4.11386	30	M16-1	10kPa
1050.85		4.10858	30	M16-1	10kPa
2066.37		4.10756	30	M16-1	10kPa
354.833		4.10139	30	M16-1	10kPa
677.61		4.09221	30	M16-1	10kPa
1680.37		4.088	30	M16-1	10kPa
796.927		4.08162	30	M16-1	10kPa
397.573		4.07036	30	M16-1	10kPa
2272.13		4.05946	30	M16-1	10kPa
442.094		4.04251	30	M16-1	10kPa
913.349		4.02186	30	M16-1	10kPa
403.064		3.99301	30	M16-1	10kPa
1266.48		3.98313	30	M16-1	10kPa
909.194		3.9648	30	M16-1	10kPa
557.033		3.95191	30	M16-1	10kPa
937.465		3.95101	30	M16-1	10kPa
1443.52		3.93488	30	M16-1	10kPa
1105.16		3.93052	30	M16-1	10kPa
786.093		3.91752	30	M16-1	10kPa
1010.26		3.89903	30	M16-1	10kPa
754.483		3.89124	30	M16-1	10kPa
757.526		3.88996	30	M16-1	10kPa
359.508		3.88744	30	M16-1	10kPa
532.843		3.87067	30	M16-1	10kPa
702.691		3.85778	30	M16-1	10kPa
538.853		3.84713	30	M16-1	10kPa
403.435		3.8429	30	M16-1	10kPa
597.398		3.82444	30	M16-1	10kPa
586.12		3.80392	30	M16-1	10kPa
829.65		3.80213	30	M16-1	10kPa
590.201		3.77669	30	M16-1	10kPa
826.311		3.77599	30	M16-1	10kPa
683.695		3.7747	30	M16-1	10kPa
873.058		3.75114	30	M16-1	10kPa
637.913		3.74543	30	M16-1	10kPa
1317.82		3.71851	30	M16-1	10kPa
884.633		3.68919	30	M16-1	10kPa
378.281		3.68412	30	M16-1	10kPa
562.004		3.68364	30	M16-1	10kPa
509.024		3.6266	30	M16-1	10kPa
1346.98		3.62018	30	M16-1	10kPa
951.118		3.61152	30	M16-1	10kPa
1628.88		3.60581	30	M16-1	10kPa
770.956		3.55262	30	M16-1	10kPa
407.071		3.53091	30	M16-1	10kPa
859.256		3.5094	30	M16-1	10kPa
1031.18		3.49239	30	M16-1	10kPa
808.577		3.48376	30	M16-1	10kPa
779.118		3.41716	30	M16-1	10kPa
509.024		3.40005	30	M16-1	10kPa
563.711		3.36008	30	M16-1	10kPa
753.667		3.35382	30	M16-1	10kPa
725.1		3.33998	30	M16-1	10kPa
853.691		3.32872	30	M16-1	10kPa
520.154		3.32624	30	M16-1	10kPa
800.414		3.32073	30	M16-1	10kPa
487.357		3.3175	30	M16-1	10kPa
312.983		3.28711	30	M16-1	10kPa
1544.81		3.28454	30	M16-1	10kPa
554.139		3.25435	30	M16-1	10kPa
449.069		3.24676	30	M16-1	10kPa
995.936		3.21355	30	M16-1	10kPa
401.803		3.2103	30	M16-1	10kPa
866.677		3.20712	30	M16-1	10kPa
897.025		3.19557	30	M16-1	10kPa
683.843		3.16803	30	M16-1	10kPa
552.729		3.1653	30	M16-1	10kPa
[truncated: 3,507 more rows]

## Sheet: Figure 2c1
Aspect ratio (-) (bin)	Stiffness	Count of Aspect ratio (-)
1	35kPa	110
1	10kPa	52
2	35kPa	81
2	10kPa	125
3	35kPa	26
3	10kPa	133
4	35kPa	23
4	10kPa	99
5	35kPa	23
5	10kPa	75
6	35kPa	10
6	10kPa	39
7	35kPa	8
7	10kPa	38
8	35kPa	4
8	10kPa	15
9	10kPa	10
10	10kPa	2
11	35kPa	1

## Sheet: Figure 2c2
Area (um^2) (bin)	Stiffness	Count of Area (um^2)
0	35kPa	4
0	10kPa	5
200	35kPa	43
200	10kPa	68
400	35kPa	64
400	10kPa	156
600	35kPa	75
600	10kPa	122
800	35kPa	51
800	10kPa	101
1000	35kPa	31
1000	10kPa	70
1200	35kPa	11
1200	10kPa	37
1400	35kPa	4
1400	10kPa	16
1600	35kPa	2
1600	10kPa	7
1800	35kPa
1800	10kPa	4
2000	35kPa
2000	10kPa	1
2200	35kPa	1
2200	10kPa	2

## Sheet: Figure 2c3
Aspect ratio (-) (bin)	Media	Count of Aspect ratio (-)
1	M16-2	55
1	M16-1	52
2	M16-2	111
2	M16-1	125
3	M16-2	123
3	M16-1	133
4	M16-2	85
4	M16-1	99
5	M16-2	45
5	M16-1	75
6	M16-2	36
6	M16-1	39
7	M16-2	20
7	M16-1	38
8	M16-2	13
8	M16-1	15
9	M16-2	9
9	M16-1	10
10	M16-2	5
10	M16-1	2
11	M16-2	1

## Sheet: Figure 2c4
Area (um^2) (bin)	Media	Count of Area (um^2)
0	M16-2	7
0	M16-1	5
200	M16-2	31
200	M16-1	68
400	M16-2	88
400	M16-1	156
600	M16-2	102
600	M16-1	122
800	M16-2	112
800	M16-1	100
1000	M16-2	76
1000	M16-1	70
1200	M16-2	38
1200	M16-1	37
1400	M16-2	26
1400	M16-1	16
1600	M16-2	9
1600	M16-1	7
1800	M16-2	11
1800	M16-1	4
2000	M16-2	3
2000	M16-1	1
2200	M16-1	2

## Sheet: Figure 2c5
Aspect ratio (-) (bin)	Exp. day	Experimental day	Count of Aspect ratio (-)
1	d40	40	38
1	d30	30	38
1	d20	20	52
2	d40	40	45
2	d30	30	78
2	d20	20	125
3	d40	40	31
3	d30	30	74
3	d20	20	133
4	d40	40	27
4	d30	30	63
4	d20	20	99
5	d40	40	31
5	d30	30	46
5	d20	20	75
6	d40	40	21
6	d30	30	52
6	d20	20	39
7	d40	40	11
7	d30	30	12
7	d20	20	38
8	d40	40	10
8	d30	30	10
8	d20	20	15
9	d40	40	2
9	d30	30	9
9	d20	20	10
10	d40	40	2
10	d30	30	3
10	d20	20	2
11	d40	40	1
11	d30	30	1

## Sheet: Figure 2c6
Area (um^2) (bin)	Exp. day	Experimental day	Count of Area (um^2)
0	d40	40
0	d30	30	3
0	d20	20	5
200	d40	40	30
200	d30	30	43
200	d20	20	68
400	d40	40	37
400	d30	30	85
400	d20	20	156
600	d40	40	34
600	d30	30	89
600	d20	20	122
800	d40	40	30
800	d30	30	62
800	d20	20	101
1000	d40	40	37
1000	d30	30	43
1000	d20	20	70
1200	d40	40	18
1200	d30	30	23
1200	d20	20	37
1400	d40	40	11
1400	d30	30	12
1400	d20	20	16
1600	d40	40	12
1600	d30	30	13
1600	d20	20	7
1800	d40	40	6
1800	d30	30	7
1800	d20	20	4
2000	d40	40	4
2000	d30	30	5
2000	d20	20	1
2200	d40	40
2200	d30	30	2
2200	d20	20	2
