# Supplementary material for: Tracking single hiPSC-derived cardiomyocyte contractile function using CONTRAX an efficient pipeline for traction force measurement
Source: Nat Commun. 2024 Jun 26;15:5427. doi: 10.1038/s41467-024-49755-3 (PMC11208611; doi:10.1038/s41467-024-49755-3)
Supplement: Supplementary file 4 — Source Data [file 41467_2024_49755_MOESM4_ESM.zip › Figure 3_a_d.xlsx]

## Sheet: Figure 3a
Area (um^2) (bin)	Stiffness	Aspect ratio (-) (bin)	Avg. Contraction Force [nN]	Count of Contraction Force [nN]
800	10kPa	12	186.465	1
1000	10kPa	10	6.31446	1
600	10kPa	10	21.967	1
1400	10kPa	9	88.2482	2
1200	10kPa	9	37.0871	3
800	10kPa	9	45.0946	4
600	10kPa	9		0
1200	10kPa	8	16.7083	6
1000	10kPa	8	35.9398	2
800	10kPa	8	47.4602	4
600	10kPa	8	24.8831	1
400	10kPa	8	40.5685	1
1600	10kPa	7	58.5091	1
1200	10kPa	7	22.947	8
1000	10kPa	7	37.0241	12
800	10kPa	7	101.349	3
600	10kPa	7	41.4732	6
400	10kPa	7	30.2207	4
200	10kPa	7	30.4033	1
1400	10kPa	6	20.9001	4
1200	10kPa	6	12.7535	2
1000	10kPa	6	48.8078	8
800	10kPa	6	44.1283	10
600	10kPa	6	20.1697	7
400	10kPa	6	41.7018	4
1800	10kPa	5	21.5778	2
1600	10kPa	5	17.1971	3
1400	10kPa	5	52.1949	1
1200	10kPa	5	48.1518	6
1000	10kPa	5	40.9079	18
800	10kPa	5	30.7895	18
600	10kPa	5	22.1483	15
400	10kPa	5	58.005	6
200	10kPa	5	28.7992	3
2200	10kPa	4	18.663	1
2000	10kPa	4	22.6171	1
1800	10kPa	4	37.6559	1
1600	10kPa	4	50.3744	1
1400	10kPa	4	19.3827	2
1200	10kPa	4	67.4373	7
1000	10kPa	4	44.6697	15
800	10kPa	4	17.3615	19
600	10kPa	4	14.6358	21
400	10kPa	4	24.7235	18
200	10kPa	4	49.3103	2
2200	10kPa	3	29.2793	1
1800	10kPa	3	73.5103	1
1600	10kPa	3	15.238	1
1400	10kPa	3	22.0379	4
1200	10kPa	3	90.2212	2
1000	10kPa	3	17.1953	4
800	10kPa	3	24.0286	23
600	10kPa	3	24.5554	32
400	10kPa	3	26.3104	44
200	10kPa	3	9.92597	14
1400	10kPa	2	87.762	1
1200	10kPa	2	11.8573	2
1000	10kPa	2	61.6676	4
800	10kPa	2	44.6963	11
600	10kPa	2	26.9373	26
400	10kPa	2	17.2589	52
200	10kPa	2	16.4243	27
1400	10kPa	1	12.381	1
1000	10kPa	1	104.57	2
800	10kPa	1	7.40697	1
600	10kPa	1	28.7689	4
400	10kPa	1	11.7291	20
200	10kPa	1	10.3985	16
0	10kPa	1	11.0355	5
800	35kPa	11	33.0267	1
1400	35kPa	8	113.055	2
1200	35kPa	8	62.0533	1
800	35kPa	8	41.2546	1
1000	35kPa	7	158.169	4
800	35kPa	7	107.438	2
600	35kPa	7	15.1966	2
1000	35kPa	6	84.2149	2
800	35kPa	6	62.0591	2
600	35kPa	6	86.324	3
400	35kPa	6	62.2771	3
1600	35kPa	5	101.076	1
1200	35kPa	5	56.1686	2
1000	35kPa	5	184.753	4
800	35kPa	5	127.313	10
600	35kPa	5	92.5954	5
400	35kPa	5	56.749	1
1200	35kPa	4	74.4032	3
1000	35kPa	4	92.0737	6
800	35kPa	4	70.8236	6
600	35kPa	4	84.5836	3
400	35kPa	4	88.8459	5
1200	35kPa	3	11.4195	1
1000	35kPa	3	91.6006	4
800	35kPa	3	33.7754	5
600	35kPa	3	47.4282	8
400	35kPa	3	64.9084	8
1600	35kPa	2	59.8834	1
1400	35kPa	2	45.0498	1
1200	35kPa	2	59.6622	2
1000	35kPa	2	51.7817	6
800	35kPa	2	47.2988	13
600	35kPa	2	46.4606	25
400	35kPa	2	39.2014	18
200	35kPa	2	22.5914	15
2200	35kPa	1	32.8642	1
1400	35kPa	1	0.828401	1
1200	35kPa	1	46.5174	2
1000	35kPa	1	31.9844	5
800	35kPa	1	29.7156	11
600	35kPa	1	35.9762	29
400	35kPa	1	21.7931	29
200	35kPa	1	18.8945	28
0	35kPa	1	31.3316	4

## Sheet: Figure 3b1
Total Force [nN]] 10kPa	Total Force [nN]] 35kPa	Aspect ratio (-) (bin)	Stiffness
		11	35kPa
		8	35kPa
		7	35kPa
		6	35kPa
		5	35kPa
		4	35kPa
		3	35kPa
		2	35kPa
		1	35kPa
21.967		10	10kPa
6.31446		10	10kPa
167.747		9	10kPa
88.0523		9	10kPa
74.2403		9	10kPa
45.3905		9	10kPa
36.4765		9	10kPa
24.2711		9	10kPa
13.6683		9	10kPa
9.54046		9	10kPa
8.74926		9	10kPa
		9	10kPa
136.946		8	10kPa
49.3125		8	10kPa
40.5685		8	10kPa
31.3707		8	10kPa
30.0763		8	10kPa
26.9233		8	10kPa
24.8831		8	10kPa
24.8402		8	10kPa
22.567		8	10kPa
17.0441		8	10kPa
12.2272		8	10kPa
8.88785		8	10kPa
1.13165		8	10kPa
0.643675		8	10kPa
		8	10kPa
196.166		7	10kPa
171.436		7	10kPa
108.618		7	10kPa
85.1703		7	10kPa
82.3896		7	10kPa
79.6851		7	10kPa
72.7782		7	10kPa
70.5185		7	10kPa
68.8436		7	10kPa
68.178		7	10kPa
58.5091		7	10kPa
35.1012		7	10kPa
30.4033		7	10kPa
26.0288		7	10kPa
24.5959		7	10kPa
24.2473		7	10kPa
23.2441		7	10kPa
16.9017		7	10kPa
15.7804		7	10kPa
15.6357		7	10kPa
14.4313		7	10kPa
12.8161		7	10kPa
10.201		7	10kPa
10.1354		7	10kPa
10.0654		7	10kPa
10.0416		7	10kPa
9.52328		7	10kPa
8.78635		7	10kPa
8.07725		7	10kPa
6.59984		7	10kPa
5.89285		7	10kPa
4.8137		7	10kPa
2.59741		7	10kPa
2.01087		7	10kPa
0.322188		7	10kPa
		7	10kPa
114.104		6	10kPa
111.059		6	10kPa
110.309		6	10kPa
102.904		6	10kPa
86.7412		6	10kPa
73.2679		6	10kPa
55.614		6	10kPa
51.6743		6	10kPa
50.2196		6	10kPa
49.7004		6	10kPa
39.0733		6	10kPa
37.967		6	10kPa
35.3101		6	10kPa
30.9096		6	10kPa
30.4047		6	10kPa
28.9107		6	10kPa
27.3844		6	10kPa
24.3103		6	10kPa
22.9557		6	10kPa
17.3927		6	10kPa
17.3595		6	10kPa
16.1789		6	10kPa
14.3513		6	10kPa
13.4867		6	10kPa
13.1689		6	10kPa
13.0822		6	10kPa
12.1827		6	10kPa
8.14754		6	10kPa
8.12266		6	10kPa
7.97201		6	10kPa
6.81598		6	10kPa
6.36214		6	10kPa
4.71023		6	10kPa
4.19492		6	10kPa
2.50151		6	10kPa
		6	10kPa
182.309		5	10kPa
150.18		5	10kPa
141.517		5	10kPa
128.279		5	10kPa
107.19		5	10kPa
100.847		5	10kPa
90.7976		5	10kPa
89.4416		5	10kPa
83.0081		5	10kPa
61.5412		5	10kPa
55.0707		5	10kPa
54.3396		5	10kPa
52.1949		5	10kPa
47.2608		5	10kPa
46.3541		5	10kPa
46.2606		5	10kPa
46.2336		5	10kPa
44.9897		5	10kPa
39.9907		5	10kPa
38.7336		5	10kPa
37.2254		5	10kPa
35.1639		5	10kPa
34.9281		5	10kPa
34.8689		5	10kPa
34.7308		5	10kPa
34.294		5	10kPa
32.4677		5	10kPa
32.4281		5	10kPa
30.2037		5	10kPa
29.567		5	10kPa
28.4842		5	10kPa
28.4697		5	10kPa
28.3586		5	10kPa
27.5901		5	10kPa
27.3086		5	10kPa
25.4926		5	10kPa
24.0185		5	10kPa
23.8579		5	10kPa
23.2274		5	10kPa
20.1941		5	10kPa
20.1554		5	10kPa
19.9412		5	10kPa
16.4155		5	10kPa
16.3928		5	10kPa
16.256		5	10kPa
16.101		5	10kPa
14.1838		5	10kPa
13.8318		5	10kPa
13.1697		5	10kPa
12.1283		5	10kPa
12.0044		5	10kPa
10.9675		5	10kPa
10.9117		5	10kPa
10.5458		5	10kPa
9.29983		5	10kPa
9.14768		5	10kPa
8.66105		5	10kPa
8.55689		5	10kPa
8.36341		5	10kPa
8.17106		5	10kPa
7.6733		5	10kPa
7.19012		5	10kPa
5.9302		5	10kPa
5.26802		5	10kPa
3.27932		5	10kPa
2.33581		5	10kPa
1.68337		5	10kPa
1.51532		5	10kPa
1.23726		5	10kPa
1.05517		5	10kPa
1.05122		5	10kPa
0.215736		5	10kPa
		5	10kPa
331.592		4	10kPa
129.297		4	10kPa
95.0003		4	10kPa
81.9917		4	10kPa
78.2443		4	10kPa
77.055		4	10kPa
69.6054		4	10kPa
69.0197		4	10kPa
68.7372		4	10kPa
68.103		4	10kPa
67.2361		4	10kPa
61.3659		4	10kPa
58.3109		4	10kPa
53.4361		4	10kPa
50.3744		4	10kPa
46.0261		4	10kPa
42.4657		4	10kPa
42.0506		4	10kPa
40.5255		4	10kPa
38.7827		4	10kPa
37.6559		4	10kPa
35.5025		4	10kPa
35.3715		4	10kPa
33.0755		4	10kPa
32.1977		4	10kPa
28.117		4	10kPa
27.8509		4	10kPa
27.6219		4	10kPa
27.5465		4	10kPa
25.6553		4	10kPa
25.5966		4	10kPa
24.6593		4	10kPa
24.3548		4	10kPa
23.8968		4	10kPa
23.4427		4	10kPa
22.6171		4	10kPa
20.8854		4	10kPa
20.6927		4	10kPa
20.2526		4	10kPa
20.0617		4	10kPa
18.663		4	10kPa
17.8377		4	10kPa
17.6302		4	10kPa
17.2037		4	10kPa
16.9909		4	10kPa
16.7728		4	10kPa
16.1394		4	10kPa
14.8687		4	10kPa
14.3737		4	10kPa
13.8248		4	10kPa
12.2124		4	10kPa
11.7887		4	10kPa
11.4911		4	10kPa
11.1715		4	10kPa
10.8731		4	10kPa
10.4749		4	10kPa
10.4413		4	10kPa
10.0387		4	10kPa
9.35561		4	10kPa
9.15472		4	10kPa
8.52941		4	10kPa
8.38048		4	10kPa
8.24533		4	10kPa
8.19735		4	10kPa
5.98714		4	10kPa
5.89327		4	10kPa
5.51944		4	10kPa
5.15927		4	10kPa
5.0844		4	10kPa
4.32364		4	10kPa
4.26251		4	10kPa
3.98136		4	10kPa
3.96928		4	10kPa
3.90341		4	10kPa
3.62662		4	10kPa
3.62038		4	10kPa
3.57486		4	10kPa
3.35422		4	10kPa
3.18428		4	10kPa
3.05651		4	10kPa
2.63442		4	10kPa
2.51842		4	10kPa
2.40861		4	10kPa
1.39049		4	10kPa
1.11824		4	10kPa
0.651188		4	10kPa
0.50859		4	10kPa
0.382856		4	10kPa
		4	10kPa
213.127		3	10kPa
186.796		3	10kPa
166.79		3	10kPa
146.459		3	10kPa
124.355		3	10kPa
102.626		3	10kPa
92.3681		3	10kPa
85.0676		3	10kPa
79.8082		3	10kPa
73.5103		3	10kPa
57.2411		3	10kPa
52.8321		3	10kPa
52.0929		3	10kPa
45.3895		3	10kPa
41.5792		3	10kPa
41.5255		3	10kPa
40.567		3	10kPa
39.8492		3	10kPa
38.9933		3	10kPa
36.7746		3	10kPa
34.9541		3	10kPa
33.9831		3	10kPa
33.7652		3	10kPa
32.5348		3	10kPa
32.1337		3	10kPa
31.3518		3	10kPa
30.9798		3	10kPa
30.1263		3	10kPa
29.2793		3	10kPa
28.9541		3	10kPa
28.6995		3	10kPa
28.1065		3	10kPa
28.088		3	10kPa
27.8283		3	10kPa
25.0958		3	10kPa
24.9323		3	10kPa
24.8828		3	10kPa
24.8501		3	10kPa
24.0697		3	10kPa
23.6596		3	10kPa
23.0411		3	10kPa
22.5792		3	10kPa
21.915		3	10kPa
21.3828		3	10kPa
20.9059		3	10kPa
20.7208		3	10kPa
20.664		3	10kPa
20.4713		3	10kPa
20.2217		3	10kPa
18.6414		3	10kPa
18.4539		3	10kPa
16.5008		3	10kPa
15.3581		3	10kPa
15.238		3	10kPa
14.5805		3	10kPa
13.9709		3	10kPa
13.6497		3	10kPa
13.0626		3	10kPa
12.8469		3	10kPa
12.7054		3	10kPa
12.6991		3	10kPa
12.6587		3	10kPa
12.4092		3	10kPa
12.0791		3	10kPa
11.9393		3	10kPa
11.8456		3	10kPa
11.4656		3	10kPa
11.4055		3	10kPa
11.1309		3	10kPa
11.0346		3	10kPa
10.436		3	10kPa
10.3351		3	10kPa
10.3177		3	10kPa
9.95301		3	10kPa
9.81422		3	10kPa
9.51948		3	10kPa
9.47324		3	10kPa
9.47214		3	10kPa
9.1677		3	10kPa
8.83416		3	10kPa
8.68679		3	10kPa
8.66719		3	10kPa
8.66082		3	10kPa
8.6541		3	10kPa
8.61447		3	10kPa
8.57172		3	10kPa
8.47338		3	10kPa
8.06385		3	10kPa
7.621		3	10kPa
7.54563		3	10kPa
7.30782		3	10kPa
7.16382		3	10kPa
7.00443		3	10kPa
6.86648		3	10kPa
6.78144		3	10kPa
6.58811		3	10kPa
6.43041		3	10kPa
6.39326		3	10kPa
5.65142		3	10kPa
5.61243		3	10kPa
5.39011		3	10kPa
5.30747		3	10kPa
5.29257		3	10kPa
5.07867		3	10kPa
4.79593		3	10kPa
4.78671		3	10kPa
4.74437		3	10kPa
4.25974		3	10kPa
4.01076		3	10kPa
3.92612		3	10kPa
3.76788		3	10kPa
3.5752		3	10kPa
3.30948		3	10kPa
2.76042		3	10kPa
2.71838		3	10kPa
2.18238		3	10kPa
1.97699		3	10kPa
1.52078		3	10kPa
0.912804		3	10kPa
0.554554		3	10kPa
0.400658		3	10kPa
0.252091		3	10kPa
0.235366		3	10kPa
0.207536		3	10kPa
0.128922		3	10kPa
0.072899		3	10kPa
		3	10kPa
145.096		2	10kPa
124.595		2	10kPa
116.89		2	10kPa
99.1509		2	10kPa
94.8566		2	10kPa
87.762		2	10kPa
83.7301		2	10kPa
77.0622		2	10kPa
72.9969		2	10kPa
66.8024		2	10kPa
65.8909		2	10kPa
65.0322		2	10kPa
60.0334		2	10kPa
59.0821		2	10kPa
54.2451		2	10kPa
52.2699		2	10kPa
49.3582		2	10kPa
47.9781		2	10kPa
47.0132		2	10kPa
45.5761		2	10kPa
45.452		2	10kPa
44.048		2	10kPa
40.1335		2	10kPa
39.7721		2	10kPa
36.1883		2	10kPa
35.5763		2	10kPa
34.3643		2	10kPa
33.8752		2	10kPa
33.559		2	10kPa
31.4951		2	10kPa
31.0174		2	10kPa
30.8274		2	10kPa
28.231		2	10kPa
27.8152		2	10kPa
27.757		2	10kPa
27.4944		2	10kPa
25.9639		2	10kPa
25.5429		2	10kPa
25.1904		2	10kPa
25.0179		2	10kPa
24.5035		2	10kPa
23.4442		2	10kPa
21.0184		2	10kPa
20.8426		2	10kPa
20.368		2	10kPa
19.6654		2	10kPa
18.9205		2	10kPa
18.6298		2	10kPa
18.133		2	10kPa
17.7576		2	10kPa
17.5		2	10kPa
17.2224		2	10kPa
17.2012		2	10kPa
16.1176		2	10kPa
15.5298		2	10kPa
14.7844		2	10kPa
14.5661		2	10kPa
13.6504		2	10kPa
13.4379		2	10kPa
13.213		2	10kPa
12.7472		2	10kPa
12.516		2	10kPa
12.3859		2	10kPa
12.3193		2	10kPa
11.5943		2	10kPa
11.5525		2	10kPa
11.3739		2	10kPa
11.2873		2	10kPa
11.2544		2	10kPa
10.6958		2	10kPa
10.3105		2	10kPa
9.96535		2	10kPa
9.76568		2	10kPa
9.67162		2	10kPa
9.07219		2	10kPa
8.81108		2	10kPa
8.69416		2	10kPa
7.97836		2	10kPa
7.82275		2	10kPa
7.11149		2	10kPa
7.06875		2	10kPa
6.99945		2	10kPa
6.49737		2	10kPa
6.49222		2	10kPa
6.37893		2	10kPa
5.88288		2	10kPa
5.64112		2	10kPa
5.57964		2	10kPa
5.57825		2	10kPa
5.22542		2	10kPa
5.19444		2	10kPa
4.95559		2	10kPa
4.83276		2	10kPa
4.70076		2	10kPa
4.63854		2	10kPa
4.46518		2	10kPa
4.41188		2	10kPa
4.2616		2	10kPa
4.17225		2	10kPa
4.11844		2	10kPa
4.00906		2	10kPa
3.8913		2	10kPa
3.87062		2	10kPa
3.82136		2	10kPa
3.73346		2	10kPa
3.5249		2	10kPa
3.36973		2	10kPa
3.28912		2	10kPa
2.92636		2	10kPa
2.85657		2	10kPa
2.67036		2	10kPa
2.65904		2	10kPa
2.55953		2	10kPa
2.53637		2	10kPa
2.44967		2	10kPa
2.08944		2	10kPa
1.44829		2	10kPa
1.43337		2	10kPa
1.04713		2	10kPa
0.909531		2	10kPa
0.344766		2	10kPa
0.198906		2	10kPa
0.183085		2	10kPa
		2	10kPa
184.584		1	10kPa
70.314		1	10kPa
40.4395		1	10kPa
33.3082		1	10kPa
32.2075		1	10kPa
26.514		1	10kPa
25.6987		1	10kPa
24.5547		1	10kPa
23.7807		1	10kPa
22.2636		1	10kPa
22.0877		1	10kPa
18.4998		1	10kPa
18.3911		1	10kPa
18.2053		1	10kPa
15.4924		1	10kPa
15.1995		1	10kPa
13.5831		1	10kPa
13.4677		1	10kPa
13.2248		1	10kPa
12.6875		1	10kPa
12.381		1	10kPa
12.011		1	10kPa
11.8634		1	10kPa
11.2663		1	10kPa
10.6		1	10kPa
9.08262		1	10kPa
8.80348		1	10kPa
7.40697		1	10kPa
7.38375		1	10kPa
6.25705		1	10kPa
5.845		1	10kPa
5.55807		1	10kPa
5.4383		1	10kPa
4.95514		1	10kPa
4.94069		1	10kPa
4.76938		1	10kPa
4.53395		1	10kPa
3.66135		1	10kPa
3.42245		1	10kPa
3.21544		1	10kPa
3.09485		1	10kPa
2.34585		1	10kPa
2.02759		1	10kPa
1.82673		1	10kPa
0.93345		1	10kPa
0.797693		1	10kPa
0.729722		1	10kPa
0.410519		1	10kPa
0.0729876		1	10kPa
		1	10kPa
	33.0267	11	35kPa
	180.623	8	35kPa
	62.0533	8	35kPa
	45.4863	8	35kPa
	41.2546	8	35kPa
	216.473	7	35kPa
	193.387	7	35kPa
	163.302	7	35kPa
	149.564	7	35kPa
	73.2539	7	35kPa
	51.5738	7	35kPa
	30.1026	7	35kPa
	0.29057	7	35kPa
	179.203	6	35kPa
	177.345	6	35kPa
	106.002	6	35kPa
	76.2024	6	35kPa
	62.4276	6	35kPa
	55.3633	6	35kPa
	47.9159	6	35kPa
	24.4057	6	35kPa
	8.95708	6	35kPa
	0.529153	6	35kPa
	360.97	5	35kPa
	336.354	5	35kPa
	302.781	5	35kPa
	190.297	5	35kPa
	166.459	5	35kPa
	141.88	5	35kPa
	138.781	5	35kPa
	118.382	5	35kPa
	115.575	5	35kPa
	107.25	5	35kPa
	107.151	5	35kPa
	101.076	5	35kPa
	99.2543	5	35kPa
	97.8075	5	35kPa
	93.2678	5	35kPa
	74.67	5	35kPa
	56.749	5	35kPa
	43.9392	5	35kPa
	40.7609	5	35kPa
	29.3256	5	35kPa
	14.5297	5	35kPa
	7.09845	5	35kPa
	0.921092	5	35kPa
	276.993	4	35kPa
	129.604	4	35kPa
	129.12	4	35kPa
	121.354	4	35kPa
	116.589	4	35kPa
	111.892	4	35kPa
	109.226	4	35kPa
	103.447	4	35kPa
	102.776	4	35kPa
	97.9961	4	35kPa
	90.2805	4	35kPa
	76.0993	4	35kPa
	71.8404	4	35kPa
	69.1444	4	35kPa
	57.5542	4	35kPa
	56.8299	4	35kPa
	47.6524	4	35kPa
	41.8139	4	35kPa
	39.0793	4	35kPa
	17.2772	4	35kPa
	15.8083	4	35kPa
	10.335	4	35kPa
	5.86263	4	35kPa
	173.816	3	35kPa
	144.231	3	35kPa
	141.944	3	35kPa
	136.568	3	35kPa
	92.2182	3	35kPa
	87.6092	3	35kPa
	74.2596	3	35kPa
	68.9458	3	35kPa
	67.9954	3	35kPa
	57.9108	3	35kPa
	50.0861	3	35kPa
	49.8004	3	35kPa
	41.1864	3	35kPa
	36.3013	3	35kPa
	31.3806	3	35kPa
	30.7176	3	35kPa
	30.3005	3	35kPa
	28.2737	3	35kPa
	27.9865	3	35kPa
	24.3911	3	35kPa
	17.6975	3	35kPa
	11.4195	3	35kPa
	10.413	3	35kPa
	5.67594	3	35kPa
	2.58677	3	35kPa
	1.67693	3	35kPa
	208.995	2	35kPa
	164.868	2	35kPa
	160.014	2	35kPa
	136.029	2	35kPa
	134.351	2	35kPa
	113.206	2	35kPa
	106.856	2	35kPa
	99.2075	2	35kPa
	95.9304	2	35kPa
	83.7378	2	35kPa
	82.3574	2	35kPa
	81.3895	2	35kPa
	77.9216	2	35kPa
	70.0774	2	35kPa
	64.5015	2	35kPa
	61.6578	2	35kPa
	59.8834	2	35kPa
	58.6107	2	35kPa
	53.0517	2	35kPa
	51.5936	2	35kPa
	49.247	2	35kPa
	47.8771	2	35kPa
	46.871	2	35kPa
	45.0498	2	35kPa
	44.9519	2	35kPa
	44.841	2	35kPa
	43.4178	2	35kPa
	42.5027	2	35kPa
	42.3683	2	35kPa
	41.1518	2	35kPa
	41.0112	2	35kPa
	40.6607	2	35kPa
	40.1951	2	35kPa
	40.1574	2	35kPa
	39.0054	2	35kPa
	38.6322	2	35kPa
	32.9921	2	35kPa
	32.2128	2	35kPa
	30.6886	2	35kPa
	30.383	2	35kPa
	27.299	2	35kPa
	26.9188	2	35kPa
	26.1445	2	35kPa
	25.3769	2	35kPa
	24.8251	2	35kPa
	23.4348	2	35kPa
	23.4102	2	35kPa
	23.2948	2	35kPa
	23.129	2	35kPa
	21.9844	2	35kPa
	21.7439	2	35kPa
	21.5355	2	35kPa
	18.001	2	35kPa
	17.6687	2	35kPa
	17.1209	2	35kPa
	16.7815	2	35kPa
	16.2426	2	35kPa
	16.2323	2	35kPa
	15.9525	2	35kPa
	15.5066	2	35kPa
	14.9446	2	35kPa
	14.9099	2	35kPa
	14.1654	2	35kPa
	13.1033	2	35kPa
	11.7095	2	35kPa
	10.9153	2	35kPa
	10.2328	2	35kPa
	9.89303	2	35kPa
	8.72251	2	35kPa
	8.68396	2	35kPa
	8.23209	2	35kPa
	7.71769	2	35kPa
	6.85657	2	35kPa
	4.51277	2	35kPa
	3.37303	2	35kPa
	1.43988	2	35kPa
	1.38692	2	35kPa
	1.28628	2	35kPa
	1.22282	2	35kPa
	0.840742	2	35kPa
	0.631577	2	35kPa
	239.395	1	35kPa
	202.778	1	35kPa
	122.693	1	35kPa
	93.645	1	35kPa
	92.9721	1	35kPa
	89.8765	1	35kPa
	84.8918	1	35kPa
	75.7301	1	35kPa
	67.2771	1	35kPa
	60.6451	1	35kPa
	58.4699	1	35kPa
	54.8901	1	35kPa
	54.5561	1	35kPa
	54.3955	1	35kPa
	50.2072	1	35kPa
	49.8166	1	35kPa
	47.505	1	35kPa
	46.4289	1	35kPa
	45.3651	1	35kPa
	45.1799	1	35kPa
	44.0736	1	35kPa
	43.6933	1	35kPa
	36.8034	1	35kPa
	36.1158	1	35kPa
	35.0699	1	35kPa
	34.4156	1	35kPa
	34.1796	1	35kPa
	33.7908	1	35kPa
	32.8642	1	35kPa
	30.0291	1	35kPa
	29.7869	1	35kPa
	29.7771	1	35kPa
	29.4124	1	35kPa
	28.5516	1	35kPa
	28.3241	1	35kPa
	27.9031	1	35kPa
	27.7847	1	35kPa
	27.4844	1	35kPa
	26.2423	1	35kPa
	24.7412	1	35kPa
	24.0663	1	35kPa
	23.5541	1	35kPa
	23.3321	1	35kPa
	22.59	1	35kPa
	22.4695	1	35kPa
	21.3711	1	35kPa
	20.8136	1	35kPa
	18.731	1	35kPa
	18.1715	1	35kPa
	18.0934	1	35kPa
	17.3821	1	35kPa
	17.3047	1	35kPa
	16.5766	1	35kPa
	16.4945	1	35kPa
	16.4253	1	35kPa
	16.2642	1	35kPa
	16.1673	1	35kPa
	15.9201	1	35kPa
	14.5663	1	35kPa
	13.8151	1	35kPa
	13.5949	1	35kPa
	13.4736	1	35kPa
	12.9403	1	35kPa
	12.8768	1	35kPa
	12.6622	1	35kPa
	11.9515	1	35kPa
	11.7736	1	35kPa
	11.6325	1	35kPa
	11.1403	1	35kPa
	10.861	1	35kPa
	10.2226	1	35kPa
	10.2156	1	35kPa
	10.0408	1	35kPa
	9.42317	1	35kPa
	9.39848	1	35kPa
	9.14371	1	35kPa
	8.71294	1	35kPa
	8.23056	1	35kPa
	7.83222	1	35kPa
	7.55442	1	35kPa
	7.50736	1	35kPa
	7.27041	1	35kPa
	6.49421	1	35kPa
	6.23056	1	35kPa
	6.14859	1	35kPa
	5.87054	1	35kPa
	5.71648	1	35kPa
	5.56039	1	35kPa
	5.13656	1	35kPa
	4.63567	1	35kPa
	2.96335	1	35kPa
	2.05143	1	35kPa
	1.60344	1	35kPa
	1.0196	1	35kPa
	0.988959	1	35kPa
	0.949695	1	35kPa
	0.828401	1	35kPa
	0.809428	1	35kPa
	0.682205	1	35kPa
	0.681169	1	35kPa
	0.670756	1	35kPa
	0.61663	1	35kPa
	0.541773	1	35kPa
	0.539445	1	35kPa
	0.536399	1	35kPa
	0.439553	1	35kPa
	0.409404	1	35kPa
	0.385649	1	35kPa
	0.288057	1	35kPa
	0.0726465	1	35kPa
		10	10kPa
		9	10kPa
		8	10kPa
		7	10kPa
		6	10kPa
		5	10kPa
		4	10kPa
		3	10kPa
		2	10kPa
		1	10kPa

## Sheet: Figure 3b2
Total Force [nN]] 10kPa	Total Force [nN]] 35kPa	Aspect ratio (-)	Stiffness
		11.5402	35kPa
		8.80537	35kPa
		8.48593	35kPa
		8.18609	35kPa
		8.01124	35kPa
		7.99287	35kPa
		7.72941	35kPa
		7.34352	35kPa
		7.19945	35kPa
		7.18365	35kPa
		7.08957	35kPa
		7.03373	35kPa
		7.00015	35kPa
		6.88415	35kPa
		6.72672	35kPa
		6.71872	35kPa
		6.65837	35kPa
		6.5368	35kPa
		6.46254	35kPa
		6.45989	35kPa
		6.16828	35kPa
		6.12297	35kPa
		6.08494	35kPa
		5.99948	35kPa
		5.94726	35kPa
		5.86608	35kPa
		5.86572	35kPa
		5.80735	35kPa
		5.8054	35kPa
		5.78851	35kPa
		5.67919	35kPa
		5.6479	35kPa
		5.5942	35kPa
		5.54839	35kPa
		5.53631	35kPa
		5.36704	35kPa
		5.32604	35kPa
		5.31059	35kPa
		5.30674	35kPa
		5.28496	35kPa
		5.20841	35kPa
		5.19234	35kPa
		5.12616	35kPa
		5.07104	35kPa
		5.05919	35kPa
		5.03766	35kPa
		4.9841	35kPa
		4.96945	35kPa
		4.87291	35kPa
		4.81806	35kPa
		4.73511	35kPa
		4.71942	35kPa
		4.66521	35kPa
		4.65327	35kPa
		4.5974	35kPa
		4.5795	35kPa
		4.51516	35kPa
		4.47361	35kPa
		4.41183	35kPa
		4.23288	35kPa
		4.21638	35kPa
		4.20796	35kPa
		4.18791	35kPa
		4.14498	35kPa
		4.12406	35kPa
		4.12221	35kPa
		4.07935	35kPa
		4.00833	35kPa
		4.00637	35kPa
		3.81058	35kPa
		3.80574	35kPa
		3.71363	35kPa
		3.6439	35kPa
		3.56385	35kPa
		3.44867	35kPa
		3.44736	35kPa
		3.43619	35kPa
		3.42947	35kPa
		3.41815	35kPa
		3.41621	35kPa
		3.32937	35kPa
		3.32515	35kPa
		3.20346	35kPa
		3.19995	35kPa
		3.19699	35kPa
		3.19561	35kPa
		3.13937	35kPa
		3.09851	35kPa
		3.0932	35kPa
		3.08206	35kPa
		3.06957	35kPa
		3.04623	35kPa
		3.0306	35kPa
		3.02903	35kPa
		3.01926	35kPa
		2.98262	35kPa
		2.97833	35kPa
		2.96233	35kPa
		2.94317	35kPa
		2.92715	35kPa
		2.89452	35kPa
		2.89047	35kPa
		2.88954	35kPa
		2.88246	35kPa
		2.85769	35kPa
		2.85471	35kPa
		2.85037	35kPa
		2.8485	35kPa
		2.84752	35kPa
		2.83739	35kPa
		2.80514	35kPa
		2.76781	35kPa
		2.7643	35kPa
		2.74952	35kPa
		2.73438	35kPa
		2.73287	35kPa
		2.73126	35kPa
		2.71502	35kPa
		2.71265	35kPa
		2.69033	35kPa
		2.66823	35kPa
		2.65526	35kPa
		2.6192	35kPa
		2.58938	35kPa
		2.55094	35kPa
		2.54723	35kPa
		2.53452	35kPa
		2.53312	35kPa
		2.52718	35kPa
		2.51051	35kPa
		2.5069	35kPa
		2.48354	35kPa
		2.48105	35kPa
		2.47291	35kPa
		2.47073	35kPa
		2.45552	35kPa
		2.4504	35kPa
		2.41958	35kPa
		2.40863	35kPa
		2.40132	35kPa
		2.39836	35kPa
		2.39524	35kPa
		2.39515	35kPa
		2.37842	35kPa
		2.36645	35kPa
		2.35218	35kPa
		2.32683	35kPa
		2.32608	35kPa
		2.2926	35kPa
		2.29119	35kPa
		2.28679	35kPa
		2.27849	35kPa
		2.27605	35kPa
		2.25242	35kPa
		2.24025	35kPa
		2.23799	35kPa
		2.23141	35kPa
		2.2267	35kPa
		2.21512	35kPa
		2.20749	35kPa
		2.2022	35kPa
		2.20081	35kPa
		2.19555	35kPa
		2.19053	35kPa
		2.17225	35kPa
		2.14696	35kPa
		2.13375	35kPa
		2.1103	35kPa
		2.09395	35kPa
		2.08773	35kPa
		2.05148	35kPa
		2.04494	35kPa
		2.0411	35kPa
		2.02016	35kPa
		2.01578	35kPa
		2.00576	35kPa
		1.99528	35kPa
		1.97392	35kPa
		1.93522	35kPa
		1.93243	35kPa
		1.91109	35kPa
		1.90026	35kPa
		1.88812	35kPa
		1.88799	35kPa
		1.88403	35kPa
		1.87821	35kPa
		1.86589	35kPa
		1.84787	35kPa
		1.83668	35kPa
		1.83542	35kPa
		1.83055	35kPa
		1.81977	35kPa
		1.81544	35kPa
		1.8099	35kPa
		1.79731	35kPa
		1.79239	35kPa
		1.78216	35kPa
		1.76731	35kPa
		1.76574	35kPa
		1.76492	35kPa
		1.76125	35kPa
		1.76117	35kPa
		1.74926	35kPa
		1.73385	35kPa
		1.73372	35kPa
		1.73339	35kPa
		1.72996	35kPa
		1.72252	35kPa
		1.71884	35kPa
		1.71848	35kPa
		1.71192	35kPa
		1.70747	35kPa
		1.69966	35kPa
		1.69756	35kPa
		1.69719	35kPa
		1.69569	35kPa
		1.69286	35kPa
		1.68252	35kPa
		1.67843	35kPa
		1.6572	35kPa
		1.64056	35kPa
		1.6165	35kPa
		1.61488	35kPa
		1.6104	35kPa
		1.60993	35kPa
		1.58673	35kPa
		1.58556	35kPa
		1.57175	35kPa
		1.57007	35kPa
		1.54971	35kPa
		1.53421	35kPa
		1.51343	35kPa
		1.50336	35kPa
		1.49966	35kPa
		1.49821	35kPa
		1.48958	35kPa
		1.47624	35kPa
		1.47578	35kPa
		1.47115	35kPa
		1.45954	35kPa
		1.44454	35kPa
		1.43551	35kPa
		1.42935	35kPa
		1.42762	35kPa
		1.4267	35kPa
		1.41888	35kPa
		1.41063	35kPa
		1.39216	35kPa
		1.38977	35kPa
		1.38336	35kPa
		1.38105	35kPa
		1.37429	35kPa
		1.37304	35kPa
		1.37107	35kPa
		1.36563	35kPa
		1.36448	35kPa
		1.36387	35kPa
		1.35349	35kPa
		1.3483	35kPa
		1.34118	35kPa
		1.31043	35kPa
		1.28717	35kPa
		1.27655	35kPa
		1.26617	35kPa
		1.25811	35kPa
		1.25594	35kPa
		1.25025	35kPa
		1.24755	35kPa
		1.23618	35kPa
		1.20888	35kPa
		1.19546	35kPa
		1.18881	35kPa
		1.18295	35kPa
		1.18043	35kPa
		1.1346	35kPa
		1.11774	35kPa
		1.11333	35kPa
		1.10253	35kPa
		1.10243	35kPa
		1.09046	35kPa
		1.09001	35kPa
		1.07894	35kPa
		1.07341	35kPa
		1.04212	35kPa
		1.02323	35kPa
		1.02156	35kPa
186.465		12.6151	10kPa
6.31446		10.0866	10kPa
21.967		10.0167	10kPa
36.4765		9.93192	10kPa
24.2711		9.88337	10kPa
9.54046		9.83265	10kPa
		9.42302	10kPa
74.2403		9.39809	10kPa
88.0523		9.36925	10kPa
167.747		9.36188	10kPa
45.3905		9.2665	10kPa
8.74926		9.23067	10kPa
13.6683		9.04364	10kPa
31.3707		8.9257	10kPa
26.9233		8.92275	10kPa
0.643675		8.6177	10kPa
30.0763		8.58635	10kPa
136.946		8.49087	10kPa
24.8831		8.46581	10kPa
49.3125		8.44729	10kPa
40.5685		8.44272	10kPa
22.567		8.41378	10kPa
12.2272		8.38501	10kPa
17.0441		8.22333	10kPa
1.13165		8.18634	10kPa
		8.12825	10kPa
8.88785		8.03357	10kPa
24.8402		8.01527	10kPa
79.6851		7.98164	10kPa
0.322188		7.9429	10kPa
16.9017		7.93879	10kPa
58.5091		7.86997	10kPa
68.178		7.86378	10kPa
10.0416		7.85576	10kPa
6.59984		7.77793	10kPa
10.0654		7.76942	10kPa
82.3896		7.76932	10kPa
24.5959		7.73836	10kPa
68.8436		7.55198	10kPa
70.5185		7.54294	10kPa
171.436		7.53772	10kPa
108.618		7.52956	10kPa
9.52328		7.52242	10kPa
196.166		7.51381	10kPa
		7.48101	10kPa
72.7782		7.46556	10kPa
		7.4259	10kPa
10.201		7.41172	10kPa
35.1012		7.40834	10kPa
23.2441		7.33375	10kPa
4.8137		7.32909	10kPa
85.1703		7.281	10kPa
15.7804		7.25834	10kPa
2.59741		7.24004	10kPa
26.0288		7.21737	10kPa
30.4033		7.18269	10kPa
5.89285		7.16601	10kPa
24.2473		7.16471	10kPa
14.4313		7.16412	10kPa
10.1354		7.15006	10kPa
		7.14729	10kPa
8.78635		7.1035	10kPa
8.07725		7.04387	10kPa
12.8161		7.02684	10kPa
2.01087		7.02498	10kPa
15.6357		7.0089	10kPa
13.1689		6.9829	10kPa
		6.96941	10kPa
13.4867		6.90815	10kPa
4.19492		6.90289	10kPa
4.71023		6.8514	10kPa
102.904		6.78682	10kPa
27.3844		6.77465	10kPa
22.9557		6.766	10kPa
51.6743		6.75477	10kPa
73.2679		6.74886	10kPa
17.3595		6.73815	10kPa
55.614		6.72285	10kPa
13.0822		6.69295	10kPa
28.9107		6.67864	10kPa
16.1789		6.67728	10kPa
6.81598		6.63977	10kPa
39.0733		6.62917	10kPa
17.3927		6.58281	10kPa
30.9096		6.56708	10kPa
12.1827		6.54073	10kPa
14.3513		6.52352	10kPa
		6.51395	10kPa
37.967		6.50298	10kPa
		6.49955	10kPa
35.3101		6.49715	10kPa
50.2196		6.42275	10kPa
30.4047		6.4028	10kPa
114.104		6.34053	10kPa
24.3103		6.32993	10kPa
		6.28075	10kPa
110.309		6.23425	10kPa
2.50151		6.2011	10kPa
86.7412		6.19957	10kPa
111.059		6.18537	10kPa
6.36214		6.18207	10kPa
8.12266		6.13358	10kPa
49.7004		6.06037	10kPa
7.97201		6.0355	10kPa
8.14754		6.00945	10kPa
35.1639		5.99086	10kPa
34.9281		5.98462	10kPa
32.4677		5.97717	10kPa
32.4281		5.96618	10kPa
7.19012		5.90576	10kPa
13.1697		5.89919	10kPa
16.3928		5.89909	10kPa
16.4155		5.84304	10kPa
8.36341		5.81773	10kPa
55.0707		5.80553	10kPa
61.5412		5.80073	10kPa
16.101		5.78681	10kPa
34.7308		5.78295	10kPa
182.309		5.74756	10kPa
1.05122		5.73356	10kPa
28.3586		5.7145	10kPa
14.1838		5.70933	10kPa
46.3541		5.68773	10kPa
150.18		5.66767	10kPa
44.9897		5.66379	10kPa
30.2037		5.65867	10kPa
9.14768		5.62644	10kPa
10.9117		5.60382	10kPa
12.0044		5.58029	10kPa
28.4697		5.55261	10kPa
		5.54479	10kPa
107.19		5.52079	10kPa
37.2254		5.51679	10kPa
9.29983		5.48579	10kPa
23.8579		5.48028	10kPa
10.9675		5.479	10kPa
8.55689		5.47303	10kPa
20.1941		5.46606	10kPa
28.4842		5.41752	10kPa
5.9302		5.40887	10kPa
128.279		5.39146	10kPa
2.33581		5.3664	10kPa
7.6733		5.33867	10kPa
29.567		5.33426	10kPa
90.7976		5.33067	10kPa
8.17106		5.32949	10kPa
		5.319	10kPa
1.23726		5.31382	10kPa
46.2606		5.28482	10kPa
1.05517		5.27299	10kPa
5.26802		5.27197	10kPa
39.9907		5.26383	10kPa
19.9412		5.25366	10kPa
12.1283		5.23626	10kPa
34.294		5.23577	10kPa
16.256		5.2125	10kPa
54.3396		5.21161	10kPa
25.4926		5.19766	10kPa
27.3086		5.18504	10kPa
3.27932		5.14977	10kPa
46.2336		5.14683	10kPa
13.8318		5.14237	10kPa
141.517		5.13027	10kPa
23.2274		5.11749	10kPa
1.51532		5.11723	10kPa
20.1554		5.11714	10kPa
1.68337		5.10697	10kPa
27.5901		5.10441	10kPa
34.8689		5.10068	10kPa
10.5458		5.09653	10kPa
52.1949		5.07981	10kPa
24.0185		5.07629	10kPa
47.2608		5.0752	10kPa
8.66105		5.07043	10kPa
38.7336		5.06895	10kPa
100.847		5.0628	10kPa
		5.04934	10kPa
0.215736		5.04682	10kPa
83.0081		5.03178	10kPa
89.4416		5.01127	10kPa
25.6553		4.99829	10kPa
67.2361		4.98876	10kPa
10.4413		4.98431	10kPa
17.8377		4.97989	10kPa
35.3715		4.97953	10kPa
38.7827		4.97635	10kPa
4.32364		4.96782	10kPa
2.51842		4.96219	10kPa
37.6559		4.94789	10kPa
2.63442		4.94542	10kPa
5.0844		4.93861	10kPa
24.6593		4.93515	10kPa
33.0755		4.92462	10kPa
0.651188		4.92315	10kPa
18.663		4.92209	10kPa
40.5255		4.91175	10kPa
		4.90616	10kPa
27.6219		4.89893	10kPa
3.96928		4.89315	10kPa
20.2526		4.88262	10kPa
11.1715		4.87699	10kPa
28.117		4.87135	10kPa
25.5966		4.86255	10kPa
		4.85133	10kPa
3.05651		4.84758	10kPa
23.8968		4.8319	10kPa
8.24533		4.83077	10kPa
35.5025		4.82588	10kPa
68.7372		4.82061	10kPa
77.055		4.80659	10kPa
20.0617		4.80481	10kPa
11.7887		4.80202	10kPa
9.15472		4.79714	10kPa
5.51944		4.78667	10kPa
27.8509		4.78421	10kPa
8.19735		4.78038	10kPa
4.26251		4.75989	10kPa
		4.75702	10kPa
46.0261		4.73947	10kPa
24.3548		4.7352	10kPa
17.2037		4.73443	10kPa
50.3744		4.67655	10kPa
16.7728		4.65345	10kPa
1.39049		4.6294	10kPa
14.3737		4.61626	10kPa
10.0387		4.60318	10kPa
		4.60267	10kPa
3.57486		4.5949	10kPa
13.8248		4.585	10kPa
53.4361		4.55469	10kPa
		4.54134	10kPa
23.4427		4.53544	10kPa
		4.51563	10kPa
32.1977		4.49358	10kPa
331.592		4.48916	10kPa
9.35561		4.46912	10kPa
95.0003		4.46371	10kPa
129.297		4.46094	10kPa
3.35422		4.44957	10kPa
3.62662		4.44897	10kPa
		4.44397	10kPa
61.3659		4.4096	10kPa
		4.39211	10kPa
42.0506		4.39075	10kPa
78.2443		4.39045	10kPa
1.11824		4.33893	10kPa
14.8687		4.32079	10kPa
8.52941		4.30519	10kPa
8.38048		4.29943	10kPa
27.5465		4.29151	10kPa
3.98136		4.28189	10kPa
16.1394		4.24999	10kPa
3.90341		4.24763	10kPa
69.6054		4.24552	10kPa
69.0197		4.24325	10kPa
		4.23543	10kPa
11.4911		4.21255	10kPa
5.98714		4.21121	10kPa
58.3109		4.19185	10kPa
81.9917		4.18745	10kPa
22.6171		4.17671	10kPa
		4.14253	10kPa
42.4657		4.13441	10kPa
0.382856		4.12985	10kPa
16.9909		4.12983	10kPa
0.50859		4.12973	10kPa
		4.12206	10kPa
10.4749		4.11541	10kPa
17.6302		4.1036	10kPa
20.8854		4.0948	10kPa
2.40861		4.08634	10kPa
3.18428		4.08035	10kPa
5.89327		4.05989	10kPa
20.6927		4.05691	10kPa
68.103		4.05589	10kPa
12.2124		4.04557	10kPa
3.62038		4.03995	10kPa
5.15927		4.02663	10kPa
10.8731		4.00318	10kPa
20.7208		3.9997	10kPa
32.1337		3.99728	10kPa
0.252091		3.99538	10kPa
3.30948		3.98996	10kPa
12.4092		3.98913	10kPa
38.9933		3.98583	10kPa
21.3828		3.98132	10kPa
8.47338		3.96729	10kPa
52.8321		3.94891	10kPa
		3.9293	10kPa
102.626		3.92884	10kPa
186.796		3.91859	10kPa
2.18238		3.90253	10kPa
3.5752		3.89294	10kPa
28.9541		3.88224	10kPa
213.127		3.88194	10kPa
1.52078		3.85309	10kPa
9.95301		3.83647	10kPa
16.5008		3.83387	10kPa
13.6497		3.83145	10kPa
2.76042		3.82958	10kPa
8.57172		3.82436	10kPa
30.1263		3.8236	10kPa
8.83416		3.82308	10kPa
5.65142		3.81225	10kPa
12.7054		3.80781	10kPa
8.61447		3.80148	10kPa
30.9798		3.79792	10kPa
24.8828		3.79459	10kPa
28.088		3.79148	10kPa
73.5103		3.7887	10kPa
41.5255		3.78196	10kPa
0.072899		3.78184	10kPa
8.66719		3.76893	10kPa
21.915		3.76089	10kPa
92.3681		3.75974	10kPa
4.78671		3.75844	10kPa
20.664		3.74264	10kPa
7.00443		3.73338	10kPa
28.6995		3.72143	10kPa
2.71838		3.71792	10kPa
4.25974		3.69692	10kPa
		3.68343	10kPa
10.3177		3.66462	10kPa
22.5792		3.66298	10kPa
29.2793		3.65241	10kPa
6.58811		3.65057	10kPa
18.4539		3.64953	10kPa
39.8492		3.64455	10kPa
0.207536		3.63269	10kPa
57.2411		3.62791	10kPa
85.0676		3.61187	10kPa
5.61243		3.60667	10kPa
5.07867		3.60045	10kPa
124.355		3.59322	10kPa
24.8501		3.58372	10kPa
5.39011		3.57515	10kPa
18.6414		3.55593	10kPa
13.9709		3.54887	10kPa
33.9831		3.54034	10kPa
5.30747		3.51234	10kPa
8.6541		3.51047	10kPa
4.01076		3.4944	10kPa
12.8469		3.48887	10kPa
23.0411		3.48494	10kPa
166.79		3.48242	10kPa
52.0929		3.47731	10kPa
11.9393		3.46715	10kPa
31.3518		3.46368	10kPa
11.8456		3.46105	10kPa
		3.45103	10kPa
20.2217		3.42716	10kPa
15.238		3.42158	10kPa
9.47324		3.40886	10kPa
11.4656		3.39515	10kPa
20.4713		3.39286	10kPa
8.66082		3.38914	10kPa
6.39326		3.38214	10kPa
13.0626		3.37329	10kPa
10.436		3.37165	10kPa
9.81422		3.36941	10kPa
23.6596		3.36699	10kPa
24.9323		3.36248	10kPa
7.54563		3.35585	10kPa
11.4055		3.34352	10kPa
24.0697		3.34235	10kPa
28.1065		3.33604	10kPa
11.0346		3.33371	10kPa
0.400658		3.33156	10kPa
34.9541		3.32426	10kPa
12.6587		3.31659	10kPa
4.74437		3.30775	10kPa
146.459		3.29749	10kPa
8.68679		3.28606	10kPa
0.912804		3.28526	10kPa
20.9059		3.28449	10kPa
32.5348		3.28386	10kPa
33.7652		3.27406	10kPa
		3.27383	10kPa
40.567		3.2687	10kPa
		3.26448	10kPa
6.86648		3.24011	10kPa
8.06385		3.24005	10kPa
6.78144		3.23353	10kPa
9.47214		3.21748	10kPa
7.16382		3.21343	10kPa
45.3895		3.21248	10kPa
3.92612		3.1881	10kPa
0.554554		3.18789	10kPa
5.29257		3.18227	10kPa
14.5805		3.17134	10kPa
9.51948		3.16589	10kPa
		3.16366	10kPa
12.6991		3.15153	10kPa
12.0791		3.1381	10kPa
9.1677		3.10622	10kPa
15.3581		3.1061	10kPa
7.30782		3.10158	10kPa
0.128922		3.09359	10kPa
3.76788		3.08808	10kPa
25.0958		3.08173	10kPa
10.3351		3.08058	10kPa
27.8283		3.07709	10kPa
1.97699		3.07052	10kPa
4.79593		3.06468	10kPa
0.235366		3.06048	10kPa
41.5792		3.05391	10kPa
79.8082		3.05296	10kPa
11.1309		3.04818	10kPa
7.621		3.04182	10kPa
36.7746		3.02315	10kPa
		3.01896	10kPa
6.43041		3.0034	10kPa
59.0821		2.99367	10kPa
36.1883		2.98628	10kPa
99.1509		2.96708	10kPa
11.5943		2.95304	10kPa
13.6504		2.95211	10kPa
24.5035		2.94927	10kPa
20.8426		2.94398	10kPa
0.344766		2.9251	10kPa
49.3582		2.92381	10kPa
6.49737		2.92378	10kPa
9.76568		2.9165	10kPa
47.0132		2.91217	10kPa
27.757		2.90568	10kPa
9.96535		2.89171	10kPa
33.559		2.88975	10kPa
17.2224		2.88252	10kPa
0.198906		2.87302	10kPa
2.53637		2.85419	10kPa
66.8024		2.84831	10kPa
14.7844		2.83889	10kPa
116.89		2.82541	10kPa
18.133		2.80203	10kPa
9.67162		2.79872	10kPa
2.65904		2.7825	10kPa
21.0184		2.76586	10kPa
4.41188		2.76584	10kPa
10.6958		2.75251	10kPa
33.8752		2.75201	10kPa
44.048		2.74472	10kPa
8.81108		2.73817	10kPa
4.17225		2.73518	10kPa
5.19444		2.7336	10kPa
		2.72579	10kPa
54.2451		2.72514	10kPa
6.37893		2.71511	10kPa
19.6654		2.7125	10kPa
28.231		2.70965	10kPa
27.8152		2.70607	10kPa
18.6298		2.70508	10kPa
12.7472		2.69705	10kPa
52.2699		2.68551	10kPa
17.5		2.68277	10kPa
27.4944		2.68044	10kPa
5.57964		2.67957	10kPa
72.9969		2.67494	10kPa
45.452		2.66708	10kPa
4.2616		2.64885	10kPa
35.5763		2.6179	10kPa
17.7576		2.6012	10kPa
2.67036		2.59779	10kPa
145.096		2.5945	10kPa
94.8566		2.5897	10kPa
12.3193		2.58046	10kPa
6.49222		2.57387	10kPa
4.00906		2.56965	10kPa
14.5661		2.56287	10kPa
11.5525		2.5591	10kPa
65.8909		2.55455	10kPa
65.0322		2.55194	10kPa
18.9205		2.5332	10kPa
40.1335		2.52037	10kPa
17.2012		2.51159	10kPa
3.73346		2.49764	10kPa
31.4951		2.49375	10kPa
30.8274		2.48139	10kPa
87.762		2.4757	10kPa
4.63854		2.46947	10kPa
11.3739		2.45236	10kPa
34.3643		2.44588	10kPa
16.1176		2.43145	10kPa
45.5761		2.4282	10kPa
47.9781		2.42609	10kPa
3.8913		2.42351	10kPa
3.5249		2.42049	10kPa
12.3859		2.41371	10kPa
124.595		2.40822	10kPa
13.213		2.4069	10kPa
23.4442		2.40429	10kPa
3.82136		2.40213	10kPa
7.97836		2.40143	10kPa
5.57825		2.40123	10kPa
4.11844		2.377	10kPa
12.516		2.35253	10kPa
0.909531		2.34502	10kPa
77.0622		2.33262	10kPa
9.07219		2.32625	10kPa
25.9639		2.32337	10kPa
4.70076		2.32309	10kPa
1.44829		2.30076	10kPa
3.28912		2.28183	10kPa
31.0174		2.27629	10kPa
0.183085		2.2676	10kPa
7.06875		2.22616	10kPa
39.7721		2.20679	10kPa
5.88288		2.20353	10kPa
4.83276		2.20322	10kPa
2.85657		2.20247	10kPa
13.4379		2.20178	10kPa
7.82275		2.19687	10kPa
2.44967		2.19051	10kPa
1.43337		2.18859	10kPa
2.55953		2.1828	10kPa
		2.17696	10kPa
7.11149		2.17622	10kPa
8.69416		2.17504	10kPa
5.22542		2.17028	10kPa
25.1904		2.16961	10kPa
1.04713		2.16513	10kPa
10.3105		2.15282	10kPa
4.95559		2.15266	10kPa
4.46518		2.14684	10kPa
60.0334		2.14011	10kPa
25.0179		2.13505	10kPa
6.99945		2.12911	10kPa
2.92636		2.12445	10kPa
11.2873		2.12211	10kPa
20.368		2.11046	10kPa
83.7301		2.09928	10kPa
3.87062		2.09274	10kPa
25.5429		2.07268	10kPa
11.2544		2.07151	10kPa
2.08944		2.04241	10kPa
5.64112		2.00747	10kPa
15.5298		2.00728	10kPa
3.36973		2.00433	10kPa
184.584		1.99471	10kPa
1.82673		1.98231	10kPa
13.2248		1.97508	10kPa
70.314		1.97033	10kPa
6.25705		1.96751	10kPa
3.66135		1.9667	10kPa
12.6875		1.96185	10kPa
10.6		1.95576	10kPa
13.5831		1.92143	10kPa
5.845		1.91462	10kPa
5.4383		1.87628	10kPa
25.6987		1.86467	10kPa
3.42245		1.85527	10kPa
18.2053		1.81984	10kPa
4.94069		1.8128	10kPa
0.797693		1.80182	10kPa
15.1995		1.75856	10kPa
11.2663		1.74201	10kPa
0.729722		1.72837	10kPa
26.514		1.72205	10kPa
23.7807		1.71013	10kPa
0.410519		1.70149	10kPa
11.8634		1.69159	10kPa
		1.63648	10kPa
22.0877		1.61945	10kPa
13.4677		1.61661	10kPa
18.4998		1.60703	10kPa
22.2636		1.60439	10kPa
33.3082		1.58331	10kPa
8.80348		1.57682	10kPa
24.5547		1.56567	10kPa
15.4924		1.55175	10kPa
0.93345		1.5104	10kPa
12.011		1.50104	10kPa
9.08262		1.48131	10kPa
3.09485		1.47362	10kPa
3.21544		1.42762	10kPa
18.3911		1.41907	10kPa
2.02759		1.41044	10kPa
32.2075		1.38057	10kPa
2.34585		1.33396	10kPa
		1.31618	10kPa
7.40697		1.31065	10kPa
5.55807		1.27582	10kPa
12.381		1.26865	10kPa
0.0729876		1.25354	10kPa
4.95514		1.22547	10kPa
		1.16736	10kPa
40.4395		1.14205	10kPa
4.53395		1.13739	10kPa
4.76938		1.10947	10kPa
7.38375		1.07043	10kPa
	33.0267	11.5402	35kPa
	180.623	8.80537	35kPa
	45.4863	8.48593	35kPa
	41.2546	8.18609	35kPa
	62.0533	8.01124	35kPa
	216.473	7.99287	35kPa
	193.387	7.72941	35kPa
	0.29057	7.34352	35kPa
	51.5738	7.19945	35kPa
	30.1026	7.18365	35kPa
	163.302	7.08957	35kPa
	73.2539	7.03373	35kPa
	149.564	7.00015	35kPa
	24.4057	6.88415	35kPa
	177.345	6.72672	35kPa
	106.002	6.71872	35kPa
	47.9159	6.65837	35kPa
	179.203	6.5368	35kPa
	0.529153	6.46254	35kPa
	55.3633	6.45989	35kPa
	62.4276	6.16828	35kPa
	76.2024	6.12297	35kPa
	8.95708	6.08494	35kPa
	40.7609	5.99948	35kPa
	99.2543	5.94726	35kPa
	56.749	5.86608	35kPa
	190.297	5.86572	35kPa
	7.09845	5.80735	35kPa
	107.25	5.8054	35kPa
	360.97	5.78851	35kPa
	107.151	5.67919	35kPa
	141.88	5.6479	35kPa
	43.9392	5.5942	35kPa
	302.781	5.54839	35kPa
	74.67	5.53631	35kPa
	0.921092	5.36704	35kPa
	336.354	5.32604	35kPa
	29.3256	5.31059	35kPa
	101.076	5.30674	35kPa
	166.459	5.28496	35kPa
	93.2678	5.20841	35kPa
	97.8075	5.19234	35kPa
	118.382	5.12616	35kPa
	14.5297	5.07104	35kPa
	138.781	5.05919	35kPa
	115.575	5.03766	35kPa
	39.0793	4.9841	35kPa
	121.354	4.96945	35kPa
	116.589	4.87291	35kPa
	129.604	4.81806	35kPa
	5.86263	4.73511	35kPa
	129.12	4.71942	35kPa
	41.8139	4.66521	35kPa
	109.226	4.65327	35kPa
	57.5542	4.5974	35kPa
	90.2805	4.5795	35kPa
	69.1444	4.51516	35kPa
	76.0993	4.47361	35kPa
	103.447	4.41183	35kPa
	15.8083	4.23288	35kPa
	17.2772	4.21638	35kPa
	111.892	4.20796	35kPa
	71.8404	4.18791	35kPa
	97.9961	4.14498	35kPa
	102.776	4.12406	35kPa
	10.335	4.12221	35kPa
	56.8299	4.07935	35kPa
	47.6524	4.00833	35kPa
	276.993	4.00637	35kPa
	144.231	3.81058	35kPa
	10.413	3.80574	35kPa
	67.9954	3.71363	35kPa
	41.1864	3.6439	35kPa
	30.7176	3.56385	35kPa
	92.2182	3.44867	35kPa
	50.0861	3.44736	35kPa
	1.67693	3.43619	35kPa
	24.3911	3.42947	35kPa
	74.2596	3.41815	35kPa
	57.9108	3.41621	35kPa
	173.816	3.32937	35kPa
	136.568	3.32515	35kPa
	31.3806	3.20346	35kPa
	141.944	3.19995	35kPa
	87.6092	3.19699	35kPa
	27.9865	3.19561	35kPa
	30.3005	3.13937	35kPa
	2.58677	3.09851	35kPa
	68.9458	3.0932	35kPa
	28.2737	3.08206	35kPa
	36.3013	3.06957	35kPa
	17.6975	3.04623	35kPa
	5.67594	3.0306	35kPa
	11.4195	3.02903	35kPa
	49.8004	3.01926	35kPa
	106.856	2.98262	35kPa
	136.029	2.97833	35kPa
	42.3683	2.96233	35kPa
	21.7439	2.94317	35kPa
	6.85657	2.92715	35kPa
	8.68396	2.89452	35kPa
	30.383	2.89047	35kPa
	32.2128	2.88954	35kPa
	17.1209	2.88246	35kPa
	27.299	2.85769	35kPa
	113.206	2.85471	35kPa
	23.2948	2.85037	35kPa
	1.22282	2.8485	35kPa
	82.3574	2.84752	35kPa
	10.2328	2.83739	35kPa
	40.1574	2.80514	35kPa
	164.868	2.76781	35kPa
	134.351	2.7643	35kPa
	7.71769	2.74952	35kPa
	14.9099	2.73438	35kPa
	39.0054	2.73287	35kPa
	9.89303	2.73126	35kPa
	15.9525	2.71502	35kPa
	30.6886	2.71265	35kPa
	208.995	2.69033	35kPa
	41.0112	2.66823	35kPa
	77.9216	2.65526	35kPa
	1.28628	2.6192	35kPa
	15.5066	2.58938	35kPa
	58.6107	2.55094	35kPa
	83.7378	2.54723	35kPa
	64.5015	2.53452	35kPa
	23.4348	2.53312	35kPa
	0.631577	2.52718	35kPa
	10.9153	2.51051	35kPa
	40.1951	2.5069	35kPa
	8.72251	2.48354	35kPa
	32.9921	2.48105	35kPa
	81.3895	2.47291	35kPa
	45.0498	2.47073	35kPa
	41.1518	2.45552	35kPa
	17.6687	2.4504	35kPa
	16.7815	2.41958	35kPa
	18.001	2.40863	35kPa
	38.6322	2.40132	35kPa
	95.9304	2.39836	35kPa
	8.23209	2.39524	35kPa
	16.2323	2.39515	35kPa
	14.1654	2.37842	35kPa
	21.9844	2.36645	35kPa
	11.7095	2.35218	35kPa
	43.4178	2.32683	35kPa
	44.841	2.32608	35kPa
	61.6578	2.2926	35kPa
	16.2426	2.29119	35kPa
	42.5027	2.28679	35kPa
	13.1033	2.27849	35kPa
	25.3769	2.27605	35kPa
	24.8251	2.25242	35kPa
	4.51277	2.24025	35kPa
	26.1445	2.23799	35kPa
	40.6607	2.23141	35kPa
	26.9188	2.2267	35kPa
	51.5936	2.21512	35kPa
	59.8834	2.20749	35kPa
	1.43988	2.2022	35kPa
	23.129	2.20081	35kPa
	70.0774	2.19555	35kPa
	3.37303	2.19053	35kPa
	49.247	2.17225	35kPa
	14.9446	2.14696	35kPa
	0.840742	2.13375	35kPa
	1.38692	2.1103	35kPa
	44.9519	2.09395	35kPa
	99.2075	2.08773	35kPa
	160.014	2.05148	35kPa
	21.5355	2.04494	35kPa
	23.4102	2.0411	35kPa
	46.871	2.02016	35kPa
	47.8771	2.01578	35kPa
	53.0517	2.00576	35kPa
	49.8166	1.99528	35kPa
	9.42317	1.97392	35kPa
	20.8136	1.93522	35kPa
	9.39848	1.93243	35kPa
	11.6325	1.91109	35kPa
	0.949695	1.90026	35kPa
	46.4289	1.88812	35kPa
	84.8918	1.88799	35kPa
	0.681169	1.88403	35kPa
	0.988959	1.87821	35kPa
	17.3821	1.86589	35kPa
	8.23056	1.84787	35kPa
	1.0196	1.83668	35kPa
	27.7847	1.83542	35kPa
	67.2771	1.83055	35kPa
	23.3321	1.81977	35kPa
	36.1158	1.81544	35kPa
	5.71648	1.8099	35kPa
	60.6451	1.79731	35kPa
	13.8151	1.79239	35kPa
	0.670756	1.78216	35kPa
	89.8765	1.76731	35kPa
	122.693	1.76574	35kPa
	12.8768	1.76492	35kPa
	54.5561	1.76125	35kPa
	13.4736	1.76117	35kPa
	54.3955	1.74926	35kPa
	0.288057	1.73385	35kPa
	75.7301	1.73372	35kPa
	16.4945	1.73339	35kPa
	28.3241	1.72996	35kPa
	16.2642	1.72252	35kPa
	36.8034	1.71884	35kPa
	29.7869	1.71848	35kPa
	4.63567	1.71192	35kPa
	24.0663	1.70747	35kPa
	0.409404	1.69966	35kPa
	202.778	1.69756	35kPa
	11.7736	1.69719	35kPa
	24.7412	1.69569	35kPa
	0.539445	1.69286	35kPa
	9.14371	1.68252	35kPa
	29.4124	1.67843	35kPa
	54.8901	1.6572	35kPa
	45.1799	1.64056	35kPa
	0.809428	1.6165	35kPa
	47.505	1.61488	35kPa
	30.0291	1.6104	35kPa
	5.56039	1.60993	35kPa
	34.1796	1.58673	35kPa
	2.05143	1.58556	35kPa
	0.0726465	1.57175	35kPa
	7.50736	1.57007	35kPa
	35.0699	1.54971	35kPa
	11.1403	1.53421	35kPa
	33.7908	1.51343	35kPa
	93.645	1.50336	35kPa
	32.8642	1.49966	35kPa
	43.6933	1.49821	35kPa
	18.0934	1.48958	35kPa
	0.385649	1.47624	35kPa
	50.2072	1.47578	35kPa
	17.3047	1.47115	35kPa
	12.6622	1.45954	35kPa
	45.3651	1.44454	35kPa
	18.731	1.43551	35kPa
	1.60344	1.42935	35kPa
	7.83222	1.42762	35kPa
	10.2226	1.4267	35kPa
	6.23056	1.41888	35kPa
	0.536399	1.41063	35kPa
	13.5949	1.39216	35kPa
	21.3711	1.38977	35kPa
	0.682205	1.38336	35kPa
	10.861	1.38105	35kPa
	18.1715	1.37429	35kPa
	22.4695	1.37304	35kPa
	7.55442	1.37107	35kPa
	2.96335	1.36563	35kPa
	16.1673	1.36448	35kPa
	7.27041	1.36387	35kPa
	28.5516	1.35349	35kPa
	44.0736	1.3483	35kPa
	0.828401	1.34118	35kPa
	27.4844	1.31043	35kPa
	6.49421	1.28717	35kPa
	15.9201	1.27655	35kPa
	12.9403	1.26617	35kPa
	10.2156	1.25811	35kPa
	92.9721	1.25594	35kPa
	26.2423	1.25025	35kPa
	22.59	1.24755	35kPa
	5.87054	1.23618	35kPa
	11.9515	1.20888	35kPa
	34.4156	1.19546	35kPa
	8.71294	1.18881	35kPa
	16.5766	1.18295	35kPa
	23.5541	1.18043	35kPa
	27.9031	1.1346	35kPa
	0.439553	1.11774	35kPa
	58.4699	1.11333	35kPa
	14.5663	1.10253	35kPa
	16.4253	1.10243	35kPa
	239.395	1.09046	35kPa
	10.0408	1.09001	35kPa
	0.541773	1.07894	35kPa
	29.7771	1.07341	35kPa
	5.13656	1.04212	35kPa
	6.14859	1.02323	35kPa
	0.61663	1.02156	35kPa
		12.6151	10kPa
		10.0866	10kPa
		10.0167	10kPa
		9.93192	10kPa
		9.88337	10kPa
		9.83265	10kPa
		9.42302	10kPa
		9.39809	10kPa
		9.36925	10kPa
		9.36188	10kPa
		9.2665	10kPa
		9.23067	10kPa
		9.04364	10kPa
		8.9257	10kPa
		8.92275	10kPa
		8.6177	10kPa
		8.58635	10kPa
		8.49087	10kPa
		8.46581	10kPa
		8.44729	10kPa
		8.44272	10kPa
		8.41378	10kPa
		8.38501	10kPa
		8.22333	10kPa
		8.18634	10kPa
		8.12825	10kPa
		8.03357	10kPa
		8.01527	10kPa
		7.98164	10kPa
		7.9429	10kPa
		7.93879	10kPa
		7.86997	10kPa
		7.86378	10kPa
		7.85576	10kPa
		7.77793	10kPa
		7.76942	10kPa
		7.76932	10kPa
		7.73836	10kPa
		7.55198	10kPa
		7.54294	10kPa
		7.53772	10kPa
		7.52956	10kPa
		7.52242	10kPa
		7.51381	10kPa
		7.48101	10kPa
		7.46556	10kPa
		7.4259	10kPa
		7.41172	10kPa
		7.40834	10kPa
		7.33375	10kPa
		7.32909	10kPa
		7.281	10kPa
		7.25834	10kPa
		7.24004	10kPa
		7.21737	10kPa
		7.18269	10kPa
		7.16601	10kPa
		7.16471	10kPa
		7.16412	10kPa
		7.15006	10kPa
		7.14729	10kPa
		7.1035	10kPa
		7.04387	10kPa
		7.02684	10kPa
		7.02498	10kPa
		7.0089	10kPa
		6.9829	10kPa
		6.96941	10kPa
		6.90815	10kPa
		6.90289	10kPa
		6.8514	10kPa
		6.78682	10kPa
		6.77465	10kPa
		6.766	10kPa
		6.75477	10kPa
		6.74886	10kPa
		6.73815	10kPa
		6.72285	10kPa
		6.69295	10kPa
		6.67864	10kPa
		6.67728	10kPa
		6.63977	10kPa
		6.62917	10kPa
		6.58281	10kPa
		6.56708	10kPa
		6.54073	10kPa
		6.52352	10kPa
		6.51395	10kPa
		6.50298	10kPa
		6.49955	10kPa
		6.49715	10kPa
		6.42275	10kPa
		6.4028	10kPa
		6.34053	10kPa
		6.32993	10kPa
		6.28075	10kPa
		6.23425	10kPa
		6.2011	10kPa
		6.19957	10kPa
		6.18537	10kPa
		6.18207	10kPa
		6.13358	10kPa
		6.06037	10kPa
		6.0355	10kPa
		6.00945	10kPa
		5.99086	10kPa
		5.98462	10kPa
		5.97717	10kPa
		5.96618	10kPa
		5.90576	10kPa
		5.89919	10kPa
		5.89909	10kPa
		5.84304	10kPa
		5.81773	10kPa
		5.80553	10kPa
		5.80073	10kPa
		5.78681	10kPa
		5.78295	10kPa
		5.74756	10kPa
		5.73356	10kPa
		5.7145	10kPa
		5.70933	10kPa
		5.68773	10kPa
		5.66767	10kPa
		5.66379	10kPa
		5.65867	10kPa
		5.62644	10kPa
		5.60382	10kPa
		5.58029	10kPa
		5.55261	10kPa
		5.54479	10kPa
		5.52079	10kPa
		5.51679	10kPa
		5.48579	10kPa
		5.48028	10kPa
		5.479	10kPa
		5.47303	10kPa
		5.46606	10kPa
		5.41752	10kPa
		5.40887	10kPa
		5.39146	10kPa
		5.3664	10kPa
		5.33867	10kPa
		5.33426	10kPa
		5.33067	10kPa
		5.32949	10kPa
		5.319	10kPa
		5.31382	10kPa
		5.28482	10kPa
		5.27299	10kPa
		5.27197	10kPa
		5.26383	10kPa
		5.25366	10kPa
		5.23626	10kPa
		5.23577	10kPa
		5.2125	10kPa
		5.21161	10kPa
		5.19766	10kPa
		5.18504	10kPa
		5.14977	10kPa
		5.14683	10kPa
		5.14237	10kPa
		5.13027	10kPa
		5.11749	10kPa
		5.11723	10kPa
		5.11714	10kPa
		5.10697	10kPa
		5.10441	10kPa
		5.10068	10kPa
		5.09653	10kPa
		5.07981	10kPa
		5.07629	10kPa
		5.0752	10kPa
		5.07043	10kPa
		5.06895	10kPa
		5.0628	10kPa
		5.04934	10kPa
		5.04682	10kPa
		5.03178	10kPa
		5.01127	10kPa
		4.99829	10kPa
		4.98876	10kPa
		4.98431	10kPa
		4.97989	10kPa
		4.97953	10kPa
		4.97635	10kPa
		4.96782	10kPa
		4.96219	10kPa
		4.94789	10kPa
		4.94542	10kPa
		4.93861	10kPa
		4.93515	10kPa
		4.92462	10kPa
		4.92315	10kPa
		4.92209	10kPa
		4.91175	10kPa
		4.90616	10kPa
		4.89893	10kPa
		4.89315	10kPa
		4.88262	10kPa
		4.87699	10kPa
		4.87135	10kPa
		4.86255	10kPa
		4.85133	10kPa
		4.84758	10kPa
		4.8319	10kPa
		4.83077	10kPa
		4.82588	10kPa
		4.82061	10kPa
		4.80659	10kPa
		4.80481	10kPa
		4.80202	10kPa
		4.79714	10kPa
		4.78667	10kPa
		4.78421	10kPa
		4.78038	10kPa
		4.75989	10kPa
		4.75702	10kPa
		4.73947	10kPa
		4.7352	10kPa
		4.73443	10kPa
		4.67655	10kPa
		4.65345	10kPa
		4.6294	10kPa
		4.61626	10kPa
		4.60318	10kPa
		4.60267	10kPa
		4.5949	10kPa
		4.585	10kPa
		4.55469	10kPa
		4.54134	10kPa
		4.53544	10kPa
		4.51563	10kPa
		4.49358	10kPa
		4.48916	10kPa
		4.46912	10kPa
		4.46371	10kPa
		4.46094	10kPa
		4.44957	10kPa
		4.44897	10kPa
		4.44397	10kPa
		4.4096	10kPa
		4.39211	10kPa
		4.39075	10kPa
		4.39045	10kPa
		4.33893	10kPa
		4.32079	10kPa
		4.30519	10kPa
		4.29943	10kPa
		4.29151	10kPa
		4.28189	10kPa
		4.24999	10kPa
		4.24763	10kPa
		4.24552	10kPa
		4.24325	10kPa
		4.23543	10kPa
		4.21255	10kPa
		4.21121	10kPa
		4.19185	10kPa
		4.18745	10kPa
		4.17671	10kPa
		4.14253	10kPa
		4.13441	10kPa
		4.12985	10kPa
		4.12983	10kPa
		4.12973	10kPa
		4.12206	10kPa
		4.11541	10kPa
		4.1036	10kPa
		4.0948	10kPa
		4.08634	10kPa
		4.08035	10kPa
		4.05989	10kPa
		4.05691	10kPa
		4.05589	10kPa
		4.04557	10kPa
		4.03995	10kPa
		4.02663	10kPa
		4.00318	10kPa
		3.9997	10kPa
		3.99728	10kPa
		3.99538	10kPa
		3.98996	10kPa
		3.98913	10kPa
		3.98583	10kPa
		3.98132	10kPa
		3.96729	10kPa
		3.94891	10kPa
		3.9293	10kPa
		3.92884	10kPa
		3.91859	10kPa
		3.90253	10kPa
		3.89294	10kPa
		3.88224	10kPa
		3.88194	10kPa
		3.85309	10kPa
		3.83647	10kPa
		3.83387	10kPa
		3.83145	10kPa
		3.82958	10kPa
		3.82436	10kPa
		3.8236	10kPa
		3.82308	10kPa
		3.81225	10kPa
		3.80781	10kPa
		3.80148	10kPa
		3.79792	10kPa
		3.79459	10kPa
		3.79148	10kPa
		3.7887	10kPa
		3.78196	10kPa
		3.78184	10kPa
		3.76893	10kPa
		3.76089	10kPa
		3.75974	10kPa
		3.75844	10kPa
		3.74264	10kPa
		3.73338	10kPa
		3.72143	10kPa
		3.71792	10kPa
		3.69692	10kPa
		3.68343	10kPa
		3.66462	10kPa
		3.66298	10kPa
		3.65241	10kPa
		3.65057	10kPa
		3.64953	10kPa
		3.64455	10kPa
		3.63269	10kPa
		3.62791	10kPa
		3.61187	10kPa
		3.60667	10kPa
		3.60045	10kPa
		3.59322	10kPa
		3.58372	10kPa
		3.57515	10kPa
		3.55593	10kPa
		3.54887	10kPa
		3.54034	10kPa
		3.51234	10kPa
		3.51047	10kPa
		3.4944	10kPa
		3.48887	10kPa
		3.48494	10kPa
		3.48242	10kPa
		3.47731	10kPa
		3.46715	10kPa
		3.46368	10kPa
		3.46105	10kPa
		3.45103	10kPa
		3.42716	10kPa
		3.42158	10kPa
		3.40886	10kPa
		3.39515	10kPa
		3.39286	10kPa
		3.38914	10kPa
		3.38214	10kPa
		3.37329	10kPa
		3.37165	10kPa
		3.36941	10kPa
		3.36699	10kPa
		3.36248	10kPa
		3.35585	10kPa
		3.34352	10kPa
		3.34235	10kPa
		3.33604	10kPa
		3.33371	10kPa
		3.33156	10kPa
		3.32426	10kPa
		3.31659	10kPa
		3.30775	10kPa
		3.29749	10kPa
		3.28606	10kPa
		3.28526	10kPa
		3.28449	10kPa
		3.28386	10kPa
		3.27406	10kPa
		3.27383	10kPa
		3.2687	10kPa
		3.26448	10kPa
		3.24011	10kPa
		3.24005	10kPa
		3.23353	10kPa
		3.21748	10kPa
		3.21343	10kPa
		3.21248	10kPa
		3.1881	10kPa
		3.18789	10kPa
		3.18227	10kPa
		3.17134	10kPa
		3.16589	10kPa
		3.16366	10kPa
		3.15153	10kPa
		3.1381	10kPa
		3.10622	10kPa
		3.1061	10kPa
		3.10158	10kPa
		3.09359	10kPa
		3.08808	10kPa
		3.08173	10kPa
		3.08058	10kPa
		3.07709	10kPa
		3.07052	10kPa
		3.06468	10kPa
		3.06048	10kPa
		3.05391	10kPa
		3.05296	10kPa
		3.04818	10kPa
		3.04182	10kPa
		3.02315	10kPa
		3.01896	10kPa
		3.0034	10kPa
		2.99367	10kPa
		2.98628	10kPa
		2.96708	10kPa
		2.95304	10kPa
		2.95211	10kPa
		2.94927	10kPa
		2.94398	10kPa
		2.9251	10kPa
		2.92381	10kPa
		2.92378	10kPa
		2.9165	10kPa
		2.91217	10kPa
		2.90568	10kPa
		2.89171	10kPa
		2.88975	10kPa
		2.88252	10kPa
		2.87302	10kPa
		2.85419	10kPa
		2.84831	10kPa
		2.83889	10kPa
		2.82541	10kPa
		2.80203	10kPa
		2.79872	10kPa
		2.7825	10kPa
		2.76586	10kPa
		2.76584	10kPa
		2.75251	10kPa
		2.75201	10kPa
		2.74472	10kPa
		2.73817	10kPa
		2.73518	10kPa
		2.7336	10kPa
		2.72579	10kPa
		2.72514	10kPa
		2.71511	10kPa
		2.7125	10kPa
		2.70965	10kPa
		2.70607	10kPa
		2.70508	10kPa
		2.69705	10kPa
		2.68551	10kPa
		2.68277	10kPa
		2.68044	10kPa
		2.67957	10kPa
		2.67494	10kPa
		2.66708	10kPa
		2.64885	10kPa
		2.6179	10kPa
		2.6012	10kPa
		2.59779	10kPa
		2.5945	10kPa
		2.5897	10kPa
		2.58046	10kPa
		2.57387	10kPa
		2.56965	10kPa
		2.56287	10kPa
		2.5591	10kPa
		2.55455	10kPa
		2.55194	10kPa
		2.5332	10kPa
		2.52037	10kPa
		2.51159	10kPa
		2.49764	10kPa
		2.49375	10kPa
		2.48139	10kPa
		2.4757	10kPa
		2.46947	10kPa
		2.45236	10kPa
		2.44588	10kPa
		2.43145	10kPa
		2.4282	10kPa
		2.42609	10kPa
		2.42351	10kPa
		2.42049	10kPa
		2.41371	10kPa
		2.40822	10kPa
		2.4069	10kPa
		2.40429	10kPa
		2.40213	10kPa
		2.40143	10kPa
		2.40123	10kPa
		2.377	10kPa
		2.35253	10kPa
		2.34502	10kPa
		2.33262	10kPa
		2.32625	10kPa
		2.32337	10kPa
		2.32309	10kPa
		2.30076	10kPa
		2.28183	10kPa
		2.27629	10kPa
		2.2676	10kPa
		2.22616	10kPa
		2.20679	10kPa
		2.20353	10kPa
		2.20322	10kPa
		2.20247	10kPa
		2.20178	10kPa
		2.19687	10kPa
		2.19051	10kPa
		2.18859	10kPa
		2.1828	10kPa
		2.17696	10kPa
		2.17622	10kPa
		2.17504	10kPa
		2.17028	10kPa
		2.16961	10kPa
		2.16513	10kPa
		2.15282	10kPa
		2.15266	10kPa
		2.14684	10kPa
		2.14011	10kPa
		2.13505	10kPa
		2.12911	10kPa
		2.12445	10kPa
		2.12211	10kPa
		2.11046	10kPa
		2.09928	10kPa
		2.09274	10kPa
		2.07268	10kPa
		2.07151	10kPa
		2.04241	10kPa
		2.00747	10kPa
		2.00728	10kPa
		2.00433	10kPa
		1.99471	10kPa
		1.98231	10kPa
		1.97508	10kPa
		1.97033	10kPa
		1.96751	10kPa
		1.9667	10kPa
		1.96185	10kPa
		1.95576	10kPa
		1.92143	10kPa
		1.91462	10kPa
		1.87628	10kPa
		1.86467	10kPa
		1.85527	10kPa
		1.81984	10kPa
		1.8128	10kPa
		1.80182	10kPa
		1.75856	10kPa
		1.74201	10kPa
		1.72837	10kPa
		1.72205	10kPa
		1.71013	10kPa
		1.70149	10kPa
		1.69159	10kPa
		1.63648	10kPa
		1.61945	10kPa
		1.61661	10kPa
		1.60703	10kPa
		1.60439	10kPa
		1.58331	10kPa
		1.57682	10kPa
		1.56567	10kPa
		1.55175	10kPa
		1.5104	10kPa
		1.50104	10kPa
		1.48131	10kPa
		1.47362	10kPa
		1.42762	10kPa
		1.41907	10kPa
		1.41044	10kPa
		1.38057	10kPa
		1.33396	10kPa
		1.31618	10kPa
		1.31065	10kPa
		1.27582	10kPa
		1.26865	10kPa
		1.25354	10kPa
		1.22547	10kPa
		1.16736	10kPa
		1.14205	10kPa
		1.13739	10kPa
		1.10947	10kPa
		1.07043	10kPa

## Sheet: Figure 3b3
Total Force [nN]] 10kPa	Total Force [nN]] 35kPa	Stiffness
		35kPa
331.592		10kPa
213.127		10kPa
196.166		10kPa
186.796		10kPa
186.465		10kPa
184.584		10kPa
182.309		10kPa
171.436		10kPa
167.747		10kPa
166.79		10kPa
150.18		10kPa
146.459		10kPa
145.096		10kPa
141.517		10kPa
136.946		10kPa
129.297		10kPa
128.279		10kPa
124.595		10kPa
124.355		10kPa
116.89		10kPa
114.104		10kPa
111.059		10kPa
110.309		10kPa
108.618		10kPa
107.19		10kPa
102.904		10kPa
102.626		10kPa
100.847		10kPa
99.1509		10kPa
95.0003		10kPa
94.8566		10kPa
92.3681		10kPa
90.7976		10kPa
89.4416		10kPa
88.0523		10kPa
87.762		10kPa
86.7412		10kPa
85.1703		10kPa
85.0676		10kPa
83.7301		10kPa
83.0081		10kPa
82.3896		10kPa
81.9917		10kPa
79.8082		10kPa
79.6851		10kPa
78.2443		10kPa
77.0622		10kPa
77.055		10kPa
74.2403		10kPa
73.5103		10kPa
73.2679		10kPa
72.9969		10kPa
72.7782		10kPa
70.5185		10kPa
70.314		10kPa
69.6054		10kPa
69.0197		10kPa
68.8436		10kPa
68.7372		10kPa
68.178		10kPa
68.103		10kPa
67.2361		10kPa
66.8024		10kPa
65.8909		10kPa
65.0322		10kPa
61.5412		10kPa
61.3659		10kPa
60.0334		10kPa
59.0821		10kPa
58.5091		10kPa
58.3109		10kPa
57.2411		10kPa
55.614		10kPa
55.0707		10kPa
54.3396		10kPa
54.2451		10kPa
53.4361		10kPa
52.8321		10kPa
52.2699		10kPa
52.1949		10kPa
52.0929		10kPa
51.6743		10kPa
50.3744		10kPa
50.2196		10kPa
49.7004		10kPa
49.3582		10kPa
49.3125		10kPa
47.9781		10kPa
47.2608		10kPa
47.0132		10kPa
46.3541		10kPa
46.2606		10kPa
46.2336		10kPa
46.0261		10kPa
45.5761		10kPa
45.452		10kPa
45.3905		10kPa
45.3895		10kPa
44.9897		10kPa
44.048		10kPa
42.4657		10kPa
42.0506		10kPa
41.5792		10kPa
41.5255		10kPa
40.5685		10kPa
40.567		10kPa
40.5255		10kPa
40.4395		10kPa
40.1335		10kPa
39.9907		10kPa
39.8492		10kPa
39.7721		10kPa
39.0733		10kPa
38.9933		10kPa
38.7827		10kPa
38.7336		10kPa
37.967		10kPa
37.6559		10kPa
37.2254		10kPa
36.7746		10kPa
36.4765		10kPa
36.1883		10kPa
35.5763		10kPa
35.5025		10kPa
35.3715		10kPa
35.3101		10kPa
35.1639		10kPa
35.1012		10kPa
34.9541		10kPa
34.9281		10kPa
34.8689		10kPa
34.7308		10kPa
34.3643		10kPa
34.294		10kPa
33.9831		10kPa
33.8752		10kPa
33.7652		10kPa
33.559		10kPa
33.3082		10kPa
33.0755		10kPa
32.5348		10kPa
32.4677		10kPa
32.4281		10kPa
32.2075		10kPa
32.1977		10kPa
32.1337		10kPa
31.4951		10kPa
31.3707		10kPa
31.3518		10kPa
31.0174		10kPa
30.9798		10kPa
30.9096		10kPa
30.8274		10kPa
30.4047		10kPa
30.4033		10kPa
30.2037		10kPa
30.1263		10kPa
30.0763		10kPa
29.567		10kPa
29.2793		10kPa
28.9541		10kPa
28.9107		10kPa
28.6995		10kPa
28.4842		10kPa
28.4697		10kPa
28.3586		10kPa
28.231		10kPa
28.117		10kPa
28.1065		10kPa
28.088		10kPa
27.8509		10kPa
27.8283		10kPa
27.8152		10kPa
27.757		10kPa
27.6219		10kPa
27.5901		10kPa
27.5465		10kPa
27.4944		10kPa
27.3844		10kPa
27.3086		10kPa
26.9233		10kPa
26.514		10kPa
26.0288		10kPa
25.9639		10kPa
25.6987		10kPa
25.6553		10kPa
25.5966		10kPa
25.5429		10kPa
25.4926		10kPa
25.1904		10kPa
25.0958		10kPa
25.0179		10kPa
24.9323		10kPa
24.8831		10kPa
24.8828		10kPa
24.8501		10kPa
24.8402		10kPa
24.6593		10kPa
24.5959		10kPa
24.5547		10kPa
24.5035		10kPa
24.3548		10kPa
24.3103		10kPa
24.2711		10kPa
24.2473		10kPa
24.0697		10kPa
24.0185		10kPa
23.8968		10kPa
23.8579		10kPa
23.7807		10kPa
23.6596		10kPa
23.4442		10kPa
23.4427		10kPa
23.2441		10kPa
23.2274		10kPa
23.0411		10kPa
22.9557		10kPa
22.6171		10kPa
22.5792		10kPa
22.567		10kPa
22.2636		10kPa
22.0877		10kPa
21.967		10kPa
21.915		10kPa
21.3828		10kPa
21.0184		10kPa
20.9059		10kPa
20.8854		10kPa
20.8426		10kPa
20.7208		10kPa
20.6927		10kPa
20.664		10kPa
20.4713		10kPa
20.368		10kPa
20.2526		10kPa
20.2217		10kPa
20.1941		10kPa
20.1554		10kPa
20.0617		10kPa
19.9412		10kPa
19.6654		10kPa
18.9205		10kPa
18.663		10kPa
18.6414		10kPa
18.6298		10kPa
18.4998		10kPa
18.4539		10kPa
18.3911		10kPa
18.2053		10kPa
18.133		10kPa
17.8377		10kPa
17.7576		10kPa
17.6302		10kPa
17.5		10kPa
17.3927		10kPa
17.3595		10kPa
17.2224		10kPa
17.2037		10kPa
17.2012		10kPa
17.0441		10kPa
16.9909		10kPa
16.9017		10kPa
16.7728		10kPa
16.5008		10kPa
16.4155		10kPa
16.3928		10kPa
16.256		10kPa
16.1789		10kPa
16.1394		10kPa
16.1176		10kPa
16.101		10kPa
15.7804		10kPa
15.6357		10kPa
15.5298		10kPa
15.4924		10kPa
15.3581		10kPa
15.238		10kPa
15.1995		10kPa
14.8687		10kPa
14.7844		10kPa
14.5805		10kPa
14.5661		10kPa
14.4313		10kPa
14.3737		10kPa
14.3513		10kPa
14.1838		10kPa
13.9709		10kPa
13.8318		10kPa
13.8248		10kPa
13.6683		10kPa
13.6504		10kPa
13.6497		10kPa
13.5831		10kPa
13.4867		10kPa
13.4677		10kPa
13.4379		10kPa
13.2248		10kPa
13.213		10kPa
13.1697		10kPa
13.1689		10kPa
13.0822		10kPa
13.0626		10kPa
12.8469		10kPa
12.8161		10kPa
12.7472		10kPa
12.7054		10kPa
12.6991		10kPa
12.6875		10kPa
12.6587		10kPa
12.516		10kPa
12.4092		10kPa
12.3859		10kPa
12.381		10kPa
12.3193		10kPa
12.2272		10kPa
12.2124		10kPa
12.1827		10kPa
12.1283		10kPa
12.0791		10kPa
12.011		10kPa
12.0044		10kPa
11.9393		10kPa
11.8634		10kPa
11.8456		10kPa
11.7887		10kPa
11.5943		10kPa
11.5525		10kPa
11.4911		10kPa
11.4656		10kPa
11.4055		10kPa
11.3739		10kPa
11.2873		10kPa
11.2663		10kPa
11.2544		10kPa
11.1715		10kPa
11.1309		10kPa
11.0346		10kPa
10.9675		10kPa
10.9117		10kPa
10.8731		10kPa
10.6958		10kPa
10.6		10kPa
10.5458		10kPa
10.4749		10kPa
10.4413		10kPa
10.436		10kPa
10.3351		10kPa
10.3177		10kPa
10.3105		10kPa
10.201		10kPa
10.1354		10kPa
10.0654		10kPa
10.0416		10kPa
10.0387		10kPa
9.96535		10kPa
9.95301		10kPa
9.81422		10kPa
9.76568		10kPa
9.67162		10kPa
9.54046		10kPa
9.52328		10kPa
9.51948		10kPa
9.47324		10kPa
9.47214		10kPa
9.35561		10kPa
9.29983		10kPa
9.1677		10kPa
9.15472		10kPa
9.14768		10kPa
9.08262		10kPa
9.07219		10kPa
8.88785		10kPa
8.83416		10kPa
8.81108		10kPa
8.80348		10kPa
8.78635		10kPa
8.74926		10kPa
8.69416		10kPa
8.68679		10kPa
8.66719		10kPa
8.66105		10kPa
8.66082		10kPa
8.6541		10kPa
8.61447		10kPa
8.57172		10kPa
8.55689		10kPa
8.52941		10kPa
8.47338		10kPa
8.38048		10kPa
8.36341		10kPa
8.24533		10kPa
8.19735		10kPa
8.17106		10kPa
8.14754		10kPa
8.12266		10kPa
8.07725		10kPa
8.06385		10kPa
7.97836		10kPa
7.97201		10kPa
7.82275		10kPa
7.6733		10kPa
7.621		10kPa
7.54563		10kPa
7.40697		10kPa
7.38375		10kPa
7.30782		10kPa
7.19012		10kPa
7.16382		10kPa
7.11149		10kPa
7.06875		10kPa
7.00443		10kPa
6.99945		10kPa
6.86648		10kPa
6.81598		10kPa
6.78144		10kPa
6.59984		10kPa
6.58811		10kPa
6.49737		10kPa
6.49222		10kPa
6.43041		10kPa
6.39326		10kPa
6.37893		10kPa
6.36214		10kPa
6.31446		10kPa
6.25705		10kPa
5.98714		10kPa
5.9302		10kPa
5.89327		10kPa
5.89285		10kPa
5.88288		10kPa
5.845		10kPa
5.65142		10kPa
5.64112		10kPa
5.61243		10kPa
5.57964		10kPa
5.57825		10kPa
5.55807		10kPa
5.51944		10kPa
5.4383		10kPa
5.39011		10kPa
5.30747		10kPa
5.29257		10kPa
5.26802		10kPa
5.22542		10kPa
5.19444		10kPa
5.15927		10kPa
5.0844		10kPa
5.07867		10kPa
4.95559		10kPa
4.95514		10kPa
4.94069		10kPa
4.83276		10kPa
4.8137		10kPa
4.79593		10kPa
4.78671		10kPa
4.76938		10kPa
4.74437		10kPa
4.71023		10kPa
4.70076		10kPa
4.63854		10kPa
4.53395		10kPa
4.46518		10kPa
4.41188		10kPa
4.32364		10kPa
4.26251		10kPa
4.2616		10kPa
4.25974		10kPa
4.19492		10kPa
4.17225		10kPa
4.11844		10kPa
4.01076		10kPa
4.00906		10kPa
3.98136		10kPa
3.96928		10kPa
3.92612		10kPa
3.90341		10kPa
3.8913		10kPa
3.87062		10kPa
3.82136		10kPa
3.76788		10kPa
3.73346		10kPa
3.66135		10kPa
3.62662		10kPa
3.62038		10kPa
3.5752		10kPa
3.57486		10kPa
3.5249		10kPa
3.42245		10kPa
3.36973		10kPa
3.35422		10kPa
3.30948		10kPa
3.28912		10kPa
3.27932		10kPa
3.21544		10kPa
3.18428		10kPa
3.09485		10kPa
3.05651		10kPa
2.92636		10kPa
2.85657		10kPa
2.76042		10kPa
2.71838		10kPa
2.67036		10kPa
2.65904		10kPa
2.63442		10kPa
2.59741		10kPa
2.55953		10kPa
2.53637		10kPa
2.51842		10kPa
2.50151		10kPa
2.44967		10kPa
2.40861		10kPa
2.34585		10kPa
2.33581		10kPa
2.18238		10kPa
2.08944		10kPa
2.02759		10kPa
2.01087		10kPa
1.97699		10kPa
1.82673		10kPa
1.68337		10kPa
1.52078		10kPa
1.51532		10kPa
1.44829		10kPa
1.43337		10kPa
1.39049		10kPa
1.23726		10kPa
1.13165		10kPa
1.11824		10kPa
1.05517		10kPa
1.05122		10kPa
1.04713		10kPa
0.93345		10kPa
0.912804		10kPa
0.909531		10kPa
0.797693		10kPa
0.729722		10kPa
0.651188		10kPa
0.643675		10kPa
0.554554		10kPa
0.50859		10kPa
0.410519		10kPa
0.400658		10kPa
0.382856		10kPa
0.344766		10kPa
0.322188		10kPa
0.252091		10kPa
0.235366		10kPa
0.215736		10kPa
0.207536		10kPa
0.198906		10kPa
0.183085		10kPa
0.128922		10kPa
0.0729876		10kPa
0.072899		10kPa
		10kPa
	360.97	35kPa
	336.354	35kPa
	302.781	35kPa
	276.993	35kPa
	239.395	35kPa
	216.473	35kPa
	208.995	35kPa
	202.778	35kPa
	193.387	35kPa
	190.297	35kPa
	180.623	35kPa
	179.203	35kPa
	177.345	35kPa
	173.816	35kPa
	166.459	35kPa
	164.868	35kPa
	163.302	35kPa
	160.014	35kPa
	149.564	35kPa
	144.231	35kPa
	141.944	35kPa
	141.88	35kPa
	138.781	35kPa
	136.568	35kPa
	136.029	35kPa
	134.351	35kPa
	129.604	35kPa
	129.12	35kPa
	122.693	35kPa
	121.354	35kPa
	118.382	35kPa
	116.589	35kPa
	115.575	35kPa
	113.206	35kPa
	111.892	35kPa
	109.226	35kPa
	107.25	35kPa
	107.151	35kPa
	106.856	35kPa
	106.002	35kPa
	103.447	35kPa
	102.776	35kPa
	101.076	35kPa
	99.2543	35kPa
	99.2075	35kPa
	97.9961	35kPa
	97.8075	35kPa
	95.9304	35kPa
	93.645	35kPa
	93.2678	35kPa
	92.9721	35kPa
	92.2182	35kPa
	90.2805	35kPa
	89.8765	35kPa
	87.6092	35kPa
	84.8918	35kPa
	83.7378	35kPa
	82.3574	35kPa
	81.3895	35kPa
	77.9216	35kPa
	76.2024	35kPa
	76.0993	35kPa
	75.7301	35kPa
	74.67	35kPa
	74.2596	35kPa
	73.2539	35kPa
	71.8404	35kPa
	70.0774	35kPa
	69.1444	35kPa
	68.9458	35kPa
	67.9954	35kPa
	67.2771	35kPa
	64.5015	35kPa
	62.4276	35kPa
	62.0533	35kPa
	61.6578	35kPa
	60.6451	35kPa
	59.8834	35kPa
	58.6107	35kPa
	58.4699	35kPa
	57.9108	35kPa
	57.5542	35kPa
	56.8299	35kPa
	56.749	35kPa
	55.3633	35kPa
	54.8901	35kPa
	54.5561	35kPa
	54.3955	35kPa
	53.0517	35kPa
	51.5936	35kPa
	51.5738	35kPa
	50.2072	35kPa
	50.0861	35kPa
	49.8166	35kPa
	49.8004	35kPa
	49.247	35kPa
	47.9159	35kPa
	47.8771	35kPa
	47.6524	35kPa
	47.505	35kPa
	46.871	35kPa
	46.4289	35kPa
	45.4863	35kPa
	45.3651	35kPa
	45.1799	35kPa
	45.0498	35kPa
	44.9519	35kPa
	44.841	35kPa
	44.0736	35kPa
	43.9392	35kPa
	43.6933	35kPa
	43.4178	35kPa
	42.5027	35kPa
	42.3683	35kPa
	41.8139	35kPa
	41.2546	35kPa
	41.1864	35kPa
	41.1518	35kPa
	41.0112	35kPa
	40.7609	35kPa
	40.6607	35kPa
	40.1951	35kPa
	40.1574	35kPa
	39.0793	35kPa
	39.0054	35kPa
	38.6322	35kPa
	36.8034	35kPa
	36.3013	35kPa
	36.1158	35kPa
	35.0699	35kPa
	34.4156	35kPa
	34.1796	35kPa
	33.7908	35kPa
	33.0267	35kPa
	32.9921	35kPa
	32.8642	35kPa
	32.2128	35kPa
	31.3806	35kPa
	30.7176	35kPa
	30.6886	35kPa
	30.383	35kPa
	30.3005	35kPa
	30.1026	35kPa
	30.0291	35kPa
	29.7869	35kPa
	29.7771	35kPa
	29.4124	35kPa
	29.3256	35kPa
	28.5516	35kPa
	28.3241	35kPa
	28.2737	35kPa
	27.9865	35kPa
	27.9031	35kPa
	27.7847	35kPa
	27.4844	35kPa
	27.299	35kPa
	26.9188	35kPa
	26.2423	35kPa
	26.1445	35kPa
	25.3769	35kPa
	24.8251	35kPa
	24.7412	35kPa
	24.4057	35kPa
	24.3911	35kPa
	24.0663	35kPa
	23.5541	35kPa
	23.4348	35kPa
	23.4102	35kPa
	23.3321	35kPa
	23.2948	35kPa
	23.129	35kPa
	22.59	35kPa
	22.4695	35kPa
	21.9844	35kPa
	21.7439	35kPa
	21.5355	35kPa
	21.3711	35kPa
	20.8136	35kPa
	18.731	35kPa
	18.1715	35kPa
	18.0934	35kPa
	18.001	35kPa
	17.6975	35kPa
	17.6687	35kPa
	17.3821	35kPa
	17.3047	35kPa
	17.2772	35kPa
	17.1209	35kPa
	16.7815	35kPa
	16.5766	35kPa
	16.4945	35kPa
	16.4253	35kPa
	16.2642	35kPa
	16.2426	35kPa
	16.2323	35kPa
	16.1673	35kPa
	15.9525	35kPa
	15.9201	35kPa
	15.8083	35kPa
	15.5066	35kPa
	14.9446	35kPa
	14.9099	35kPa
	14.5663	35kPa
	14.5297	35kPa
	14.1654	35kPa
	13.8151	35kPa
	13.5949	35kPa
	13.4736	35kPa
	13.1033	35kPa
	12.9403	35kPa
	12.8768	35kPa
	12.6622	35kPa
	11.9515	35kPa
	11.7736	35kPa
	11.7095	35kPa
	11.6325	35kPa
	11.4195	35kPa
	11.1403	35kPa
	10.9153	35kPa
	10.861	35kPa
	10.413	35kPa
	10.335	35kPa
	10.2328	35kPa
	10.2226	35kPa
	10.2156	35kPa
	10.0408	35kPa
	9.89303	35kPa
	9.42317	35kPa
	9.39848	35kPa
	9.14371	35kPa
	8.95708	35kPa
	8.72251	35kPa
	8.71294	35kPa
	8.68396	35kPa
	8.23209	35kPa
	8.23056	35kPa
	7.83222	35kPa
	7.71769	35kPa
	7.55442	35kPa
	7.50736	35kPa
	7.27041	35kPa
	7.09845	35kPa
	6.85657	35kPa
	6.49421	35kPa
	6.23056	35kPa
	6.14859	35kPa
	5.87054	35kPa
	5.86263	35kPa
	5.71648	35kPa
	5.67594	35kPa
	5.56039	35kPa
	5.13656	35kPa
	4.63567	35kPa
	4.51277	35kPa
	3.37303	35kPa
	2.96335	35kPa
	2.58677	35kPa
	2.05143	35kPa
	1.67693	35kPa
	1.60344	35kPa
	1.43988	35kPa
	1.38692	35kPa
	1.28628	35kPa
	1.22282	35kPa
	1.0196	35kPa
	0.988959	35kPa
	0.949695	35kPa
	0.921092	35kPa
	0.840742	35kPa
	0.828401	35kPa
	0.809428	35kPa
	0.682205	35kPa
	0.681169	35kPa
	0.670756	35kPa
	0.631577	35kPa
	0.61663	35kPa
	0.541773	35kPa
	0.539445	35kPa
	0.536399	35kPa
	0.529153	35kPa
	0.439553	35kPa
	0.409404	35kPa
	0.385649	35kPa
	0.29057	35kPa
	0.288057	35kPa
	0.0726465	35kPa
		10kPa

## Sheet: Figure 3c1
Contraction Force [nN]	Contraction velocity (m/s)	Media	Stiffness
60.6451	2.08168e-06	M16-1	35kPa
93.2678	4.08029e-07	M16-1	35kPa
190.297	3.59282e-07	M16-1	35kPa
99.2543	3.56512e-07	M16-1	35kPa
164.868	3.01932e-07	M16-1	35kPa
136.568	2.91319e-07	M16-1	35kPa
92.2182	2.65398e-07	M16-1	35kPa
276.993	2.33072e-07	M16-1	35kPa
62.0533	2.0687e-07	M16-1	35kPa
58.4699	2.0426e-07	M16-1	35kPa
177.345	2.02611e-07	M16-1	35kPa
302.781	1.97683e-07	M16-1	35kPa
179.203	1.87668e-07	M16-1	35kPa
336.354	1.83664e-07	M16-1	35kPa
122.693	1.77445e-07	M16-1	35kPa
141.944	1.7567e-07	M16-1	35kPa
144.231	1.68188e-07	M16-1	35kPa
360.97	1.58134e-07	M16-1	35kPa
6.23056	1.49483e-07	M16-1	35kPa
67.9954	1.49072e-07	M16-1	35kPa
16.5766	1.46497e-07	M16-1	35kPa
141.88	1.46298e-07	M16-1	35kPa
74.67	1.46215e-07	M16-1	35kPa
121.354	1.35577e-07	M16-1	35kPa
111.892	1.34544e-07	M16-1	35kPa
166.459	1.32722e-07	M16-1	35kPa
116.589	1.29963e-07	M16-1	35kPa
202.778	1.2476e-07	M16-1	35kPa
36.3013	1.21056e-07	M16-1	35kPa
239.395	1.20461e-07	M16-1	35kPa
44.9519	1.20416e-07	M16-1	35kPa
41.2546	1.1792e-07	M16-1	35kPa
47.8771	1.17826e-07	M16-1	35kPa
216.473	1.17805e-07	M16-1	35kPa
136.029	1.15728e-07	M16-1	35kPa
163.302	1.14265e-07	M16-1	35kPa
180.623	1.10037e-07	M16-1	35kPa
49.8166	1.05922e-07	M16-1	35kPa
109.226	1.05066e-07	M16-1	35kPa
45.4863	1.04373e-07	M16-1	35kPa
95.9304	1.02002e-07	M16-1	35kPa
82.3574	1.01082e-07	M16-1	35kPa
45.3651	1.00372e-07	M16-1	35kPa
56.749	1.00236e-07	M16-1	35kPa
106.856	1.00083e-07	M16-1	35kPa
81.3895	9.75631e-08	M16-1	35kPa
77.9216	9.67368e-08	M16-1	35kPa
149.564	9.66706e-08	M16-1	35kPa
89.8765	9.587e-08	M16-1	35kPa
113.206	9.45172e-08	M16-1	35kPa
107.25	9.20103e-08	M16-1	35kPa
173.816	9.00724e-08	M16-1	35kPa
90.2805	8.84043e-08	M16-1	35kPa
84.8918	8.71705e-08	M16-1	35kPa
71.8404	8.67233e-08	M16-1	35kPa
134.351	8.63386e-08	M16-1	35kPa
101.076	8.60875e-08	M16-1	35kPa
64.5015	8.41586e-08	M16-1	35kPa
3.37303	8.32202e-08	M16-1	35kPa
138.781	8.22394e-08	M16-1	35kPa
193.387	8.15576e-08	M16-1	35kPa
208.995	7.98302e-08	M16-1	35kPa
115.575	7.80868e-08	M16-1	35kPa
99.2075	7.79403e-08	M16-1	35kPa
30.3005	7.78117e-08	M16-1	35kPa
62.4276	7.66723e-08	M16-1	35kPa
68.9458	7.30944e-08	M16-1	35kPa
23.3321	7.24574e-08	M16-1	35kPa
55.3633	7.24227e-08	M16-1	35kPa
4.63567	7.23861e-08	M16-1	35kPa
50.2072	7.1418e-08	M16-1	35kPa
29.7771	6.81989e-08	M16-1	35kPa
41.1518	6.71217e-08	M16-1	35kPa
129.604	6.67136e-08	M16-1	35kPa
129.12	6.58659e-08	M16-1	35kPa
40.1574	6.53263e-08	M16-1	35kPa
97.8075	6.40534e-08	M16-1	35kPa
40.6607	6.36621e-08	M16-1	35kPa
69.1444	6.34645e-08	M16-1	35kPa
47.505	6.13775e-08	M16-1	35kPa
17.1209	6.08788e-08	M16-1	35kPa
27.7847	5.95989e-08	M16-1	35kPa
16.7815	5.93361e-08	M16-1	35kPa
2.58677	5.9214e-08	M16-1	35kPa
118.382	5.90386e-08	M16-1	35kPa
27.9865	5.89088e-08	M16-1	35kPa
54.8901	5.81178e-08	M16-1	35kPa
36.8034	5.58747e-08	M16-1	35kPa
47.9159	5.4095e-08	M16-1	35kPa
39.0793	5.26265e-08	M16-1	35kPa
58.6107	5.19296e-08	M16-1	35kPa
43.9392	5.18502e-08	M16-1	35kPa
42.5027	5.04964e-08	M16-1	35kPa
76.2024	4.97716e-08	M16-1	35kPa
1.28628	4.94338e-08	M16-1	35kPa
33.7908	4.87501e-08	M16-1	35kPa
26.2423	4.83789e-08	M16-1	35kPa
97.9961	4.76676e-08	M16-1	35kPa
44.0736	4.59721e-08	M16-1	35kPa
17.6975	4.55923e-08	M16-1	35kPa
106.002	4.5164e-08	M16-1	35kPa
20.8136	4.44986e-08	M16-1	35kPa
53.0517	4.22933e-08	M16-1	35kPa
50.0861	4.21563e-08	M16-1	35kPa
33.0267	4.2055e-08	M16-1	35kPa
38.6322	4.10041e-08	M16-1	35kPa
160.014	4.02872e-08	M16-1	35kPa
61.6578	4.01012e-08	M16-1	35kPa
28.2737	3.98233e-08	M16-1	35kPa
7.09845	3.94777e-08	M16-1	35kPa
29.4124	3.91942e-08	M16-1	35kPa
102.776	3.91802e-08	M16-1	35kPa
36.1158	3.91661e-08	M16-1	35kPa
35.0699	3.85042e-08	M16-1	35kPa
51.5936	3.80669e-08	M16-1	35kPa
87.6092	3.71771e-08	M16-1	35kPa
75.7301	3.66322e-08	M16-1	35kPa
51.5738	3.65654e-08	M16-1	35kPa
46.871	3.60526e-08	M16-1	35kPa
92.9721	3.56642e-08	M16-1	35kPa
1.60344	3.52887e-08	M16-1	35kPa
49.8004	3.49432e-08	M16-1	35kPa
11.7095	3.44438e-08	M16-1	35kPa
40.7609	3.41211e-08	M16-1	35kPa
107.151	3.28531e-08	M16-1	35kPa
45.1799	3.25128e-08	M16-1	35kPa
41.0112	3.17264e-08	M16-1	35kPa
0.681169	3.14864e-08	M16-1	35kPa
67.2771	2.97013e-08	M16-1	35kPa
39.0054	2.9565e-08	M16-1	35kPa
47.6524	2.86167e-08	M16-1	35kPa
43.6933	2.74167e-08	M16-1	35kPa
54.5561	2.7191e-08	M16-1	35kPa
0.988959	2.65914e-08	M16-1	35kPa
30.0291	2.63535e-08	M16-1	35kPa
56.8299	2.63403e-08	M16-1	35kPa
10.335	2.61162e-08	M16-1	35kPa
2.96335	2.59961e-08	M16-1	35kPa
29.7869	2.56047e-08	M16-1	35kPa
25.3769	2.55804e-08	M16-1	35kPa
24.7412	2.53936e-08	M16-1	35kPa
16.2323	2.50809e-08	M16-1	35kPa
23.5541	2.50697e-08	M16-1	35kPa
74.2596	2.41854e-08	M16-1	35kPa
14.5297	2.39002e-08	M16-1	35kPa
30.1026	2.37688e-08	M16-1	35kPa
103.447	2.37212e-08	M16-1	35kPa
9.14371	2.29044e-08	M16-1	35kPa
8.71294	2.24867e-08	M16-1	35kPa
32.9921	2.23098e-08	M16-1	35kPa
8.23056	2.18641e-08	M16-1	35kPa
76.0993	2.15787e-08	M16-1	35kPa
23.129	2.1295e-08	M16-1	35kPa
41.8139	2.11843e-08	M16-1	35kPa
93.645	2.0987e-08	M16-1	35kPa
34.4156	2.08329e-08	M16-1	35kPa
18.0934	2.05654e-08	M16-1	35kPa
29.3256	2.05554e-08	M16-1	35kPa
8.68396	2.0554e-08	M16-1	35kPa
54.3955	2.03959e-08	M16-1	35kPa
0.61663	2.01931e-08	M16-1	35kPa
14.1654	1.96814e-08	M16-1	35kPa
27.9031	1.95466e-08	M16-1	35kPa
46.4289	1.90613e-08	M16-1	35kPa
1.38692	1.83075e-08	M16-1	35kPa
9.42317	1.80744e-08	M16-1	35kPa
11.9515	1.79288e-08	M16-1	35kPa
30.6886	1.7771e-08	M16-1	35kPa
26.1445	1.77076e-08	M16-1	35kPa
8.95708	1.75947e-08	M16-1	35kPa
0.670756	1.75226e-08	M16-1	35kPa
8.72251	1.70438e-08	M16-1	35kPa
57.5542	1.70283e-08	M16-1	35kPa
5.87054	1.69804e-08	M16-1	35kPa
23.4102	1.68499e-08	M16-1	35kPa
18.731	1.6775e-08	M16-1	35kPa
0.921092	1.66993e-08	M16-1	35kPa
6.14859	1.66751e-08	M16-1	35kPa
30.7176	1.65199e-08	M16-1	35kPa
16.2426	1.64858e-08	M16-1	35kPa
17.6687	1.63792e-08	M16-1	35kPa
40.1951	1.62844e-08	M16-1	35kPa
42.3683	1.62745e-08	M16-1	35kPa
2.05143	1.62069e-08	M16-1	35kPa
30.383	1.60857e-08	M16-1	35kPa
83.7378	1.59412e-08	M16-1	35kPa
59.8834	1.58637e-08	M16-1	35kPa
13.8151	1.56806e-08	M16-1	35kPa
57.9108	1.55673e-08	M16-1	35kPa
70.0774	1.55615e-08	M16-1	35kPa
45.0498	1.55451e-08	M16-1	35kPa
1.0196	1.52283e-08	M16-1	35kPa
10.9153	1.51295e-08	M16-1	35kPa
14.9446	1.51231e-08	M16-1	35kPa
0.541773	1.49375e-08	M16-1	35kPa
11.7736	1.48595e-08	M16-1	35kPa
6.49421	1.4709e-08	M16-1	35kPa
43.4178	1.42467e-08	M16-1	35kPa
26.9188	1.42151e-08	M16-1	35kPa
7.50736	1.42127e-08	M16-1	35kPa
15.5066	1.39591e-08	M16-1	35kPa
16.2642	1.38722e-08	M16-1	35kPa
1.67693	1.37091e-08	M16-1	35kPa
31.3806	1.36881e-08	M16-1	35kPa
11.6325	1.36798e-08	M16-1	35kPa
41.1864	1.34766e-08	M16-1	35kPa
17.2772	1.34165e-08	M16-1	35kPa
27.4844	1.32648e-08	M16-1	35kPa
11.1403	1.3155e-08	M16-1	35kPa
13.4736	1.31071e-08	M16-1	35kPa
10.2328	1.30034e-08	M16-1	35kPa
28.3241	1.29984e-08	M16-1	35kPa
21.3711	1.29433e-08	M16-1	35kPa
1.43988	1.28505e-08	M16-1	35kPa
0.385649	1.28423e-08	M16-1	35kPa
73.2539	1.2818e-08	M16-1	35kPa
13.1033	1.2728e-08	M16-1	35kPa
7.55442	1.27214e-08	M16-1	35kPa
0.809428	1.27054e-08	M16-1	35kPa
16.4253	1.2531e-08	M16-1	35kPa
28.5516	1.25133e-08	M16-1	35kPa
0.409404	1.24505e-08	M16-1	35kPa
17.3821	1.23715e-08	M16-1	35kPa
13.5949	1.22512e-08	M16-1	35kPa
32.2128	1.22317e-08	M16-1	35kPa
7.83222	1.19613e-08	M16-1	35kPa
5.13656	1.1867e-08	M16-1	35kPa
24.8251	1.18591e-08	M16-1	35kPa
34.1796	1.17588e-08	M16-1	35kPa
4.51277	1.16667e-08	M16-1	35kPa
0.536399	1.16567e-08	M16-1	35kPa
49.247	1.15755e-08	M16-1	35kPa
15.9525	1.14453e-08	M16-1	35kPa
0.682205	1.12711e-08	M16-1	35kPa
10.0408	1.11011e-08	M16-1	35kPa
6.85657	1.10566e-08	M16-1	35kPa
8.23209	1.10456e-08	M16-1	35kPa
22.4695	1.08238e-08	M16-1	35kPa
10.2156	1.08009e-08	M16-1	35kPa
0.439553	1.05954e-08	M16-1	35kPa
24.4057	1.04752e-08	M16-1	35kPa
12.9403	1.0423e-08	M16-1	35kPa
44.841	1.03332e-08	M16-1	35kPa
0.949695	1.03003e-08	M16-1	35kPa
21.7439	1.02707e-08	M16-1	35kPa
14.5663	1.02623e-08	M16-1	35kPa
27.299	1.00105e-08	M16-1	35kPa
24.0663	9.81523e-09	M16-1	35kPa
22.59	9.77586e-09	M16-1	35kPa
14.9099	9.64809e-09	M16-1	35kPa
15.8083	9.56952e-09	M16-1	35kPa
15.9201	9.52844e-09	M16-1	35kPa
12.8768	9.43934e-09	M16-1	35kPa
9.39848	9.43357e-09	M16-1	35kPa
23.4348	9.17452e-09	M16-1	35kPa
21.9844	9.11108e-09	M16-1	35kPa
0.631577	8.8687e-09	M16-1	35kPa
16.4945	8.85779e-09	M16-1	35kPa
5.67594	8.79878e-09	M16-1	35kPa
0.539445	8.72504e-09	M16-1	35kPa
18.001	8.70204e-09	M16-1	35kPa
10.2226	8.49636e-09	M16-1	35kPa
0.529153	8.32014e-09	M16-1	35kPa
9.89303	8.28003e-09	M16-1	35kPa
0.288057	8.24491e-09	M16-1	35kPa
10.413	7.85152e-09	M16-1	35kPa
7.27041	7.83279e-09	M16-1	35kPa
0.0726465	7.73353e-09	M16-1	35kPa
5.86263	7.66087e-09	M16-1	35kPa
21.5355	7.6467e-09	M16-1	35kPa
11.4195	7.49853e-09	M16-1	35kPa
0.840742	7.2422e-09	M16-1	35kPa
1.22282	7.07512e-09	M16-1	35kPa
16.1673	6.96812e-09	M16-1	35kPa
5.56039	6.90133e-09	M16-1	35kPa
32.8642	6.79351e-09	M16-1	35kPa
0.29057	6.6746e-09	M16-1	35kPa
5.71648	6.30572e-09	M16-1	35kPa
17.3047	6.19105e-09	M16-1	35kPa
23.2948	6.11699e-09	M16-1	35kPa
7.71769	5.67569e-09	M16-1	35kPa
12.6622	5.66028e-09	M16-1	35kPa
18.1715	5.63701e-09	M16-1	35kPa
0.828401	5.50603e-09	M16-1	35kPa
24.3911	5.4444e-09	M16-1	35kPa
10.861	5.08385e-09	M16-1	35kPa
186.465	1.47541e-06	M16-1	10kPa
182.309	1.43935e-06	M16-1	10kPa
136.946	1.39537e-06	M16-1	10kPa
166.79	1.35005e-06	M16-1	10kPa
90.7976	1.18761e-06	M16-1	10kPa
186.796	1.14763e-06	M16-1	10kPa
124.595	1.14144e-06	M16-1	10kPa
99.1509	1.10738e-06	M16-1	10kPa
141.517	1.05875e-06	M16-1	10kPa
129.297	1.02328e-06	M16-1	10kPa
72.9969	9.94703e-07	M16-1	10kPa
94.8566	9.92628e-07	M16-1	10kPa
79.6851	9.23853e-07	M16-1	10kPa
128.279	9.06079e-07	M16-1	10kPa
70.5185	8.82692e-07	M16-1	10kPa
111.059	8.66495e-07	M16-1	10kPa
146.459	8.24669e-07	M16-1	10kPa
79.8082	8.22454e-07	M16-1	10kPa
100.847	8.04422e-07	M16-1	10kPa
83.0081	7.93194e-07	M16-1	10kPa
49.7004	7.86009e-07	M16-1	10kPa
30.4033	7.81869e-07	M16-1	10kPa
150.18	7.66468e-07	M16-1	10kPa
102.626	7.63181e-07	M16-1	10kPa
41.5255	7.53585e-07	M16-1	10kPa
28.1065	7.47437e-07	M16-1	10kPa
77.0622	7.11003e-07	M16-1	10kPa
52.0929	7.03315e-07	M16-1	10kPa
46.2606	6.98358e-07	M16-1	10kPa
52.2699	6.74248e-07	M16-1	10kPa
46.0261	6.72091e-07	M16-1	10kPa
114.104	6.64304e-07	M16-1	10kPa
54.3396	6.60432e-07	M16-1	10kPa
46.3541	6.2936e-07	M16-1	10kPa
24.8831	5.95897e-07	M16-1	10kPa
34.9541	5.95051e-07	M16-1	10kPa
171.436	5.8782e-07	M16-1	10kPa
196.166	5.84201e-07	M16-1	10kPa
37.967	5.76175e-07	M16-1	10kPa
67.2361	5.61473e-07	M16-1	10kPa
331.592	5.56579e-07	M16-1	10kPa
68.103	5.53469e-07	M16-1	10kPa
110.309	5.53113e-07	M16-1	10kPa
30.8274	5.5087e-07	M16-1	10kPa
69.6054	5.36549e-07	M16-1	10kPa
69.0197	5.27065e-07	M16-1	10kPa
18.3911	5.1875e-07	M16-1	10kPa
102.904	5.14465e-07	M16-1	10kPa
28.088	5.10428e-07	M16-1	10kPa
68.178	5.07232e-07	M16-1	10kPa
35.3715	4.86794e-07	M16-1	10kPa
66.8024	4.75996e-07	M16-1	10kPa
30.9096	4.64138e-07	M16-1	10kPa
34.7308	4.48058e-07	M16-1	10kPa
34.294	4.32333e-07	M16-1	10kPa
73.5103	4.29867e-07	M16-1	10kPa
53.4361	4.23366e-07	M16-1	10kPa
47.2608	4.19187e-07	M16-1	10kPa
32.4281	4.07116e-07	M16-1	10kPa
60.0334	4.01418e-07	M16-1	10kPa
35.3101	4.00984e-07	M16-1	10kPa
22.9557	4.00301e-07	M16-1	10kPa
20.4713	3.94933e-07	M16-1	10kPa
87.762	3.94676e-07	M16-1	10kPa
59.0821	3.94518e-07	M16-1	10kPa
39.0733	3.85292e-07	M16-1	10kPa
8.07725	3.75299e-07	M16-1	10kPa
145.096	3.732e-07	M16-1	10kPa
11.1309	3.68944e-07	M16-1	10kPa
167.747	3.6484e-07	M16-1	10kPa
28.3586	3.59903e-07	M16-1	10kPa
45.452	3.58438e-07	M16-1	10kPa
89.4416	3.57344e-07	M16-1	10kPa
40.4395	3.47063e-07	M16-1	10kPa
38.7827	3.42591e-07	M16-1	10kPa
49.3582	3.41346e-07	M16-1	10kPa
82.3896	3.39164e-07	M16-1	10kPa
23.6596	3.35622e-07	M16-1	10kPa
3.62038	3.35611e-07	M16-1	10kPa
27.8283	3.33685e-07	M16-1	10kPa
18.133	3.33384e-07	M16-1	10kPa
22.5792	3.33279e-07	M16-1	10kPa
85.1703	3.31043e-07	M16-1	10kPa
27.3844	3.29747e-07	M16-1	10kPa
27.8152	3.2922e-07	M16-1	10kPa
61.3659	3.2685e-07	M16-1	10kPa
40.5685	3.2428e-07	M16-1	10kPa
72.7782	3.24096e-07	M16-1	10kPa
25.9639	3.21126e-07	M16-1	10kPa
70.314	3.18275e-07	M16-1	10kPa
23.7807	3.17935e-07	M16-1	10kPa
77.055	3.05046e-07	M16-1	10kPa
25.0958	2.96211e-07	M16-1	10kPa
32.5348	2.95707e-07	M16-1	10kPa
11.8634	2.94693e-07	M16-1	10kPa
25.5429	2.94541e-07	M16-1	10kPa
39.9907	2.8517e-07	M16-1	10kPa
42.0506	2.84419e-07	M16-1	10kPa
50.3744	2.84131e-07	M16-1	10kPa
12.8161	2.83156e-07	M16-1	10kPa
46.2336	2.81597e-07	M16-1	10kPa
34.8689	2.7747e-07	M16-1	10kPa
47.0132	2.76073e-07	M16-1	10kPa
27.4944	2.74763e-07	M16-1	10kPa
65.0322	2.74511e-07	M16-1	10kPa
55.614	2.73582e-07	M16-1	10kPa
10.5458	2.68616e-07	M16-1	10kPa
74.2403	2.65749e-07	M16-1	10kPa
83.7301	2.65004e-07	M16-1	10kPa
40.567	2.63536e-07	M16-1	10kPa
86.7412	2.59257e-07	M16-1	10kPa
20.8426	2.5486e-07	M16-1	10kPa
14.8687	2.54397e-07	M16-1	10kPa
23.4427	2.52373e-07	M16-1	10kPa
27.5465	2.5155e-07	M16-1	10kPa
20.2526	2.51018e-07	M16-1	10kPa
7.19012	2.5e-07	M16-1	10kPa
0.797693	2.4743e-07	M16-1	10kPa
95.0003	2.47051e-07	M16-1	10kPa
58.3109	2.45155e-07	M16-1	10kPa
78.2443	2.43626e-07	M16-1	10kPa
23.4442	2.42355e-07	M16-1	10kPa
34.9281	2.41741e-07	M16-1	10kPa
31.0174	2.41549e-07	M16-1	10kPa
35.1639	2.41453e-07	M16-1	10kPa
45.5761	2.37888e-07	M16-1	10kPa
35.1012	2.34947e-07	M16-1	10kPa
9.54046	2.31865e-07	M16-1	10kPa
39.8492	2.31074e-07	M16-1	10kPa
24.2473	2.29879e-07	M16-1	10kPa
16.1176	2.29172e-07	M16-1	10kPa
18.6298	2.28695e-07	M16-1	10kPa
24.5035	2.26713e-07	M16-1	10kPa
58.5091	2.26254e-07	M16-1	10kPa
28.231	2.25167e-07	M16-1	10kPa
55.0707	2.25026e-07	M16-1	10kPa
213.127	2.24098e-07	M16-1	10kPa
88.0523	2.22648e-07	M16-1	10kPa
85.0676	2.2017e-07	M16-1	10kPa
51.6743	2.19732e-07	M16-1	10kPa
73.2679	2.18806e-07	M16-1	10kPa
26.9233	2.17562e-07	M16-1	10kPa
35.5025	2.17231e-07	M16-1	10kPa
5.26802	2.16086e-07	M16-1	10kPa
10.0387	2.13123e-07	M16-1	10kPa
20.1941	2.11419e-07	M16-1	10kPa
47.9781	2.10871e-07	M16-1	10kPa
81.9917	2.10593e-07	M16-1	10kPa
23.2274	2.09854e-07	M16-1	10kPa
25.6987	2.09236e-07	M16-1	10kPa
57.2411	2.06575e-07	M16-1	10kPa
6.59984	2.05538e-07	M16-1	10kPa
10.6958	2.05237e-07	M16-1	10kPa
27.5901	2.03339e-07	M16-1	10kPa
30.9798	2.03144e-07	M16-1	10kPa
92.3681	2.02274e-07	M16-1	10kPa
45.3905	2.00727e-07	M16-1	10kPa
31.3518	2.00147e-07	M16-1	10kPa
20.2217	1.97056e-07	M16-1	10kPa
12.381	1.96438e-07	M16-1	10kPa
36.7746	1.91517e-07	M16-1	10kPa
24.6593	1.91188e-07	M16-1	10kPa
45.3895	1.90273e-07	M16-1	10kPa
33.7652	1.88857e-07	M16-1	10kPa
24.8402	1.87817e-07	M16-1	10kPa
24.5959	1.87635e-07	M16-1	10kPa
40.1335	1.87047e-07	M16-1	10kPa
17.3927	1.85825e-07	M16-1	10kPa
44.9897	1.85536e-07	M16-1	10kPa
32.1977	1.81319e-07	M16-1	10kPa
33.0755	1.81244e-07	M16-1	10kPa
38.7336	1.80409e-07	M16-1	10kPa
184.584	1.80391e-07	M16-1	10kPa
49.3125	1.80219e-07	M16-1	10kPa
2.65904	1.73536e-07	M16-1	10kPa
32.1337	1.70219e-07	M16-1	10kPa
33.9831	1.67019e-07	M16-1	10kPa
107.19	1.65138e-07	M16-1	10kPa
16.9017	1.64594e-07	M16-1	10kPa
12.6991	1.62757e-07	M16-1	10kPa
16.7728	1.60984e-07	M16-1	10kPa
15.4924	1.60971e-07	M16-1	10kPa
8.80348	1.59069e-07	M16-1	10kPa
8.06385	1.58757e-07	M16-1	10kPa
65.8909	1.58231e-07	M16-1	10kPa
13.1689	1.57345e-07	M16-1	10kPa
20.1554	1.56519e-07	M16-1	10kPa
16.256	1.54516e-07	M16-1	10kPa
124.355	1.53794e-07	M16-1	10kPa
3.5752	1.52994e-07	M16-1	10kPa
11.4055	1.50365e-07	M16-1	10kPa
30.4047	1.48796e-07	M16-1	10kPa
20.0617	1.46949e-07	M16-1	10kPa
20.9059	1.46737e-07	M16-1	10kPa
21.0184	1.46555e-07	M16-1	10kPa
39.7721	1.46469e-07	M16-1	10kPa
29.567	1.45469e-07	M16-1	10kPa
9.15472	1.4367e-07	M16-1	10kPa
14.5805	1.43284e-07	M16-1	10kPa
20.6927	1.4244e-07	M16-1	10kPa
6.43041	1.42314e-07	M16-1	10kPa
41.5792	1.42143e-07	M16-1	10kPa
8.66082	1.41612e-07	M16-1	10kPa
14.7844	1.41049e-07	M16-1	10kPa
28.117	1.41005e-07	M16-1	10kPa
16.5008	1.40007e-07	M16-1	10kPa
24.0697	1.39872e-07	M16-1	10kPa
33.8752	1.38926e-07	M16-1	10kPa
24.3548	1.37605e-07	M16-1	10kPa
52.1949	1.37298e-07	M16-1	10kPa
11.2544	1.37003e-07	M16-1	10kPa
33.3082	1.36634e-07	M16-1	10kPa
8.66105	1.3587e-07	M16-1	10kPa
33.559	1.35411e-07	M16-1	10kPa
18.9205	1.35108e-07	M16-1	10kPa
17.3595	1.34336e-07	M16-1	10kPa
116.89	1.34256e-07	M16-1	10kPa
16.1789	1.33823e-07	M16-1	10kPa
18.4539	1.33467e-07	M16-1	10kPa
11.1715	1.32893e-07	M16-1	10kPa
5.51944	1.3212e-07	M16-1	10kPa
28.6995	1.31206e-07	M16-1	10kPa
25.5966	1.28711e-07	M16-1	10kPa
23.8968	1.28619e-07	M16-1	10kPa
20.7208	1.27273e-07	M16-1	10kPa
34.3643	1.26892e-07	M16-1	10kPa
35.5763	1.26353e-07	M16-1	10kPa
0.93345	1.23089e-07	M16-1	10kPa
12.0044	1.22373e-07	M16-1	10kPa
11.2663	1.2231e-07	M16-1	10kPa
17.8377	1.21632e-07	M16-1	10kPa
5.98714	1.19371e-07	M16-1	10kPa
13.6497	1.19e-07	M16-1	10kPa
68.7372	1.18093e-07	M16-1	10kPa
32.4677	1.1573e-07	M16-1	10kPa
10.436	1.15613e-07	M16-1	10kPa
17.6302	1.15611e-07	M16-1	10kPa
38.9933	1.15232e-07	M16-1	10kPa
12.1283	1.1439e-07	M16-1	10kPa
9.95301	1.11263e-07	M16-1	10kPa
22.0877	1.10645e-07	M16-1	10kPa
16.9909	1.0896e-07	M16-1	10kPa
9.51948	1.08823e-07	M16-1	10kPa
50.2196	1.08798e-07	M16-1	10kPa
13.4379	1.0398e-07	M16-1	10kPa
28.9107	1.03004e-07	M16-1	10kPa
8.38048	1.02435e-07	M16-1	10kPa
44.048	1.02351e-07	M16-1	10kPa
16.3928	1.01049e-07	M16-1	10kPa
9.96535	1.00897e-07	M16-1	10kPa
13.213	1.00049e-07	M16-1	10kPa
17.7576	9.96609e-08	M16-1	10kPa
15.5298	9.92728e-08	M16-1	10kPa
1.68337	9.86042e-08	M16-1	10kPa
24.5547	9.76557e-08	M16-1	10kPa
8.83416	9.71617e-08	M16-1	10kPa
52.8321	9.59441e-08	M16-1	10kPa
5.15927	9.16506e-08	M16-1	10kPa
16.1394	8.98077e-08	M16-1	10kPa
24.8501	8.88728e-08	M16-1	10kPa
14.5661	8.78448e-08	M16-1	10kPa
8.19735	8.78148e-08	M16-1	10kPa
2.33581	8.75618e-08	M16-1	10kPa
6.78144	8.74716e-08	M16-1	10kPa
12.8469	8.72243e-08	M16-1	10kPa
3.8913	8.68436e-08	M16-1	10kPa
5.57825	8.63793e-08	M16-1	10kPa
12.0791	8.63271e-08	M16-1	10kPa
3.90341	8.50466e-08	M16-1	10kPa
10.6	8.46671e-08	M16-1	10kPa
13.4677	8.42199e-08	M16-1	10kPa
31.4951	8.39271e-08	M16-1	10kPa
8.57172	8.37069e-08	M16-1	10kPa
11.0346	8.31093e-08	M16-1	10kPa
21.3828	8.16433e-08	M16-1	10kPa
26.514	8.13781e-08	M16-1	10kPa
10.0416	8.05983e-08	M16-1	10kPa
10.3351	8.0401e-08	M16-1	10kPa
20.368	7.96545e-08	M16-1	10kPa
8.55689	7.89899e-08	M16-1	10kPa
12.3859	7.78585e-08	M16-1	10kPa
8.68679	7.72216e-08	M16-1	10kPa
18.2053	7.55468e-08	M16-1	10kPa
17.2012	7.36051e-08	M16-1	10kPa
25.1904	7.33548e-08	M16-1	10kPa
20.8854	7.30968e-08	M16-1	10kPa
11.4911	7.29681e-08	M16-1	10kPa
11.8456	7.26181e-08	M16-1	10kPa
42.4657	7.2187e-08	M16-1	10kPa
1.23726	7.21606e-08	M16-1	10kPa
27.8509	7.1181e-08	M16-1	10kPa
1.04713	7.09415e-08	M16-1	10kPa
3.27932	7.07268e-08	M16-1	10kPa
36.1883	7.0078e-08	M16-1	10kPa
22.6171	6.94022e-08	M16-1	10kPa
15.6357	6.89167e-08	M16-1	10kPa
8.81108	6.88136e-08	M16-1	10kPa
7.11149	6.68835e-08	M16-1	10kPa
61.5412	6.55743e-08	M16-1	10kPa
25.4926	6.53447e-08	M16-1	10kPa
5.4383	6.34291e-08	M16-1	10kPa
13.1697	6.34044e-08	M16-1	10kPa
21.915	6.26502e-08	M16-1	10kPa
9.47214	6.24372e-08	M16-1	10kPa
12.2124	6.20705e-08	M16-1	10kPa
2.76042	6.19284e-08	M16-1	10kPa
5.64112	6.16624e-08	M16-1	10kPa
9.47324	6.16022e-08	M16-1	10kPa
16.4155	6.13753e-08	M16-1	10kPa
6.99945	6.11253e-08	M16-1	10kPa
23.8579	6.10067e-08	M16-1	10kPa
31.3707	6.02957e-08	M16-1	10kPa
13.9709	5.85467e-08	M16-1	10kPa
12.4092	5.72844e-08	M16-1	10kPa
8.6541	5.69363e-08	M16-1	10kPa
10.3105	5.68187e-08	M16-1	10kPa
12.1827	5.65765e-08	M16-1	10kPa
7.06875	5.52794e-08	M16-1	10kPa
12.011	5.4538e-08	M16-1	10kPa
3.5249	5.45044e-08	M16-1	10kPa
	5.40363e-08	M16-1	10kPa
8.52941	5.30435e-08	M16-1	10kPa
24.8828	5.29388e-08	M16-1	10kPa
5.29257	5.28465e-08	M16-1	10kPa
7.30782	5.22607e-08	M16-1	10kPa
13.8248	5.17837e-08	M16-1	10kPa
7.621	5.00862e-08	M16-1	10kPa
4.63854	4.9632e-08	M16-1	10kPa
3.82136	4.94908e-08	M16-1	10kPa
24.9323	4.92195e-08	M16-1	10kPa
26.0288	4.87482e-08	M16-1	10kPa
28.4842	4.85281e-08	M16-1	10kPa
17.2037	4.84263e-08	M16-1	10kPa
3.36973	4.80719e-08	M16-1	10kPa
17.5	4.7702e-08	M16-1	10kPa
8.66719	4.77003e-08	M16-1	10kPa
108.618	4.75544e-08	M16-1	10kPa
30.2037	4.75501e-08	M16-1	10kPa
7.6733	4.61995e-08	M16-1	10kPa
16.101	4.55366e-08	M16-1	10kPa
17.0441	4.45702e-08	M16-1	10kPa
8.47338	4.33412e-08	M16-1	10kPa
5.88288	4.315e-08	M16-1	10kPa
13.6504	4.2993e-08	M16-1	10kPa
5.65142	4.27211e-08	M16-1	10kPa
0.410519	4.26352e-08	M16-1	10kPa
27.3086	4.22419e-08	M16-1	10kPa
12.3193	4.1993e-08	M16-1	10kPa
7.38375	4.1107e-08	M16-1	10kPa
4.46518	4.09338e-08	M16-1	10kPa
3.87062	4.06945e-08	M16-1	10kPa
12.7472	4.02896e-08	M16-1	10kPa
5.30747	4.00651e-08	M16-1	10kPa
1.11824	3.99674e-08	M16-1	10kPa
18.6414	3.99086e-08	M16-1	10kPa
3.62662	3.98311e-08	M16-1	10kPa
32.2075	3.98194e-08	M16-1	10kPa
4.74437	3.8976e-08	M16-1	10kPa
27.757	3.88467e-08	M16-1	10kPa
12.7054	3.87932e-08	M16-1	10kPa
37.6559	3.85618e-08	M16-1	10kPa
11.7887	3.82561e-08	M16-1	10kPa
19.6654	3.81687e-08	M16-1	10kPa
19.9412	3.79184e-08	M16-1	10kPa
7.16382	3.76748e-08	M16-1	10kPa
30.1263	3.7582e-08	M16-1	10kPa
11.2873	3.74965e-08	M16-1	10kPa
36.4765	3.74141e-08	M16-1	10kPa
4.8137	3.69501e-08	M16-1	10kPa
24.2711	3.67653e-08	M16-1	10kPa
9.1677	3.5916e-08	M16-1	10kPa
3.98136	3.53515e-08	M16-1	10kPa
1.51532	3.52291e-08	M16-1	10kPa
15.3581	3.52172e-08	M16-1	10kPa
8.69416	3.51047e-08	M16-1	10kPa
11.9393	3.50995e-08	M16-1	10kPa
2.71838	3.50307e-08	M16-1	10kPa
14.3513	3.49276e-08	M16-1	10kPa
5.57964	3.47507e-08	M16-1	10kPa
	3.47326e-08	M16-1	10kPa
25.0179	3.41068e-08	M16-1	10kPa
3.96928	3.39269e-08	M16-1	10kPa
15.238	3.38866e-08	M16-1	10kPa
14.1838	3.38716e-08	M16-1	10kPa
5.0844	3.3673e-08	M16-1	10kPa
3.09485	3.36306e-08	M16-1	10kPa
11.5943	3.33847e-08	M16-1	10kPa
7.54563	3.33296e-08	M16-1	10kPa
30.0763	3.2736e-08	M16-1	10kPa
13.0626	3.25055e-08	M16-1	10kPa
4.79593	3.24218e-08	M16-1	10kPa
7.00443	3.17394e-08	M16-1	10kPa
11.4656	3.1502e-08	M16-1	10kPa
8.61447	3.13079e-08	M16-1	10kPa
4.78671	3.11793e-08	M16-1	10kPa
5.845	3.10687e-08	M16-1	10kPa
20.664	3.08999e-08	M16-1	10kPa
8.78635	3.08094e-08	M16-1	10kPa
0.554554	3.05565e-08	M16-1	10kPa
3.18428	3.04753e-08	M16-1	10kPa
4.19492	3.02043e-08	M16-1	10kPa
9.81422	2.97931e-08	M16-1	10kPa
2.51842	2.97079e-08	M16-1	10kPa
8.88785	2.93739e-08	M16-1	10kPa
10.8731	2.93115e-08	M16-1	10kPa
37.2254	2.92921e-08	M16-1	10kPa
14.3737	2.87313e-08	M16-1	10kPa
13.0822	2.83043e-08	M16-1	10kPa
6.86648	2.8111e-08	M16-1	10kPa
9.67162	2.80719e-08	M16-1	10kPa
24.0185	2.80284e-08	M16-1	10kPa
2.44967	2.73149e-08	M16-1	10kPa
8.12266	2.70881e-08	M16-1	10kPa
9.07219	2.56562e-08	M16-1	10kPa
	2.51367e-08	M16-1	10kPa
18.4998	2.5131e-08	M16-1	10kPa
2.92636	2.51035e-08	M16-1	10kPa
3.21544	2.49693e-08	M16-1	10kPa
28.9541	2.48069e-08	M16-1	10kPa
10.4749	2.47251e-08	M16-1	10kPa
4.70076	2.46724e-08	M16-1	10kPa
1.82673	2.43088e-08	M16-1	10kPa
10.3177	2.38989e-08	M16-1	10kPa
8.36341	2.36793e-08	M16-1	10kPa
4.95514	2.33749e-08	M16-1	10kPa
12.6875	2.33379e-08	M16-1	10kPa
4.94069	2.28532e-08	M16-1	10kPa
4.76938	2.26735e-08	M16-1	10kPa
0.400658	2.25607e-08	M16-1	10kPa
10.1354	2.23492e-08	M16-1	10kPa
0.643675	2.22592e-08	M16-1	10kPa
0.128922	2.22579e-08	M16-1	10kPa
1.52078	2.19266e-08	M16-1	10kPa
3.73346	2.16121e-08	M16-1	10kPa
9.14768	2.15879e-08	M16-1	10kPa
3.42245	2.15618e-08	M16-1	10kPa
5.55807	2.15204e-08	M16-1	10kPa
0.909531	2.13176e-08	M16-1	10kPa
15.1995	2.12782e-08	M16-1	10kPa
0.215736	2.12325e-08	M16-1	10kPa
	2.10385e-08	M16-1	10kPa
29.2793	2.09292e-08	M16-1	10kPa
0.50859	2.08853e-08	M16-1	10kPa
21.967	2.03297e-08	M16-1	10kPa
3.76788	2.02814e-08	M16-1	10kPa
12.2272	2.02653e-08	M16-1	10kPa
9.52328	2.01705e-08	M16-1	10kPa
4.71023	2.01685e-08	M16-1	10kPa
6.81598	1.99452e-08	M16-1	10kPa
1.97699	1.99111e-08	M16-1	10kPa
6.49737	1.9641e-08	M16-1	10kPa
2.63442	1.95703e-08	M16-1	10kPa
4.95559	1.93553e-08	M16-1	10kPa
17.2224	1.91696e-08	M16-1	10kPa
8.74926	1.91198e-08	M16-1	10kPa
12.6587	1.90972e-08	M16-1	10kPa
22.2636	1.86415e-08	M16-1	10kPa
6.36214	1.85801e-08	M16-1	10kPa
	1.84913e-08	M16-1	10kPa
9.76568	1.84901e-08	M16-1	10kPa
2.01087	1.83264e-08	M16-1	10kPa
11.3739	1.832e-08	M16-1	10kPa
9.29983	1.81901e-08	M16-1	10kPa
2.85657	1.80912e-08	M16-1	10kPa
6.37893	1.79391e-08	M16-1	10kPa
4.32364	1.79278e-08	M16-1	10kPa
	1.77283e-08	M16-1	10kPa
4.11844	1.76253e-08	M16-1	10kPa
0.0729876	1.74057e-08	M16-1	10kPa
10.201	1.72942e-08	M16-1	10kPa
0.729722	1.71902e-08	M16-1	10kPa
10.4413	1.71368e-08	M16-1	10kPa
23.2441	1.70842e-08	M16-1	10kPa
6.25705	1.67503e-08	M16-1	10kPa
9.35561	1.67181e-08	M16-1	10kPa
0.198906	1.67095e-08	M16-1	10kPa
0.252091	1.63735e-08	M16-1	10kPa
0.235366	1.62893e-08	M16-1	10kPa
9.08262	1.62799e-08	M16-1	10kPa
7.40697	1.60267e-08	M16-1	10kPa
3.57486	1.60056e-08	M16-1	10kPa
	1.59729e-08	M16-1	10kPa
11.5525	1.52459e-08	M16-1	10kPa
4.17225	1.52457e-08	M16-1	10kPa
2.34585	1.52061e-08	M16-1	10kPa
3.28912	1.51315e-08	M16-1	10kPa
	1.49833e-08	M16-1	10kPa
13.5831	1.48739e-08	M16-1	10kPa
2.50151	1.48396e-08	M16-1	10kPa
7.82275	1.47319e-08	M16-1	10kPa
27.6219	1.44701e-08	M16-1	10kPa
5.9302	1.42712e-08	M16-1	10kPa
10.9675	1.41924e-08	M16-1	10kPa
10.9117	1.4166e-08	M16-1	10kPa
6.58811	1.415e-08	M16-1	10kPa
	1.4093e-08	M16-1	10kPa
2.59741	1.39125e-08	M16-1	10kPa
5.19444	1.38122e-08	M16-1	10kPa
8.17106	1.37951e-08	M16-1	10kPa
15.7804	1.36637e-08	M16-1	10kPa
2.40861	1.35541e-08	M16-1	10kPa
2.08944	1.35455e-08	M16-1	10kPa
4.41188	1.32845e-08	M16-1	10kPa
3.30948	1.30933e-08	M16-1	10kPa
12.516	1.28196e-08	M16-1	10kPa
0.344766	1.27564e-08	M16-1	10kPa
0.651188	1.26751e-08	M16-1	10kPa
22.567	1.23118e-08	M16-1	10kPa
5.61243	1.21802e-08	M16-1	10kPa
7.97836	1.2175e-08	M16-1	10kPa
1.13165	1.21444e-08	M16-1	10kPa
6.39326	1.19443e-08	M16-1	10kPa
68.8436	1.16712e-08	M16-1	10kPa
23.0411	1.15431e-08	M16-1	10kPa
0.207536	1.14643e-08	M16-1	10kPa
4.2616	1.14024e-08	M16-1	10kPa
13.2248	1.12876e-08	M16-1	10kPa
0.072899	1.12173e-08	M16-1	10kPa
24.3103	1.10803e-08	M16-1	10kPa
8.24533	1.09998e-08	M16-1	10kPa
5.39011	1.09897e-08	M16-1	10kPa
1.05122	1.09301e-08	M16-1	10kPa
5.89327	1.08347e-08	M16-1	10kPa
3.92612	1.08173e-08	M16-1	10kPa
2.18238	1.05592e-08	M16-1	10kPa
0.912804	1.05238e-08	M16-1	10kPa
13.4867	1.04144e-08	M16-1	10kPa
5.22542	1.03682e-08	M16-1	10kPa
	1.01893e-08	M16-1	10kPa
5.07867	1.01612e-08	M16-1	10kPa
0.183085	9.9776e-09	M16-1	10kPa
4.53395	9.91888e-09	M16-1	10kPa
2.55953	9.64576e-09	M16-1	10kPa
2.67036	9.58702e-09	M16-1	10kPa
3.66135	9.57347e-09	M16-1	10kPa
1.05517	9.53536e-09	M16-1	10kPa
	8.9452e-09	M16-1	10kPa
2.53637	8.86276e-09	M16-1	10kPa
	8.7486e-09	M16-1	10kPa
	8.68922e-09	M16-1	10kPa
1.43337	8.67048e-09	M16-1	10kPa
8.14754	8.66602e-09	M16-1	10kPa
4.83276	8.34991e-09	M16-1	10kPa
4.00906	8.21122e-09	M16-1	10kPa
13.6683	8.11337e-09	M16-1	10kPa
14.4313	8.02024e-09	M16-1	10kPa
3.35422	7.95788e-09	M16-1	10kPa
2.02759	7.94631e-09	M16-1	10kPa
10.0654	7.88656e-09	M16-1	10kPa
6.31446	7.84836e-09	M16-1	10kPa
4.26251	7.84819e-09	M16-1	10kPa
5.89285	7.77164e-09	M16-1	10kPa
3.05651	7.20048e-09	M16-1	10kPa
4.01076	7.0076e-09	M16-1	10kPa
25.6553	6.72836e-09	M16-1	10kPa
6.49222	6.44371e-09	M16-1	10kPa
7.97201	5.90242e-09	M16-1	10kPa
1.44829	5.77099e-09	M16-1	10kPa
1.39049	5.59051e-09	M16-1	10kPa
4.25974	5.3154e-09	M16-1	10kPa
0.322188	4.48158e-09	M16-1	10kPa
0.382856	4.24789e-09	M16-1	10kPa
18.663	3.48688e-09	M16-1	10kPa
28.4697	3.08078e-09	M16-1	10kPa
54.2451		M16-1	10kPa
40.5255		M16-1	10kPa
13.8318		M16-1	10kPa
		M16-1	10kPa

## Sheet: Figure 3c2
Contraction power (W)	Contraction velocity (m/s)	Media	Stiffness
5.15764e-10	2.08168e-06	M16-1	35kPa
4.66209e-11	4.08029e-07	M16-1	35kPa
7.48885e-11	3.59282e-07	M16-1	35kPa
5.23481e-11	3.56512e-07	M16-1	35kPa
9.42535e-11	3.01932e-07	M16-1	35kPa
1.00555e-10	2.91319e-07	M16-1	35kPa
3.33414e-11	2.65398e-07	M16-1	35kPa
6.95883e-12	2.33072e-07	M16-1	35kPa
1.74516e-11	2.0687e-07	M16-1	35kPa
2.44239e-11	2.0426e-07	M16-1	35kPa
4.2736e-11	2.02611e-07	M16-1	35kPa
1.56618e-10	1.97683e-07	M16-1	35kPa
1.22515e-10	1.87668e-07	M16-1	35kPa
9.75738e-11	1.83664e-07	M16-1	35kPa
1.8767e-10	1.77445e-07	M16-1	35kPa
4.97696e-11	1.7567e-07	M16-1	35kPa
4.52582e-12	1.68188e-07	M16-1	35kPa
7.95236e-11	1.58134e-07	M16-1	35kPa
1.02503e-12	1.49483e-07	M16-1	35kPa
3.03469e-11	1.49072e-07	M16-1	35kPa
5.05261e-12	1.46497e-07	M16-1	35kPa
6.12511e-11	1.46298e-07	M16-1	35kPa
3.87778e-11	1.46215e-07	M16-1	35kPa
5.21199e-11	1.35577e-07	M16-1	35kPa
3.46754e-11	1.34544e-07	M16-1	35kPa
2.87578e-11	1.32722e-07	M16-1	35kPa
1.11244e-11	1.29963e-07	M16-1	35kPa
3.46571e-11	1.2476e-07	M16-1	35kPa
1.452e-11	1.21056e-07	M16-1	35kPa
2.02712e-11	1.20461e-07	M16-1	35kPa
1.20305e-11	1.20416e-07	M16-1	35kPa
3.90906e-11	1.1792e-07	M16-1	35kPa
7.24062e-12	1.17826e-07	M16-1	35kPa
4.2793e-11	1.17805e-07	M16-1	35kPa
6.13582e-11	1.15728e-07	M16-1	35kPa
3.43198e-11	1.14265e-07	M16-1	35kPa
5.31546e-11	1.10037e-07	M16-1	35kPa
9.20505e-12	1.05922e-07	M16-1	35kPa
1.94878e-11	1.05066e-07	M16-1	35kPa
8.06066e-12	1.04373e-07	M16-1	35kPa
4.36773e-11	1.02002e-07	M16-1	35kPa
2.15212e-11	1.01082e-07	M16-1	35kPa
1.21126e-11	1.00372e-07	M16-1	35kPa
7.8616e-12	1.00236e-07	M16-1	35kPa
5.90848e-12	1.00083e-07	M16-1	35kPa
1.36943e-11	9.75631e-08	M16-1	35kPa
3.23134e-12	9.67368e-08	M16-1	35kPa
5.54698e-11	9.66706e-08	M16-1	35kPa
2.60777e-11	9.587e-08	M16-1	35kPa
3.14505e-11	9.45172e-08	M16-1	35kPa
2.10241e-11	9.20103e-08	M16-1	35kPa
5.14297e-11	9.00724e-08	M16-1	35kPa
7.06356e-11	8.84043e-08	M16-1	35kPa
2.46538e-11	8.71705e-08	M16-1	35kPa
1.34607e-11	8.67233e-08	M16-1	35kPa
2.76878e-11	8.63386e-08	M16-1	35kPa
1.37288e-11	8.60875e-08	M16-1	35kPa
2.16567e-11	8.41586e-08	M16-1	35kPa
7.93749e-14	8.32202e-08	M16-1	35kPa
1.94744e-11	8.22394e-08	M16-1	35kPa
8.6134e-11	8.15576e-08	M16-1	35kPa
1.1697e-11	7.98302e-08	M16-1	35kPa
3.09012e-11	7.80868e-08	M16-1	35kPa
1.0648e-11	7.79403e-08	M16-1	35kPa
4.89502e-12	7.78117e-08	M16-1	35kPa
1.7469e-11	7.66723e-08	M16-1	35kPa
1.07139e-11	7.30944e-08	M16-1	35kPa
4.28575e-12	7.24574e-08	M16-1	35kPa
4.5618e-12	7.24227e-08	M16-1	35kPa
1.25208e-12	7.23861e-08	M16-1	35kPa
1.05174e-11	7.1418e-08	M16-1	35kPa
1.09867e-12	6.81989e-08	M16-1	35kPa
8.64842e-12	6.71217e-08	M16-1	35kPa
6.29696e-12	6.67136e-08	M16-1	35kPa
2.13154e-11	6.58659e-08	M16-1	35kPa
5.60196e-13	6.53263e-08	M16-1	35kPa
2.11226e-11	6.40534e-08	M16-1	35kPa
6.0645e-12	6.36621e-08	M16-1	35kPa
2.12305e-11	6.34645e-08	M16-1	35kPa
6.4144e-12	6.13775e-08	M16-1	35kPa
3.45099e-12	6.08788e-08	M16-1	35kPa
4.28348e-12	5.95989e-08	M16-1	35kPa
2.29268e-12	5.93361e-08	M16-1	35kPa
1.36376e-13	5.9214e-08	M16-1	35kPa
2.09032e-12	5.90386e-08	M16-1	35kPa
7.56905e-12	5.89088e-08	M16-1	35kPa
1.99015e-12	5.81178e-08	M16-1	35kPa
8.48643e-12	5.58747e-08	M16-1	35kPa
9.65214e-12	5.4095e-08	M16-1	35kPa
5.70383e-12	5.26265e-08	M16-1	35kPa
1.30336e-11	5.19296e-08	M16-1	35kPa
9.60635e-12	5.18502e-08	M16-1	35kPa
8.21103e-12	5.04964e-08	M16-1	35kPa
1.68609e-11	4.97716e-08	M16-1	35kPa
5.08482e-14	4.94338e-08	M16-1	35kPa
2.95903e-13	4.87501e-08	M16-1	35kPa
8.29433e-13	4.83789e-08	M16-1	35kPa
3.72362e-11	4.76676e-08	M16-1	35kPa
6.09449e-13	4.59721e-08	M16-1	35kPa
3.84224e-12	4.55923e-08	M16-1	35kPa
9.89261e-12	4.5164e-08	M16-1	35kPa
1.5022e-12	4.44986e-08	M16-1	35kPa
8.24491e-12	4.22933e-08	M16-1	35kPa
4.28897e-12	4.21563e-08	M16-1	35kPa
2.48756e-12	4.2055e-08	M16-1	35kPa
3.51606e-12	4.10041e-08	M16-1	35kPa
2.19802e-11	4.02872e-08	M16-1	35kPa
3.54355e-12	4.01012e-08	M16-1	35kPa
2.84499e-12	3.98233e-08	M16-1	35kPa
4.29761e-13	3.94777e-08	M16-1	35kPa
2.89093e-12	3.91942e-08	M16-1	35kPa
2.23961e-11	3.91802e-08	M16-1	35kPa
3.46687e-12	3.91661e-08	M16-1	35kPa
6.7592e-12	3.85042e-08	M16-1	35kPa
1.37927e-11	3.80669e-08	M16-1	35kPa
6.14734e-12	3.71771e-08	M16-1	35kPa
9.75664e-13	3.66322e-08	M16-1	35kPa
8.42937e-12	3.65654e-08	M16-1	35kPa
1.86667e-13	3.60526e-08	M16-1	35kPa
1.40495e-11	3.56642e-08	M16-1	35kPa
6.45031e-14	3.52887e-08	M16-1	35kPa
6.04502e-12	3.49432e-08	M16-1	35kPa
2.83773e-12	3.44438e-08	M16-1	35kPa
4.44332e-12	3.41211e-08	M16-1	35kPa
1.10975e-11	3.28531e-08	M16-1	35kPa
9.13829e-13	3.25128e-08	M16-1	35kPa
6.44881e-12	3.17264e-08	M16-1	35kPa
3.29754e-14	3.14864e-08	M16-1	35kPa
3.55725e-12	2.97013e-08	M16-1	35kPa
5.30004e-12	2.9565e-08	M16-1	35kPa
7.14509e-12	2.86167e-08	M16-1	35kPa
2.5258e-12	2.74167e-08	M16-1	35kPa
1.73322e-12	2.7191e-08	M16-1	35kPa
3.83374e-14	2.65914e-08	M16-1	35kPa
3.07991e-12	2.63535e-08	M16-1	35kPa
7.94195e-13	2.63403e-08	M16-1	35kPa
8.36614e-13	2.61162e-08	M16-1	35kPa
9.74121e-14	2.59961e-08	M16-1	35kPa
1.39762e-12	2.56047e-08	M16-1	35kPa
3.57327e-12	2.55804e-08	M16-1	35kPa
2.43156e-12	2.53936e-08	M16-1	35kPa
6.08226e-13	2.50809e-08	M16-1	35kPa
4.62307e-13	2.50697e-08	M16-1	35kPa
3.5933e-12	2.41854e-08	M16-1	35kPa
7.32978e-13	2.39002e-08	M16-1	35kPa
9.86379e-13	2.37688e-08	M16-1	35kPa
1.50124e-11	2.37212e-08	M16-1	35kPa
2.97574e-13	2.29044e-08	M16-1	35kPa
7.46475e-13	2.24867e-08	M16-1	35kPa
3.05543e-13	2.23098e-08	M16-1	35kPa
7.57661e-14	2.18641e-08	M16-1	35kPa
2.42649e-12	2.15787e-08	M16-1	35kPa
2.09572e-13	2.1295e-08	M16-1	35kPa
4.61485e-12	2.11843e-08	M16-1	35kPa
8.01794e-12	2.0987e-08	M16-1	35kPa
7.03755e-13	2.08329e-08	M16-1	35kPa
4.91441e-12	2.05654e-08	M16-1	35kPa
3.69451e-13	2.05554e-08	M16-1	35kPa
6.78122e-13	2.0554e-08	M16-1	35kPa
8.1723e-13	2.03959e-08	M16-1	35kPa
7.67787e-14	2.01931e-08	M16-1	35kPa
1.55506e-13	1.96814e-08	M16-1	35kPa
4.50717e-13	1.95466e-08	M16-1	35kPa
1.15895e-12	1.90613e-08	M16-1	35kPa
5.46932e-14	1.83075e-08	M16-1	35kPa
6.69288e-13	1.80744e-08	M16-1	35kPa
6.40784e-14	1.79288e-08	M16-1	35kPa
1.25971e-12	1.7771e-08	M16-1	35kPa
9.171e-13	1.77076e-08	M16-1	35kPa
2.37082e-13	1.75947e-08	M16-1	35kPa
2.57845e-14	1.75226e-08	M16-1	35kPa
4.29026e-13	1.70438e-08	M16-1	35kPa
4.52245e-12	1.70283e-08	M16-1	35kPa
8.22893e-14	1.69804e-08	M16-1	35kPa
1.45867e-13	1.68499e-08	M16-1	35kPa
1.29715e-12	1.6775e-08	M16-1	35kPa
6.27843e-14	1.66993e-08	M16-1	35kPa
1.18454e-13	1.66751e-08	M16-1	35kPa
1.07105e-12	1.65199e-08	M16-1	35kPa
3.86247e-13	1.64858e-08	M16-1	35kPa
3.73166e-13	1.63792e-08	M16-1	35kPa
	1.62844e-08	M16-1	35kPa
5.74081e-13	1.62745e-08	M16-1	35kPa
5.43023e-14	1.62069e-08	M16-1	35kPa
2.47657e-12	1.60857e-08	M16-1	35kPa
8.75473e-13	1.59412e-08	M16-1	35kPa
9.89947e-13	1.58637e-08	M16-1	35kPa
2.05865e-13	1.56806e-08	M16-1	35kPa
4.53268e-12	1.55673e-08	M16-1	35kPa
1.36611e-12	1.55615e-08	M16-1	35kPa
3.37418e-13	1.55451e-08	M16-1	35kPa
1.79621e-14	1.52283e-08	M16-1	35kPa
1.40331e-13	1.51295e-08	M16-1	35kPa
2.67015e-13	1.51231e-08	M16-1	35kPa
4.37858e-14	1.49375e-08	M16-1	35kPa
3.8575e-13	1.48595e-08	M16-1	35kPa
2.27454e-13	1.4709e-08	M16-1	35kPa
1.91295e-12	1.42467e-08	M16-1	35kPa
5.73234e-13	1.42151e-08	M16-1	35kPa
5.95624e-14	1.42127e-08	M16-1	35kPa
5.57407e-13	1.39591e-08	M16-1	35kPa
2.30685e-13	1.38722e-08	M16-1	35kPa
7.27358e-14	1.37091e-08	M16-1	35kPa
4.49441e-13	1.36881e-08	M16-1	35kPa
1.27288e-13	1.36798e-08	M16-1	35kPa
1.13213e-12	1.34766e-08	M16-1	35kPa
6.67635e-13	1.34165e-08	M16-1	35kPa
1.02341e-12	1.32648e-08	M16-1	35kPa
3.38295e-13	1.3155e-08	M16-1	35kPa
7.48709e-13	1.31071e-08	M16-1	35kPa
3.71707e-13	1.30034e-08	M16-1	35kPa
1.19374e-12	1.29984e-08	M16-1	35kPa
2.07646e-13	1.29433e-08	M16-1	35kPa
1.09176e-13	1.28505e-08	M16-1	35kPa
1.25562e-14	1.28423e-08	M16-1	35kPa
4.48437e-13	1.2818e-08	M16-1	35kPa
2.07057e-13	1.2728e-08	M16-1	35kPa
6.04006e-13	1.27214e-08	M16-1	35kPa
4.10468e-14	1.27054e-08	M16-1	35kPa
2.72354e-13	1.2531e-08	M16-1	35kPa
1.82629e-13	1.25133e-08	M16-1	35kPa
9.70154e-15	1.24505e-08	M16-1	35kPa
4.34837e-13	1.23715e-08	M16-1	35kPa
1.31788e-13	1.22512e-08	M16-1	35kPa
3.37916e-13	1.22317e-08	M16-1	35kPa
2.60052e-13	1.19613e-08	M16-1	35kPa
2.66296e-13	1.1867e-08	M16-1	35kPa
7.88435e-13	1.18591e-08	M16-1	35kPa
4.66059e-13	1.17588e-08	M16-1	35kPa
8.43834e-14	1.16667e-08	M16-1	35kPa
2.9089e-14	1.16567e-08	M16-1	35kPa
1.71314e-12	1.15755e-08	M16-1	35kPa
7.20866e-13	1.14453e-08	M16-1	35kPa
3.75754e-14	1.12711e-08	M16-1	35kPa
1.31384e-13	1.11011e-08	M16-1	35kPa
2.8779e-13	1.10566e-08	M16-1	35kPa
1.09576e-13	1.10456e-08	M16-1	35kPa
1.40605e-13	1.08238e-08	M16-1	35kPa
2.52766e-13	1.08009e-08	M16-1	35kPa
6.4809e-15	1.05954e-08	M16-1	35kPa
7.55625e-13	1.04752e-08	M16-1	35kPa
2.31871e-13	1.0423e-08	M16-1	35kPa
5.06342e-13	1.03332e-08	M16-1	35kPa
1.67537e-14	1.03003e-08	M16-1	35kPa
2.9905e-13	1.02707e-08	M16-1	35kPa
4.47113e-13	1.02623e-08	M16-1	35kPa
1.25301e-13	1.00105e-08	M16-1	35kPa
4.98919e-13	9.81523e-09	M16-1	35kPa
3.01323e-13	9.77586e-09	M16-1	35kPa
1.66176e-13	9.64809e-09	M16-1	35kPa
2.30621e-13	9.56952e-09	M16-1	35kPa
2.58134e-13	9.52844e-09	M16-1	35kPa
2.52673e-13	9.43934e-09	M16-1	35kPa
2.19038e-13	9.43357e-09	M16-1	35kPa
3.50091e-13	9.17452e-09	M16-1	35kPa
2.12593e-13	9.11108e-09	M16-1	35kPa
2.31707e-14	8.8687e-09	M16-1	35kPa
2.41857e-13	8.85779e-09	M16-1	35kPa
3.26701e-13	8.79878e-09	M16-1	35kPa
1.64911e-14	8.72504e-09	M16-1	35kPa
3.92108e-13	8.70204e-09	M16-1	35kPa
2.96408e-13	8.49636e-09	M16-1	35kPa
3.76585e-14	8.32014e-09	M16-1	35kPa
1.91571e-13	8.28003e-09	M16-1	35kPa
1.49799e-14	8.24491e-09	M16-1	35kPa
2.6804e-13	7.85152e-09	M16-1	35kPa
3.12056e-13	7.83279e-09	M16-1	35kPa
1.34036e-15	7.73353e-09	M16-1	35kPa
1.62086e-13	7.66087e-09	M16-1	35kPa
1.49964e-12	7.6467e-09	M16-1	35kPa
2.72755e-13	7.49853e-09	M16-1	35kPa
6.07216e-14	7.2422e-09	M16-1	35kPa
6.18711e-14	7.07512e-09	M16-1	35kPa
4.01972e-13	6.96812e-09	M16-1	35kPa
1.64695e-13	6.90133e-09	M16-1	35kPa
9.82823e-13	6.79351e-09	M16-1	35kPa
1.04448e-14	6.6746e-09	M16-1	35kPa
1.86116e-13	6.30572e-09	M16-1	35kPa
3.47393e-13	6.19105e-09	M16-1	35kPa
3.73934e-13	6.11699e-09	M16-1	35kPa
2.27938e-13	5.67569e-09	M16-1	35kPa
5.39147e-13	5.66028e-09	M16-1	35kPa
5.34621e-13	5.63701e-09	M16-1	35kPa
1.752e-14	5.50603e-09	M16-1	35kPa
5.97464e-13	5.4444e-09	M16-1	35kPa
2.26587e-13	5.08385e-09	M16-1	35kPa
2.61802e-10	1.47541e-06	M16-1	10kPa
2.23044e-10	1.43935e-06	M16-1	10kPa
1.91245e-10	1.39537e-06	M16-1	10kPa
2.05855e-10	1.35005e-06	M16-1	10kPa
1.16186e-10	1.18761e-06	M16-1	10kPa
1.94805e-10	1.14763e-06	M16-1	10kPa
2.4059e-10	1.14144e-06	M16-1	10kPa
1.08551e-10	1.10738e-06	M16-1	10kPa
2.05517e-10	1.05875e-06	M16-1	10kPa
1.30847e-10	1.02328e-06	M16-1	10kPa
9.56221e-11	9.94703e-07	M16-1	10kPa
9.48362e-11	9.92628e-07	M16-1	10kPa
3.74917e-11	9.23853e-07	M16-1	10kPa
2.10751e-10	9.06079e-07	M16-1	10kPa
7.2658e-11	8.82692e-07	M16-1	10kPa
1.58259e-10	8.66495e-07	M16-1	10kPa
1.53811e-10	8.24669e-07	M16-1	10kPa
7.4072e-11	8.22454e-07	M16-1	10kPa
1.14711e-10	8.04422e-07	M16-1	10kPa
1.1104e-10	7.93194e-07	M16-1	10kPa
1.16349e-10	7.86009e-07	M16-1	10kPa
2.56294e-11	7.81869e-07	M16-1	10kPa
1.36316e-10	7.66468e-07	M16-1	10kPa
1.38955e-10	7.63181e-07	M16-1	10kPa
3.74201e-11	7.53585e-07	M16-1	10kPa
3.47343e-11	7.47437e-07	M16-1	10kPa
2.78426e-11	7.11003e-07	M16-1	10kPa
3.20163e-11	7.03315e-07	M16-1	10kPa
4.56759e-11	6.98358e-07	M16-1	10kPa
2.29723e-11	6.74248e-07	M16-1	10kPa
6.39248e-11	6.72091e-07	M16-1	10kPa
1.02775e-10	6.64304e-07	M16-1	10kPa
5.27728e-11	6.60432e-07	M16-1	10kPa
2.5117e-11	6.2936e-07	M16-1	10kPa
6.81443e-11	5.95897e-07	M16-1	10kPa
1.99772e-11	5.95051e-07	M16-1	10kPa
1.00517e-10	5.8782e-07	M16-1	10kPa
7.95467e-11	5.84201e-07	M16-1	10kPa
1.53709e-11	5.76175e-07	M16-1	10kPa
5.42225e-11	5.61473e-07	M16-1	10kPa
2.02141e-10	5.56579e-07	M16-1	10kPa
3.03128e-11	5.53469e-07	M16-1	10kPa
2.06292e-10	5.53113e-07	M16-1	10kPa
4.03408e-11	5.5087e-07	M16-1	10kPa
5.65711e-11	5.36549e-07	M16-1	10kPa
6.55381e-11	5.27065e-07	M16-1	10kPa
1.09373e-11	5.1875e-07	M16-1	10kPa
8.50883e-11	5.14465e-07	M16-1	10kPa
3.32279e-11	5.10428e-07	M16-1	10kPa
7.03629e-11	5.07232e-07	M16-1	10kPa
1.1141e-11	4.86794e-07	M16-1	10kPa
7.27999e-11	4.75996e-07	M16-1	10kPa
4.24883e-11	4.64138e-07	M16-1	10kPa
5.03607e-11	4.48058e-07	M16-1	10kPa
1.06662e-11	4.32333e-07	M16-1	10kPa
4.39534e-11	4.29867e-07	M16-1	10kPa
2.29423e-11	4.23366e-07	M16-1	10kPa
4.28584e-11	4.19187e-07	M16-1	10kPa
2.70542e-11	4.07116e-07	M16-1	10kPa
1.77869e-11	4.01418e-07	M16-1	10kPa
2.53887e-11	4.00984e-07	M16-1	10kPa
2.51982e-11	4.00301e-07	M16-1	10kPa
7.79992e-12	3.94933e-07	M16-1	10kPa
5.74851e-11	3.94676e-07	M16-1	10kPa
3.0497e-11	3.94518e-07	M16-1	10kPa
3.04854e-11	3.85292e-07	M16-1	10kPa
2.76944e-12	3.75299e-07	M16-1	10kPa
8.11375e-11	3.732e-07	M16-1	10kPa
1.09388e-11	3.68944e-07	M16-1	10kPa
	3.6484e-07	M16-1	10kPa
2.18632e-11	3.59903e-07	M16-1	10kPa
2.34414e-11	3.58438e-07	M16-1	10kPa
4.24144e-11	3.57344e-07	M16-1	10kPa
3.80058e-11	3.47063e-07	M16-1	10kPa
1.71851e-11	3.42591e-07	M16-1	10kPa
2.00178e-11	3.41346e-07	M16-1	10kPa
1.6782e-10	3.39164e-07	M16-1	10kPa
1.07696e-11	3.35622e-07	M16-1	10kPa
2.16648e-12	3.35611e-07	M16-1	10kPa
7.88894e-12	3.33685e-07	M16-1	10kPa
7.41449e-12	3.33384e-07	M16-1	10kPa
1.80263e-11	3.33279e-07	M16-1	10kPa
2.6485e-11	3.31043e-07	M16-1	10kPa
2.38636e-11	3.29747e-07	M16-1	10kPa
1.62799e-11	3.2922e-07	M16-1	10kPa
3.39924e-11	3.2685e-07	M16-1	10kPa
1.68305e-11	3.2428e-07	M16-1	10kPa
2.55488e-11	3.24096e-07	M16-1	10kPa
1.43367e-12	3.21126e-07	M16-1	10kPa
2.07746e-11	3.18275e-07	M16-1	10kPa
1.97543e-11	3.17935e-07	M16-1	10kPa
2.56612e-11	3.05046e-07	M16-1	10kPa
8.16998e-12	2.96211e-07	M16-1	10kPa
1.65107e-11	2.95707e-07	M16-1	10kPa
7.575e-12	2.94693e-07	M16-1	10kPa
1.0902e-11	2.94541e-07	M16-1	10kPa
1.88165e-11	2.8517e-07	M16-1	10kPa
2.49369e-11	2.84419e-07	M16-1	10kPa
2.42657e-11	2.84131e-07	M16-1	10kPa
5.30317e-12	2.83156e-07	M16-1	10kPa
2.25251e-11	2.81597e-07	M16-1	10kPa
5.01635e-11	2.7747e-07	M16-1	10kPa
2.51239e-11	2.76073e-07	M16-1	10kPa
8.88378e-12	2.74763e-07	M16-1	10kPa
3.41771e-11	2.74511e-07	M16-1	10kPa
	2.73582e-07	M16-1	10kPa
8.31862e-12	2.68616e-07	M16-1	10kPa
3.58902e-11	2.65749e-07	M16-1	10kPa
1.20999e-11	2.65004e-07	M16-1	10kPa
3.53141e-11	2.63536e-07	M16-1	10kPa
3.46447e-11	2.59257e-07	M16-1	10kPa
1.65692e-11	2.5486e-07	M16-1	10kPa
5.89432e-12	2.54397e-07	M16-1	10kPa
5.47052e-12	2.52373e-07	M16-1	10kPa
1.55082e-11	2.5155e-07	M16-1	10kPa
9.71029e-12	2.51018e-07	M16-1	10kPa
2.10114e-12	2.5e-07	M16-1	10kPa
3.8375e-13	2.4743e-07	M16-1	10kPa
1.81636e-11	2.47051e-07	M16-1	10kPa
3.12906e-11	2.45155e-07	M16-1	10kPa
2.86218e-11	2.43626e-07	M16-1	10kPa
5.24768e-12	2.42355e-07	M16-1	10kPa
1.20441e-11	2.41741e-07	M16-1	10kPa
2.3107e-11	2.41549e-07	M16-1	10kPa
2.25187e-11	2.41453e-07	M16-1	10kPa
2.12957e-11	2.37888e-07	M16-1	10kPa
1.45876e-11	2.34947e-07	M16-1	10kPa
2.23618e-12	2.31865e-07	M16-1	10kPa
2.51687e-11	2.31074e-07	M16-1	10kPa
8.69289e-12	2.29879e-07	M16-1	10kPa
8.25783e-12	2.29172e-07	M16-1	10kPa
6.15513e-12	2.28695e-07	M16-1	10kPa
6.6821e-12	2.26713e-07	M16-1	10kPa
2.09381e-11	2.26254e-07	M16-1	10kPa
8.09679e-12	2.25167e-07	M16-1	10kPa
2.67078e-11	2.25026e-07	M16-1	10kPa
3.27336e-11	2.24098e-07	M16-1	10kPa
5.34556e-11	2.22648e-07	M16-1	10kPa
2.6295e-11	2.2017e-07	M16-1	10kPa
1.55509e-11	2.19732e-07	M16-1	10kPa
3.53527e-11	2.18806e-07	M16-1	10kPa
7.58603e-12	2.17562e-07	M16-1	10kPa
6.14271e-12	2.17231e-07	M16-1	10kPa
2.84953e-12	2.16086e-07	M16-1	10kPa
4.29623e-12	2.13123e-07	M16-1	10kPa
3.98864e-12	2.11419e-07	M16-1	10kPa
9.02777e-12	2.10871e-07	M16-1	10kPa
2.50666e-11	2.10593e-07	M16-1	10kPa
8.65534e-12	2.09854e-07	M16-1	10kPa
5.7789e-12	2.09236e-07	M16-1	10kPa
2.79484e-11	2.06575e-07	M16-1	10kPa
2.79792e-12	2.05538e-07	M16-1	10kPa
2.17e-12	2.05237e-07	M16-1	10kPa
8.16867e-12	2.03339e-07	M16-1	10kPa
1.03623e-11	2.03144e-07	M16-1	10kPa
8.81779e-11	2.02274e-07	M16-1	10kPa
2.53513e-11	2.00727e-07	M16-1	10kPa
3.9239e-12	2.00147e-07	M16-1	10kPa
2.26869e-12	1.97056e-07	M16-1	10kPa
9.23302e-12	1.96438e-07	M16-1	10kPa
8.7585e-12	1.91517e-07	M16-1	10kPa
1.54511e-11	1.91188e-07	M16-1	10kPa
1.13534e-11	1.90273e-07	M16-1	10kPa
1.39551e-11	1.88857e-07	M16-1	10kPa
4.65257e-12	1.87817e-07	M16-1	10kPa
8.71184e-12	1.87635e-07	M16-1	10kPa
1.42933e-11	1.87047e-07	M16-1	10kPa
4.1877e-12	1.85825e-07	M16-1	10kPa
1.52213e-11	1.85536e-07	M16-1	10kPa
9.18187e-12	1.81319e-07	M16-1	10kPa
1.75475e-11	1.81244e-07	M16-1	10kPa
9.14496e-12	1.80409e-07	M16-1	10kPa
2.14474e-10	1.80391e-07	M16-1	10kPa
1.6443e-11	1.80219e-07	M16-1	10kPa
1.81263e-12	1.73536e-07	M16-1	10kPa
7.50441e-12	1.70219e-07	M16-1	10kPa
1.99398e-11	1.67019e-07	M16-1	10kPa
1.76586e-11	1.65138e-07	M16-1	10kPa
5.299e-12	1.64594e-07	M16-1	10kPa
3.31113e-12	1.62757e-07	M16-1	10kPa
6.7174e-12	1.60984e-07	M16-1	10kPa
2.6144e-12	1.60971e-07	M16-1	10kPa
3.25315e-12	1.59069e-07	M16-1	10kPa
3.91301e-12	1.58757e-07	M16-1	10kPa
2.8542e-11	1.58231e-07	M16-1	10kPa
3.6591e-12	1.57345e-07	M16-1	10kPa
5.70354e-12	1.56519e-07	M16-1	10kPa
1.18192e-11	1.54516e-07	M16-1	10kPa
1.29375e-11	1.53794e-07	M16-1	10kPa
8.72915e-13	1.52994e-07	M16-1	10kPa
2.22844e-12	1.50365e-07	M16-1	10kPa
8.01123e-12	1.48796e-07	M16-1	10kPa
1.27272e-11	1.46949e-07	M16-1	10kPa
4.55087e-12	1.46737e-07	M16-1	10kPa
5.31211e-12	1.46555e-07	M16-1	10kPa
1.72223e-11	1.46469e-07	M16-1	10kPa
9.75609e-12	1.45469e-07	M16-1	10kPa
1.79598e-12	1.4367e-07	M16-1	10kPa
3.399e-12	1.43284e-07	M16-1	10kPa
4.28169e-12	1.4244e-07	M16-1	10kPa
1.95552e-12	1.42314e-07	M16-1	10kPa
2.05012e-11	1.42143e-07	M16-1	10kPa
2.29139e-12	1.41612e-07	M16-1	10kPa
6.19477e-12	1.41049e-07	M16-1	10kPa
7.85136e-12	1.41005e-07	M16-1	10kPa
4.76076e-12	1.40007e-07	M16-1	10kPa
1.02162e-11	1.39872e-07	M16-1	10kPa
2.83437e-11	1.38926e-07	M16-1	10kPa
7.5325e-12	1.37605e-07	M16-1	10kPa
1.74639e-11	1.37298e-07	M16-1	10kPa
3.99787e-12	1.37003e-07	M16-1	10kPa
8.32115e-12	1.36634e-07	M16-1	10kPa
1.5537e-12	1.3587e-07	M16-1	10kPa
2.59345e-12	1.35411e-07	M16-1	10kPa
6.98132e-12	1.35108e-07	M16-1	10kPa
4.69473e-12	1.34336e-07	M16-1	10kPa
3.16906e-11	1.34256e-07	M16-1	10kPa
2.86992e-12	1.33823e-07	M16-1	10kPa
6.5615e-12	1.33467e-07	M16-1	10kPa
2.4852e-12	1.32893e-07	M16-1	10kPa
3.47373e-12	1.3212e-07	M16-1	10kPa
1.0801e-11	1.31206e-07	M16-1	10kPa
3.17307e-12	1.28711e-07	M16-1	10kPa
6.18028e-12	1.28619e-07	M16-1	10kPa
7.46924e-12	1.27273e-07	M16-1	10kPa
4.34452e-12	1.26892e-07	M16-1	10kPa
3.08032e-12	1.26353e-07	M16-1	10kPa
1.42505e-13	1.23089e-07	M16-1	10kPa
3.68976e-12	1.22373e-07	M16-1	10kPa
1.44775e-12	1.2231e-07	M16-1	10kPa
3.54903e-12	1.21632e-07	M16-1	10kPa
1.34282e-12	1.19371e-07	M16-1	10kPa
4.85636e-12	1.19e-07	M16-1	10kPa
3.42242e-11	1.18093e-07	M16-1	10kPa
2.05731e-12	1.1573e-07	M16-1	10kPa
1.929e-12	1.15613e-07	M16-1	10kPa
4.11092e-12	1.15611e-07	M16-1	10kPa
1.5723e-11	1.15232e-07	M16-1	10kPa
1.79262e-12	1.1439e-07	M16-1	10kPa
1.97956e-12	1.11263e-07	M16-1	10kPa
1.0551e-11	1.10645e-07	M16-1	10kPa
4.99885e-12	1.0896e-07	M16-1	10kPa
2.20065e-12	1.08823e-07	M16-1	10kPa
1.716e-11	1.08798e-07	M16-1	10kPa
1.90632e-12	1.0398e-07	M16-1	10kPa
5.31082e-12	1.03004e-07	M16-1	10kPa
1.11258e-12	1.02435e-07	M16-1	10kPa
1.92006e-11	1.02351e-07	M16-1	10kPa
2.93547e-12	1.01049e-07	M16-1	10kPa
1.51373e-12	1.00897e-07	M16-1	10kPa
1.43431e-12	1.00049e-07	M16-1	10kPa
2.9163e-12	9.96609e-08	M16-1	10kPa
5.63391e-12	9.92728e-08	M16-1	10kPa
6.28074e-13	9.86042e-08	M16-1	10kPa
5.24965e-12	9.76557e-08	M16-1	10kPa
1.13694e-12	9.71617e-08	M16-1	10kPa
1.46272e-11	9.59441e-08	M16-1	10kPa
8.67905e-13	9.16506e-08	M16-1	10kPa
3.68018e-12	8.98077e-08	M16-1	10kPa
4.31807e-12	8.88728e-08	M16-1	10kPa
5.84932e-13	8.78448e-08	M16-1	10kPa
1.18492e-12	8.78148e-08	M16-1	10kPa
9.12872e-13	8.75618e-08	M16-1	10kPa
1.97516e-12	8.74716e-08	M16-1	10kPa
3.16429e-12	8.72243e-08	M16-1	10kPa
7.96074e-13	8.68436e-08	M16-1	10kPa
1.23216e-12	8.63793e-08	M16-1	10kPa
5.48157e-12	8.63271e-08	M16-1	10kPa
5.44107e-13	8.50466e-08	M16-1	10kPa
2.32942e-12	8.46671e-08	M16-1	10kPa
2.09485e-12	8.42199e-08	M16-1	10kPa
8.16523e-12	8.39271e-08	M16-1	10kPa
2.2388e-12	8.37069e-08	M16-1	10kPa
9.14972e-13	8.31093e-08	M16-1	10kPa
4.4644e-12	8.16433e-08	M16-1	10kPa
4.53789e-12	8.13781e-08	M16-1	10kPa
2.9001e-12	8.05983e-08	M16-1	10kPa
2.69773e-12	8.0401e-08	M16-1	10kPa
6.27717e-12	7.96545e-08	M16-1	10kPa
1.55463e-12	7.89899e-08	M16-1	10kPa
3.96706e-12	7.78585e-08	M16-1	10kPa
6.90006e-13	7.72216e-08	M16-1	10kPa
3.40348e-12	7.55468e-08	M16-1	10kPa
4.24894e-12	7.36051e-08	M16-1	10kPa
3.87052e-12	7.33548e-08	M16-1	10kPa
3.93175e-13	7.30968e-08	M16-1	10kPa
2.23233e-12	7.29681e-08	M16-1	10kPa
8.68953e-13	7.26181e-08	M16-1	10kPa
2.53592e-12	7.2187e-08	M16-1	10kPa
2.14637e-14	7.21606e-08	M16-1	10kPa
4.81653e-12	7.1181e-08	M16-1	10kPa
4.44995e-14	7.09415e-08	M16-1	10kPa
4.26563e-13	7.07268e-08	M16-1	10kPa
5.71234e-12	7.0078e-08	M16-1	10kPa
6.7306e-12	6.94022e-08	M16-1	10kPa
2.81113e-13	6.89167e-08	M16-1	10kPa
1.14622e-12	6.88136e-08	M16-1	10kPa
9.75403e-13	6.68835e-08	M16-1	10kPa
7.1629e-12	6.55743e-08	M16-1	10kPa
1.34143e-12	6.53447e-08	M16-1	10kPa
8.22368e-13	6.34291e-08	M16-1	10kPa
1.2093e-12	6.34044e-08	M16-1	10kPa
1.92253e-12	6.26502e-08	M16-1	10kPa
1.15728e-12	6.24372e-08	M16-1	10kPa
1.8205e-12	6.20705e-08	M16-1	10kPa
3.01668e-13	6.19284e-08	M16-1	10kPa
5.02074e-13	6.16624e-08	M16-1	10kPa
8.36527e-13	6.16022e-08	M16-1	10kPa
3.31038e-12	6.13753e-08	M16-1	10kPa
1.36267e-13	6.11253e-08	M16-1	10kPa
1.74598e-12	6.10067e-08	M16-1	10kPa
1.47266e-12	6.02957e-08	M16-1	10kPa
1.82917e-12	5.85467e-08	M16-1	10kPa
8.77447e-13	5.72844e-08	M16-1	10kPa
5.45343e-13	5.69363e-08	M16-1	10kPa
1.15988e-12	5.68187e-08	M16-1	10kPa
3.52419e-12	5.65765e-08	M16-1	10kPa
1.25776e-12	5.52794e-08	M16-1	10kPa
1.37813e-12	5.4538e-08	M16-1	10kPa
5.14959e-13	5.45044e-08	M16-1	10kPa
1.04279e-11	5.40363e-08	M16-1	10kPa
7.04724e-13	5.30435e-08	M16-1	10kPa
6.45029e-12	5.29388e-08	M16-1	10kPa
9.00661e-13	5.28465e-08	M16-1	10kPa
1.17647e-12	5.22607e-08	M16-1	10kPa
3.07403e-13	5.17837e-08	M16-1	10kPa
2.08278e-12	5.00862e-08	M16-1	10kPa
4.86375e-13	4.9632e-08	M16-1	10kPa
5.67411e-13	4.94908e-08	M16-1	10kPa
1.94576e-12	4.92195e-08	M16-1	10kPa
1.06321e-12	4.87482e-08	M16-1	10kPa
1.9299e-12	4.85281e-08	M16-1	10kPa
1.32842e-12	4.84263e-08	M16-1	10kPa
8.34373e-14	4.80719e-08	M16-1	10kPa
6.81073e-13	4.7702e-08	M16-1	10kPa
9.29191e-13	4.77003e-08	M16-1	10kPa
5.2327e-10	4.75544e-08	M16-1	10kPa
8.40562e-12	4.75501e-08	M16-1	10kPa
6.87628e-13	4.61995e-08	M16-1	10kPa
3.56446e-12	4.55366e-08	M16-1	10kPa
1.65409e-12	4.45702e-08	M16-1	10kPa
4.0643e-13	4.33412e-08	M16-1	10kPa
7.388e-13	4.315e-08	M16-1	10kPa
5.79433e-13	4.2993e-08	M16-1	10kPa
1.78419e-13	4.27211e-08	M16-1	10kPa
4.59036e-14	4.26352e-08	M16-1	10kPa
3.14415e-12	4.22419e-08	M16-1	10kPa
9.06572e-13	4.1993e-08	M16-1	10kPa
2.14492e-13	4.1107e-08	M16-1	10kPa
5.66731e-13	4.09338e-08	M16-1	10kPa
7.34443e-13	4.06945e-08	M16-1	10kPa
1.49955e-13	4.02896e-08	M16-1	10kPa
4.28691e-13	4.00651e-08	M16-1	10kPa
5.59813e-14	3.99674e-08	M16-1	10kPa
1.18294e-12	3.99086e-08	M16-1	10kPa
4.33605e-13	3.98311e-08	M16-1	10kPa
2.5261e-12	3.98194e-08	M16-1	10kPa
3.25502e-13	3.8976e-08	M16-1	10kPa
9.65484e-13	3.88467e-08	M16-1	10kPa
3.91708e-13	3.87932e-08	M16-1	10kPa
4.21756e-12	3.85618e-08	M16-1	10kPa
4.4848e-13	3.82561e-08	M16-1	10kPa
1.9511e-12	3.81687e-08	M16-1	10kPa
2.89219e-13	3.79184e-08	M16-1	10kPa
2.93818e-13	3.76748e-08	M16-1	10kPa
2.50588e-12	3.7582e-08	M16-1	10kPa
1.61993e-12	3.74965e-08	M16-1	10kPa
2.22602e-12	3.74141e-08	M16-1	10kPa
3.04587e-13	3.69501e-08	M16-1	10kPa
3.8436e-12	3.67653e-08	M16-1	10kPa
5.8939e-14	3.5916e-08	M16-1	10kPa
5.08189e-13	3.53515e-08	M16-1	10kPa
6.09706e-14	3.52291e-08	M16-1	10kPa
8.14042e-13	3.52172e-08	M16-1	10kPa
3.17511e-13	3.51047e-08	M16-1	10kPa
2.75072e-12	3.50995e-08	M16-1	10kPa
1.38736e-13	3.50307e-08	M16-1	10kPa
4.21226e-12	3.49276e-08	M16-1	10kPa
8.53479e-13	3.47507e-08	M16-1	10kPa
3.71827e-13	3.47326e-08	M16-1	10kPa
7.29286e-13	3.41068e-08	M16-1	10kPa
2.25649e-13	3.39269e-08	M16-1	10kPa
1.80586e-13	3.38866e-08	M16-1	10kPa
5.81845e-13	3.38716e-08	M16-1	10kPa
2.77119e-13	3.3673e-08	M16-1	10kPa
2.3959e-13	3.36306e-08	M16-1	10kPa
4.67025e-13	3.33847e-08	M16-1	10kPa
2.23817e-13	3.33296e-08	M16-1	10kPa
5.11462e-11	3.2736e-08	M16-1	10kPa
8.88865e-13	3.25055e-08	M16-1	10kPa
1.02372e-12	3.24218e-08	M16-1	10kPa
1.03311e-13	3.17394e-08	M16-1	10kPa
2.0104e-12	3.1502e-08	M16-1	10kPa
7.3102e-13	3.13079e-08	M16-1	10kPa
1.07638e-13	3.11793e-08	M16-1	10kPa
1.75087e-13	3.10687e-08	M16-1	10kPa
4.27388e-12	3.08999e-08	M16-1	10kPa
6.60628e-13	3.08094e-08	M16-1	10kPa
1.70012e-14	3.05565e-08	M16-1	10kPa
5.81131e-13	3.04753e-08	M16-1	10kPa
3.97799e-13	3.02043e-08	M16-1	10kPa
1.11033e-13	2.97931e-08	M16-1	10kPa
8.13378e-14	2.97079e-08	M16-1	10kPa
5.46427e-13	2.93739e-08	M16-1	10kPa
1.03992e-12	2.93115e-08	M16-1	10kPa
6.66011e-13	2.92921e-08	M16-1	10kPa
2.18063e-13	2.87313e-08	M16-1	10kPa
3.79149e-13	2.83043e-08	M16-1	10kPa
8.24235e-13	2.8111e-08	M16-1	10kPa
3.5046e-13	2.80719e-08	M16-1	10kPa
1.76595e-12	2.80284e-08	M16-1	10kPa
1.93492e-13	2.73149e-08	M16-1	10kPa
1.03631e-12	2.70881e-08	M16-1	10kPa
4.54753e-13	2.56562e-08	M16-1	10kPa
2.66591e-13	2.51367e-08	M16-1	10kPa
1.08046e-12	2.5131e-08	M16-1	10kPa
2.32491e-13	2.51035e-08	M16-1	10kPa
1.27798e-13	2.49693e-08	M16-1	10kPa
9.37236e-13	2.48069e-08	M16-1	10kPa
9.64822e-13	2.47251e-08	M16-1	10kPa
5.48958e-14	2.46724e-08	M16-1	10kPa
2.83172e-14	2.43088e-08	M16-1	10kPa
2.80466e-12	2.38989e-08	M16-1	10kPa
1.08361e-13	2.36793e-08	M16-1	10kPa
2.14155e-13	2.33749e-08	M16-1	10kPa
1.5957e-12	2.33379e-08	M16-1	10kPa
1.53051e-13	2.28532e-08	M16-1	10kPa
2.40677e-13	2.26735e-08	M16-1	10kPa
9.44164e-15	2.25607e-08	M16-1	10kPa
2.74162e-13	2.23492e-08	M16-1	10kPa
3.63804e-14	2.22592e-08	M16-1	10kPa
2.23371e-14	2.22579e-08	M16-1	10kPa
3.50898e-14	2.19266e-08	M16-1	10kPa
1.76241e-13	2.16121e-08	M16-1	10kPa
3.77923e-13	2.15879e-08	M16-1	10kPa
1.04574e-13	2.15618e-08	M16-1	10kPa
3.70686e-13	2.15204e-08	M16-1	10kPa
3.43381e-14	2.13176e-08	M16-1	10kPa
2.26028e-13	2.12782e-08	M16-1	10kPa
2.27417e-14	2.12325e-08	M16-1	10kPa
1.80461e-13	2.10385e-08	M16-1	10kPa
2.47619e-13	2.09292e-08	M16-1	10kPa
1.77247e-14	2.08853e-08	M16-1	10kPa
3.39202e-12	2.03297e-08	M16-1	10kPa
2.21791e-13	2.02814e-08	M16-1	10kPa
1.44632e-13	2.02653e-08	M16-1	10kPa
7.2469e-13	2.01705e-08	M16-1	10kPa
8.97627e-14	2.01685e-08	M16-1	10kPa
5.58956e-13	1.99452e-08	M16-1	10kPa
4.41381e-14	1.99111e-08	M16-1	10kPa
3.62034e-13	1.9641e-08	M16-1	10kPa
6.47024e-14	1.95703e-08	M16-1	10kPa
2.48421e-13	1.93553e-08	M16-1	10kPa
3.14546e-13	1.91696e-08	M16-1	10kPa
3.68811e-13	1.91198e-08	M16-1	10kPa
4.12863e-13	1.90972e-08	M16-1	10kPa
6.48792e-13	1.86415e-08	M16-1	10kPa
2.7279e-13	1.85801e-08	M16-1	10kPa
1.52806e-13	1.84913e-08	M16-1	10kPa
8.56192e-14	1.84901e-08	M16-1	10kPa
8.1257e-14	1.83264e-08	M16-1	10kPa
1.15898e-13	1.832e-08	M16-1	10kPa
1.92103e-13	1.81901e-08	M16-1	10kPa
1.00664e-13	1.80912e-08	M16-1	10kPa
1.09052e-13	1.79391e-08	M16-1	10kPa
1.18129e-13	1.79278e-08	M16-1	10kPa
1.17866e-13	1.77283e-08	M16-1	10kPa
8.46455e-13	1.76253e-08	M16-1	10kPa
2.89272e-15	1.74057e-08	M16-1	10kPa
1.2575e-13	1.72942e-08	M16-1	10kPa
1.11896e-14	1.71902e-08	M16-1	10kPa
6.54558e-14	1.71368e-08	M16-1	10kPa
1.72993e-12	1.70842e-08	M16-1	10kPa
2.57618e-13	1.67503e-08	M16-1	10kPa
2.31368e-13	1.67181e-08	M16-1	10kPa
1.956e-14	1.67095e-08	M16-1	10kPa
9.94069e-15	1.63735e-08	M16-1	10kPa
1.31784e-14	1.62893e-08	M16-1	10kPa
8.95185e-14	1.62799e-08	M16-1	10kPa
1.11788e-12	1.60267e-08	M16-1	10kPa
9.2058e-14	1.60056e-08	M16-1	10kPa
3.02355e-13	1.59729e-08	M16-1	10kPa
1.3207e-13	1.52459e-08	M16-1	10kPa
8.16196e-14	1.52457e-08	M16-1	10kPa
5.07924e-14	1.52061e-08	M16-1	10kPa
1.65149e-13	1.51315e-08	M16-1	10kPa
1.03614e-12	1.49833e-08	M16-1	10kPa
2.94671e-13	1.48739e-08	M16-1	10kPa
9.42207e-14	1.48396e-08	M16-1	10kPa
2.03464e-13	1.47319e-08	M16-1	10kPa
1.09605e-12	1.44701e-08	M16-1	10kPa
2.14e-13	1.42712e-08	M16-1	10kPa
2.08248e-13	1.41924e-08	M16-1	10kPa
3.10341e-13	1.4166e-08	M16-1	10kPa
1.72086e-13	1.415e-08	M16-1	10kPa
2.65635e-13	1.4093e-08	M16-1	10kPa
1.15851e-13	1.39125e-08	M16-1	10kPa
1.5341e-13	1.38122e-08	M16-1	10kPa
5.47326e-13	1.37951e-08	M16-1	10kPa
1.7446e-12	1.36637e-08	M16-1	10kPa
4.42389e-14	1.35541e-08	M16-1	10kPa
1.85615e-13	1.35455e-08	M16-1	10kPa
1.02101e-13	1.32845e-08	M16-1	10kPa
9.54804e-14	1.30933e-08	M16-1	10kPa
2.60326e-13	1.28196e-08	M16-1	10kPa
9.60875e-15	1.27564e-08	M16-1	10kPa
1.78756e-14	1.26751e-08	M16-1	10kPa
7.99547e-13	1.23118e-08	M16-1	10kPa
2.05504e-13	1.21802e-08	M16-1	10kPa
2.00703e-13	1.2175e-08	M16-1	10kPa
5.38692e-14	1.21444e-08	M16-1	10kPa
1.02175e-13	1.19443e-08	M16-1	10kPa
3.15349e-12	1.16712e-08	M16-1	10kPa
7.48495e-14	1.15431e-08	M16-1	10kPa
1.57755e-14	1.14643e-08	M16-1	10kPa
9.06623e-14	1.14024e-08	M16-1	10kPa
1.21203e-12	1.12876e-08	M16-1	10kPa
3.0242e-15	1.12173e-08	M16-1	10kPa
2.96652e-13	1.10803e-08	M16-1	10kPa
1.78187e-13	1.09998e-08	M16-1	10kPa
1.12097e-13	1.09897e-08	M16-1	10kPa
1.69094e-14	1.09301e-08	M16-1	10kPa
1.79912e-13	1.08347e-08	M16-1	10kPa
3.17917e-13	1.08173e-08	M16-1	10kPa
6.22799e-14	1.05592e-08	M16-1	10kPa
1.51402e-14	1.05238e-08	M16-1	10kPa
8.79372e-14	1.04144e-08	M16-1	10kPa
4.93217e-14	1.03682e-08	M16-1	10kPa
1.38637e-13	1.01893e-08	M16-1	10kPa
1.41753e-13	1.01612e-08	M16-1	10kPa
4.3266e-15	9.9776e-09	M16-1	10kPa
1.53756e-13	9.91888e-09	M16-1	10kPa
7.12635e-14	9.64576e-09	M16-1	10kPa
1.44322e-13	9.58702e-09	M16-1	10kPa
7.51464e-14	9.57347e-09	M16-1	10kPa
8.16944e-14	9.53536e-09	M16-1	10kPa
1.3936e-13	8.9452e-09	M16-1	10kPa
5.37129e-14	8.86276e-09	M16-1	10kPa
1.44674e-13	8.7486e-09	M16-1	10kPa
6.44369e-14	8.68922e-09	M16-1	10kPa
3.32785e-14	8.67048e-09	M16-1	10kPa
7.22908e-13	8.66602e-09	M16-1	10kPa
7.86658e-14	8.34991e-09	M16-1	10kPa
1.8802e-14	8.21122e-09	M16-1	10kPa
6.02454e-13	8.11337e-09	M16-1	10kPa
3.27039e-13	8.02024e-09	M16-1	10kPa
5.65296e-14	7.95788e-09	M16-1	10kPa
6.08282e-14	7.94631e-09	M16-1	10kPa
4.62775e-13	7.88656e-09	M16-1	10kPa
8.03649e-14	7.84836e-09	M16-1	10kPa
8.89079e-14	7.84819e-09	M16-1	10kPa
1.1479e-13	7.77164e-09	M16-1	10kPa
1.11119e-13	7.20048e-09	M16-1	10kPa
9.30367e-14	7.0076e-09	M16-1	10kPa
1.13398e-13	6.72836e-09	M16-1	10kPa
1.09759e-13	6.44371e-09	M16-1	10kPa
8.21137e-14	5.90242e-09	M16-1	10kPa
1.60297e-14	5.77099e-09	M16-1	10kPa
3.83836e-14	5.59051e-09	M16-1	10kPa
1.05396e-13	5.3154e-09	M16-1	10kPa
4.15697e-15	4.48158e-09	M16-1	10kPa
1.39298e-14	4.24789e-09	M16-1	10kPa
1.92179e-13	3.48688e-09	M16-1	10kPa
9.5863e-13	3.08078e-09	M16-1	10kPa
3.81242e-11		M16-1	10kPa
3.58299e-12		M16-1	10kPa
3.38589e-12		M16-1	10kPa
2.33171e-12		M16-1	10kPa
1.83918e-12		M16-1	10kPa
1.61811e-12		M16-1	10kPa
1.13661e-12		M16-1	10kPa
1.03801e-12		M16-1	10kPa
8.80379e-13		M16-1	10kPa
8.11386e-13		M16-1	10kPa
6.28342e-13		M16-1	10kPa
5.2859e-13		M16-1	10kPa
4.7298e-13		M16-1	10kPa
3.7932e-13		M16-1	10kPa
3.55307e-13		M16-1	10kPa
3.45852e-13		M16-1	10kPa
3.06184e-13		M16-1	10kPa
2.02017e-13		M16-1	10kPa
1.34612e-13		M16-1	10kPa
1.12132e-13		M16-1	10kPa
1.00238e-13		M16-1	10kPa
6.72427e-14		M16-1	10kPa
6.36136e-14		M16-1	10kPa
5.38258e-15		M16-1	10kPa
		M16-1	10kPa

## Sheet: Figure 3d
M+S	Media	Parameters	Stiffness	4.X-coord	5.Y-coord	2.Count	Normalized STD to Lact 10kPa d20	Number of Rows (Aggregated)
Lact35kPa	Lact	a	35kPa	6.04948e-17	0.987955	19	0.376979	100
Lact35kPa	Lact	b	35kPa	0.29999	0.873842	19	0.485919	100
Lact35kPa	Lact	c	35kPa	0.587729	0.755115	19	0.391013	100
Lact35kPa	Lact	d	35kPa	0.885181	0.578317	19	0.238194	100
Lact35kPa	Lact	e	35kPa	0.414078	0.104859	19	0.388903	100
Lact35kPa	Lact	f	35kPa	1.37712	-0.114111	19	1.75382	100
Lact35kPa	Lact	g	35kPa	1.82878	-0.802178	19	6.46015	100
Lact35kPa	Lact	h	35kPa	1.93525	-1.78152	19	2.80272	100
Lact35kPa	Lact	i	35kPa	1.2025	-2.22203	19	2.75863	100
Lact35kPa	Lact	j	35kPa	0.580072	-3.47618	19	3.42098	100
Lact35kPa	Lact	k	35kPa	-0.18199	-1.09061	19	1.54116	100
Lact35kPa	Lact	l	35kPa	-0.651614	-1.20408	19	-4.2634	100
Lact35kPa	Lact	m	35kPa	-2.75446	-2.53566	19	6.85261	100
Lact35kPa	Lact	n	35kPa	-3.4814	-1.52708	19	8.55967	100
Lact35kPa	Lact	o	35kPa	-3.69189	-0.305919	19	6.15699	100
Lact35kPa	Lact	p	35kPa	-0.396965	0.100525	19	0.371822	100
Lact35kPa	Lact	q	35kPa	-0.327153	0.213739	19	-0.370279	100
Lact35kPa	Lact	r	35kPa	-0.559981	0.719464	19	0.392509	100
Lact35kPa	Lact	s	35kPa	-0.401971	1.1709	19	0.413975	99
Lact35kPa	Lact	.	35kPa	-1.81484e-16	0.987955	19	0.376979	100
Lact10kPa	Lact	a	10kPa	6.12323e-17	1	19	0.432683	332
Lact10kPa	Lact	b	10kPa	0.324699	0.945817	19	0.456213	332
Lact10kPa	Lact	c	10kPa	0.614213	0.789141	19	0.382844	332
Lact10kPa	Lact	d	10kPa	0.837166	0.546948	19	0.234757	332
Lact10kPa	Lact	e	10kPa	0.9694	0.245485	19	1.36451	330
Lact10kPa	Lact	f	10kPa	0.996584	-0.0825793	19	1.33577	332
Lact10kPa	Lact	g	10kPa	0.915773	-0.401695	19	2.34921	331
Lact10kPa	Lact	h	10kPa	0.735724	-0.677282	19	1.10988	327
Lact10kPa	Lact	i	10kPa	0.475947	-0.879474	19	1.14916	330
Lact10kPa	Lact	j	10kPa	0.164595	-0.986361	19	1.03803	329
Lact10kPa	Lact	k	10kPa	-0.164595	-0.986361	19	2.09116	331
Lact10kPa	Lact	l	10kPa	-0.475947	-0.879474	19	-2.26916	331
Lact10kPa	Lact	m	10kPa	-0.735724	-0.677282	19	1.42519	327
Lact10kPa	Lact	n	10kPa	-0.915773	-0.401695	19	1.70018	327
Lact10kPa	Lact	o	10kPa	-0.996584	-0.0825793	19	1.38537	327
Lact10kPa	Lact	p	10kPa	-0.9694	0.245485	19	1.19629	330
Lact10kPa	Lact	q	10kPa	-0.837166	0.546948	19	-1.33258	330
Lact10kPa	Lact	r	10kPa	-0.614213	0.789141	19	0.430047	332
Lact10kPa	Lact	s	10kPa	-0.324699	0.945817	19	0.83651	330
Lact10kPa	Lact	.	10kPa	-1.83697e-16	1	19	0.432683	332
