# Supplementary material for: Tracking single hiPSC-derived cardiomyocyte contractile function using CONTRAX an efficient pipeline for traction force measurement
Source: Nat Commun. 2024 Jun 26;15:5427. doi: 10.1038/s41467-024-49755-3 (PMC11208611; doi:10.1038/s41467-024-49755-3)
Supplement: Supplementary file 4 — Source Data [file 41467_2024_49755_MOESM4_ESM.zip › Figure 4_a_d.xlsx]

## Sheet: Figure 4a
Area (um^2) (bin)	Media	Aspect ratio (-) (bin)	Avg. Contraction Force [nN]	Count of Contraction Force [nN]
800	M16-1	11	33.0267	1
1400	M16-1	8	113.055	2
1200	M16-1	8	62.0533	1
800	M16-1	8	41.2546	1
1000	M16-1	7	158.169	4
800	M16-1	7	107.438	2
600	M16-1	7	15.1966	2
1000	M16-1	6	84.2149	2
800	M16-1	6	62.0591	2
600	M16-1	6	86.324	3
400	M16-1	6	62.2771	3
1600	M16-1	5	101.076	1
1200	M16-1	5	56.1686	2
1000	M16-1	5	184.753	4
800	M16-1	5	127.313	10
600	M16-1	5	92.5954	5
400	M16-1	5	56.749	1
1200	M16-1	4	74.4032	3
1000	M16-1	4	92.0737	6
800	M16-1	4	70.8236	6
600	M16-1	4	84.5836	3
400	M16-1	4	88.8459	5
1200	M16-1	3	11.4195	1
1000	M16-1	3	91.6006	4
800	M16-1	3	33.7754	5
600	M16-1	3	47.4282	8
400	M16-1	3	64.9084	8
1600	M16-1	2	59.8834	1
1400	M16-1	2	45.0498	1
1200	M16-1	2	59.6622	2
1000	M16-1	2	51.7817	6
800	M16-1	2	47.2988	13
600	M16-1	2	46.4606	25
400	M16-1	2	39.2014	18
200	M16-1	2	22.5914	15
2200	M16-1	1	32.8642	1
1400	M16-1	1	0.828401	1
1200	M16-1	1	46.5174	2
1000	M16-1	1	31.9844	5
800	M16-1	1	29.7156	11
600	M16-1	1	35.9762	29
400	M16-1	1	21.7931	29
200	M16-1	1	18.8945	28
0	M16-1	1	31.3316	4
1000	M16-2	11	163.33	1
1400	M16-2	9	49.8602	1
1600	M16-2	8	136.796	1
1000	M16-2	8	102.356	1
800	M16-2	8	188.32	1
1800	M16-2	7	183.912	2
1600	M16-2	7	190.693	2
1400	M16-2	7	77.7795	2
1200	M16-2	7	112.745	4
1000	M16-2	7	92.8508	3
800	M16-2	7	89.5371	1
1600	M16-2	6	157.434	1
1400	M16-2	6	162.139	3
1200	M16-2	6	121.619	6
1000	M16-2	6	163.654	4
800	M16-2	6	241.23	3
2000	M16-2	5	141.865	1
1800	M16-2	5	56.301	2
1400	M16-2	5	120.229	3
1200	M16-2	5	146.805	3
1000	M16-2	5	129.62	6
800	M16-2	5	101.447	4
600	M16-2	5	140.024	3
1600	M16-2	4	239.819	2
1400	M16-2	4	16.8855	3
1200	M16-2	4	74.3882	9
1000	M16-2	4	68.0679	9
800	M16-2	4	98.4399	15
600	M16-2	4	110.482	7
400	M16-2	4	15.8406	2
200	M16-2	4	7.30967	1
1800	M16-2	3	7.21536	1
1400	M16-2	3	224.029	2
1200	M16-2	3	133.108	6
1000	M16-2	3	126.877	3
800	M16-2	3	78.8073	11
600	M16-2	3	56.5968	15
400	M16-2	3	43.2312	6
200	M16-2	3	17.7531	1
1000	M16-2	2	43.0581	3
800	M16-2	2	71.6734	10
600	M16-2	2	86.7889	19
400	M16-2	2	33.763	10
200	M16-2	2	43.7209	5
0	M16-2	2	0.134695	1
800	M16-2	1	58.1645	3
600	M16-2	1	30.4395	5
400	M16-2	1	35.9109	15
200	M16-2	1	77.8686	2
0	M16-2	1	4.94804	2

## Sheet: Figure 4b1
Total Force [nN]] Lact	Total Force [nN]] Gluc	Aspect ratio (-) (bin)	Media
	79.6877	11	M16-2
	94.1269	10	M16-2
	12.2901	10	M16-2
	11.8121	10	M16-2
	8.44375	10	M16-2
	2.26006	10	M16-2
	208.162	9	M16-2
	186.545	9	M16-2
	102.788	9	M16-2
	86.2028	9	M16-2
	60.3889	9	M16-2
	50.3111	9	M16-2
	47.663	9	M16-2
	47.3456	9	M16-2
	18.0467	9	M16-2
	115.403	8	M16-2
	81.5827	8	M16-2
	76.5528	8	M16-2
	72.3527	8	M16-2
	66.3417	8	M16-2
	64.6612	8	M16-2
	40.3043	8	M16-2
	18.4097	8	M16-2
	18.2621	8	M16-2
	16.9429	8	M16-2
	15.1324	8	M16-2
	13.6606	8	M16-2
	0.899548	8	M16-2
	196.935	7	M16-2
	124.907	7	M16-2
	74.8874	7	M16-2
	70.4848	7	M16-2
	66.1385	7	M16-2
	62.0365	7	M16-2
	60.1023	7	M16-2
	48.8398	7	M16-2
	42.464	7	M16-2
	42.1609	7	M16-2
	40.4085	7	M16-2
	25.3367	7	M16-2
	19.3069	7	M16-2
	17.9699	7	M16-2
	17.2307	7	M16-2
	15.3718	7	M16-2
	9.25291	7	M16-2
	9.12184	7	M16-2
	8.78101	7	M16-2
	4.93487	7	M16-2
	229.33	6	M16-2
	187.754	6	M16-2
	177.53	6	M16-2
	67.3924	6	M16-2
	59.5403	6	M16-2
	50.477	6	M16-2
	47.4004	6	M16-2
	45.4819	6	M16-2
	44.59	6	M16-2
	44.2987	6	M16-2
	43.4741	6	M16-2
	34.6741	6	M16-2
	34.2068	6	M16-2
	33.0374	6	M16-2
	32.9218	6	M16-2
	31.8066	6	M16-2
	31.5956	6	M16-2
	29.3385	6	M16-2
	26.1223	6	M16-2
	25.3315	6	M16-2
	19.3338	6	M16-2
	16.0204	6	M16-2
	14.6254	6	M16-2
	9.97831	6	M16-2
	9.14311	6	M16-2
	8.69111	6	M16-2
	7.11662	6	M16-2
	5.7993	6	M16-2
	5.01576	6	M16-2
	2.975	6	M16-2
	2.93077	6	M16-2
	2.42348	6	M16-2
	1.24661	6	M16-2
	0.578203	6	M16-2
	0.336146	6	M16-2
	0.295184	6	M16-2
	382.39	5	M16-2
	365.286	5	M16-2
	254.407	5	M16-2
	236.212	5	M16-2
	212.495	5	M16-2
	174.932	5	M16-2
	162.413	5	M16-2
	120.811	5	M16-2
	118.489	5	M16-2
	114.674	5	M16-2
	104.73	5	M16-2
	93.6806	5	M16-2
	70.8005	5	M16-2
	68.4073	5	M16-2
	60.9952	5	M16-2
	48.1758	5	M16-2
	45.9746	5	M16-2
	42.6089	5	M16-2
	41.7391	5	M16-2
	41.6424	5	M16-2
	41.586	5	M16-2
	41.5859	5	M16-2
	35.1872	5	M16-2
	22.4761	5	M16-2
	22.4484	5	M16-2
	20.2243	5	M16-2
	18.6957	5	M16-2
	16.3547	5	M16-2
	15.7359	5	M16-2
	14.9253	5	M16-2
	10.7302	5	M16-2
	10.3572	5	M16-2
	9.69892	5	M16-2
	8.77446	5	M16-2
	8.06318	5	M16-2
	6.50516	5	M16-2
	5.67574	5	M16-2
	5.50065	5	M16-2
	5.35549	5	M16-2
	5.2261	5	M16-2
	3.01045	5	M16-2
	2.24953	5	M16-2
	1.57088	5	M16-2
	0.768194	5	M16-2
		5	M16-2
	348.753	4	M16-2
	290.772	4	M16-2
	262.164	4	M16-2
	204.968	4	M16-2
	195.376	4	M16-2
	194.317	4	M16-2
	175.718	4	M16-2
	155.957	4	M16-2
	154.125	4	M16-2
	136.538	4	M16-2
	124.132	4	M16-2
	100.387	4	M16-2
	96.3802	4	M16-2
	95.1219	4	M16-2
	94.2354	4	M16-2
	91.4227	4	M16-2
	89.0865	4	M16-2
	86.4425	4	M16-2
	80.8634	4	M16-2
	79.8491	4	M16-2
	72.3795	4	M16-2
	72.2688	4	M16-2
	66.9634	4	M16-2
	66.9606	4	M16-2
	66.2412	4	M16-2
	63.2727	4	M16-2
	61.1275	4	M16-2
	60.2514	4	M16-2
	59.268	4	M16-2
	53.2957	4	M16-2
	49.3007	4	M16-2
	47.9496	4	M16-2
	43.9952	4	M16-2
	40.9424	4	M16-2
	37.3979	4	M16-2
	34.2063	4	M16-2
	34.0812	4	M16-2
	30.4122	4	M16-2
	29.4798	4	M16-2
	28.9592	4	M16-2
	27.6988	4	M16-2
	26.8278	4	M16-2
	23.581	4	M16-2
	23.2366	4	M16-2
	23.0191	4	M16-2
	22.569	4	M16-2
	22.5516	4	M16-2
	21.6723	4	M16-2
	20.1095	4	M16-2
	18.8316	4	M16-2
	18.2816	4	M16-2
	17.3854	4	M16-2
	17.3158	4	M16-2
	16.931	4	M16-2
	16.2556	4	M16-2
	15.6629	4	M16-2
	15.636	4	M16-2
	14.8807	4	M16-2
	14.8453	4	M16-2
	14.0004	4	M16-2
	12.8106	4	M16-2
	12.0632	4	M16-2
	10.5029	4	M16-2
	9.67352	4	M16-2
	9.35201	4	M16-2
	8.9971	4	M16-2
	8.79061	4	M16-2
	7.67433	4	M16-2
	7.51221	4	M16-2
	7.49538	4	M16-2
	7.11983	4	M16-2
	6.12053	4	M16-2
	5.59949	4	M16-2
	4.99268	4	M16-2
	4.93492	4	M16-2
	4.33066	4	M16-2
	4.10932	4	M16-2
	2.99669	4	M16-2
	2.27044	4	M16-2
	1.51774	4	M16-2
	1.33716	4	M16-2
	0.600999	4	M16-2
	0.474086	4	M16-2
	0.380502	4	M16-2
	0.186691	4	M16-2
	338.835	3	M16-2
	310.256	3	M16-2
	252.627	3	M16-2
	226.088	3	M16-2
	216.467	3	M16-2
	208.926	3	M16-2
	175.116	3	M16-2
	171.814	3	M16-2
	161.785	3	M16-2
	129.995	3	M16-2
	116.294	3	M16-2
	101.223	3	M16-2
	100.206	3	M16-2
	99.4024	3	M16-2
	98.7366	3	M16-2
	97.1504	3	M16-2
	97.0187	3	M16-2
	95.2521	3	M16-2
	87.6511	3	M16-2
	85.8559	3	M16-2
	84.8866	3	M16-2
	78.5156	3	M16-2
	75.7566	3	M16-2
	72.376	3	M16-2
	65.9427	3	M16-2
	64.735	3	M16-2
	64.558	3	M16-2
	64.1943	3	M16-2
	61.7307	3	M16-2
	59.1204	3	M16-2
	58.209	3	M16-2
	57.2148	3	M16-2
	53.6994	3	M16-2
	51.0392	3	M16-2
	45.5231	3	M16-2
	43.4569	3	M16-2
	43.306	3	M16-2
	42.9704	3	M16-2
	42.1609	3	M16-2
	39.9394	3	M16-2
	38.7383	3	M16-2
	37.4222	3	M16-2
	36.1208	3	M16-2
	35.6643	3	M16-2
	32.5654	3	M16-2
	32.452	3	M16-2
	32.265	3	M16-2
	28.9355	3	M16-2
	27.2815	3	M16-2
	26.9254	3	M16-2
	26.2592	3	M16-2
	26.2398	3	M16-2
	25.3692	3	M16-2
	25.1397	3	M16-2
	24.8703	3	M16-2
	24.0546	3	M16-2
	23.6916	3	M16-2
	22.9647	3	M16-2
	22.4119	3	M16-2
	21.6645	3	M16-2
	21.6403	3	M16-2
	20.2538	3	M16-2
	19.7571	3	M16-2
	19.1834	3	M16-2
	19.1338	3	M16-2
	18.3687	3	M16-2
	18.0385	3	M16-2
	17.4697	3	M16-2
	17.43	3	M16-2
	16.9501	3	M16-2
	16.0571	3	M16-2
	16.0304	3	M16-2
	15.4084	3	M16-2
	15.2651	3	M16-2
	14.9741	3	M16-2
	14.8994	3	M16-2
	14.3804	3	M16-2
	13.4269	3	M16-2
	13.2892	3	M16-2
	12.6117	3	M16-2
	10.766	3	M16-2
	10.2145	3	M16-2
	10.1371	3	M16-2
	10.0886	3	M16-2
	9.86117	3	M16-2
	9.70697	3	M16-2
	9.41053	3	M16-2
	8.79335	3	M16-2
	8.75955	3	M16-2
	7.39185	3	M16-2
	7.31609	3	M16-2
	7.18492	3	M16-2
	6.96498	3	M16-2
	6.85551	3	M16-2
	6.69049	3	M16-2
	6.66715	3	M16-2
	6.06608	3	M16-2
	5.49267	3	M16-2
	5.02826	3	M16-2
	5.01224	3	M16-2
	4.91769	3	M16-2
	4.87529	3	M16-2
	3.80441	3	M16-2
	3.71339	3	M16-2
	3.65373	3	M16-2
	3.65227	3	M16-2
	3.65093	3	M16-2
	3.59425	3	M16-2
	3.57383	3	M16-2
	3.37129	3	M16-2
	2.87495	3	M16-2
	2.80339	3	M16-2
	1.89693	3	M16-2
	1.75702	3	M16-2
	1.27168	3	M16-2
	1.21769	3	M16-2
	1.19923	3	M16-2
	1.1544	3	M16-2
	1.12343	3	M16-2
	0.694195	3	M16-2
	0.490117	3	M16-2
	0.378344	3	M16-2
	0.253196	3	M16-2
	338.061	2	M16-2
	227.478	2	M16-2
	188.847	2	M16-2
	148.874	2	M16-2
	139.986	2	M16-2
	124.172	2	M16-2
	122.768	2	M16-2
	104.365	2	M16-2
	93.1898	2	M16-2
	88.9851	2	M16-2
	83.7322	2	M16-2
	66.2788	2	M16-2
	64.674	2	M16-2
	64.4975	2	M16-2
	63.9716	2	M16-2
	62.9967	2	M16-2
	62.9673	2	M16-2
	60.8798	2	M16-2
	59.5361	2	M16-2
	56.9117	2	M16-2
	55.5049	2	M16-2
	55.3352	2	M16-2
	53.9264	2	M16-2
	50.307	2	M16-2
	49.2034	2	M16-2
	48.5311	2	M16-2
	44.1442	2	M16-2
	43.1359	2	M16-2
	42.116	2	M16-2
	41.9966	2	M16-2
	39.399	2	M16-2
	38.6839	2	M16-2
	37.9372	2	M16-2
	36.2276	2	M16-2
	35.6198	2	M16-2
	35.4328	2	M16-2
	34.8057	2	M16-2
	33.2258	2	M16-2
	32.2464	2	M16-2
	31.264	2	M16-2
	30.0801	2	M16-2
	29.1565	2	M16-2
	29.1265	2	M16-2
	29.0611	2	M16-2
	27.5281	2	M16-2
	27.3039	2	M16-2
	24.7149	2	M16-2
	23.3675	2	M16-2
	20.5498	2	M16-2
	20.3171	2	M16-2
	19.9189	2	M16-2
	18.386	2	M16-2
	17.5752	2	M16-2
	16.898	2	M16-2
	15.2654	2	M16-2
	14.3849	2	M16-2
	13.8235	2	M16-2
	13.6527	2	M16-2
	12.8271	2	M16-2
	12.8125	2	M16-2
	12.2295	2	M16-2
	12.1784	2	M16-2
	11.3763	2	M16-2
	10.9821	2	M16-2
	10.8408	2	M16-2
	10.5921	2	M16-2
	9.96369	2	M16-2
	9.87205	2	M16-2
	9.67163	2	M16-2
	9.64769	2	M16-2
	9.50567	2	M16-2
	9.21496	2	M16-2
	9.21345	2	M16-2
	8.68813	2	M16-2
	8.56899	2	M16-2
	8.07821	2	M16-2
	7.75117	2	M16-2
	7.29274	2	M16-2
	6.97436	2	M16-2
	6.86275	2	M16-2
	5.95371	2	M16-2
	5.89853	2	M16-2
	5.5117	2	M16-2
	5.12674	2	M16-2
	4.92067	2	M16-2
	4.61836	2	M16-2
	4.57853	2	M16-2
	4.26851	2	M16-2
	4.07145	2	M16-2
	3.9316	2	M16-2
	3.59151	2	M16-2
	3.30986	2	M16-2
	2.8209	2	M16-2
	2.18041	2	M16-2
	2.15995	2	M16-2
	2.15537	2	M16-2
	2.11064	2	M16-2
	1.92136	2	M16-2
	1.59051	2	M16-2
	1.3098	2	M16-2
	1.29294	2	M16-2
	1.02221	2	M16-2
	0.974027	2	M16-2
	0.903711	2	M16-2
	0.831197	2	M16-2
	0.762687	2	M16-2
	0.181608	2	M16-2
	0.174333	2	M16-2
	0.164007	2	M16-2
	0.126605	2	M16-2
		2	M16-2
	342.723	1	M16-2
	58.712	1	M16-2
	51.7564	1	M16-2
	42.9473	1	M16-2
	41.9497	1	M16-2
	25.3317	1	M16-2
	23.4325	1	M16-2
	23.2379	1	M16-2
	20.7671	1	M16-2
	20.1289	1	M16-2
	19.5177	1	M16-2
	17.894	1	M16-2
	16.1194	1	M16-2
	14.3217	1	M16-2
	12.6425	1	M16-2
	11.291	1	M16-2
	10.9507	1	M16-2
	10.9392	1	M16-2
	10.485	1	M16-2
	9.4536	1	M16-2
	8.92516	1	M16-2
	8.48681	1	M16-2
	7.77865	1	M16-2
	7.69347	1	M16-2
	7.49399	1	M16-2
	7.38504	1	M16-2
	7.2212	1	M16-2
	6.37122	1	M16-2
	6.23608	1	M16-2
	5.61362	1	M16-2
	5.50523	1	M16-2
	5.31057	1	M16-2
	5.27876	1	M16-2
	5.25662	1	M16-2
	4.8662	1	M16-2
	4.74421	1	M16-2
	4.71956	1	M16-2
	4.25233	1	M16-2
	4.04058	1	M16-2
	3.47848	1	M16-2
	3.26494	1	M16-2
	3.02072	1	M16-2
	2.97402	1	M16-2
	2.91397	1	M16-2
	2.06295	1	M16-2
	1.44498	1	M16-2
	1.15086	1	M16-2
	0.955411	1	M16-2
	0.658595	1	M16-2
	0.642173	1	M16-2
	0.366774	1	M16-2
	0.17135	1	M16-2
	0.148644	1	M16-2
	0.103001	1	M16-2
	0.0111841	1	M16-2
		10	M16-1
		9	M16-1
		8	M16-1
		7	M16-1
		6	M16-1
		5	M16-1
		4	M16-1
		3	M16-1
		2	M16-1
		1	M16-1
		11	M16-2
		10	M16-2
		9	M16-2
		8	M16-2
		7	M16-2
		6	M16-2
		5	M16-2
		4	M16-2
		3	M16-2
		2	M16-2
		1	M16-2
21.967		10	M16-1
6.31446		10	M16-1
167.747		9	M16-1
88.0523		9	M16-1
74.2403		9	M16-1
45.3905		9	M16-1
36.4765		9	M16-1
24.2711		9	M16-1
13.6683		9	M16-1
9.54046		9	M16-1
8.74926		9	M16-1
		9	M16-1
136.946		8	M16-1
49.3125		8	M16-1
40.5685		8	M16-1
31.3707		8	M16-1
30.0763		8	M16-1
26.9233		8	M16-1
24.8831		8	M16-1
24.8402		8	M16-1
22.567		8	M16-1
17.0441		8	M16-1
12.2272		8	M16-1
8.88785		8	M16-1
1.13165		8	M16-1
0.643675		8	M16-1
		8	M16-1
196.166		7	M16-1
171.436		7	M16-1
108.618		7	M16-1
85.1703		7	M16-1
82.3896		7	M16-1
79.6851		7	M16-1
72.7782		7	M16-1
70.5185		7	M16-1
68.8436		7	M16-1
68.178		7	M16-1
58.5091		7	M16-1
35.1012		7	M16-1
30.4033		7	M16-1
26.0288		7	M16-1
24.5959		7	M16-1
24.2473		7	M16-1
23.2441		7	M16-1
16.9017		7	M16-1
15.7804		7	M16-1
15.6357		7	M16-1
14.4313		7	M16-1
12.8161		7	M16-1
10.201		7	M16-1
10.1354		7	M16-1
10.0654		7	M16-1
10.0416		7	M16-1
9.52328		7	M16-1
8.78635		7	M16-1
8.07725		7	M16-1
6.59984		7	M16-1
5.89285		7	M16-1
4.8137		7	M16-1
2.59741		7	M16-1
2.01087		7	M16-1
0.322188		7	M16-1
		7	M16-1
114.104		6	M16-1
111.059		6	M16-1
110.309		6	M16-1
102.904		6	M16-1
86.7412		6	M16-1
73.2679		6	M16-1
55.614		6	M16-1
51.6743		6	M16-1
50.2196		6	M16-1
49.7004		6	M16-1
39.0733		6	M16-1
37.967		6	M16-1
35.3101		6	M16-1
30.9096		6	M16-1
30.4047		6	M16-1
28.9107		6	M16-1
27.3844		6	M16-1
24.3103		6	M16-1
22.9557		6	M16-1
17.3927		6	M16-1
17.3595		6	M16-1
16.1789		6	M16-1
14.3513		6	M16-1
13.4867		6	M16-1
13.1689		6	M16-1
13.0822		6	M16-1
12.1827		6	M16-1
8.14754		6	M16-1
8.12266		6	M16-1
7.97201		6	M16-1
6.81598		6	M16-1
6.36214		6	M16-1
4.71023		6	M16-1
4.19492		6	M16-1
2.50151		6	M16-1
		6	M16-1
182.309		5	M16-1
150.18		5	M16-1
141.517		5	M16-1
128.279		5	M16-1
107.19		5	M16-1
100.847		5	M16-1
90.7976		5	M16-1
89.4416		5	M16-1
83.0081		5	M16-1
61.5412		5	M16-1
55.0707		5	M16-1
54.3396		5	M16-1
52.1949		5	M16-1
47.2608		5	M16-1
46.3541		5	M16-1
46.2606		5	M16-1
46.2336		5	M16-1
44.9897		5	M16-1
39.9907		5	M16-1
38.7336		5	M16-1
37.2254		5	M16-1
35.1639		5	M16-1
34.9281		5	M16-1
34.8689		5	M16-1
34.7308		5	M16-1
34.294		5	M16-1
32.4677		5	M16-1
32.4281		5	M16-1
30.2037		5	M16-1
29.567		5	M16-1
28.4842		5	M16-1
28.4697		5	M16-1
28.3586		5	M16-1
27.5901		5	M16-1
27.3086		5	M16-1
25.4926		5	M16-1
24.0185		5	M16-1
23.8579		5	M16-1
23.2274		5	M16-1
20.1941		5	M16-1
20.1554		5	M16-1
19.9412		5	M16-1
16.4155		5	M16-1
16.3928		5	M16-1
16.256		5	M16-1
16.101		5	M16-1
14.1838		5	M16-1
13.8318		5	M16-1
13.1697		5	M16-1
12.1283		5	M16-1
12.0044		5	M16-1
10.9675		5	M16-1
10.9117		5	M16-1
10.5458		5	M16-1
9.29983		5	M16-1
9.14768		5	M16-1
8.66105		5	M16-1
8.55689		5	M16-1
8.36341		5	M16-1
8.17106		5	M16-1
7.6733		5	M16-1
7.19012		5	M16-1
5.9302		5	M16-1
5.26802		5	M16-1
3.27932		5	M16-1
2.33581		5	M16-1
1.68337		5	M16-1
1.51532		5	M16-1
1.23726		5	M16-1
1.05517		5	M16-1
1.05122		5	M16-1
0.215736		5	M16-1
		5	M16-1
331.592		4	M16-1
129.297		4	M16-1
95.0003		4	M16-1
81.9917		4	M16-1
78.2443		4	M16-1
77.055		4	M16-1
69.6054		4	M16-1
69.0197		4	M16-1
68.7372		4	M16-1
68.103		4	M16-1
67.2361		4	M16-1
61.3659		4	M16-1
58.3109		4	M16-1
53.4361		4	M16-1
50.3744		4	M16-1
46.0261		4	M16-1
42.4657		4	M16-1
42.0506		4	M16-1
40.5255		4	M16-1
38.7827		4	M16-1
37.6559		4	M16-1
35.5025		4	M16-1
35.3715		4	M16-1
33.0755		4	M16-1
32.1977		4	M16-1
28.117		4	M16-1
27.8509		4	M16-1
27.6219		4	M16-1
27.5465		4	M16-1
25.6553		4	M16-1
25.5966		4	M16-1
24.6593		4	M16-1
24.3548		4	M16-1
23.8968		4	M16-1
23.4427		4	M16-1
22.6171		4	M16-1
20.8854		4	M16-1
20.6927		4	M16-1
20.2526		4	M16-1
20.0617		4	M16-1
18.663		4	M16-1
17.8377		4	M16-1
17.6302		4	M16-1
17.2037		4	M16-1
16.9909		4	M16-1
16.7728		4	M16-1
16.1394		4	M16-1
14.8687		4	M16-1
14.3737		4	M16-1
13.8248		4	M16-1
12.2124		4	M16-1
11.7887		4	M16-1
11.4911		4	M16-1
11.1715		4	M16-1
10.8731		4	M16-1
10.4749		4	M16-1
10.4413		4	M16-1
10.0387		4	M16-1
9.35561		4	M16-1
9.15472		4	M16-1
8.52941		4	M16-1
8.38048		4	M16-1
8.24533		4	M16-1
8.19735		4	M16-1
5.98714		4	M16-1
5.89327		4	M16-1
5.51944		4	M16-1
5.15927		4	M16-1
5.0844		4	M16-1
4.32364		4	M16-1
4.26251		4	M16-1
3.98136		4	M16-1
3.96928		4	M16-1
3.90341		4	M16-1
3.62662		4	M16-1
3.62038		4	M16-1
3.57486		4	M16-1
3.35422		4	M16-1
3.18428		4	M16-1
3.05651		4	M16-1
2.63442		4	M16-1
2.51842		4	M16-1
2.40861		4	M16-1
1.39049		4	M16-1
1.11824		4	M16-1
0.651188		4	M16-1
0.50859		4	M16-1
0.382856		4	M16-1
		4	M16-1
213.127		3	M16-1
186.796		3	M16-1
166.79		3	M16-1
146.459		3	M16-1
124.355		3	M16-1
102.626		3	M16-1
92.3681		3	M16-1
85.0676		3	M16-1
79.8082		3	M16-1
73.5103		3	M16-1
57.2411		3	M16-1
52.8321		3	M16-1
52.0929		3	M16-1
45.3895		3	M16-1
41.5792		3	M16-1
41.5255		3	M16-1
40.567		3	M16-1
39.8492		3	M16-1
38.9933		3	M16-1
36.7746		3	M16-1
34.9541		3	M16-1
33.9831		3	M16-1
33.7652		3	M16-1
32.5348		3	M16-1
32.1337		3	M16-1
31.3518		3	M16-1
30.9798		3	M16-1
30.1263		3	M16-1
29.2793		3	M16-1
28.9541		3	M16-1
28.6995		3	M16-1
28.1065		3	M16-1
28.088		3	M16-1
27.8283		3	M16-1
25.0958		3	M16-1
24.9323		3	M16-1
24.8828		3	M16-1
24.8501		3	M16-1
24.0697		3	M16-1
23.6596		3	M16-1
23.0411		3	M16-1
22.5792		3	M16-1
21.915		3	M16-1
21.3828		3	M16-1
20.9059		3	M16-1
20.7208		3	M16-1
20.664		3	M16-1
20.4713		3	M16-1
20.2217		3	M16-1
18.6414		3	M16-1
18.4539		3	M16-1
16.5008		3	M16-1
15.3581		3	M16-1
15.238		3	M16-1
14.5805		3	M16-1
13.9709		3	M16-1
13.6497		3	M16-1
13.0626		3	M16-1
12.8469		3	M16-1
12.7054		3	M16-1
12.6991		3	M16-1
12.6587		3	M16-1
12.4092		3	M16-1
12.0791		3	M16-1
11.9393		3	M16-1
11.8456		3	M16-1
11.4656		3	M16-1
11.4055		3	M16-1
11.1309		3	M16-1
11.0346		3	M16-1
10.436		3	M16-1
10.3351		3	M16-1
10.3177		3	M16-1
9.95301		3	M16-1
9.81422		3	M16-1
9.51948		3	M16-1
9.47324		3	M16-1
9.47214		3	M16-1
9.1677		3	M16-1
8.83416		3	M16-1
8.68679		3	M16-1
8.66719		3	M16-1
8.66082		3	M16-1
8.6541		3	M16-1
8.61447		3	M16-1
8.57172		3	M16-1
8.47338		3	M16-1
8.06385		3	M16-1
7.621		3	M16-1
7.54563		3	M16-1
7.30782		3	M16-1
7.16382		3	M16-1
7.00443		3	M16-1
6.86648		3	M16-1
6.78144		3	M16-1
6.58811		3	M16-1
6.43041		3	M16-1
6.39326		3	M16-1
5.65142		3	M16-1
5.61243		3	M16-1
5.39011		3	M16-1
5.30747		3	M16-1
5.29257		3	M16-1
5.07867		3	M16-1
4.79593		3	M16-1
4.78671		3	M16-1
4.74437		3	M16-1
4.25974		3	M16-1
4.01076		3	M16-1
3.92612		3	M16-1
3.76788		3	M16-1
3.5752		3	M16-1
3.30948		3	M16-1
2.76042		3	M16-1
2.71838		3	M16-1
2.18238		3	M16-1
1.97699		3	M16-1
1.52078		3	M16-1
0.912804		3	M16-1
0.554554		3	M16-1
0.400658		3	M16-1
0.252091		3	M16-1
0.235366		3	M16-1
0.207536		3	M16-1
0.128922		3	M16-1
0.072899		3	M16-1
		3	M16-1
145.096		2	M16-1
124.595		2	M16-1
116.89		2	M16-1
99.1509		2	M16-1
94.8566		2	M16-1
87.762		2	M16-1
83.7301		2	M16-1
77.0622		2	M16-1
72.9969		2	M16-1
66.8024		2	M16-1
65.8909		2	M16-1
65.0322		2	M16-1
60.0334		2	M16-1
59.0821		2	M16-1
54.2451		2	M16-1
52.2699		2	M16-1
49.3582		2	M16-1
47.9781		2	M16-1
47.0132		2	M16-1
45.5761		2	M16-1
45.452		2	M16-1
44.048		2	M16-1
40.1335		2	M16-1
39.7721		2	M16-1
36.1883		2	M16-1
35.5763		2	M16-1
34.3643		2	M16-1
33.8752		2	M16-1
33.559		2	M16-1
31.4951		2	M16-1
31.0174		2	M16-1
30.8274		2	M16-1
28.231		2	M16-1
27.8152		2	M16-1
27.757		2	M16-1
27.4944		2	M16-1
25.9639		2	M16-1
25.5429		2	M16-1
25.1904		2	M16-1
25.0179		2	M16-1
24.5035		2	M16-1
23.4442		2	M16-1
21.0184		2	M16-1
20.8426		2	M16-1
20.368		2	M16-1
19.6654		2	M16-1
18.9205		2	M16-1
18.6298		2	M16-1
18.133		2	M16-1
17.7576		2	M16-1
17.5		2	M16-1
17.2224		2	M16-1
17.2012		2	M16-1
16.1176		2	M16-1
15.5298		2	M16-1
14.7844		2	M16-1
14.5661		2	M16-1
13.6504		2	M16-1
13.4379		2	M16-1
13.213		2	M16-1
12.7472		2	M16-1
12.516		2	M16-1
12.3859		2	M16-1
12.3193		2	M16-1
11.5943		2	M16-1
11.5525		2	M16-1
11.3739		2	M16-1
11.2873		2	M16-1
11.2544		2	M16-1
10.6958		2	M16-1
10.3105		2	M16-1
9.96535		2	M16-1
9.76568		2	M16-1
9.67162		2	M16-1
9.07219		2	M16-1
8.81108		2	M16-1
8.69416		2	M16-1
7.97836		2	M16-1
7.82275		2	M16-1
7.11149		2	M16-1
7.06875		2	M16-1
6.99945		2	M16-1
6.49737		2	M16-1
6.49222		2	M16-1
6.37893		2	M16-1
5.88288		2	M16-1
5.64112		2	M16-1
5.57964		2	M16-1
5.57825		2	M16-1
5.22542		2	M16-1
5.19444		2	M16-1
4.95559		2	M16-1
4.83276		2	M16-1
4.70076		2	M16-1
4.63854		2	M16-1
4.46518		2	M16-1
4.41188		2	M16-1
4.2616		2	M16-1
4.17225		2	M16-1
4.11844		2	M16-1
4.00906		2	M16-1
3.8913		2	M16-1
3.87062		2	M16-1
3.82136		2	M16-1
3.73346		2	M16-1
3.5249		2	M16-1
3.36973		2	M16-1
3.28912		2	M16-1
2.92636		2	M16-1
2.85657		2	M16-1
2.67036		2	M16-1
2.65904		2	M16-1
2.55953		2	M16-1
2.53637		2	M16-1
2.44967		2	M16-1
2.08944		2	M16-1
1.44829		2	M16-1
1.43337		2	M16-1
1.04713		2	M16-1
0.909531		2	M16-1
0.344766		2	M16-1
0.198906		2	M16-1
0.183085		2	M16-1
		2	M16-1
184.584		1	M16-1
70.314		1	M16-1
40.4395		1	M16-1
33.3082		1	M16-1
32.2075		1	M16-1
26.514		1	M16-1
25.6987		1	M16-1
24.5547		1	M16-1
23.7807		1	M16-1
22.2636		1	M16-1
22.0877		1	M16-1
18.4998		1	M16-1
18.3911		1	M16-1
18.2053		1	M16-1
15.4924		1	M16-1
15.1995		1	M16-1
13.5831		1	M16-1
13.4677		1	M16-1
13.2248		1	M16-1
12.6875		1	M16-1
12.381		1	M16-1
12.011		1	M16-1
11.8634		1	M16-1
11.2663		1	M16-1
10.6		1	M16-1
9.08262		1	M16-1
8.80348		1	M16-1
7.40697		1	M16-1
7.38375		1	M16-1
6.25705		1	M16-1
5.845		1	M16-1
5.55807		1	M16-1
5.4383		1	M16-1
4.95514		1	M16-1
4.94069		1	M16-1
4.76938		1	M16-1
4.53395		1	M16-1
3.66135		1	M16-1
3.42245		1	M16-1
3.21544		1	M16-1
3.09485		1	M16-1
2.34585		1	M16-1
2.02759		1	M16-1
1.82673		1	M16-1
0.93345		1	M16-1
0.797693		1	M16-1
0.729722		1	M16-1
0.410519		1	M16-1
0.0729876		1	M16-1
		1	M16-1

## Sheet: Figure 4b2
Total Force [nN]] Gluc	Total Force [nN]] Lact	Aspect ratio (-)	Media
5.156		12.7618	M16-2
79.6877		11.1257	M16-2
94.1269		10.8119	M16-2
2.26006		10.6414	M16-2
12.2901		10.231	M16-2
11.8121		10.1882	M16-2
8.44375		10.1378	M16-2
102.788		9.73404	M16-2
208.162		9.72249	M16-2
86.2028		9.54285	M16-2
186.545		9.50716	M16-2
60.3889		9.40078	M16-2
47.663		9.24036	M16-2
50.3111		9.0781	M16-2
47.3456		9.06674	M16-2
18.0467		9.03442	M16-2
18.4097		8.94403	M16-2
64.6612		8.76056	M16-2
16.9429		8.65367	M16-2
40.3043		8.60406	M16-2
0.899548		8.53048	M16-2
13.6606		8.44133	M16-2
15.1324		8.32152	M16-2
115.403		8.3204	M16-2
76.5528		8.24372	M16-2
72.3527		8.21479	M16-2
81.5827		8.18635	M16-2
18.2621		8.13291	M16-2
66.3417		8.0952	M16-2
124.907		7.97733	M16-2
42.1609		7.85562	M16-2
9.12184		7.84598	M16-2
60.1023		7.82521	M16-2
9.25291		7.78871	M16-2
74.8874		7.50114	M16-2
15.3718		7.49639	M16-2
8.78101		7.42968	M16-2
17.9699		7.40028	M16-2
70.4848		7.39053	M16-2
62.0365		7.26532	M16-2
17.2307		7.2024	M16-2
66.1385		7.17335	M16-2
196.935		7.16684	M16-2
19.3069		7.16153	M16-2
48.8398		7.13548	M16-2
25.3367		7.07684	M16-2
40.4085		7.06518	M16-2
42.464		7.04712	M16-2
4.93487		7.03509	M16-2
67.3924		6.95584	M16-2
29.3385		6.94248	M16-2
32.9218		6.88296	M16-2
50.477		6.84573	M16-2
16.0204		6.83758	M16-2
31.8066		6.80009	M16-2
25.3315		6.76947	M16-2
187.754		6.71189	M16-2
59.5403		6.6998	M16-2
5.7993		6.69104	M16-2
7.11662		6.63029	M16-2
0.578203		6.6284	M16-2
2.42348		6.59099	M16-2
229.33		6.52112	M16-2
34.2068		6.50909	M16-2
44.59		6.49404	M16-2
14.6254		6.47389	M16-2
2.93077		6.4703	M16-2
44.2987		6.41773	M16-2
9.97831		6.40746	M16-2
26.1223		6.40489	M16-2
31.5956		6.4026	M16-2
177.53		6.34815	M16-2
9.14311		6.27956	M16-2
34.6741		6.25698	M16-2
1.24661		6.22447	M16-2
47.4004		6.21409	M16-2
0.295184		6.17236	M16-2
8.69111		6.12699	M16-2
19.3338		6.10734	M16-2
33.0374		6.07794	M16-2
43.4741		6.06793	M16-2
2.975		6.03818	M16-2
5.01576		6.03761	M16-2
45.4819		6.02913	M16-2
0.336146		6.02339	M16-2
2.24953		5.95939	M16-2
0.768194		5.9436	M16-2
68.4073		5.94167	M16-2
365.286		5.90566	M16-2
162.413		5.87128	M16-2
60.9952		5.86428	M16-2
5.67574		5.83419	M16-2
15.7359		5.81145	M16-2
254.407		5.79981	M16-2
104.73		5.78139	M16-2
16.3547		5.66546	M16-2
41.586		5.63654	M16-2
41.5859		5.634	M16-2
174.932		5.62549	M16-2
236.212		5.62461	M16-2
8.77446		5.61356	M16-2
		5.57321	M16-2
42.6089		5.55698	M16-2
18.6957		5.55377	M16-2
6.50516		5.53244	M16-2
10.7302		5.52873	M16-2
70.8005		5.48304	M16-2
382.39		5.47891	M16-2
212.495		5.46379	M16-2
118.489		5.43189	M16-2
93.6806		5.40255	M16-2
120.811		5.39148	M16-2
14.9253		5.38999	M16-2
20.2243		5.38487	M16-2
22.4484		5.37864	M16-2
22.4761		5.34386	M16-2
3.01045		5.32384	M16-2
8.06318		5.31564	M16-2
9.69892		5.29628	M16-2
35.1872		5.25875	M16-2
45.9746		5.24807	M16-2
10.3572		5.19617	M16-2
114.674		5.18368	M16-2
1.57088		5.17335	M16-2
5.50065		5.16419	M16-2
48.1758		5.13936	M16-2
5.35549		5.13756	M16-2
5.2261		5.10217	M16-2
41.7391		5.09406	M16-2
41.6424		5.04934	M16-2
20.1095		4.95847	M16-2
262.164		4.93519	M16-2
0.186691		4.93263	M16-2
72.2688		4.9035	M16-2
89.0865		4.89202	M16-2
154.125		4.89171	M16-2
79.8491		4.89096	M16-2
14.8807		4.87116	M16-2
17.3158		4.86052	M16-2
59.268		4.84979	M16-2
4.10932		4.84171	M16-2
15.636		4.8195	M16-2
15.6629		4.81351	M16-2
1.33716		4.81103	M16-2
2.99669		4.78246	M16-2
7.49538		4.77711	M16-2
37.3979		4.7714	M16-2
28.9592		4.7606	M16-2
30.4122		4.75645	M16-2
195.376		4.75508	M16-2
0.380502		4.74062	M16-2
136.538		4.74044	M16-2
4.93492		4.72734	M16-2
8.9971		4.72191	M16-2
95.1219		4.6464	M16-2
194.317		4.62631	M16-2
16.931		4.62366	M16-2
5.59949		4.62333	M16-2
7.51221		4.61011	M16-2
2.27044		4.60655	M16-2
14.8453		4.57347	M16-2
155.957		4.56741	M16-2
96.3802		4.56601	M16-2
175.718		4.53435	M16-2
66.2412		4.51536	M16-2
22.569		4.50704	M16-2
66.9634		4.4881	M16-2
12.0632		4.48036	M16-2
23.2366		4.4683	M16-2
9.67352		4.46032	M16-2
86.4425		4.45307	M16-2
7.11983		4.44813	M16-2
34.0812		4.41193	M16-2
18.2816		4.39504	M16-2
66.9606		4.39163	M16-2
8.79061		4.38512	M16-2
60.2514		4.37958	M16-2
4.99268		4.37036	M16-2
10.5029		4.3643	M16-2
61.1275		4.3418	M16-2
0.474086		4.30317	M16-2
22.5516		4.28673	M16-2
12.8106		4.28446	M16-2
47.9496		4.28114	M16-2
21.6723		4.28096	M16-2
34.2063		4.27574	M16-2
7.67433		4.27238	M16-2
1.51774		4.26796	M16-2
63.2727		4.26742	M16-2
290.772		4.26459	M16-2
17.3854		4.25306	M16-2
94.2354		4.2466	M16-2
124.132		4.24409	M16-2
26.8278		4.2397	M16-2
16.2556		4.22328	M16-2
23.0191		4.22095	M16-2
72.3795		4.20658	M16-2
91.4227		4.20616	M16-2
43.9952		4.16675	M16-2
9.35201		4.16568	M16-2
14.0004		4.14655	M16-2
53.2957		4.12869	M16-2
80.8634		4.12846	M16-2
204.968		4.12627	M16-2
49.3007		4.11784	M16-2
23.581		4.11449	M16-2
4.33066		4.10925	M16-2
27.6988		4.10638	M16-2
6.12053		4.07623	M16-2
348.753		4.06994	M16-2
0.600999		4.0626	M16-2
100.387		4.05973	M16-2
18.8316		4.02834	M16-2
40.9424		4.02169	M16-2
29.4798		4.01528	M16-2
101.223		3.97335	M16-2
64.558		3.94114	M16-2
1.27168		3.9335	M16-2
43.306		3.90943	M16-2
65.9427		3.90874	M16-2
24.8703		3.88557	M16-2
36.1208		3.88011	M16-2
21.6645		3.86828	M16-2
8.79335		3.86227	M16-2
252.627		3.85009	M16-2
10.766		3.84631	M16-2
42.1609		3.8447	M16-2
16.0304		3.83283	M16-2
18.3687		3.82194	M16-2
64.1943		3.81767	M16-2
38.7383		3.81123	M16-2
28.9355		3.79675	M16-2
13.4269		3.79594	M16-2
95.2521		3.79457	M16-2
99.4024		3.78648	M16-2
75.7566		3.77924	M16-2
10.2145		3.77405	M16-2
12.6117		3.76886	M16-2
27.2815		3.7314	M16-2
14.3804		3.72807	M16-2
15.2651		3.70836	M16-2
37.4222		3.70098	M16-2
216.467		3.67402	M16-2
10.1371		3.67334	M16-2
32.5654		3.67323	M16-2
53.6994		3.65351	M16-2
78.5156		3.64867	M16-2
16.9501		3.64613	M16-2
26.2398		3.64352	M16-2
32.452		3.63869	M16-2
87.6511		3.63679	M16-2
97.1504		3.61607	M16-2
35.6643		3.60996	M16-2
4.91769		3.60936	M16-2
0.378344		3.59904	M16-2
72.376		3.58566	M16-2
26.9254		3.57539	M16-2
64.735		3.5745	M16-2
6.06608		3.55966	M16-2
32.265		3.55739	M16-2
18.0385		3.55072	M16-2
3.80441		3.54825	M16-2
43.4569		3.54555	M16-2
61.7307		3.54505	M16-2
14.8994		3.54035	M16-2
51.0392		3.53778	M16-2
15.4084		3.52104	M16-2
0.694195		3.51837	M16-2
85.8559		3.51089	M16-2
161.785		3.50282	M16-2
21.6403		3.49708	M16-2
97.0187		3.4938	M16-2
1.19923		3.49228	M16-2
84.8866		3.49022	M16-2
1.1544		3.46789	M16-2
17.4697		3.4649	M16-2
2.87495		3.4351	M16-2
0.490117		3.43158	M16-2
2.80339		3.42784	M16-2
24.0546		3.42301	M16-2
5.02826		3.41967	M16-2
3.59425		3.41129	M16-2
26.2592		3.39743	M16-2
8.75955		3.39633	M16-2
116.294		3.38524	M16-2
6.69049		3.38424	M16-2
39.9394		3.37654	M16-2
13.2892		3.37653	M16-2
310.256		3.36109	M16-2
22.4119		3.3593	M16-2
20.2538		3.35843	M16-2
6.66715		3.35285	M16-2
226.088		3.33783	M16-2
98.7366		3.32939	M16-2
22.9647		3.32922	M16-2
208.926		3.32538	M16-2
3.65373		3.31884	M16-2
3.71339		3.3081	M16-2
7.39185		3.30411	M16-2
19.1338		3.29835	M16-2
19.7571		3.29769	M16-2
7.18492		3.29644	M16-2
6.85551		3.29415	M16-2
57.2148		3.28112	M16-2
3.65227		3.27879	M16-2
9.70697		3.25574	M16-2
14.9741		3.25101	M16-2
3.57383		3.24702	M16-2
59.1204		3.24148	M16-2
42.9704		3.2237	M16-2
58.209		3.22177	M16-2
3.37129		3.22027	M16-2
1.21769		3.21455	M16-2
9.41053		3.20942	M16-2
100.206		3.20655	M16-2
25.1397		3.1869	M16-2
1.12343		3.17707	M16-2
25.3692		3.17394	M16-2
175.116		3.15841	M16-2
5.01224		3.14389	M16-2
10.0886		3.14149	M16-2
129.995		3.13964	M16-2
4.87529		3.12801	M16-2
9.86117		3.12466	M16-2
17.43		3.12281	M16-2
0.253196		3.11887	M16-2
6.96498		3.11182	M16-2
16.0571		3.1051	M16-2
23.6916		3.08992	M16-2
5.49267		3.08823	M16-2
3.65093		3.07169	M16-2
338.835		3.05811	M16-2
45.5231		3.05548	M16-2
7.31609		3.05494	M16-2
1.75702		3.03123	M16-2
19.1834		3.01937	M16-2
171.814		3.00816	M16-2
1.89693		3.0068	M16-2
12.2295		2.99825	M16-2
15.2654		2.99817	M16-2
2.11064		2.99807	M16-2
338.061		2.99793	M16-2
88.9851		2.99253	M16-2
20.3171		2.98508	M16-2
42.116		2.97317	M16-2
56.9117		2.95313	M16-2
2.15995		2.94099	M16-2
122.768		2.93655	M16-2
34.8057		2.92079	M16-2
227.478		2.91141	M16-2
13.8235		2.9078	M16-2
30.0801		2.89614	M16-2
49.2034		2.87014	M16-2
44.1442		2.86219	M16-2
9.21345		2.85873	M16-2
12.8125		2.84981	M16-2
32.2464		2.84218	M16-2
63.9716		2.82671	M16-2
48.5311		2.81718	M16-2
10.9821		2.81041	M16-2
9.96369		2.80175	M16-2
35.4328		2.79954	M16-2
1.3098		2.78798	M16-2
10.8408		2.77384	M16-2
5.5117		2.75379	M16-2
1.92136		2.7507	M16-2
64.4975		2.74174	M16-2
2.8209		2.73687	M16-2
4.61836		2.73556	M16-2
29.0611		2.69218	M16-2
8.68813		2.68794	M16-2
9.50567		2.65437	M16-2
60.8798		2.64787	M16-2
5.12674		2.64624	M16-2
24.7149		2.64079	M16-2
1.59051		2.62058	M16-2
41.9966		2.61318	M16-2
		2.59447	M16-2
62.9967		2.59182	M16-2
62.9673		2.58719	M16-2
6.97436		2.5866	M16-2
4.07145		2.5841	M16-2
148.874		2.58179	M16-2
17.5752		2.56484	M16-2
39.399		2.5591	M16-2
124.172		2.55183	M16-2
0.181608		2.5505	M16-2
3.30986		2.54736	M16-2
33.2258		2.54561	M16-2
1.02221		2.54158	M16-2
0.164007		2.54118	M16-2
59.5361		2.53158	M16-2
36.2276		2.52978	M16-2
35.6198		2.5267	M16-2
8.56899		2.51841	M16-2
37.9372		2.51143	M16-2
139.986		2.50669	M16-2
12.1784		2.50354	M16-2
29.1565		2.49935	M16-2
9.21496		2.49807	M16-2
6.86275		2.47719	M16-2
9.64769		2.45868	M16-2
1.29294		2.4518	M16-2
8.07821		2.44594	M16-2
188.847		2.4437	M16-2
66.2788		2.42697	M16-2
0.174333		2.41315	M16-2
31.264		2.41045	M16-2
0.831197		2.40866	M16-2
55.5049		2.40328	M16-2
19.9189		2.39241	M16-2
3.9316		2.38961	M16-2
2.15537		2.3666	M16-2
83.7322		2.36072	M16-2
43.1359		2.35189	M16-2
4.92067		2.34408	M16-2
11.3763		2.32719	M16-2
4.26851		2.3138	M16-2
0.974027		2.30492	M16-2
0.903711		2.29748	M16-2
53.9264		2.2884	M16-2
12.8271		2.27335	M16-2
5.89853		2.26823	M16-2
7.75117		2.2677	M16-2
5.95371		2.26714	M16-2
27.3039		2.26235	M16-2
13.6527		2.24236	M16-2
14.3849		2.24169	M16-2
29.1265		2.19556	M16-2
16.898		2.19453	M16-2
104.365		2.19088	M16-2
0.126605		2.18638	M16-2
64.674		2.1789	M16-2
9.67163		2.14109	M16-2
38.6839		2.13558	M16-2
50.307		2.12394	M16-2
9.87205		2.10847	M16-2
0.762687		2.10753	M16-2
4.57853		2.10488	M16-2
7.29274		2.10467	M16-2
23.3675		2.08825	M16-2
2.18041		2.08742	M16-2
3.59151		2.05177	M16-2
18.386		2.04618	M16-2
20.5498		2.03823	M16-2
55.3352		2.0318	M16-2
10.5921		2.03008	M16-2
27.5281		2.01053	M16-2
93.1898		2.00165	M16-2
14.3217		1.98342	M16-2
0.148644		1.96802	M16-2
20.7671		1.9619	M16-2
41.9497		1.94084	M16-2
3.47848		1.9125	M16-2
0.366774		1.90391	M16-2
23.4325		1.901	M16-2
2.97402		1.88558	M16-2
11.291		1.86869	M16-2
0.955411		1.8609	M16-2
4.74421		1.84734	M16-2
17.894		1.84189	M16-2
51.7564		1.82167	M16-2
6.37122		1.81444	M16-2
0.17135		1.80277	M16-2
5.27876		1.76888	M16-2
7.49399		1.76585	M16-2
25.3317		1.76175	M16-2
42.9473		1.75837	M16-2
10.9392		1.74106	M16-2
7.69347		1.66688	M16-2
58.712		1.64763	M16-2
5.25662		1.57795	M16-2
2.06295		1.5651	M16-2
1.44498		1.55352	M16-2
3.26494		1.53078	M16-2
5.31057		1.52114	M16-2
9.4536		1.50228	M16-2
7.2212		1.4744	M16-2
0.103001		1.39932	M16-2
10.485		1.39631	M16-2
6.23608		1.3736	M16-2
4.04058		1.3693	M16-2
5.50523		1.33837	M16-2
4.71956		1.33168	M16-2
4.25233		1.32864	M16-2
5.61362		1.32594	M16-2
1.15086		1.31435	M16-2
8.48681		1.29768	M16-2
7.77865		1.29662	M16-2
20.1289		1.28847	M16-2
12.6425		1.25828	M16-2
4.8662		1.25688	M16-2
8.92516		1.24705	M16-2
2.91397		1.24529	M16-2
7.38504		1.22787	M16-2
342.723		1.20175	M16-2
0.658595		1.17428	M16-2
0.642173		1.1692	M16-2
3.02072		1.11685	M16-2
0.0111841		1.10236	M16-2
10.9507		1.09937	M16-2
23.2379		1.07316	M16-2
19.5177		1.06295	M16-2
16.1194		1.05116	M16-2
		12.6151	M16-1
		10.0866	M16-1
		10.0167	M16-1
		9.93192	M16-1
		9.88337	M16-1
		9.83265	M16-1
		9.42302	M16-1
		9.39809	M16-1
		9.36925	M16-1
		9.36188	M16-1
		9.2665	M16-1
		9.23067	M16-1
		9.04364	M16-1
		8.9257	M16-1
		8.92275	M16-1
		8.6177	M16-1
		8.58635	M16-1
		8.49087	M16-1
		8.46581	M16-1
		8.44729	M16-1
		8.44272	M16-1
		8.41378	M16-1
		8.38501	M16-1
		8.22333	M16-1
		8.18634	M16-1
		8.12825	M16-1
		8.03357	M16-1
		8.01527	M16-1
		7.98164	M16-1
		7.9429	M16-1
		7.93879	M16-1
		7.86997	M16-1
		7.86378	M16-1
		7.85576	M16-1
		7.77793	M16-1
		7.76942	M16-1
		7.76932	M16-1
		7.73836	M16-1
		7.55198	M16-1
		7.54294	M16-1
		7.53772	M16-1
		7.52956	M16-1
		7.52242	M16-1
		7.51381	M16-1
		7.48101	M16-1
		7.46556	M16-1
		7.4259	M16-1
		7.41172	M16-1
		7.40834	M16-1
		7.33375	M16-1
		7.32909	M16-1
		7.281	M16-1
		7.25834	M16-1
		7.24004	M16-1
		7.21737	M16-1
		7.18269	M16-1
		7.16601	M16-1
		7.16471	M16-1
		7.16412	M16-1
		7.15006	M16-1
		7.14729	M16-1
		7.1035	M16-1
		7.04387	M16-1
		7.02684	M16-1
		7.02498	M16-1
		7.0089	M16-1
		6.9829	M16-1
		6.96941	M16-1
		6.90815	M16-1
		6.90289	M16-1
		6.8514	M16-1
		6.78682	M16-1
		6.77465	M16-1
		6.766	M16-1
		6.75477	M16-1
		6.74886	M16-1
		6.73815	M16-1
		6.72285	M16-1
		6.69295	M16-1
		6.67864	M16-1
		6.67728	M16-1
		6.63977	M16-1
		6.62917	M16-1
		6.58281	M16-1
		6.56708	M16-1
		6.54073	M16-1
		6.52352	M16-1
		6.51395	M16-1
		6.50298	M16-1
		6.49955	M16-1
		6.49715	M16-1
		6.42275	M16-1
		6.4028	M16-1
		6.34053	M16-1
		6.32993	M16-1
		6.28075	M16-1
		6.23425	M16-1
		6.2011	M16-1
		6.19957	M16-1
		6.18537	M16-1
		6.18207	M16-1
		6.13358	M16-1
		6.06037	M16-1
		6.0355	M16-1
		6.00945	M16-1
		5.99086	M16-1
		5.98462	M16-1
		5.97717	M16-1
		5.96618	M16-1
		5.90576	M16-1
		5.89919	M16-1
		5.89909	M16-1
		5.84304	M16-1
		5.81773	M16-1
		5.80553	M16-1
		5.80073	M16-1
		5.78681	M16-1
		5.78295	M16-1
		5.74756	M16-1
		5.73356	M16-1
		5.7145	M16-1
		5.70933	M16-1
		5.68773	M16-1
		5.66767	M16-1
		5.66379	M16-1
		5.65867	M16-1
		5.62644	M16-1
		5.60382	M16-1
		5.58029	M16-1
		5.55261	M16-1
		5.54479	M16-1
		5.52079	M16-1
		5.51679	M16-1
		5.48579	M16-1
		5.48028	M16-1
		5.479	M16-1
		5.47303	M16-1
		5.46606	M16-1
		5.41752	M16-1
		5.40887	M16-1
		5.39146	M16-1
		5.3664	M16-1
		5.33867	M16-1
		5.33426	M16-1
		5.33067	M16-1
		5.32949	M16-1
		5.319	M16-1
		5.31382	M16-1
		5.28482	M16-1
		5.27299	M16-1
		5.27197	M16-1
		5.26383	M16-1
		5.25366	M16-1
		5.23626	M16-1
		5.23577	M16-1
		5.2125	M16-1
		5.21161	M16-1
		5.19766	M16-1
		5.18504	M16-1
		5.14977	M16-1
		5.14683	M16-1
		5.14237	M16-1
		5.13027	M16-1
		5.11749	M16-1
		5.11723	M16-1
		5.11714	M16-1
		5.10697	M16-1
		5.10441	M16-1
		5.10068	M16-1
		5.09653	M16-1
		5.07981	M16-1
		5.07629	M16-1
		5.0752	M16-1
		5.07043	M16-1
		5.06895	M16-1
		5.0628	M16-1
		5.04934	M16-1
		5.04682	M16-1
		5.03178	M16-1
		5.01127	M16-1
		4.99829	M16-1
		4.98876	M16-1
		4.98431	M16-1
		4.97989	M16-1
		4.97953	M16-1
		4.97635	M16-1
		4.96782	M16-1
		4.96219	M16-1
		4.94789	M16-1
		4.94542	M16-1
		4.93861	M16-1
		4.93515	M16-1
		4.92462	M16-1
		4.92315	M16-1
		4.92209	M16-1
		4.91175	M16-1
		4.90616	M16-1
		4.89893	M16-1
		4.89315	M16-1
		4.88262	M16-1
		4.87699	M16-1
		4.87135	M16-1
		4.86255	M16-1
		4.85133	M16-1
		4.84758	M16-1
		4.8319	M16-1
		4.83077	M16-1
		4.82588	M16-1
		4.82061	M16-1
		4.80659	M16-1
		4.80481	M16-1
		4.80202	M16-1
		4.79714	M16-1
		4.78667	M16-1
		4.78421	M16-1
		4.78038	M16-1
		4.75989	M16-1
		4.75702	M16-1
		4.73947	M16-1
		4.7352	M16-1
		4.73443	M16-1
		4.67655	M16-1
		4.65345	M16-1
		4.6294	M16-1
		4.61626	M16-1
		4.60318	M16-1
		4.60267	M16-1
		4.5949	M16-1
		4.585	M16-1
		4.55469	M16-1
		4.54134	M16-1
		4.53544	M16-1
		4.51563	M16-1
		4.49358	M16-1
		4.48916	M16-1
		4.46912	M16-1
		4.46371	M16-1
		4.46094	M16-1
		4.44957	M16-1
		4.44897	M16-1
		4.44397	M16-1
		4.4096	M16-1
		4.39211	M16-1
		4.39075	M16-1
		4.39045	M16-1
		4.33893	M16-1
		4.32079	M16-1
		4.30519	M16-1
		4.29943	M16-1
		4.29151	M16-1
		4.28189	M16-1
		4.24999	M16-1
		4.24763	M16-1
		4.24552	M16-1
		4.24325	M16-1
		4.23543	M16-1
		4.21255	M16-1
		4.21121	M16-1
		4.19185	M16-1
		4.18745	M16-1
		4.17671	M16-1
		4.14253	M16-1
		4.13441	M16-1
		4.12985	M16-1
		4.12983	M16-1
		4.12973	M16-1
		4.12206	M16-1
		4.11541	M16-1
		4.1036	M16-1
		4.0948	M16-1
		4.08634	M16-1
		4.08035	M16-1
		4.05989	M16-1
		4.05691	M16-1
		4.05589	M16-1
		4.04557	M16-1
		4.03995	M16-1
		4.02663	M16-1
		4.00318	M16-1
		3.9997	M16-1
		3.99728	M16-1
		3.99538	M16-1
		3.98996	M16-1
		3.98913	M16-1
		3.98583	M16-1
		3.98132	M16-1
		3.96729	M16-1
		3.94891	M16-1
		3.9293	M16-1
		3.92884	M16-1
		3.91859	M16-1
		3.90253	M16-1
		3.89294	M16-1
		3.88224	M16-1
		3.88194	M16-1
		3.85309	M16-1
		3.83647	M16-1
		3.83387	M16-1
		3.83145	M16-1
		3.82958	M16-1
		3.82436	M16-1
		3.8236	M16-1
		3.82308	M16-1
		3.81225	M16-1
		3.80781	M16-1
		3.80148	M16-1
		3.79792	M16-1
		3.79459	M16-1
		3.79148	M16-1
		3.7887	M16-1
		3.78196	M16-1
		3.78184	M16-1
		3.76893	M16-1
		3.76089	M16-1
		3.75974	M16-1
		3.75844	M16-1
		3.74264	M16-1
		3.73338	M16-1
		3.72143	M16-1
		3.71792	M16-1
		3.69692	M16-1
		3.68343	M16-1
		3.66462	M16-1
		3.66298	M16-1
		3.65241	M16-1
		3.65057	M16-1
		3.64953	M16-1
		3.64455	M16-1
		3.63269	M16-1
		3.62791	M16-1
		3.61187	M16-1
		3.60667	M16-1
		3.60045	M16-1
		3.59322	M16-1
		3.58372	M16-1
		3.57515	M16-1
		3.55593	M16-1
		3.54887	M16-1
		3.54034	M16-1
		3.51234	M16-1
		3.51047	M16-1
		3.4944	M16-1
		3.48887	M16-1
		3.48494	M16-1
		3.48242	M16-1
		3.47731	M16-1
		3.46715	M16-1
		3.46368	M16-1
		3.46105	M16-1
		3.45103	M16-1
		3.42716	M16-1
		3.42158	M16-1
		3.40886	M16-1
		3.39515	M16-1
		3.39286	M16-1
		3.38914	M16-1
		3.38214	M16-1
		3.37329	M16-1
		3.37165	M16-1
		3.36941	M16-1
		3.36699	M16-1
		3.36248	M16-1
		3.35585	M16-1
		3.34352	M16-1
		3.34235	M16-1
		3.33604	M16-1
		3.33371	M16-1
		3.33156	M16-1
		3.32426	M16-1
		3.31659	M16-1
		3.30775	M16-1
		3.29749	M16-1
		3.28606	M16-1
		3.28526	M16-1
		3.28449	M16-1
		3.28386	M16-1
		3.27406	M16-1
		3.27383	M16-1
		3.2687	M16-1
		3.26448	M16-1
		3.24011	M16-1
		3.24005	M16-1
		3.23353	M16-1
		3.21748	M16-1
		3.21343	M16-1
		3.21248	M16-1
		3.1881	M16-1
		3.18789	M16-1
		3.18227	M16-1
		3.17134	M16-1
		3.16589	M16-1
		3.16366	M16-1
		3.15153	M16-1
		3.1381	M16-1
		3.10622	M16-1
		3.1061	M16-1
		3.10158	M16-1
		3.09359	M16-1
		3.08808	M16-1
		3.08173	M16-1
		3.08058	M16-1
		3.07709	M16-1
		3.07052	M16-1
		3.06468	M16-1
		3.06048	M16-1
		3.05391	M16-1
		3.05296	M16-1
		3.04818	M16-1
		3.04182	M16-1
		3.02315	M16-1
		3.01896	M16-1
		3.0034	M16-1
		2.99367	M16-1
		2.98628	M16-1
		2.96708	M16-1
		2.95304	M16-1
		2.95211	M16-1
		2.94927	M16-1
		2.94398	M16-1
		2.9251	M16-1
		2.92381	M16-1
		2.92378	M16-1
		2.9165	M16-1
		2.91217	M16-1
		2.90568	M16-1
		2.89171	M16-1
		2.88975	M16-1
		2.88252	M16-1
		2.87302	M16-1
		2.85419	M16-1
		2.84831	M16-1
		2.83889	M16-1
		2.82541	M16-1
		2.80203	M16-1
		2.79872	M16-1
		2.7825	M16-1
		2.76586	M16-1
		2.76584	M16-1
		2.75251	M16-1
		2.75201	M16-1
		2.74472	M16-1
		2.73817	M16-1
		2.73518	M16-1
		2.7336	M16-1
		2.72579	M16-1
		2.72514	M16-1
		2.71511	M16-1
		2.7125	M16-1
		2.70965	M16-1
		2.70607	M16-1
		2.70508	M16-1
		2.69705	M16-1
		2.68551	M16-1
		2.68277	M16-1
		2.68044	M16-1
		2.67957	M16-1
		2.67494	M16-1
		2.66708	M16-1
		2.64885	M16-1
		2.6179	M16-1
		2.6012	M16-1
		2.59779	M16-1
		2.5945	M16-1
		2.5897	M16-1
		2.58046	M16-1
		2.57387	M16-1
		2.56965	M16-1
		2.56287	M16-1
		2.5591	M16-1
		2.55455	M16-1
		2.55194	M16-1
		2.5332	M16-1
		2.52037	M16-1
		2.51159	M16-1
		2.49764	M16-1
		2.49375	M16-1
		2.48139	M16-1
		2.4757	M16-1
		2.46947	M16-1
		2.45236	M16-1
		2.44588	M16-1
		2.43145	M16-1
		2.4282	M16-1
		2.42609	M16-1
		2.42351	M16-1
		2.42049	M16-1
		2.41371	M16-1
		2.40822	M16-1
		2.4069	M16-1
		2.40429	M16-1
		2.40213	M16-1
		2.40143	M16-1
		2.40123	M16-1
		2.377	M16-1
		2.35253	M16-1
		2.34502	M16-1
		2.33262	M16-1
		2.32625	M16-1
		2.32337	M16-1
		2.32309	M16-1
		2.30076	M16-1
		2.28183	M16-1
		2.27629	M16-1
		2.2676	M16-1
		2.22616	M16-1
		2.20679	M16-1
		2.20353	M16-1
		2.20322	M16-1
		2.20247	M16-1
		2.20178	M16-1
		2.19687	M16-1
		2.19051	M16-1
		2.18859	M16-1
		2.1828	M16-1
		2.17696	M16-1
		2.17622	M16-1
		2.17504	M16-1
		2.17028	M16-1
		2.16961	M16-1
		2.16513	M16-1
		2.15282	M16-1
		2.15266	M16-1
		2.14684	M16-1
		2.14011	M16-1
		2.13505	M16-1
		2.12911	M16-1
		2.12445	M16-1
		2.12211	M16-1
		2.11046	M16-1
		2.09928	M16-1
		2.09274	M16-1
		2.07268	M16-1
		2.07151	M16-1
		2.04241	M16-1
		2.00747	M16-1
		2.00728	M16-1
		2.00433	M16-1
		1.99471	M16-1
		1.98231	M16-1
		1.97508	M16-1
		1.97033	M16-1
		1.96751	M16-1
		1.9667	M16-1
		1.96185	M16-1
		1.95576	M16-1
		1.92143	M16-1
		1.91462	M16-1
		1.87628	M16-1
		1.86467	M16-1
		1.85527	M16-1
		1.81984	M16-1
		1.8128	M16-1
		1.80182	M16-1
		1.75856	M16-1
		1.74201	M16-1
		1.72837	M16-1
		1.72205	M16-1
		1.71013	M16-1
		1.70149	M16-1
		1.69159	M16-1
		1.63648	M16-1
		1.61945	M16-1
		1.61661	M16-1
		1.60703	M16-1
		1.60439	M16-1
		1.58331	M16-1
		1.57682	M16-1
		1.56567	M16-1
		1.55175	M16-1
		1.5104	M16-1
		1.50104	M16-1
		1.48131	M16-1
		1.47362	M16-1
		1.42762	M16-1
		1.41907	M16-1
		1.41044	M16-1
		1.38057	M16-1
		1.33396	M16-1
		1.31618	M16-1
		1.31065	M16-1
		1.27582	M16-1
		1.26865	M16-1
		1.25354	M16-1
		1.22547	M16-1
		1.16736	M16-1
		1.14205	M16-1
		1.13739	M16-1
		1.10947	M16-1
		1.07043	M16-1
		12.7618	M16-2
		11.1257	M16-2
		10.8119	M16-2
		10.6414	M16-2
		10.231	M16-2
		10.1882	M16-2
		10.1378	M16-2
		9.73404	M16-2
		9.72249	M16-2
		9.54285	M16-2
		9.50716	M16-2
		9.40078	M16-2
		9.24036	M16-2
		9.0781	M16-2
		9.06674	M16-2
		9.03442	M16-2
		8.94403	M16-2
		8.76056	M16-2
		8.65367	M16-2
		8.60406	M16-2
		8.53048	M16-2
		8.44133	M16-2
		8.32152	M16-2
		8.3204	M16-2
		8.24372	M16-2
		8.21479	M16-2
		8.18635	M16-2
		8.13291	M16-2
		8.0952	M16-2
		7.97733	M16-2
		7.85562	M16-2
		7.84598	M16-2
		7.82521	M16-2
		7.78871	M16-2
		7.50114	M16-2
		7.49639	M16-2
		7.42968	M16-2
		7.40028	M16-2
		7.39053	M16-2
		7.26532	M16-2
		7.2024	M16-2
		7.17335	M16-2
		7.16684	M16-2
		7.16153	M16-2
		7.13548	M16-2
		7.07684	M16-2
		7.06518	M16-2
		7.04712	M16-2
		7.03509	M16-2
		6.95584	M16-2
		6.94248	M16-2
		6.88296	M16-2
		6.84573	M16-2
		6.83758	M16-2
		6.80009	M16-2
		6.76947	M16-2
		6.71189	M16-2
		6.6998	M16-2
		6.69104	M16-2
		6.63029	M16-2
		6.6284	M16-2
		6.59099	M16-2
		6.52112	M16-2
		6.50909	M16-2
		6.49404	M16-2
		6.47389	M16-2
		6.4703	M16-2
		6.41773	M16-2
		6.40746	M16-2
		6.40489	M16-2
		6.4026	M16-2
		6.34815	M16-2
		6.27956	M16-2
		6.25698	M16-2
		6.22447	M16-2
		6.21409	M16-2
		6.17236	M16-2
		6.12699	M16-2
		6.10734	M16-2
		6.07794	M16-2
		6.06793	M16-2
		6.03818	M16-2
		6.03761	M16-2
		6.02913	M16-2
		6.02339	M16-2
		5.95939	M16-2
		5.9436	M16-2
		5.94167	M16-2
		5.90566	M16-2
		5.87128	M16-2
		5.86428	M16-2
		5.83419	M16-2
		5.81145	M16-2
		5.79981	M16-2
		5.78139	M16-2
		5.66546	M16-2
		5.63654	M16-2
		5.634	M16-2
		5.62549	M16-2
		5.62461	M16-2
		5.61356	M16-2
		5.57321	M16-2
		5.55698	M16-2
		5.55377	M16-2
		5.53244	M16-2
		5.52873	M16-2
		5.48304	M16-2
		5.47891	M16-2
		5.46379	M16-2
		5.43189	M16-2
		5.40255	M16-2
		5.39148	M16-2
		5.38999	M16-2
		5.38487	M16-2
		5.37864	M16-2
		5.34386	M16-2
		5.32384	M16-2
		5.31564	M16-2
		5.29628	M16-2
		5.25875	M16-2
		5.24807	M16-2
		5.19617	M16-2
		5.18368	M16-2
		5.17335	M16-2
		5.16419	M16-2
		5.13936	M16-2
		5.13756	M16-2
		5.10217	M16-2
		5.09406	M16-2
		5.04934	M16-2
		4.95847	M16-2
		4.93519	M16-2
		4.93263	M16-2
		4.9035	M16-2
		4.89202	M16-2
		4.89171	M16-2
		4.89096	M16-2
		4.87116	M16-2
		4.86052	M16-2
		4.84979	M16-2
		4.84171	M16-2
		4.8195	M16-2
		4.81351	M16-2
		4.81103	M16-2
		4.78246	M16-2
		4.77711	M16-2
		4.7714	M16-2
		4.7606	M16-2
		4.75645	M16-2
		4.75508	M16-2
		4.74062	M16-2
		4.74044	M16-2
		4.72734	M16-2
		4.72191	M16-2
		4.6464	M16-2
		4.62631	M16-2
		4.62366	M16-2
		4.62333	M16-2
		4.61011	M16-2
		4.60655	M16-2
		4.57347	M16-2
		4.56741	M16-2
		4.56601	M16-2
		4.53435	M16-2
		4.51536	M16-2
		4.50704	M16-2
		4.4881	M16-2
		4.48036	M16-2
		4.4683	M16-2
		4.46032	M16-2
		4.45307	M16-2
		4.44813	M16-2
		4.41193	M16-2
		4.39504	M16-2
		4.39163	M16-2
		4.38512	M16-2
		4.37958	M16-2
		4.37036	M16-2
		4.3643	M16-2
		4.3418	M16-2
		4.30317	M16-2
		4.28673	M16-2
		4.28446	M16-2
		4.28114	M16-2
		4.28096	M16-2
		4.27574	M16-2
		4.27238	M16-2
		4.26796	M16-2
		4.26742	M16-2
		4.26459	M16-2
		4.25306	M16-2
		4.2466	M16-2
		4.24409	M16-2
		4.2397	M16-2
		4.22328	M16-2
		4.22095	M16-2
		4.20658	M16-2
		4.20616	M16-2
		4.16675	M16-2
		4.16568	M16-2
		4.14655	M16-2
		4.12869	M16-2
		4.12846	M16-2
		4.12627	M16-2
		4.11784	M16-2
		4.11449	M16-2
		4.10925	M16-2
		4.10638	M16-2
		4.07623	M16-2
		4.06994	M16-2
		4.0626	M16-2
		4.05973	M16-2
		4.02834	M16-2
		4.02169	M16-2
		4.01528	M16-2
		3.97335	M16-2
		3.94114	M16-2
		3.9335	M16-2
		3.90943	M16-2
		3.90874	M16-2
		3.88557	M16-2
		3.88011	M16-2
		3.86828	M16-2
		3.86227	M16-2
		3.85009	M16-2
		3.84631	M16-2
		3.8447	M16-2
		3.83283	M16-2
		3.82194	M16-2
		3.81767	M16-2
		3.81123	M16-2
		3.79675	M16-2
		3.79594	M16-2
		3.79457	M16-2
		3.78648	M16-2
		3.77924	M16-2
		3.77405	M16-2
		3.76886	M16-2
		3.7314	M16-2
		3.72807	M16-2
		3.70836	M16-2
		3.70098	M16-2
		3.67402	M16-2
		3.67334	M16-2
		3.67323	M16-2
		3.65351	M16-2
		3.64867	M16-2
		3.64613	M16-2
		3.64352	M16-2
		3.63869	M16-2
		3.63679	M16-2
		3.61607	M16-2
		3.60996	M16-2
		3.60936	M16-2
		3.59904	M16-2
		3.58566	M16-2
		3.57539	M16-2
		3.5745	M16-2
		3.55966	M16-2
		3.55739	M16-2
		3.55072	M16-2
		3.54825	M16-2
		3.54555	M16-2
		3.54505	M16-2
		3.54035	M16-2
		3.53778	M16-2
		3.52104	M16-2
		3.51837	M16-2
		3.51089	M16-2
		3.50282	M16-2
		3.49708	M16-2
		3.4938	M16-2
		3.49228	M16-2
		3.49022	M16-2
		3.46789	M16-2
		3.4649	M16-2
		3.4351	M16-2
		3.43158	M16-2
		3.42784	M16-2
		3.42301	M16-2
		3.41967	M16-2
		3.41129	M16-2
		3.39743	M16-2
		3.39633	M16-2
		3.38524	M16-2
		3.38424	M16-2
		3.37654	M16-2
		3.37653	M16-2
		3.36109	M16-2
		3.3593	M16-2
		3.35843	M16-2
		3.35285	M16-2
		3.33783	M16-2
		3.32939	M16-2
		3.32922	M16-2
		3.32538	M16-2
		3.31884	M16-2
		3.3081	M16-2
		3.30411	M16-2
		3.29835	M16-2
		3.29769	M16-2
		3.29644	M16-2
		3.29415	M16-2
		3.28112	M16-2
		3.27879	M16-2
		3.25574	M16-2
		3.25101	M16-2
		3.24702	M16-2
		3.24148	M16-2
		3.2237	M16-2
		3.22177	M16-2
		3.22027	M16-2
		3.21455	M16-2
		3.20942	M16-2
		3.20655	M16-2
		3.1869	M16-2
		3.17707	M16-2
		3.17394	M16-2
		3.15841	M16-2
		3.14389	M16-2
		3.14149	M16-2
		3.13964	M16-2
		3.12801	M16-2
		3.12466	M16-2
		3.12281	M16-2
		3.11887	M16-2
		3.11182	M16-2
		3.1051	M16-2
		3.08992	M16-2
		3.08823	M16-2
		3.07169	M16-2
		3.05811	M16-2
		3.05548	M16-2
		3.05494	M16-2
		3.03123	M16-2
		3.01937	M16-2
		3.00816	M16-2
		3.0068	M16-2
		2.99825	M16-2
		2.99817	M16-2
		2.99807	M16-2
		2.99793	M16-2
		2.99253	M16-2
		2.98508	M16-2
		2.97317	M16-2
		2.95313	M16-2
		2.94099	M16-2
		2.93655	M16-2
		2.92079	M16-2
		2.91141	M16-2
		2.9078	M16-2
		2.89614	M16-2
		2.87014	M16-2
		2.86219	M16-2
		2.85873	M16-2
		2.84981	M16-2
		2.84218	M16-2
		2.82671	M16-2
		2.81718	M16-2
		2.81041	M16-2
		2.80175	M16-2
		2.79954	M16-2
		2.78798	M16-2
		2.77384	M16-2
		2.75379	M16-2
		2.7507	M16-2
		2.74174	M16-2
		2.73687	M16-2
		2.73556	M16-2
		2.69218	M16-2
		2.68794	M16-2
		2.65437	M16-2
		2.64787	M16-2
		2.64624	M16-2
		2.64079	M16-2
		2.62058	M16-2
		2.61318	M16-2
		2.59447	M16-2
		2.59182	M16-2
		2.58719	M16-2
		2.5866	M16-2
		2.5841	M16-2
		2.58179	M16-2
		2.56484	M16-2
		2.5591	M16-2
		2.55183	M16-2
		2.5505	M16-2
		2.54736	M16-2
		2.54561	M16-2
		2.54158	M16-2
		2.54118	M16-2
		2.53158	M16-2
		2.52978	M16-2
		2.5267	M16-2
		2.51841	M16-2
		2.51143	M16-2
		2.50669	M16-2
		2.50354	M16-2
		2.49935	M16-2
		2.49807	M16-2
		2.47719	M16-2
		2.45868	M16-2
		2.4518	M16-2
		2.44594	M16-2
		2.4437	M16-2
		2.42697	M16-2
		2.41315	M16-2
		2.41045	M16-2
		2.40866	M16-2
		2.40328	M16-2
		2.39241	M16-2
		2.38961	M16-2
		2.3666	M16-2
		2.36072	M16-2
		2.35189	M16-2
		2.34408	M16-2
		2.32719	M16-2
		2.3138	M16-2
		2.30492	M16-2
		2.29748	M16-2
		2.2884	M16-2
		2.27335	M16-2
		2.26823	M16-2
		2.2677	M16-2
		2.26714	M16-2
		2.26235	M16-2
		2.24236	M16-2
		2.24169	M16-2
		2.19556	M16-2
		2.19453	M16-2
		2.19088	M16-2
		2.18638	M16-2
		2.1789	M16-2
		2.14109	M16-2
		2.13558	M16-2
		2.12394	M16-2
		2.10847	M16-2
		2.10753	M16-2
		2.10488	M16-2
		2.10467	M16-2
		2.08825	M16-2
		2.08742	M16-2
		2.05177	M16-2
		2.04618	M16-2
		2.03823	M16-2
		2.0318	M16-2
		2.03008	M16-2
		2.01053	M16-2
		2.00165	M16-2
		1.98342	M16-2
		1.96802	M16-2
		1.9619	M16-2
		1.94084	M16-2
		1.9125	M16-2
		1.90391	M16-2
		1.901	M16-2
		1.88558	M16-2
		1.86869	M16-2
		1.8609	M16-2
		1.84734	M16-2
		1.84189	M16-2
		1.82167	M16-2
		1.81444	M16-2
		1.80277	M16-2
		1.76888	M16-2
		1.76585	M16-2
		1.76175	M16-2
		1.75837	M16-2
		1.74106	M16-2
		1.66688	M16-2
		1.64763	M16-2
		1.57795	M16-2
		1.5651	M16-2
		1.55352	M16-2
		1.53078	M16-2
		1.52114	M16-2
		1.50228	M16-2
		1.4744	M16-2
		1.39932	M16-2
		1.39631	M16-2
		1.3736	M16-2
		1.3693	M16-2
		1.33837	M16-2
		1.33168	M16-2
		1.32864	M16-2
		1.32594	M16-2
		1.31435	M16-2
		1.29768	M16-2
		1.29662	M16-2
		1.28847	M16-2
		1.25828	M16-2
		1.25688	M16-2
		1.24705	M16-2
		1.24529	M16-2
		1.22787	M16-2
		1.20175	M16-2
		1.17428	M16-2
		1.1692	M16-2
		1.11685	M16-2
		1.10236	M16-2
		1.09937	M16-2
		1.07316	M16-2
		1.06295	M16-2
		1.05116	M16-2
	186.465	12.6151	M16-1
	6.31446	10.0866	M16-1
	21.967	10.0167	M16-1
	36.4765	9.93192	M16-1
	24.2711	9.88337	M16-1
	9.54046	9.83265	M16-1
		9.42302	M16-1
	74.2403	9.39809	M16-1
	88.0523	9.36925	M16-1
	167.747	9.36188	M16-1
	45.3905	9.2665	M16-1
	8.74926	9.23067	M16-1
	13.6683	9.04364	M16-1
	31.3707	8.9257	M16-1
	26.9233	8.92275	M16-1
	0.643675	8.6177	M16-1
	30.0763	8.58635	M16-1
	136.946	8.49087	M16-1
	24.8831	8.46581	M16-1
	49.3125	8.44729	M16-1
	40.5685	8.44272	M16-1
	22.567	8.41378	M16-1
	12.2272	8.38501	M16-1
	17.0441	8.22333	M16-1
	1.13165	8.18634	M16-1
		8.12825	M16-1
	8.88785	8.03357	M16-1
	24.8402	8.01527	M16-1
	79.6851	7.98164	M16-1
	0.322188	7.9429	M16-1
	16.9017	7.93879	M16-1
	58.5091	7.86997	M16-1
	68.178	7.86378	M16-1
	10.0416	7.85576	M16-1
	6.59984	7.77793	M16-1
	10.0654	7.76942	M16-1
	82.3896	7.76932	M16-1
	24.5959	7.73836	M16-1
	68.8436	7.55198	M16-1
	70.5185	7.54294	M16-1
	171.436	7.53772	M16-1
	108.618	7.52956	M16-1
	9.52328	7.52242	M16-1
	196.166	7.51381	M16-1
		7.48101	M16-1
	72.7782	7.46556	M16-1
		7.4259	M16-1
	10.201	7.41172	M16-1
	35.1012	7.40834	M16-1
	23.2441	7.33375	M16-1
	4.8137	7.32909	M16-1
	85.1703	7.281	M16-1
	15.7804	7.25834	M16-1
	2.59741	7.24004	M16-1
	26.0288	7.21737	M16-1
	30.4033	7.18269	M16-1
	5.89285	7.16601	M16-1
	24.2473	7.16471	M16-1
	14.4313	7.16412	M16-1
	10.1354	7.15006	M16-1
		7.14729	M16-1
	8.78635	7.1035	M16-1
	8.07725	7.04387	M16-1
	12.8161	7.02684	M16-1
	2.01087	7.02498	M16-1
	15.6357	7.0089	M16-1
	13.1689	6.9829	M16-1
		6.96941	M16-1
	13.4867	6.90815	M16-1
	4.19492	6.90289	M16-1
	4.71023	6.8514	M16-1
	102.904	6.78682	M16-1
	27.3844	6.77465	M16-1
	22.9557	6.766	M16-1
	51.6743	6.75477	M16-1
	73.2679	6.74886	M16-1
	17.3595	6.73815	M16-1
	55.614	6.72285	M16-1
	13.0822	6.69295	M16-1
	28.9107	6.67864	M16-1
	16.1789	6.67728	M16-1
	6.81598	6.63977	M16-1
	39.0733	6.62917	M16-1
	17.3927	6.58281	M16-1
	30.9096	6.56708	M16-1
	12.1827	6.54073	M16-1
	14.3513	6.52352	M16-1
		6.51395	M16-1
	37.967	6.50298	M16-1
		6.49955	M16-1
	35.3101	6.49715	M16-1
	50.2196	6.42275	M16-1
	30.4047	6.4028	M16-1
	114.104	6.34053	M16-1
	24.3103	6.32993	M16-1
		6.28075	M16-1
	110.309	6.23425	M16-1
	2.50151	6.2011	M16-1
	86.7412	6.19957	M16-1
	111.059	6.18537	M16-1
	6.36214	6.18207	M16-1
	8.12266	6.13358	M16-1
	49.7004	6.06037	M16-1
	7.97201	6.0355	M16-1
	8.14754	6.00945	M16-1
	35.1639	5.99086	M16-1
	34.9281	5.98462	M16-1
	32.4677	5.97717	M16-1
	32.4281	5.96618	M16-1
	7.19012	5.90576	M16-1
	13.1697	5.89919	M16-1
	16.3928	5.89909	M16-1
	16.4155	5.84304	M16-1
	8.36341	5.81773	M16-1
	55.0707	5.80553	M16-1
	61.5412	5.80073	M16-1
	16.101	5.78681	M16-1
	34.7308	5.78295	M16-1
	182.309	5.74756	M16-1
	1.05122	5.73356	M16-1
	28.3586	5.7145	M16-1
	14.1838	5.70933	M16-1
	46.3541	5.68773	M16-1
	150.18	5.66767	M16-1
	44.9897	5.66379	M16-1
	30.2037	5.65867	M16-1
	9.14768	5.62644	M16-1
	10.9117	5.60382	M16-1
	12.0044	5.58029	M16-1
	28.4697	5.55261	M16-1
		5.54479	M16-1
	107.19	5.52079	M16-1
	37.2254	5.51679	M16-1
	9.29983	5.48579	M16-1
	23.8579	5.48028	M16-1
	10.9675	5.479	M16-1
	8.55689	5.47303	M16-1
	20.1941	5.46606	M16-1
	28.4842	5.41752	M16-1
	5.9302	5.40887	M16-1
	128.279	5.39146	M16-1
	2.33581	5.3664	M16-1
	7.6733	5.33867	M16-1
	29.567	5.33426	M16-1
	90.7976	5.33067	M16-1
	8.17106	5.32949	M16-1
		5.319	M16-1
	1.23726	5.31382	M16-1
	46.2606	5.28482	M16-1
	1.05517	5.27299	M16-1
	5.26802	5.27197	M16-1
	39.9907	5.26383	M16-1
	19.9412	5.25366	M16-1
	12.1283	5.23626	M16-1
	34.294	5.23577	M16-1
	16.256	5.2125	M16-1
	54.3396	5.21161	M16-1
	25.4926	5.19766	M16-1
	27.3086	5.18504	M16-1
	3.27932	5.14977	M16-1
	46.2336	5.14683	M16-1
	13.8318	5.14237	M16-1
	141.517	5.13027	M16-1
	23.2274	5.11749	M16-1
	1.51532	5.11723	M16-1
	20.1554	5.11714	M16-1
	1.68337	5.10697	M16-1
	27.5901	5.10441	M16-1
	34.8689	5.10068	M16-1
	10.5458	5.09653	M16-1
	52.1949	5.07981	M16-1
	24.0185	5.07629	M16-1
	47.2608	5.0752	M16-1
	8.66105	5.07043	M16-1
	38.7336	5.06895	M16-1
	100.847	5.0628	M16-1
		5.04934	M16-1
	0.215736	5.04682	M16-1
	83.0081	5.03178	M16-1
	89.4416	5.01127	M16-1
	25.6553	4.99829	M16-1
	67.2361	4.98876	M16-1
	10.4413	4.98431	M16-1
	17.8377	4.97989	M16-1
	35.3715	4.97953	M16-1
	38.7827	4.97635	M16-1
	4.32364	4.96782	M16-1
	2.51842	4.96219	M16-1
	37.6559	4.94789	M16-1
	2.63442	4.94542	M16-1
	5.0844	4.93861	M16-1
	24.6593	4.93515	M16-1
	33.0755	4.92462	M16-1
	0.651188	4.92315	M16-1
	18.663	4.92209	M16-1
	40.5255	4.91175	M16-1
		4.90616	M16-1
	27.6219	4.89893	M16-1
	3.96928	4.89315	M16-1
	20.2526	4.88262	M16-1
	11.1715	4.87699	M16-1
	28.117	4.87135	M16-1
	25.5966	4.86255	M16-1
		4.85133	M16-1
	3.05651	4.84758	M16-1
	23.8968	4.8319	M16-1
	8.24533	4.83077	M16-1
	35.5025	4.82588	M16-1
	68.7372	4.82061	M16-1
	77.055	4.80659	M16-1
	20.0617	4.80481	M16-1
	11.7887	4.80202	M16-1
	9.15472	4.79714	M16-1
	5.51944	4.78667	M16-1
	27.8509	4.78421	M16-1
	8.19735	4.78038	M16-1
	4.26251	4.75989	M16-1
		4.75702	M16-1
	46.0261	4.73947	M16-1
	24.3548	4.7352	M16-1
	17.2037	4.73443	M16-1
	50.3744	4.67655	M16-1
	16.7728	4.65345	M16-1
	1.39049	4.6294	M16-1
	14.3737	4.61626	M16-1
	10.0387	4.60318	M16-1
		4.60267	M16-1
	3.57486	4.5949	M16-1
	13.8248	4.585	M16-1
	53.4361	4.55469	M16-1
		4.54134	M16-1
	23.4427	4.53544	M16-1
		4.51563	M16-1
	32.1977	4.49358	M16-1
	331.592	4.48916	M16-1
	9.35561	4.46912	M16-1
	95.0003	4.46371	M16-1
	129.297	4.46094	M16-1
	3.35422	4.44957	M16-1
	3.62662	4.44897	M16-1
		4.44397	M16-1
	61.3659	4.4096	M16-1
		4.39211	M16-1
	42.0506	4.39075	M16-1
	78.2443	4.39045	M16-1
	1.11824	4.33893	M16-1
	14.8687	4.32079	M16-1
	8.52941	4.30519	M16-1
	8.38048	4.29943	M16-1
	27.5465	4.29151	M16-1
	3.98136	4.28189	M16-1
	16.1394	4.24999	M16-1
	3.90341	4.24763	M16-1
	69.6054	4.24552	M16-1
	69.0197	4.24325	M16-1
		4.23543	M16-1
	11.4911	4.21255	M16-1
	5.98714	4.21121	M16-1
	58.3109	4.19185	M16-1
	81.9917	4.18745	M16-1
	22.6171	4.17671	M16-1
		4.14253	M16-1
	42.4657	4.13441	M16-1
	0.382856	4.12985	M16-1
	16.9909	4.12983	M16-1
	0.50859	4.12973	M16-1
		4.12206	M16-1
	10.4749	4.11541	M16-1
	17.6302	4.1036	M16-1
	20.8854	4.0948	M16-1
	2.40861	4.08634	M16-1
	3.18428	4.08035	M16-1
	5.89327	4.05989	M16-1
	20.6927	4.05691	M16-1
	68.103	4.05589	M16-1
	12.2124	4.04557	M16-1
	3.62038	4.03995	M16-1
	5.15927	4.02663	M16-1
	10.8731	4.00318	M16-1
	20.7208	3.9997	M16-1
	32.1337	3.99728	M16-1
	0.252091	3.99538	M16-1
	3.30948	3.98996	M16-1
	12.4092	3.98913	M16-1
	38.9933	3.98583	M16-1
	21.3828	3.98132	M16-1
	8.47338	3.96729	M16-1
	52.8321	3.94891	M16-1
		3.9293	M16-1
	102.626	3.92884	M16-1
	186.796	3.91859	M16-1
	2.18238	3.90253	M16-1
	3.5752	3.89294	M16-1
	28.9541	3.88224	M16-1
	213.127	3.88194	M16-1
	1.52078	3.85309	M16-1
	9.95301	3.83647	M16-1
	16.5008	3.83387	M16-1
	13.6497	3.83145	M16-1
	2.76042	3.82958	M16-1
	8.57172	3.82436	M16-1
	30.1263	3.8236	M16-1
	8.83416	3.82308	M16-1
	5.65142	3.81225	M16-1
	12.7054	3.80781	M16-1
	8.61447	3.80148	M16-1
	30.9798	3.79792	M16-1
	24.8828	3.79459	M16-1
	28.088	3.79148	M16-1
	73.5103	3.7887	M16-1
	41.5255	3.78196	M16-1
	0.072899	3.78184	M16-1
	8.66719	3.76893	M16-1
	21.915	3.76089	M16-1
	92.3681	3.75974	M16-1
	4.78671	3.75844	M16-1
	20.664	3.74264	M16-1
	7.00443	3.73338	M16-1
	28.6995	3.72143	M16-1
	2.71838	3.71792	M16-1
	4.25974	3.69692	M16-1
		3.68343	M16-1
	10.3177	3.66462	M16-1
	22.5792	3.66298	M16-1
	29.2793	3.65241	M16-1
	6.58811	3.65057	M16-1
	18.4539	3.64953	M16-1
	39.8492	3.64455	M16-1
	0.207536	3.63269	M16-1
	57.2411	3.62791	M16-1
	85.0676	3.61187	M16-1
	5.61243	3.60667	M16-1
	5.07867	3.60045	M16-1
	124.355	3.59322	M16-1
	24.8501	3.58372	M16-1
	5.39011	3.57515	M16-1
	18.6414	3.55593	M16-1
	13.9709	3.54887	M16-1
	33.9831	3.54034	M16-1
	5.30747	3.51234	M16-1
	8.6541	3.51047	M16-1
	4.01076	3.4944	M16-1
	12.8469	3.48887	M16-1
	23.0411	3.48494	M16-1
	166.79	3.48242	M16-1
	52.0929	3.47731	M16-1
	11.9393	3.46715	M16-1
	31.3518	3.46368	M16-1
	11.8456	3.46105	M16-1
		3.45103	M16-1
	20.2217	3.42716	M16-1
	15.238	3.42158	M16-1
	9.47324	3.40886	M16-1
	11.4656	3.39515	M16-1
	20.4713	3.39286	M16-1
	8.66082	3.38914	M16-1
	6.39326	3.38214	M16-1
	13.0626	3.37329	M16-1
	10.436	3.37165	M16-1
	9.81422	3.36941	M16-1
	23.6596	3.36699	M16-1
	24.9323	3.36248	M16-1
	7.54563	3.35585	M16-1
	11.4055	3.34352	M16-1
	24.0697	3.34235	M16-1
	28.1065	3.33604	M16-1
	11.0346	3.33371	M16-1
	0.400658	3.33156	M16-1
	34.9541	3.32426	M16-1
	12.6587	3.31659	M16-1
	4.74437	3.30775	M16-1
	146.459	3.29749	M16-1
	8.68679	3.28606	M16-1
	0.912804	3.28526	M16-1
	20.9059	3.28449	M16-1
	32.5348	3.28386	M16-1
	33.7652	3.27406	M16-1
		3.27383	M16-1
	40.567	3.2687	M16-1
		3.26448	M16-1
	6.86648	3.24011	M16-1
	8.06385	3.24005	M16-1
	6.78144	3.23353	M16-1
	9.47214	3.21748	M16-1
	7.16382	3.21343	M16-1
	45.3895	3.21248	M16-1
	3.92612	3.1881	M16-1
	0.554554	3.18789	M16-1
	5.29257	3.18227	M16-1
	14.5805	3.17134	M16-1
	9.51948	3.16589	M16-1
		3.16366	M16-1
	12.6991	3.15153	M16-1
	12.0791	3.1381	M16-1
	9.1677	3.10622	M16-1
	15.3581	3.1061	M16-1
	7.30782	3.10158	M16-1
	0.128922	3.09359	M16-1
	3.76788	3.08808	M16-1
	25.0958	3.08173	M16-1
	10.3351	3.08058	M16-1
	27.8283	3.07709	M16-1
[truncated: 187 more rows]

## Sheet: Figure 4b3
Total Force [nN]] Gluc	Total Force [nN]] Lact	Media
382.39		M16-2
365.286		M16-2
348.753		M16-2
342.723		M16-2
338.835		M16-2
338.061		M16-2
310.256		M16-2
290.772		M16-2
262.164		M16-2
254.407		M16-2
252.627		M16-2
236.212		M16-2
229.33		M16-2
227.478		M16-2
226.088		M16-2
216.467		M16-2
212.495		M16-2
208.926		M16-2
208.162		M16-2
204.968		M16-2
196.935		M16-2
195.376		M16-2
194.317		M16-2
188.847		M16-2
187.754		M16-2
186.545		M16-2
177.53		M16-2
175.718		M16-2
175.116		M16-2
174.932		M16-2
171.814		M16-2
162.413		M16-2
161.785		M16-2
155.957		M16-2
154.125		M16-2
148.874		M16-2
139.986		M16-2
136.538		M16-2
129.995		M16-2
124.907		M16-2
124.172		M16-2
124.132		M16-2
122.768		M16-2
120.811		M16-2
118.489		M16-2
116.294		M16-2
115.403		M16-2
114.674		M16-2
104.73		M16-2
104.365		M16-2
102.788		M16-2
101.223		M16-2
100.387		M16-2
100.206		M16-2
99.4024		M16-2
98.7366		M16-2
97.1504		M16-2
97.0187		M16-2
96.3802		M16-2
95.2521		M16-2
95.1219		M16-2
94.2354		M16-2
94.1269		M16-2
93.6806		M16-2
93.1898		M16-2
91.4227		M16-2
89.0865		M16-2
88.9851		M16-2
87.6511		M16-2
86.4425		M16-2
86.2028		M16-2
85.8559		M16-2
84.8866		M16-2
83.7322		M16-2
81.5827		M16-2
80.8634		M16-2
79.8491		M16-2
79.6877		M16-2
78.5156		M16-2
76.5528		M16-2
75.7566		M16-2
74.8874		M16-2
72.3795		M16-2
72.376		M16-2
72.3527		M16-2
72.2688		M16-2
70.8005		M16-2
70.4848		M16-2
68.4073		M16-2
67.3924		M16-2
66.9634		M16-2
66.9606		M16-2
66.3417		M16-2
66.2788		M16-2
66.2412		M16-2
66.1385		M16-2
65.9427		M16-2
64.735		M16-2
64.674		M16-2
64.6612		M16-2
64.558		M16-2
64.4975		M16-2
64.1943		M16-2
63.9716		M16-2
63.2727		M16-2
62.9967		M16-2
62.9673		M16-2
62.0365		M16-2
61.7307		M16-2
61.1275		M16-2
60.9952		M16-2
60.8798		M16-2
60.3889		M16-2
60.2514		M16-2
60.1023		M16-2
59.5403		M16-2
59.5361		M16-2
59.268		M16-2
59.1204		M16-2
58.712		M16-2
58.209		M16-2
57.2148		M16-2
56.9117		M16-2
55.5049		M16-2
55.3352		M16-2
53.9264		M16-2
53.6994		M16-2
53.2957		M16-2
51.7564		M16-2
51.0392		M16-2
50.477		M16-2
50.3111		M16-2
50.307		M16-2
49.3007		M16-2
49.2034		M16-2
48.8398		M16-2
48.5311		M16-2
48.1758		M16-2
47.9496		M16-2
47.663		M16-2
47.4004		M16-2
47.3456		M16-2
45.9746		M16-2
45.5231		M16-2
45.4819		M16-2
44.59		M16-2
44.2987		M16-2
44.1442		M16-2
43.9952		M16-2
43.4741		M16-2
43.4569		M16-2
43.306		M16-2
43.1359		M16-2
42.9704		M16-2
42.9473		M16-2
42.6089		M16-2
42.464		M16-2
42.1609		M16-2
42.1609		M16-2
42.116		M16-2
41.9966		M16-2
41.9497		M16-2
41.7391		M16-2
41.6424		M16-2
41.586		M16-2
41.5859		M16-2
40.9424		M16-2
40.4085		M16-2
40.3043		M16-2
39.9394		M16-2
39.399		M16-2
38.7383		M16-2
38.6839		M16-2
37.9372		M16-2
37.4222		M16-2
37.3979		M16-2
36.2276		M16-2
36.1208		M16-2
35.6643		M16-2
35.6198		M16-2
35.4328		M16-2
35.1872		M16-2
34.8057		M16-2
34.6741		M16-2
34.2068		M16-2
34.2063		M16-2
34.0812		M16-2
33.2258		M16-2
33.0374		M16-2
32.9218		M16-2
32.5654		M16-2
32.452		M16-2
32.265		M16-2
32.2464		M16-2
31.8066		M16-2
31.5956		M16-2
31.264		M16-2
30.4122		M16-2
30.0801		M16-2
29.4798		M16-2
29.3385		M16-2
29.1565		M16-2
29.1265		M16-2
29.0611		M16-2
28.9592		M16-2
28.9355		M16-2
27.6988		M16-2
27.5281		M16-2
27.3039		M16-2
27.2815		M16-2
26.9254		M16-2
26.8278		M16-2
26.2592		M16-2
26.2398		M16-2
26.1223		M16-2
25.3692		M16-2
25.3367		M16-2
25.3317		M16-2
25.3315		M16-2
25.1397		M16-2
24.8703		M16-2
24.7149		M16-2
24.0546		M16-2
23.6916		M16-2
23.581		M16-2
23.4325		M16-2
23.3675		M16-2
23.2379		M16-2
23.2366		M16-2
23.0191		M16-2
22.9647		M16-2
22.569		M16-2
22.5516		M16-2
22.4761		M16-2
22.4484		M16-2
22.4119		M16-2
21.6723		M16-2
21.6645		M16-2
21.6403		M16-2
20.7671		M16-2
20.5498		M16-2
20.3171		M16-2
20.2538		M16-2
20.2243		M16-2
20.1289		M16-2
20.1095		M16-2
19.9189		M16-2
19.7571		M16-2
19.5177		M16-2
19.3338		M16-2
19.3069		M16-2
19.1834		M16-2
19.1338		M16-2
18.8316		M16-2
18.6957		M16-2
18.4097		M16-2
18.386		M16-2
18.3687		M16-2
18.2816		M16-2
18.2621		M16-2
18.0467		M16-2
18.0385		M16-2
17.9699		M16-2
17.894		M16-2
17.5752		M16-2
17.4697		M16-2
17.43		M16-2
17.3854		M16-2
17.3158		M16-2
17.2307		M16-2
16.9501		M16-2
16.9429		M16-2
16.931		M16-2
16.898		M16-2
16.3547		M16-2
16.2556		M16-2
16.1194		M16-2
16.0571		M16-2
16.0304		M16-2
16.0204		M16-2
15.7359		M16-2
15.6629		M16-2
15.636		M16-2
15.4084		M16-2
15.3718		M16-2
15.2654		M16-2
15.2651		M16-2
15.1324		M16-2
14.9741		M16-2
14.9253		M16-2
14.8994		M16-2
14.8807		M16-2
14.8453		M16-2
14.6254		M16-2
14.3849		M16-2
14.3804		M16-2
14.3217		M16-2
14.0004		M16-2
13.8235		M16-2
13.6606		M16-2
13.6527		M16-2
13.4269		M16-2
13.2892		M16-2
12.8271		M16-2
12.8125		M16-2
12.8106		M16-2
12.6425		M16-2
12.6117		M16-2
12.2901		M16-2
12.2295		M16-2
12.1784		M16-2
12.0632		M16-2
11.8121		M16-2
11.3763		M16-2
11.291		M16-2
10.9821		M16-2
10.9507		M16-2
10.9392		M16-2
10.8408		M16-2
10.766		M16-2
10.7302		M16-2
10.5921		M16-2
10.5029		M16-2
10.485		M16-2
10.3572		M16-2
10.2145		M16-2
10.1371		M16-2
10.0886		M16-2
9.97831		M16-2
9.96369		M16-2
9.87205		M16-2
9.86117		M16-2
9.70697		M16-2
9.69892		M16-2
9.67352		M16-2
9.67163		M16-2
9.64769		M16-2
9.50567		M16-2
9.4536		M16-2
9.41053		M16-2
9.35201		M16-2
9.25291		M16-2
9.21496		M16-2
9.21345		M16-2
9.14311		M16-2
9.12184		M16-2
8.9971		M16-2
8.92516		M16-2
8.79335		M16-2
8.79061		M16-2
8.78101		M16-2
8.77446		M16-2
8.75955		M16-2
8.69111		M16-2
8.68813		M16-2
8.56899		M16-2
8.48681		M16-2
8.44375		M16-2
8.07821		M16-2
8.06318		M16-2
7.77865		M16-2
7.75117		M16-2
7.69347		M16-2
7.67433		M16-2
7.51221		M16-2
7.49538		M16-2
7.49399		M16-2
7.39185		M16-2
7.38504		M16-2
7.31609		M16-2
7.29274		M16-2
7.2212		M16-2
7.18492		M16-2
7.11983		M16-2
7.11662		M16-2
6.97436		M16-2
6.96498		M16-2
6.86275		M16-2
6.85551		M16-2
6.69049		M16-2
6.66715		M16-2
6.50516		M16-2
6.37122		M16-2
6.23608		M16-2
6.12053		M16-2
6.06608		M16-2
5.95371		M16-2
5.89853		M16-2
5.7993		M16-2
5.67574		M16-2
5.61362		M16-2
5.59949		M16-2
5.5117		M16-2
5.50523		M16-2
5.50065		M16-2
5.49267		M16-2
5.35549		M16-2
5.31057		M16-2
5.27876		M16-2
5.25662		M16-2
5.2261		M16-2
5.156		M16-2
5.12674		M16-2
5.02826		M16-2
5.01576		M16-2
5.01224		M16-2
4.99268		M16-2
4.93492		M16-2
4.93487		M16-2
4.92067		M16-2
4.91769		M16-2
4.87529		M16-2
4.8662		M16-2
4.74421		M16-2
4.71956		M16-2
4.61836		M16-2
4.57853		M16-2
4.33066		M16-2
4.26851		M16-2
4.25233		M16-2
4.10932		M16-2
4.07145		M16-2
4.04058		M16-2
3.9316		M16-2
3.80441		M16-2
3.71339		M16-2
3.65373		M16-2
3.65227		M16-2
3.65093		M16-2
3.59425		M16-2
3.59151		M16-2
3.57383		M16-2
3.47848		M16-2
3.37129		M16-2
3.30986		M16-2
3.26494		M16-2
3.02072		M16-2
3.01045		M16-2
2.99669		M16-2
2.975		M16-2
2.97402		M16-2
2.93077		M16-2
2.91397		M16-2
2.87495		M16-2
2.8209		M16-2
2.80339		M16-2
2.42348		M16-2
2.27044		M16-2
2.26006		M16-2
2.24953		M16-2
2.18041		M16-2
2.15995		M16-2
2.15537		M16-2
2.11064		M16-2
2.06295		M16-2
1.92136		M16-2
1.89693		M16-2
1.75702		M16-2
1.59051		M16-2
1.57088		M16-2
1.51774		M16-2
1.44498		M16-2
1.33716		M16-2
1.3098		M16-2
1.29294		M16-2
1.27168		M16-2
1.24661		M16-2
1.21769		M16-2
1.19923		M16-2
1.1544		M16-2
1.15086		M16-2
1.12343		M16-2
1.02221		M16-2
0.974027		M16-2
0.955411		M16-2
0.903711		M16-2
0.899548		M16-2
0.831197		M16-2
0.768194		M16-2
0.762687		M16-2
0.694195		M16-2
0.658595		M16-2
0.642173		M16-2
0.600999		M16-2
0.578203		M16-2
0.490117		M16-2
0.474086		M16-2
0.380502		M16-2
0.378344		M16-2
0.366774		M16-2
0.336146		M16-2
0.295184		M16-2
0.253196		M16-2
0.186691		M16-2
0.181608		M16-2
0.174333		M16-2
0.17135		M16-2
0.164007		M16-2
0.148644		M16-2
0.126605		M16-2
0.103001		M16-2
0.0111841		M16-2
		M16-2
		M16-1
		M16-2
	331.592	M16-1
	213.127	M16-1
	196.166	M16-1
	186.796	M16-1
	186.465	M16-1
	184.584	M16-1
	182.309	M16-1
	171.436	M16-1
	167.747	M16-1
	166.79	M16-1
	150.18	M16-1
	146.459	M16-1
	145.096	M16-1
	141.517	M16-1
	136.946	M16-1
	129.297	M16-1
	128.279	M16-1
	124.595	M16-1
	124.355	M16-1
	116.89	M16-1
	114.104	M16-1
	111.059	M16-1
	110.309	M16-1
	108.618	M16-1
	107.19	M16-1
	102.904	M16-1
	102.626	M16-1
	100.847	M16-1
	99.1509	M16-1
	95.0003	M16-1
	94.8566	M16-1
	92.3681	M16-1
	90.7976	M16-1
	89.4416	M16-1
	88.0523	M16-1
	87.762	M16-1
	86.7412	M16-1
	85.1703	M16-1
	85.0676	M16-1
	83.7301	M16-1
	83.0081	M16-1
	82.3896	M16-1
	81.9917	M16-1
	79.8082	M16-1
	79.6851	M16-1
	78.2443	M16-1
	77.0622	M16-1
	77.055	M16-1
	74.2403	M16-1
	73.5103	M16-1
	73.2679	M16-1
	72.9969	M16-1
	72.7782	M16-1
	70.5185	M16-1
	70.314	M16-1
	69.6054	M16-1
	69.0197	M16-1
	68.8436	M16-1
	68.7372	M16-1
	68.178	M16-1
	68.103	M16-1
	67.2361	M16-1
	66.8024	M16-1
	65.8909	M16-1
	65.0322	M16-1
	61.5412	M16-1
	61.3659	M16-1
	60.0334	M16-1
	59.0821	M16-1
	58.5091	M16-1
	58.3109	M16-1
	57.2411	M16-1
	55.614	M16-1
	55.0707	M16-1
	54.3396	M16-1
	54.2451	M16-1
	53.4361	M16-1
	52.8321	M16-1
	52.2699	M16-1
	52.1949	M16-1
	52.0929	M16-1
	51.6743	M16-1
	50.3744	M16-1
	50.2196	M16-1
	49.7004	M16-1
	49.3582	M16-1
	49.3125	M16-1
	47.9781	M16-1
	47.2608	M16-1
	47.0132	M16-1
	46.3541	M16-1
	46.2606	M16-1
	46.2336	M16-1
	46.0261	M16-1
	45.5761	M16-1
	45.452	M16-1
	45.3905	M16-1
	45.3895	M16-1
	44.9897	M16-1
	44.048	M16-1
	42.4657	M16-1
	42.0506	M16-1
	41.5792	M16-1
	41.5255	M16-1
	40.5685	M16-1
	40.567	M16-1
	40.5255	M16-1
	40.4395	M16-1
	40.1335	M16-1
	39.9907	M16-1
	39.8492	M16-1
	39.7721	M16-1
	39.0733	M16-1
	38.9933	M16-1
	38.7827	M16-1
	38.7336	M16-1
	37.967	M16-1
	37.6559	M16-1
	37.2254	M16-1
	36.7746	M16-1
	36.4765	M16-1
	36.1883	M16-1
	35.5763	M16-1
	35.5025	M16-1
	35.3715	M16-1
	35.3101	M16-1
	35.1639	M16-1
	35.1012	M16-1
	34.9541	M16-1
	34.9281	M16-1
	34.8689	M16-1
	34.7308	M16-1
	34.3643	M16-1
	34.294	M16-1
	33.9831	M16-1
	33.8752	M16-1
	33.7652	M16-1
	33.559	M16-1
	33.3082	M16-1
	33.0755	M16-1
	32.5348	M16-1
	32.4677	M16-1
	32.4281	M16-1
	32.2075	M16-1
	32.1977	M16-1
	32.1337	M16-1
	31.4951	M16-1
	31.3707	M16-1
	31.3518	M16-1
	31.0174	M16-1
	30.9798	M16-1
	30.9096	M16-1
	30.8274	M16-1
	30.4047	M16-1
	30.4033	M16-1
	30.2037	M16-1
	30.1263	M16-1
	30.0763	M16-1
	29.567	M16-1
	29.2793	M16-1
	28.9541	M16-1
	28.9107	M16-1
	28.6995	M16-1
	28.4842	M16-1
	28.4697	M16-1
	28.3586	M16-1
	28.231	M16-1
	28.117	M16-1
	28.1065	M16-1
	28.088	M16-1
	27.8509	M16-1
	27.8283	M16-1
	27.8152	M16-1
	27.757	M16-1
	27.6219	M16-1
	27.5901	M16-1
	27.5465	M16-1
	27.4944	M16-1
	27.3844	M16-1
	27.3086	M16-1
	26.9233	M16-1
	26.514	M16-1
	26.0288	M16-1
	25.9639	M16-1
	25.6987	M16-1
	25.6553	M16-1
	25.5966	M16-1
	25.5429	M16-1
	25.4926	M16-1
	25.1904	M16-1
	25.0958	M16-1
	25.0179	M16-1
	24.9323	M16-1
	24.8831	M16-1
	24.8828	M16-1
	24.8501	M16-1
	24.8402	M16-1
	24.6593	M16-1
	24.5959	M16-1
	24.5547	M16-1
	24.5035	M16-1
	24.3548	M16-1
	24.3103	M16-1
	24.2711	M16-1
	24.2473	M16-1
	24.0697	M16-1
	24.0185	M16-1
	23.8968	M16-1
	23.8579	M16-1
	23.7807	M16-1
	23.6596	M16-1
	23.4442	M16-1
	23.4427	M16-1
	23.2441	M16-1
	23.2274	M16-1
	23.0411	M16-1
	22.9557	M16-1
	22.6171	M16-1
	22.5792	M16-1
	22.567	M16-1
	22.2636	M16-1
	22.0877	M16-1
	21.967	M16-1
	21.915	M16-1
	21.3828	M16-1
	21.0184	M16-1
	20.9059	M16-1
	20.8854	M16-1
	20.8426	M16-1
	20.7208	M16-1
	20.6927	M16-1
	20.664	M16-1
	20.4713	M16-1
	20.368	M16-1
	20.2526	M16-1
	20.2217	M16-1
	20.1941	M16-1
	20.1554	M16-1
	20.0617	M16-1
	19.9412	M16-1
	19.6654	M16-1
	18.9205	M16-1
	18.663	M16-1
	18.6414	M16-1
	18.6298	M16-1
	18.4998	M16-1
	18.4539	M16-1
	18.3911	M16-1
	18.2053	M16-1
	18.133	M16-1
	17.8377	M16-1
	17.7576	M16-1
	17.6302	M16-1
	17.5	M16-1
	17.3927	M16-1
	17.3595	M16-1
	17.2224	M16-1
	17.2037	M16-1
	17.2012	M16-1
	17.0441	M16-1
	16.9909	M16-1
	16.9017	M16-1
	16.7728	M16-1
	16.5008	M16-1
	16.4155	M16-1
	16.3928	M16-1
	16.256	M16-1
	16.1789	M16-1
	16.1394	M16-1
	16.1176	M16-1
	16.101	M16-1
	15.7804	M16-1
	15.6357	M16-1
	15.5298	M16-1
	15.4924	M16-1
	15.3581	M16-1
	15.238	M16-1
	15.1995	M16-1
	14.8687	M16-1
	14.7844	M16-1
	14.5805	M16-1
	14.5661	M16-1
	14.4313	M16-1
	14.3737	M16-1
	14.3513	M16-1
	14.1838	M16-1
	13.9709	M16-1
	13.8318	M16-1
	13.8248	M16-1
	13.6683	M16-1
	13.6504	M16-1
	13.6497	M16-1
	13.5831	M16-1
	13.4867	M16-1
	13.4677	M16-1
	13.4379	M16-1
	13.2248	M16-1
	13.213	M16-1
	13.1697	M16-1
	13.1689	M16-1
	13.0822	M16-1
	13.0626	M16-1
	12.8469	M16-1
	12.8161	M16-1
	12.7472	M16-1
	12.7054	M16-1
	12.6991	M16-1
	12.6875	M16-1
	12.6587	M16-1
	12.516	M16-1
	12.4092	M16-1
	12.3859	M16-1
	12.381	M16-1
	12.3193	M16-1
	12.2272	M16-1
	12.2124	M16-1
	12.1827	M16-1
	12.1283	M16-1
	12.0791	M16-1
	12.011	M16-1
	12.0044	M16-1
	11.9393	M16-1
	11.8634	M16-1
	11.8456	M16-1
	11.7887	M16-1
	11.5943	M16-1
	11.5525	M16-1
	11.4911	M16-1
	11.4656	M16-1
	11.4055	M16-1
	11.3739	M16-1
	11.2873	M16-1
	11.2663	M16-1
	11.2544	M16-1
	11.1715	M16-1
	11.1309	M16-1
	11.0346	M16-1
	10.9675	M16-1
	10.9117	M16-1
	10.8731	M16-1
	10.6958	M16-1
	10.6	M16-1
	10.5458	M16-1
	10.4749	M16-1
	10.4413	M16-1
	10.436	M16-1
	10.3351	M16-1
	10.3177	M16-1
	10.3105	M16-1
	10.201	M16-1
	10.1354	M16-1
	10.0654	M16-1
	10.0416	M16-1
	10.0387	M16-1
	9.96535	M16-1
	9.95301	M16-1
	9.81422	M16-1
	9.76568	M16-1
	9.67162	M16-1
	9.54046	M16-1
	9.52328	M16-1
	9.51948	M16-1
	9.47324	M16-1
	9.47214	M16-1
	9.35561	M16-1
	9.29983	M16-1
	9.1677	M16-1
	9.15472	M16-1
	9.14768	M16-1
	9.08262	M16-1
	9.07219	M16-1
	8.88785	M16-1
	8.83416	M16-1
	8.81108	M16-1
	8.80348	M16-1
	8.78635	M16-1
	8.74926	M16-1
	8.69416	M16-1
	8.68679	M16-1
	8.66719	M16-1
	8.66105	M16-1
	8.66082	M16-1
	8.6541	M16-1
	8.61447	M16-1
	8.57172	M16-1
	8.55689	M16-1
	8.52941	M16-1
	8.47338	M16-1
	8.38048	M16-1
	8.36341	M16-1
	8.24533	M16-1
	8.19735	M16-1
	8.17106	M16-1
	8.14754	M16-1
	8.12266	M16-1
	8.07725	M16-1
	8.06385	M16-1
	7.97836	M16-1
	7.97201	M16-1
	7.82275	M16-1
	7.6733	M16-1
	7.621	M16-1
	7.54563	M16-1
	7.40697	M16-1
	7.38375	M16-1
	7.30782	M16-1
	7.19012	M16-1
	7.16382	M16-1
	7.11149	M16-1
	7.06875	M16-1
	7.00443	M16-1
	6.99945	M16-1
	6.86648	M16-1
	6.81598	M16-1
	6.78144	M16-1
	6.59984	M16-1
	6.58811	M16-1
	6.49737	M16-1
	6.49222	M16-1
	6.43041	M16-1
	6.39326	M16-1
	6.37893	M16-1
	6.36214	M16-1
	6.31446	M16-1
	6.25705	M16-1
	5.98714	M16-1
	5.9302	M16-1
	5.89327	M16-1
	5.89285	M16-1
	5.88288	M16-1
	5.845	M16-1
	5.65142	M16-1
	5.64112	M16-1
	5.61243	M16-1
	5.57964	M16-1
	5.57825	M16-1
	5.55807	M16-1
	5.51944	M16-1
	5.4383	M16-1
	5.39011	M16-1
	5.30747	M16-1
	5.29257	M16-1
	5.26802	M16-1
	5.22542	M16-1
	5.19444	M16-1
	5.15927	M16-1
	5.0844	M16-1
	5.07867	M16-1
	4.95559	M16-1
	4.95514	M16-1
	4.94069	M16-1
	4.83276	M16-1
	4.8137	M16-1
	4.79593	M16-1
	4.78671	M16-1
	4.76938	M16-1
	4.74437	M16-1
	4.71023	M16-1
	4.70076	M16-1
	4.63854	M16-1
	4.53395	M16-1
	4.46518	M16-1
	4.41188	M16-1
	4.32364	M16-1
	4.26251	M16-1
	4.2616	M16-1
	4.25974	M16-1
	4.19492	M16-1
	4.17225	M16-1
	4.11844	M16-1
	4.01076	M16-1
	4.00906	M16-1
	3.98136	M16-1
	3.96928	M16-1
	3.92612	M16-1
	3.90341	M16-1
	3.8913	M16-1
	3.87062	M16-1
	3.82136	M16-1
	3.76788	M16-1
	3.73346	M16-1
	3.66135	M16-1
	3.62662	M16-1
	3.62038	M16-1
	3.5752	M16-1
	3.57486	M16-1
	3.5249	M16-1
	3.42245	M16-1
	3.36973	M16-1
	3.35422	M16-1
	3.30948	M16-1
	3.28912	M16-1
	3.27932	M16-1
	3.21544	M16-1
	3.18428	M16-1
	3.09485	M16-1
	3.05651	M16-1
	2.92636	M16-1
	2.85657	M16-1
	2.76042	M16-1
	2.71838	M16-1
	2.67036	M16-1
	2.65904	M16-1
	2.63442	M16-1
	2.59741	M16-1
	2.55953	M16-1
	2.53637	M16-1
	2.51842	M16-1
	2.50151	M16-1
	2.44967	M16-1
	2.40861	M16-1
	2.34585	M16-1
	2.33581	M16-1
	2.18238	M16-1
	2.08944	M16-1
	2.02759	M16-1
	2.01087	M16-1
	1.97699	M16-1
	1.82673	M16-1
	1.68337	M16-1
	1.52078	M16-1
	1.51532	M16-1
	1.44829	M16-1
	1.43337	M16-1
	1.39049	M16-1
	1.23726	M16-1
	1.13165	M16-1
	1.11824	M16-1
	1.05517	M16-1
	1.05122	M16-1
	1.04713	M16-1
	0.93345	M16-1
	0.912804	M16-1
	0.909531	M16-1
	0.797693	M16-1
	0.729722	M16-1
	0.651188	M16-1
	0.643675	M16-1
	0.554554	M16-1
	0.50859	M16-1
	0.410519	M16-1
	0.400658	M16-1
	0.382856	M16-1
	0.344766	M16-1
	0.322188	M16-1
	0.252091	M16-1
	0.235366	M16-1
	0.215736	M16-1
	0.207536	M16-1
	0.198906	M16-1
	0.183085	M16-1
	0.128922	M16-1
	0.0729876	M16-1
	0.072899	M16-1
		M16-1

## Sheet: Figure 4c1
Contraction Force [nN]	Contraction velocity (m/s)	Media	Stiffness
342.723	1.92396e-06	M16-2	10kPa
338.061	1.72765e-06	M16-2	10kPa
195.376	1.51465e-06	M16-2	10kPa
97.0187	1.37589e-06	M16-2	10kPa
196.935	1.33369e-06	M16-2	10kPa
60.1023	1.31023e-06	M16-2	10kPa
229.33	1.23922e-06	M16-2	10kPa
177.53	1.2327e-06	M16-2	10kPa
365.286	1.19132e-06	M16-2	10kPa
175.116	1.02439e-06	M16-2	10kPa
118.489	9.81199e-07	M16-2	10kPa
227.478	9.39514e-07	M16-2	10kPa
75.7566	8.98126e-07	M16-2	10kPa
216.467	8.73063e-07	M16-2	10kPa
116.294	8.65577e-07	M16-2	10kPa
155.957	8.63326e-07	M16-2	10kPa
63.2727	8.55921e-07	M16-2	10kPa
94.1269	8.22372e-07	M16-2	10kPa
124.132	7.92024e-07	M16-2	10kPa
99.4024	7.63807e-07	M16-2	10kPa
66.3417	7.57028e-07	M16-2	10kPa
174.932	7.31559e-07	M16-2	10kPa
78.5156	6.97909e-07	M16-2	10kPa
72.3795	6.86728e-07	M16-2	10kPa
43.4569	6.40328e-07	M16-2	10kPa
35.4328	6.10045e-07	M16-2	10kPa
310.256	6.06434e-07	M16-2	10kPa
79.6877	5.93016e-07	M16-2	10kPa
124.907	5.82613e-07	M16-2	10kPa
162.413	5.77697e-07	M16-2	10kPa
175.718	5.69058e-07	M16-2	10kPa
290.772	5.52956e-07	M16-2	10kPa
154.125	5.49343e-07	M16-2	10kPa
104.365	5.12005e-07	M16-2	10kPa
114.674	5.11727e-07	M16-2	10kPa
32.5654	5.10561e-07	M16-2	10kPa
62.0365	5.09947e-07	M16-2	10kPa
51.0392	5.02608e-07	M16-2	10kPa
43.4741	4.97192e-07	M16-2	10kPa
204.968	4.93194e-07	M16-2	10kPa
59.1204	4.81595e-07	M16-2	10kPa
338.835	4.74167e-07	M16-2	10kPa
79.8491	4.72731e-07	M16-2	10kPa
55.3352	4.69028e-07	M16-2	10kPa
76.5528	4.6458e-07	M16-2	10kPa
33.2258	4.41083e-07	M16-2	10kPa
66.1385	4.37206e-07	M16-2	10kPa
27.3039	4.32845e-07	M16-2	10kPa
348.753	4.24464e-07	M16-2	10kPa
98.7366	4.13677e-07	M16-2	10kPa
47.663	4.13206e-07	M16-2	10kPa
48.1758	4.12729e-07	M16-2	10kPa
47.9496	4.08134e-07	M16-2	10kPa
44.59	4.07593e-07	M16-2	10kPa
35.6643	4.0662e-07	M16-2	10kPa
89.0865	3.91413e-07	M16-2	10kPa
95.1219	3.83866e-07	M16-2	10kPa
254.407	3.77886e-07	M16-2	10kPa
67.3924	3.77518e-07	M16-2	10kPa
208.926	3.73907e-07	M16-2	10kPa
44.2987	3.70064e-07	M16-2	10kPa
34.6741	3.56915e-07	M16-2	10kPa
44.1442	3.56607e-07	M16-2	10kPa
84.8866	3.50902e-07	M16-2	10kPa
21.6403	3.50014e-07	M16-2	10kPa
21.6723	3.49324e-07	M16-2	10kPa
252.627	3.47941e-07	M16-2	10kPa
104.73	3.45135e-07	M16-2	10kPa
32.9218	3.36953e-07	M16-2	10kPa
42.464	3.33889e-07	M16-2	10kPa
64.1943	3.2996e-07	M16-2	10kPa
81.5827	3.08175e-07	M16-2	10kPa
70.4848	2.99874e-07	M16-2	10kPa
59.5361	2.9891e-07	M16-2	10kPa
15.2654	2.92717e-07	M16-2	10kPa
83.7322	2.90712e-07	M16-2	10kPa
226.088	2.8974e-07	M16-2	10kPa
74.8874	2.84089e-07	M16-2	10kPa
60.3889	2.83446e-07	M16-2	10kPa
19.3338	2.78356e-07	M16-2	10kPa
97.1504	2.76219e-07	M16-2	10kPa
59.5403	2.72441e-07	M16-2	10kPa
86.4425	2.59099e-07	M16-2	10kPa
13.2892	2.57759e-07	M16-2	10kPa
37.3979	2.56191e-07	M16-2	10kPa
32.452	2.53812e-07	M16-2	10kPa
42.9473	2.52792e-07	M16-2	10kPa
66.9634	2.50787e-07	M16-2	10kPa
26.2398	2.49417e-07	M16-2	10kPa
51.7564	2.47907e-07	M16-2	10kPa
95.2521	2.46017e-07	M16-2	10kPa
15.4084	2.43712e-07	M16-2	10kPa
13.6606	2.42412e-07	M16-2	10kPa
87.6511	2.38683e-07	M16-2	10kPa
80.8634	2.38266e-07	M16-2	10kPa
15.2651	2.37987e-07	M16-2	10kPa
53.2957	2.34867e-07	M16-2	10kPa
49.2034	2.31326e-07	M16-2	10kPa
41.9966	2.30868e-07	M16-2	10kPa
194.317	2.28126e-07	M16-2	10kPa
66.2412	2.25789e-07	M16-2	10kPa
66.9606	2.22342e-07	M16-2	10kPa
100.206	2.21895e-07	M16-2	10kPa
14.3217	2.21803e-07	M16-2	10kPa
49.3007	2.17515e-07	M16-2	10kPa
86.2028	2.13521e-07	M16-2	10kPa
40.4085	2.1341e-07	M16-2	10kPa
16.0304	2.09999e-07	M16-2	10kPa
63.9716	2.09602e-07	M16-2	10kPa
33.0374	2.0367e-07	M16-2	10kPa
41.586	2.03591e-07	M16-2	10kPa
41.6424	2.01827e-07	M16-2	10kPa
43.1359	1.97842e-07	M16-2	10kPa
136.538	1.97471e-07	M16-2	10kPa
22.4484	1.96477e-07	M16-2	10kPa
50.477	1.94909e-07	M16-2	10kPa
20.2538	1.9483e-07	M16-2	10kPa
12.8271	1.94439e-07	M16-2	10kPa
122.768	1.94217e-07	M16-2	10kPa
9.25291	1.91827e-07	M16-2	10kPa
28.9355	1.90973e-07	M16-2	10kPa
31.5956	1.90583e-07	M16-2	10kPa
91.4227	1.88261e-07	M16-2	10kPa
13.4269	1.87367e-07	M16-2	10kPa
36.2276	1.83717e-07	M16-2	10kPa
64.735	1.8e-07	M16-2	10kPa
22.9647	1.78092e-07	M16-2	10kPa
34.2068	1.75813e-07	M16-2	10kPa
29.0611	1.74145e-07	M16-2	10kPa
25.1397	1.72338e-07	M16-2	10kPa
19.5177	1.68721e-07	M16-2	10kPa
72.2688	1.66257e-07	M16-2	10kPa
41.5859	1.62587e-07	M16-2	10kPa
48.5311	1.6251e-07	M16-2	10kPa
17.894	1.58846e-07	M16-2	10kPa
93.6806	1.56301e-07	M16-2	10kPa
45.9746	1.52871e-07	M16-2	10kPa
22.4761	1.52775e-07	M16-2	10kPa
25.3317	1.51231e-07	M16-2	10kPa
17.5752	1.50973e-07	M16-2	10kPa
42.116	1.50724e-07	M16-2	10kPa
382.39	1.50645e-07	M16-2	10kPa
32.2464	1.48907e-07	M16-2	10kPa
23.4325	1.46932e-07	M16-2	10kPa
56.9117	1.46367e-07	M16-2	10kPa
124.172	1.44855e-07	M16-2	10kPa
120.811	1.43415e-07	M16-2	10kPa
64.4975	1.42654e-07	M16-2	10kPa
65.9427	1.36606e-07	M16-2	10kPa
212.495	1.34266e-07	M16-2	10kPa
16.0571	1.33729e-07	M16-2	10kPa
72.376	1.33245e-07	M16-2	10kPa
29.3385	1.30582e-07	M16-2	10kPa
58.712	1.27343e-07	M16-2	10kPa
34.2063	1.27241e-07	M16-2	10kPa
7.38504	1.27073e-07	M16-2	10kPa
5.95371	1.26048e-07	M16-2	10kPa
16.2556	1.24613e-07	M16-2	10kPa
55.5049	1.24067e-07	M16-2	10kPa
42.1609	1.23543e-07	M16-2	10kPa
187.754	1.17433e-07	M16-2	10kPa
48.8398	1.16787e-07	M16-2	10kPa
25.3367	1.16247e-07	M16-2	10kPa
57.2148	1.15984e-07	M16-2	10kPa
43.306	1.15906e-07	M16-2	10kPa
68.4073	1.15889e-07	M16-2	10kPa
70.8005	1.11922e-07	M16-2	10kPa
7.11983	1.10941e-07	M16-2	10kPa
41.9497	1.10706e-07	M16-2	10kPa
14.3849	1.10246e-07	M16-2	10kPa
115.403	1.09291e-07	M16-2	10kPa
20.2243	1.09094e-07	M16-2	10kPa
139.986	1.09054e-07	M16-2	10kPa
88.9851	1.08612e-07	M16-2	10kPa
10.9821	1.07747e-07	M16-2	10kPa
37.9372	1.04197e-07	M16-2	10kPa
24.8703	1.00846e-07	M16-2	10kPa
37.4222	9.90414e-08	M16-2	10kPa
5.35549	9.67641e-08	M16-2	10kPa
19.3069	9.47871e-08	M16-2	10kPa
101.223	9.35371e-08	M16-2	10kPa
11.8121	9.01552e-08	M16-2	10kPa
35.1872	8.98397e-08	M16-2	10kPa
2.8209	8.92406e-08	M16-2	10kPa
27.6988	8.85989e-08	M16-2	10kPa
42.9704	8.72796e-08	M16-2	10kPa
6.37122	8.68456e-08	M16-2	10kPa
38.6839	8.65385e-08	M16-2	10kPa
5.49267	8.64454e-08	M16-2	10kPa
42.1609	8.50029e-08	M16-2	10kPa
208.162	8.49597e-08	M16-2	10kPa
30.4122	8.49367e-08	M16-2	10kPa
64.674	8.39925e-08	M16-2	10kPa
129.995	8.32169e-08	M16-2	10kPa
53.9264	8.31253e-08	M16-2	10kPa
236.212	8.23581e-08	M16-2	10kPa
26.2592	8.04979e-08	M16-2	10kPa
53.6994	8.02818e-08	M16-2	10kPa
14.9741	8.0281e-08	M16-2	10kPa
8.06318	8.01963e-08	M16-2	10kPa
0.768194	8.01765e-08	M16-2	10kPa
61.1275	8.00471e-08	M16-2	10kPa
41.7391	7.94028e-08	M16-2	10kPa
50.307	7.76603e-08	M16-2	10kPa
18.6957	7.74166e-08	M16-2	10kPa
20.1095	7.74125e-08	M16-2	10kPa
7.39185	7.70826e-08	M16-2	10kPa
262.164	7.68468e-08	M16-2	10kPa
6.12053	7.51456e-08	M16-2	10kPa
93.1898	7.40237e-08	M16-2	10kPa
58.209	7.38932e-08	M16-2	10kPa
66.2788	7.25631e-08	M16-2	10kPa
9.87205	7.23473e-08	M16-2	10kPa
7.67433	7.03639e-08	M16-2	10kPa
7.11662	6.8938e-08	M16-2	10kPa
15.636	6.79097e-08	M16-2	10kPa
9.86117	6.72768e-08	M16-2	10kPa
61.7307	6.71023e-08	M16-2	10kPa
16.9501	6.64245e-08	M16-2	10kPa
6.86275	6.62702e-08	M16-2	10kPa
24.0546	6.53524e-08	M16-2	10kPa
36.1208	6.53119e-08	M16-2	10kPa
16.931	6.47822e-08	M16-2	10kPa
19.7571	6.39691e-08	M16-2	10kPa
6.96498	6.36648e-08	M16-2	10kPa
11.3763	6.33463e-08	M16-2	10kPa
39.9394	6.23441e-08	M16-2	10kPa
3.71339	6.04005e-08	M16-2	10kPa
14.8807	5.99327e-08	M16-2	10kPa
9.64769	5.94678e-08	M16-2	10kPa
26.8278	5.88476e-08	M16-2	10kPa
18.3687	5.84255e-08	M16-2	10kPa
22.5516	5.80818e-08	M16-2	10kPa
1.57088	5.76118e-08	M16-2	10kPa
40.3043	5.75044e-08	M16-2	10kPa
1.19923	5.74755e-08	M16-2	10kPa
6.06608	5.71821e-08	M16-2	10kPa
102.788	5.71253e-08	M16-2	10kPa
10.766	5.65132e-08	M16-2	10kPa
0.831197	5.45199e-08	M16-2	10kPa
17.9699	5.42253e-08	M16-2	10kPa
16.1194	5.34162e-08	M16-2	10kPa
18.386	5.27572e-08	M16-2	10kPa
9.35201	5.26571e-08	M16-2	10kPa
62.9673	5.21577e-08	M16-2	10kPa
171.814	5.13427e-08	M16-2	10kPa
2.91397	5.09924e-08	M16-2	10kPa
29.1565	5.08042e-08	M16-2	10kPa
26.9254	5.06249e-08	M16-2	10kPa
7.69347	5.0481e-08	M16-2	10kPa
10.9392	5.04164e-08	M16-2	10kPa
60.9952	5.04028e-08	M16-2	10kPa
24.7149	5.02049e-08	M16-2	10kPa
12.6117	5.01604e-08	M16-2	10kPa
3.26494	4.99377e-08	M16-2	10kPa
34.0812	4.97663e-08	M16-2	10kPa
59.268	4.94387e-08	M16-2	10kPa
18.4097	4.89584e-08	M16-2	10kPa
34.8057	4.88064e-08	M16-2	10kPa
12.8125	4.8243e-08	M16-2	10kPa
25.3315	4.81813e-08	M16-2	10kPa
0.336146	4.80271e-08	M16-2	10kPa
1.33716	4.74751e-08	M16-2	10kPa
8.9971	4.58317e-08	M16-2	10kPa
62.9967	4.39892e-08	M16-2	10kPa
2.97402	4.26442e-08	M16-2	10kPa
161.785	4.2512e-08	M16-2	10kPa
16.3547	4.24806e-08	M16-2	10kPa
4.07145	4.23787e-08	M16-2	10kPa
42.6089	4.21559e-08	M16-2	10kPa
14.9253	4.18398e-08	M16-2	10kPa
19.9189	4.17451e-08	M16-2	10kPa
188.847	4.1226e-08	M16-2	10kPa
0.762687	4.11986e-08	M16-2	10kPa
10.8408	4.0393e-08	M16-2	10kPa
23.6916	4.03087e-08	M16-2	10kPa
23.2379	4.00801e-08	M16-2	10kPa
15.1324	4.00374e-08	M16-2	10kPa
1.89693	3.99871e-08	M16-2	10kPa
32.265	3.95242e-08	M16-2	10kPa
9.69892	3.93394e-08	M16-2	10kPa
28.9592	3.86935e-08	M16-2	10kPa
9.21496	3.86025e-08	M16-2	10kPa
7.18492	3.8533e-08	M16-2	10kPa
18.2621	3.83672e-08	M16-2	10kPa
22.569	3.83365e-08	M16-2	10kPa
1.1544	3.83075e-08	M16-2	10kPa
148.874	3.74679e-08	M16-2	10kPa
3.65093	3.70859e-08	M16-2	10kPa
5.31057	3.69869e-08	M16-2	10kPa
17.3854	3.64533e-08	M16-2	10kPa
4.99268	3.60703e-08	M16-2	10kPa
31.8066	3.59245e-08	M16-2	10kPa
9.41053	3.5774e-08	M16-2	10kPa
9.67163	3.57726e-08	M16-2	10kPa
15.6629	3.56617e-08	M16-2	10kPa
6.69049	3.53245e-08	M16-2	10kPa
96.3802	3.53126e-08	M16-2	10kPa
2.26006	3.52425e-08	M16-2	10kPa
0.253196	3.48926e-08	M16-2	10kPa
17.43	3.45126e-08	M16-2	10kPa
5.61362	3.43823e-08	M16-2	10kPa
4.8662	3.4071e-08	M16-2	10kPa
1.51774	3.37114e-08	M16-2	10kPa
2.80339	3.28323e-08	M16-2	10kPa
12.6425	3.26756e-08	M16-2	10kPa
21.6645	3.25388e-08	M16-2	10kPa
29.1265	3.24287e-08	M16-2	10kPa
19.1834	3.23743e-08	M16-2	10kPa
23.581	3.2342e-08	M16-2	10kPa
12.8106	3.1863e-08	M16-2	10kPa
23.2366	3.16453e-08	M16-2	10kPa
5.59949	3.14062e-08	M16-2	10kPa
0.378344	3.13631e-08	M16-2	10kPa
16.898	3.09904e-08	M16-2	10kPa
0.974027	3.06955e-08	M16-2	10kPa
2.27044	3.04535e-08	M16-2	10kPa
85.8559	3.03435e-08	M16-2	10kPa
35.6198	2.99915e-08	M16-2	10kPa
8.44375	2.93648e-08	M16-2	10kPa
38.7383	2.90552e-08	M16-2	10kPa
1.92136	2.84878e-08	M16-2	10kPa
12.2901	2.83663e-08	M16-2	10kPa
29.4798	2.79395e-08	M16-2	10kPa
14.8994	2.7878e-08	M16-2	10kPa
14.8453	2.77634e-08	M16-2	10kPa
20.5498	2.74588e-08	M16-2	10kPa
27.5281	2.74546e-08	M16-2	10kPa
7.2212	2.6827e-08	M16-2	10kPa
14.6254	2.6656e-08	M16-2	10kPa
5.01576	2.59014e-08	M16-2	10kPa
10.2145	2.58595e-08	M16-2	10kPa
2.24953	2.50232e-08	M16-2	10kPa
4.10932	2.48654e-08	M16-2	10kPa
4.71956	2.46478e-08	M16-2	10kPa
9.67352	2.44003e-08	M16-2	10kPa
4.74421	2.43789e-08	M16-2	10kPa
20.7671	2.41114e-08	M16-2	10kPa
94.2354	2.40582e-08	M16-2	10kPa
7.75117	2.40033e-08	M16-2	10kPa
8.48681	2.38558e-08	M16-2	10kPa
1.21769	2.36727e-08	M16-2	10kPa
12.2295	2.36068e-08	M16-2	10kPa
2.42348	2.35926e-08	M16-2	10kPa
31.264	2.32684e-08	M16-2	10kPa
4.61836	2.31308e-08	M16-2	10kPa
18.2816	2.31067e-08	M16-2	10kPa
9.14311	2.30559e-08	M16-2	10kPa
1.3098	2.28763e-08	M16-2	10kPa
47.3456	2.2846e-08	M16-2	10kPa
5.5117	2.27843e-08	M16-2	10kPa
5.12674	2.23894e-08	M16-2	10kPa
5.50523	2.23841e-08	M16-2	10kPa
39.399	2.23563e-08	M16-2	10kPa
0.474086	2.15954e-08	M16-2	10kPa
15.3718	2.1269e-08	M16-2	10kPa
0.899548	2.12481e-08	M16-2	10kPa
50.3111	2.12154e-08	M16-2	10kPa
14.0004	2.11721e-08	M16-2	10kPa
22.4119	2.08901e-08	M16-2	10kPa
100.387	2.07792e-08	M16-2	10kPa
64.558	2.06706e-08	M16-2	10kPa
9.70697	2.05133e-08	M16-2	10kPa
9.21345	2.03767e-08	M16-2	10kPa
6.85551	2.01076e-08	M16-2	10kPa
1.27168	2.00608e-08	M16-2	10kPa
6.50516	2.00473e-08	M16-2	10kPa
3.59425	2.00129e-08	M16-2	10kPa
47.4004	1.9794e-08	M16-2	10kPa
14.3804	1.97254e-08	M16-2	10kPa
9.96369	1.93781e-08	M16-2	10kPa
7.31609	1.92467e-08	M16-2	10kPa
43.9952	1.91206e-08	M16-2	10kPa
4.91769	1.89796e-08	M16-2	10kPa
45.4819	1.84571e-08	M16-2	10kPa
9.50567	1.82593e-08	M16-2	10kPa
4.33066	1.82526e-08	M16-2	10kPa
10.3572	1.81756e-08	M16-2	10kPa
0.126605	1.80194e-08	M16-2	10kPa
8.77446	1.78261e-08	M16-2	10kPa
27.2815	1.77603e-08	M16-2	10kPa
10.9507	1.77466e-08	M16-2	10kPa
8.78101	1.77184e-08	M16-2	10kPa
20.1289	1.73413e-08	M16-2	10kPa
11.291	1.72977e-08	M16-2	10kPa
0.694195	1.72427e-08	M16-2	10kPa
4.92067	1.72414e-08	M16-2	10kPa
19.1338	1.72012e-08	M16-2	10kPa
16.9429	1.69416e-08	M16-2	10kPa
13.6527	1.68762e-08	M16-2	10kPa
10.485	1.68251e-08	M16-2	10kPa
5.50065	1.68048e-08	M16-2	10kPa
10.0886	1.6515e-08	M16-2	10kPa
9.4536	1.6256e-08	M16-2	10kPa
0.955411	1.62366e-08	M16-2	10kPa
3.59151	1.59775e-08	M16-2	10kPa
10.5029	1.5542e-08	M16-2	10kPa
60.8798	1.55229e-08	M16-2	10kPa
9.97831	1.53725e-08	M16-2	10kPa
26.1223	1.53504e-08	M16-2	10kPa
0.380502	1.53247e-08	M16-2	10kPa
1.75702	1.52885e-08	M16-2	10kPa
7.77865	1.49341e-08	M16-2	10kPa
0.490117	1.48315e-08	M16-2	10kPa
8.68813	1.4809e-08	M16-2	10kPa
3.37129	1.46323e-08	M16-2	10kPa
8.92516	1.4621e-08	M16-2	10kPa
18.0467	1.4544e-08	M16-2	10kPa
1.02221	1.44045e-08	M16-2	10kPa
0.366774	1.43667e-08	M16-2	10kPa
2.975	1.43346e-08	M16-2	10kPa
4.25233	1.43134e-08	M16-2	10kPa
5.156	1.4173e-08	M16-2	10kPa
45.5231	1.41699e-08	M16-2	10kPa
15.7359	1.40798e-08	M16-2	10kPa
5.27876	1.39922e-08	M16-2	10kPa
5.01224	1.39721e-08	M16-2	10kPa
7.29274	1.38748e-08	M16-2	10kPa
17.2307	1.3616e-08	M16-2	10kPa
17.3158	1.35836e-08	M16-2	10kPa
0.642173	1.3542e-08	M16-2	10kPa
4.57853	1.35019e-08	M16-2	10kPa
25.3692	1.34532e-08	M16-2	10kPa
60.2514	1.34297e-08	M16-2	10kPa
8.79061	1.31887e-08	M16-2	10kPa
3.65227	1.3112e-08	M16-2	10kPa
10.1371	1.30283e-08	M16-2	10kPa
13.8235	1.29261e-08	M16-2	10kPa
1.12343	1.29069e-08	M16-2	10kPa
3.9316	1.2882e-08	M16-2	10kPa
0.600999	1.28537e-08	M16-2	10kPa
20.3171	1.28131e-08	M16-2	10kPa
7.49538	1.2776e-08	M16-2	10kPa
64.6612	1.24487e-08	M16-2	10kPa
23.3675	1.23416e-08	M16-2	10kPa
2.99669	1.23159e-08	M16-2	10kPa
2.11064	1.23047e-08	M16-2	10kPa
0.174333	1.22246e-08	M16-2	10kPa
6.97436	1.21858e-08	M16-2	10kPa
0.295184	1.20498e-08	M16-2	10kPa
12.0632	1.1923e-08	M16-2	10kPa
8.07821	1.18821e-08	M16-2	10kPa
4.04058	1.17794e-08	M16-2	10kPa
3.47848	1.1634e-08	M16-2	10kPa
0.903711	1.14395e-08	M16-2	10kPa
2.87495	1.14052e-08	M16-2	10kPa
2.15537	1.12793e-08	M16-2	10kPa
18.8316	1.12615e-08	M16-2	10kPa
5.7993	1.12337e-08	M16-2	10kPa
3.57383	1.12098e-08	M16-2	10kPa
1.15086	1.10972e-08	M16-2	10kPa
40.9424	1.10844e-08	M16-2	10kPa
5.67574	1.09814e-08	M16-2	10kPa
1.59051	1.08565e-08	M16-2	10kPa
72.3527	1.07886e-08	M16-2	10kPa
8.79335	1.07005e-08	M16-2	10kPa
3.02072	1.06487e-08	M16-2	10kPa
2.06295	1.05384e-08	M16-2	10kPa
12.1784	1.0506e-08	M16-2	10kPa
7.51221	1.04098e-08	M16-2	10kPa
10.5921	1.03932e-08	M16-2	10kPa
6.23608	1.01346e-08	M16-2	10kPa
3.80441	1.01244e-08	M16-2	10kPa
1.44498	1.00363e-08	M16-2	10kPa
17.4697	9.95877e-09	M16-2	10kPa
2.18041	9.77079e-09	M16-2	10kPa
5.89853	9.73128e-09	M16-2	10kPa
0.186691	9.66354e-09	M16-2	10kPa
8.75955	9.29912e-09	M16-2	10kPa
7.49399	9.29385e-09	M16-2	10kPa
8.69111	9.2274e-09	M16-2	10kPa
4.26851	9.22247e-09	M16-2	10kPa
4.93487	9.14502e-09	M16-2	10kPa
0.578203	9.00857e-09	M16-2	10kPa
0.181608	8.95862e-09	M16-2	10kPa
0.658595	8.95128e-09	M16-2	10kPa
8.56899	8.80146e-09	M16-2	10kPa
1.24661	8.62961e-09	M16-2	10kPa
2.15995	8.09415e-09	M16-2	10kPa
5.25662	8.07604e-09	M16-2	10kPa
4.87529	7.84641e-09	M16-2	10kPa
0.0111841	7.80451e-09	M16-2	10kPa
3.65373	7.80092e-09	M16-2	10kPa
5.2261	7.78993e-09	M16-2	10kPa
3.30986	7.46019e-09	M16-2	10kPa
18.0385	7.45356e-09	M16-2	10kPa
0.103001	7.10203e-09	M16-2	10kPa
5.02826	6.70003e-09	M16-2	10kPa
0.17135	6.65063e-09	M16-2	10kPa
10.7302	6.2587e-09	M16-2	10kPa
6.66715	5.99274e-09	M16-2	10kPa
0.148644	5.97497e-09	M16-2	10kPa
9.12184	5.73308e-09	M16-2	10kPa
1.29294	5.54804e-09	M16-2	10kPa
2.93077	5.29732e-09	M16-2	10kPa
0.164007	5.26211e-09	M16-2	10kPa
3.01045	5.1269e-09	M16-2	10kPa
16.0204	4.49903e-09	M16-2	10kPa
4.93492	3.89334e-09	M16-2	10kPa
23.0191	-2.22241e-09	M16-2	10kPa
186.545		M16-2	10kPa
30.0801		M16-2	10kPa
		M16-2	10kPa
186.465	1.47541e-06	M16-1	10kPa
182.309	1.43935e-06	M16-1	10kPa
136.946	1.39537e-06	M16-1	10kPa
166.79	1.35005e-06	M16-1	10kPa
90.7976	1.18761e-06	M16-1	10kPa
186.796	1.14763e-06	M16-1	10kPa
124.595	1.14144e-06	M16-1	10kPa
99.1509	1.10738e-06	M16-1	10kPa
141.517	1.05875e-06	M16-1	10kPa
129.297	1.02328e-06	M16-1	10kPa
72.9969	9.94703e-07	M16-1	10kPa
94.8566	9.92628e-07	M16-1	10kPa
79.6851	9.23853e-07	M16-1	10kPa
128.279	9.06079e-07	M16-1	10kPa
70.5185	8.82692e-07	M16-1	10kPa
111.059	8.66495e-07	M16-1	10kPa
146.459	8.24669e-07	M16-1	10kPa
79.8082	8.22454e-07	M16-1	10kPa
100.847	8.04422e-07	M16-1	10kPa
83.0081	7.93194e-07	M16-1	10kPa
49.7004	7.86009e-07	M16-1	10kPa
30.4033	7.81869e-07	M16-1	10kPa
150.18	7.66468e-07	M16-1	10kPa
102.626	7.63181e-07	M16-1	10kPa
41.5255	7.53585e-07	M16-1	10kPa
28.1065	7.47437e-07	M16-1	10kPa
77.0622	7.11003e-07	M16-1	10kPa
52.0929	7.03315e-07	M16-1	10kPa
46.2606	6.98358e-07	M16-1	10kPa
52.2699	6.74248e-07	M16-1	10kPa
46.0261	6.72091e-07	M16-1	10kPa
114.104	6.64304e-07	M16-1	10kPa
54.3396	6.60432e-07	M16-1	10kPa
46.3541	6.2936e-07	M16-1	10kPa
24.8831	5.95897e-07	M16-1	10kPa
34.9541	5.95051e-07	M16-1	10kPa
171.436	5.8782e-07	M16-1	10kPa
196.166	5.84201e-07	M16-1	10kPa
37.967	5.76175e-07	M16-1	10kPa
67.2361	5.61473e-07	M16-1	10kPa
331.592	5.56579e-07	M16-1	10kPa
68.103	5.53469e-07	M16-1	10kPa
110.309	5.53113e-07	M16-1	10kPa
30.8274	5.5087e-07	M16-1	10kPa
69.6054	5.36549e-07	M16-1	10kPa
69.0197	5.27065e-07	M16-1	10kPa
18.3911	5.1875e-07	M16-1	10kPa
102.904	5.14465e-07	M16-1	10kPa
28.088	5.10428e-07	M16-1	10kPa
68.178	5.07232e-07	M16-1	10kPa
35.3715	4.86794e-07	M16-1	10kPa
66.8024	4.75996e-07	M16-1	10kPa
30.9096	4.64138e-07	M16-1	10kPa
34.7308	4.48058e-07	M16-1	10kPa
34.294	4.32333e-07	M16-1	10kPa
73.5103	4.29867e-07	M16-1	10kPa
53.4361	4.23366e-07	M16-1	10kPa
47.2608	4.19187e-07	M16-1	10kPa
32.4281	4.07116e-07	M16-1	10kPa
60.0334	4.01418e-07	M16-1	10kPa
35.3101	4.00984e-07	M16-1	10kPa
22.9557	4.00301e-07	M16-1	10kPa
20.4713	3.94933e-07	M16-1	10kPa
87.762	3.94676e-07	M16-1	10kPa
59.0821	3.94518e-07	M16-1	10kPa
39.0733	3.85292e-07	M16-1	10kPa
8.07725	3.75299e-07	M16-1	10kPa
145.096	3.732e-07	M16-1	10kPa
11.1309	3.68944e-07	M16-1	10kPa
167.747	3.6484e-07	M16-1	10kPa
28.3586	3.59903e-07	M16-1	10kPa
45.452	3.58438e-07	M16-1	10kPa
89.4416	3.57344e-07	M16-1	10kPa
40.4395	3.47063e-07	M16-1	10kPa
38.7827	3.42591e-07	M16-1	10kPa
49.3582	3.41346e-07	M16-1	10kPa
82.3896	3.39164e-07	M16-1	10kPa
23.6596	3.35622e-07	M16-1	10kPa
3.62038	3.35611e-07	M16-1	10kPa
27.8283	3.33685e-07	M16-1	10kPa
18.133	3.33384e-07	M16-1	10kPa
22.5792	3.33279e-07	M16-1	10kPa
85.1703	3.31043e-07	M16-1	10kPa
27.3844	3.29747e-07	M16-1	10kPa
27.8152	3.2922e-07	M16-1	10kPa
61.3659	3.2685e-07	M16-1	10kPa
40.5685	3.2428e-07	M16-1	10kPa
72.7782	3.24096e-07	M16-1	10kPa
25.9639	3.21126e-07	M16-1	10kPa
70.314	3.18275e-07	M16-1	10kPa
23.7807	3.17935e-07	M16-1	10kPa
77.055	3.05046e-07	M16-1	10kPa
25.0958	2.96211e-07	M16-1	10kPa
32.5348	2.95707e-07	M16-1	10kPa
11.8634	2.94693e-07	M16-1	10kPa
25.5429	2.94541e-07	M16-1	10kPa
39.9907	2.8517e-07	M16-1	10kPa
42.0506	2.84419e-07	M16-1	10kPa
50.3744	2.84131e-07	M16-1	10kPa
12.8161	2.83156e-07	M16-1	10kPa
46.2336	2.81597e-07	M16-1	10kPa
34.8689	2.7747e-07	M16-1	10kPa
47.0132	2.76073e-07	M16-1	10kPa
27.4944	2.74763e-07	M16-1	10kPa
65.0322	2.74511e-07	M16-1	10kPa
55.614	2.73582e-07	M16-1	10kPa
10.5458	2.68616e-07	M16-1	10kPa
74.2403	2.65749e-07	M16-1	10kPa
83.7301	2.65004e-07	M16-1	10kPa
40.567	2.63536e-07	M16-1	10kPa
86.7412	2.59257e-07	M16-1	10kPa
20.8426	2.5486e-07	M16-1	10kPa
14.8687	2.54397e-07	M16-1	10kPa
23.4427	2.52373e-07	M16-1	10kPa
27.5465	2.5155e-07	M16-1	10kPa
20.2526	2.51018e-07	M16-1	10kPa
7.19012	2.5e-07	M16-1	10kPa
0.797693	2.4743e-07	M16-1	10kPa
95.0003	2.47051e-07	M16-1	10kPa
58.3109	2.45155e-07	M16-1	10kPa
78.2443	2.43626e-07	M16-1	10kPa
23.4442	2.42355e-07	M16-1	10kPa
34.9281	2.41741e-07	M16-1	10kPa
31.0174	2.41549e-07	M16-1	10kPa
35.1639	2.41453e-07	M16-1	10kPa
45.5761	2.37888e-07	M16-1	10kPa
35.1012	2.34947e-07	M16-1	10kPa
9.54046	2.31865e-07	M16-1	10kPa
39.8492	2.31074e-07	M16-1	10kPa
24.2473	2.29879e-07	M16-1	10kPa
16.1176	2.29172e-07	M16-1	10kPa
18.6298	2.28695e-07	M16-1	10kPa
24.5035	2.26713e-07	M16-1	10kPa
58.5091	2.26254e-07	M16-1	10kPa
28.231	2.25167e-07	M16-1	10kPa
55.0707	2.25026e-07	M16-1	10kPa
213.127	2.24098e-07	M16-1	10kPa
88.0523	2.22648e-07	M16-1	10kPa
85.0676	2.2017e-07	M16-1	10kPa
51.6743	2.19732e-07	M16-1	10kPa
73.2679	2.18806e-07	M16-1	10kPa
26.9233	2.17562e-07	M16-1	10kPa
35.5025	2.17231e-07	M16-1	10kPa
5.26802	2.16086e-07	M16-1	10kPa
10.0387	2.13123e-07	M16-1	10kPa
20.1941	2.11419e-07	M16-1	10kPa
47.9781	2.10871e-07	M16-1	10kPa
81.9917	2.10593e-07	M16-1	10kPa
23.2274	2.09854e-07	M16-1	10kPa
25.6987	2.09236e-07	M16-1	10kPa
57.2411	2.06575e-07	M16-1	10kPa
6.59984	2.05538e-07	M16-1	10kPa
10.6958	2.05237e-07	M16-1	10kPa
27.5901	2.03339e-07	M16-1	10kPa
30.9798	2.03144e-07	M16-1	10kPa
92.3681	2.02274e-07	M16-1	10kPa
45.3905	2.00727e-07	M16-1	10kPa
31.3518	2.00147e-07	M16-1	10kPa
20.2217	1.97056e-07	M16-1	10kPa
12.381	1.96438e-07	M16-1	10kPa
36.7746	1.91517e-07	M16-1	10kPa
24.6593	1.91188e-07	M16-1	10kPa
45.3895	1.90273e-07	M16-1	10kPa
33.7652	1.88857e-07	M16-1	10kPa
24.8402	1.87817e-07	M16-1	10kPa
24.5959	1.87635e-07	M16-1	10kPa
40.1335	1.87047e-07	M16-1	10kPa
17.3927	1.85825e-07	M16-1	10kPa
44.9897	1.85536e-07	M16-1	10kPa
32.1977	1.81319e-07	M16-1	10kPa
33.0755	1.81244e-07	M16-1	10kPa
38.7336	1.80409e-07	M16-1	10kPa
184.584	1.80391e-07	M16-1	10kPa
49.3125	1.80219e-07	M16-1	10kPa
2.65904	1.73536e-07	M16-1	10kPa
32.1337	1.70219e-07	M16-1	10kPa
33.9831	1.67019e-07	M16-1	10kPa
107.19	1.65138e-07	M16-1	10kPa
16.9017	1.64594e-07	M16-1	10kPa
12.6991	1.62757e-07	M16-1	10kPa
16.7728	1.60984e-07	M16-1	10kPa
15.4924	1.60971e-07	M16-1	10kPa
8.80348	1.59069e-07	M16-1	10kPa
8.06385	1.58757e-07	M16-1	10kPa
65.8909	1.58231e-07	M16-1	10kPa
13.1689	1.57345e-07	M16-1	10kPa
20.1554	1.56519e-07	M16-1	10kPa
16.256	1.54516e-07	M16-1	10kPa
124.355	1.53794e-07	M16-1	10kPa
3.5752	1.52994e-07	M16-1	10kPa
11.4055	1.50365e-07	M16-1	10kPa
30.4047	1.48796e-07	M16-1	10kPa
20.0617	1.46949e-07	M16-1	10kPa
20.9059	1.46737e-07	M16-1	10kPa
21.0184	1.46555e-07	M16-1	10kPa
39.7721	1.46469e-07	M16-1	10kPa
29.567	1.45469e-07	M16-1	10kPa
9.15472	1.4367e-07	M16-1	10kPa
14.5805	1.43284e-07	M16-1	10kPa
20.6927	1.4244e-07	M16-1	10kPa
6.43041	1.42314e-07	M16-1	10kPa
41.5792	1.42143e-07	M16-1	10kPa
8.66082	1.41612e-07	M16-1	10kPa
14.7844	1.41049e-07	M16-1	10kPa
28.117	1.41005e-07	M16-1	10kPa
16.5008	1.40007e-07	M16-1	10kPa
24.0697	1.39872e-07	M16-1	10kPa
33.8752	1.38926e-07	M16-1	10kPa
24.3548	1.37605e-07	M16-1	10kPa
52.1949	1.37298e-07	M16-1	10kPa
11.2544	1.37003e-07	M16-1	10kPa
33.3082	1.36634e-07	M16-1	10kPa
8.66105	1.3587e-07	M16-1	10kPa
33.559	1.35411e-07	M16-1	10kPa
18.9205	1.35108e-07	M16-1	10kPa
17.3595	1.34336e-07	M16-1	10kPa
116.89	1.34256e-07	M16-1	10kPa
16.1789	1.33823e-07	M16-1	10kPa
18.4539	1.33467e-07	M16-1	10kPa
11.1715	1.32893e-07	M16-1	10kPa
5.51944	1.3212e-07	M16-1	10kPa
28.6995	1.31206e-07	M16-1	10kPa
25.5966	1.28711e-07	M16-1	10kPa
23.8968	1.28619e-07	M16-1	10kPa
20.7208	1.27273e-07	M16-1	10kPa
34.3643	1.26892e-07	M16-1	10kPa
35.5763	1.26353e-07	M16-1	10kPa
0.93345	1.23089e-07	M16-1	10kPa
12.0044	1.22373e-07	M16-1	10kPa
11.2663	1.2231e-07	M16-1	10kPa
17.8377	1.21632e-07	M16-1	10kPa
5.98714	1.19371e-07	M16-1	10kPa
13.6497	1.19e-07	M16-1	10kPa
68.7372	1.18093e-07	M16-1	10kPa
32.4677	1.1573e-07	M16-1	10kPa
10.436	1.15613e-07	M16-1	10kPa
17.6302	1.15611e-07	M16-1	10kPa
38.9933	1.15232e-07	M16-1	10kPa
12.1283	1.1439e-07	M16-1	10kPa
9.95301	1.11263e-07	M16-1	10kPa
22.0877	1.10645e-07	M16-1	10kPa
16.9909	1.0896e-07	M16-1	10kPa
9.51948	1.08823e-07	M16-1	10kPa
50.2196	1.08798e-07	M16-1	10kPa
13.4379	1.0398e-07	M16-1	10kPa
28.9107	1.03004e-07	M16-1	10kPa
8.38048	1.02435e-07	M16-1	10kPa
44.048	1.02351e-07	M16-1	10kPa
16.3928	1.01049e-07	M16-1	10kPa
9.96535	1.00897e-07	M16-1	10kPa
13.213	1.00049e-07	M16-1	10kPa
17.7576	9.96609e-08	M16-1	10kPa
15.5298	9.92728e-08	M16-1	10kPa
1.68337	9.86042e-08	M16-1	10kPa
24.5547	9.76557e-08	M16-1	10kPa
8.83416	9.71617e-08	M16-1	10kPa
52.8321	9.59441e-08	M16-1	10kPa
5.15927	9.16506e-08	M16-1	10kPa
16.1394	8.98077e-08	M16-1	10kPa
24.8501	8.88728e-08	M16-1	10kPa
14.5661	8.78448e-08	M16-1	10kPa
8.19735	8.78148e-08	M16-1	10kPa
2.33581	8.75618e-08	M16-1	10kPa
6.78144	8.74716e-08	M16-1	10kPa
12.8469	8.72243e-08	M16-1	10kPa
3.8913	8.68436e-08	M16-1	10kPa
5.57825	8.63793e-08	M16-1	10kPa
12.0791	8.63271e-08	M16-1	10kPa
3.90341	8.50466e-08	M16-1	10kPa
10.6	8.46671e-08	M16-1	10kPa
13.4677	8.42199e-08	M16-1	10kPa
31.4951	8.39271e-08	M16-1	10kPa
8.57172	8.37069e-08	M16-1	10kPa
11.0346	8.31093e-08	M16-1	10kPa
21.3828	8.16433e-08	M16-1	10kPa
26.514	8.13781e-08	M16-1	10kPa
10.0416	8.05983e-08	M16-1	10kPa
10.3351	8.0401e-08	M16-1	10kPa
20.368	7.96545e-08	M16-1	10kPa
8.55689	7.89899e-08	M16-1	10kPa
12.3859	7.78585e-08	M16-1	10kPa
8.68679	7.72216e-08	M16-1	10kPa
18.2053	7.55468e-08	M16-1	10kPa
17.2012	7.36051e-08	M16-1	10kPa
25.1904	7.33548e-08	M16-1	10kPa
20.8854	7.30968e-08	M16-1	10kPa
11.4911	7.29681e-08	M16-1	10kPa
11.8456	7.26181e-08	M16-1	10kPa
42.4657	7.2187e-08	M16-1	10kPa
1.23726	7.21606e-08	M16-1	10kPa
27.8509	7.1181e-08	M16-1	10kPa
1.04713	7.09415e-08	M16-1	10kPa
3.27932	7.07268e-08	M16-1	10kPa
36.1883	7.0078e-08	M16-1	10kPa
22.6171	6.94022e-08	M16-1	10kPa
15.6357	6.89167e-08	M16-1	10kPa
8.81108	6.88136e-08	M16-1	10kPa
7.11149	6.68835e-08	M16-1	10kPa
61.5412	6.55743e-08	M16-1	10kPa
25.4926	6.53447e-08	M16-1	10kPa
5.4383	6.34291e-08	M16-1	10kPa
13.1697	6.34044e-08	M16-1	10kPa
21.915	6.26502e-08	M16-1	10kPa
9.47214	6.24372e-08	M16-1	10kPa
12.2124	6.20705e-08	M16-1	10kPa
2.76042	6.19284e-08	M16-1	10kPa
5.64112	6.16624e-08	M16-1	10kPa
9.47324	6.16022e-08	M16-1	10kPa
16.4155	6.13753e-08	M16-1	10kPa
6.99945	6.11253e-08	M16-1	10kPa
23.8579	6.10067e-08	M16-1	10kPa
31.3707	6.02957e-08	M16-1	10kPa
13.9709	5.85467e-08	M16-1	10kPa
12.4092	5.72844e-08	M16-1	10kPa
8.6541	5.69363e-08	M16-1	10kPa
10.3105	5.68187e-08	M16-1	10kPa
12.1827	5.65765e-08	M16-1	10kPa
7.06875	5.52794e-08	M16-1	10kPa
12.011	5.4538e-08	M16-1	10kPa
3.5249	5.45044e-08	M16-1	10kPa
	5.40363e-08	M16-1	10kPa
8.52941	5.30435e-08	M16-1	10kPa
24.8828	5.29388e-08	M16-1	10kPa
5.29257	5.28465e-08	M16-1	10kPa
7.30782	5.22607e-08	M16-1	10kPa
13.8248	5.17837e-08	M16-1	10kPa
7.621	5.00862e-08	M16-1	10kPa
4.63854	4.9632e-08	M16-1	10kPa
3.82136	4.94908e-08	M16-1	10kPa
24.9323	4.92195e-08	M16-1	10kPa
26.0288	4.87482e-08	M16-1	10kPa
28.4842	4.85281e-08	M16-1	10kPa
17.2037	4.84263e-08	M16-1	10kPa
3.36973	4.80719e-08	M16-1	10kPa
17.5	4.7702e-08	M16-1	10kPa
8.66719	4.77003e-08	M16-1	10kPa
108.618	4.75544e-08	M16-1	10kPa
30.2037	4.75501e-08	M16-1	10kPa
7.6733	4.61995e-08	M16-1	10kPa
16.101	4.55366e-08	M16-1	10kPa
17.0441	4.45702e-08	M16-1	10kPa
8.47338	4.33412e-08	M16-1	10kPa
5.88288	4.315e-08	M16-1	10kPa
13.6504	4.2993e-08	M16-1	10kPa
5.65142	4.27211e-08	M16-1	10kPa
0.410519	4.26352e-08	M16-1	10kPa
27.3086	4.22419e-08	M16-1	10kPa
12.3193	4.1993e-08	M16-1	10kPa
7.38375	4.1107e-08	M16-1	10kPa
4.46518	4.09338e-08	M16-1	10kPa
3.87062	4.06945e-08	M16-1	10kPa
12.7472	4.02896e-08	M16-1	10kPa
5.30747	4.00651e-08	M16-1	10kPa
1.11824	3.99674e-08	M16-1	10kPa
18.6414	3.99086e-08	M16-1	10kPa
3.62662	3.98311e-08	M16-1	10kPa
32.2075	3.98194e-08	M16-1	10kPa
4.74437	3.8976e-08	M16-1	10kPa
27.757	3.88467e-08	M16-1	10kPa
12.7054	3.87932e-08	M16-1	10kPa
37.6559	3.85618e-08	M16-1	10kPa
11.7887	3.82561e-08	M16-1	10kPa
19.6654	3.81687e-08	M16-1	10kPa
19.9412	3.79184e-08	M16-1	10kPa
7.16382	3.76748e-08	M16-1	10kPa
30.1263	3.7582e-08	M16-1	10kPa
11.2873	3.74965e-08	M16-1	10kPa
36.4765	3.74141e-08	M16-1	10kPa
4.8137	3.69501e-08	M16-1	10kPa
24.2711	3.67653e-08	M16-1	10kPa
9.1677	3.5916e-08	M16-1	10kPa
3.98136	3.53515e-08	M16-1	10kPa
1.51532	3.52291e-08	M16-1	10kPa
15.3581	3.52172e-08	M16-1	10kPa
8.69416	3.51047e-08	M16-1	10kPa
11.9393	3.50995e-08	M16-1	10kPa
2.71838	3.50307e-08	M16-1	10kPa
14.3513	3.49276e-08	M16-1	10kPa
5.57964	3.47507e-08	M16-1	10kPa
	3.47326e-08	M16-1	10kPa
25.0179	3.41068e-08	M16-1	10kPa
3.96928	3.39269e-08	M16-1	10kPa
15.238	3.38866e-08	M16-1	10kPa
14.1838	3.38716e-08	M16-1	10kPa
5.0844	3.3673e-08	M16-1	10kPa
3.09485	3.36306e-08	M16-1	10kPa
11.5943	3.33847e-08	M16-1	10kPa
7.54563	3.33296e-08	M16-1	10kPa
30.0763	3.2736e-08	M16-1	10kPa
13.0626	3.25055e-08	M16-1	10kPa
4.79593	3.24218e-08	M16-1	10kPa
7.00443	3.17394e-08	M16-1	10kPa
11.4656	3.1502e-08	M16-1	10kPa
8.61447	3.13079e-08	M16-1	10kPa
4.78671	3.11793e-08	M16-1	10kPa
5.845	3.10687e-08	M16-1	10kPa
20.664	3.08999e-08	M16-1	10kPa
8.78635	3.08094e-08	M16-1	10kPa
0.554554	3.05565e-08	M16-1	10kPa
3.18428	3.04753e-08	M16-1	10kPa
4.19492	3.02043e-08	M16-1	10kPa
9.81422	2.97931e-08	M16-1	10kPa
2.51842	2.97079e-08	M16-1	10kPa
8.88785	2.93739e-08	M16-1	10kPa
10.8731	2.93115e-08	M16-1	10kPa
37.2254	2.92921e-08	M16-1	10kPa
14.3737	2.87313e-08	M16-1	10kPa
13.0822	2.83043e-08	M16-1	10kPa
6.86648	2.8111e-08	M16-1	10kPa
9.67162	2.80719e-08	M16-1	10kPa
24.0185	2.80284e-08	M16-1	10kPa
2.44967	2.73149e-08	M16-1	10kPa
8.12266	2.70881e-08	M16-1	10kPa
9.07219	2.56562e-08	M16-1	10kPa
	2.51367e-08	M16-1	10kPa
18.4998	2.5131e-08	M16-1	10kPa
2.92636	2.51035e-08	M16-1	10kPa
3.21544	2.49693e-08	M16-1	10kPa
28.9541	2.48069e-08	M16-1	10kPa
10.4749	2.47251e-08	M16-1	10kPa
4.70076	2.46724e-08	M16-1	10kPa
1.82673	2.43088e-08	M16-1	10kPa
10.3177	2.38989e-08	M16-1	10kPa
8.36341	2.36793e-08	M16-1	10kPa
4.95514	2.33749e-08	M16-1	10kPa
12.6875	2.33379e-08	M16-1	10kPa
4.94069	2.28532e-08	M16-1	10kPa
4.76938	2.26735e-08	M16-1	10kPa
0.400658	2.25607e-08	M16-1	10kPa
10.1354	2.23492e-08	M16-1	10kPa
0.643675	2.22592e-08	M16-1	10kPa
0.128922	2.22579e-08	M16-1	10kPa
1.52078	2.19266e-08	M16-1	10kPa
3.73346	2.16121e-08	M16-1	10kPa
9.14768	2.15879e-08	M16-1	10kPa
3.42245	2.15618e-08	M16-1	10kPa
5.55807	2.15204e-08	M16-1	10kPa
0.909531	2.13176e-08	M16-1	10kPa
15.1995	2.12782e-08	M16-1	10kPa
0.215736	2.12325e-08	M16-1	10kPa
	2.10385e-08	M16-1	10kPa
29.2793	2.09292e-08	M16-1	10kPa
0.50859	2.08853e-08	M16-1	10kPa
21.967	2.03297e-08	M16-1	10kPa
3.76788	2.02814e-08	M16-1	10kPa
12.2272	2.02653e-08	M16-1	10kPa
9.52328	2.01705e-08	M16-1	10kPa
4.71023	2.01685e-08	M16-1	10kPa
6.81598	1.99452e-08	M16-1	10kPa
1.97699	1.99111e-08	M16-1	10kPa
6.49737	1.9641e-08	M16-1	10kPa
2.63442	1.95703e-08	M16-1	10kPa
4.95559	1.93553e-08	M16-1	10kPa
17.2224	1.91696e-08	M16-1	10kPa
8.74926	1.91198e-08	M16-1	10kPa
12.6587	1.90972e-08	M16-1	10kPa
22.2636	1.86415e-08	M16-1	10kPa
6.36214	1.85801e-08	M16-1	10kPa
	1.84913e-08	M16-1	10kPa
9.76568	1.84901e-08	M16-1	10kPa
2.01087	1.83264e-08	M16-1	10kPa
11.3739	1.832e-08	M16-1	10kPa
9.29983	1.81901e-08	M16-1	10kPa
2.85657	1.80912e-08	M16-1	10kPa
6.37893	1.79391e-08	M16-1	10kPa
4.32364	1.79278e-08	M16-1	10kPa
	1.77283e-08	M16-1	10kPa
4.11844	1.76253e-08	M16-1	10kPa
0.0729876	1.74057e-08	M16-1	10kPa
10.201	1.72942e-08	M16-1	10kPa
0.729722	1.71902e-08	M16-1	10kPa
10.4413	1.71368e-08	M16-1	10kPa
23.2441	1.70842e-08	M16-1	10kPa
6.25705	1.67503e-08	M16-1	10kPa
9.35561	1.67181e-08	M16-1	10kPa
0.198906	1.67095e-08	M16-1	10kPa
0.252091	1.63735e-08	M16-1	10kPa
0.235366	1.62893e-08	M16-1	10kPa
9.08262	1.62799e-08	M16-1	10kPa
7.40697	1.60267e-08	M16-1	10kPa
3.57486	1.60056e-08	M16-1	10kPa
	1.59729e-08	M16-1	10kPa
11.5525	1.52459e-08	M16-1	10kPa
4.17225	1.52457e-08	M16-1	10kPa
2.34585	1.52061e-08	M16-1	10kPa
3.28912	1.51315e-08	M16-1	10kPa
	1.49833e-08	M16-1	10kPa
13.5831	1.48739e-08	M16-1	10kPa
2.50151	1.48396e-08	M16-1	10kPa
7.82275	1.47319e-08	M16-1	10kPa
27.6219	1.44701e-08	M16-1	10kPa
5.9302	1.42712e-08	M16-1	10kPa
10.9675	1.41924e-08	M16-1	10kPa
10.9117	1.4166e-08	M16-1	10kPa
6.58811	1.415e-08	M16-1	10kPa
	1.4093e-08	M16-1	10kPa
2.59741	1.39125e-08	M16-1	10kPa
5.19444	1.38122e-08	M16-1	10kPa
8.17106	1.37951e-08	M16-1	10kPa
15.7804	1.36637e-08	M16-1	10kPa
2.40861	1.35541e-08	M16-1	10kPa
2.08944	1.35455e-08	M16-1	10kPa
4.41188	1.32845e-08	M16-1	10kPa
3.30948	1.30933e-08	M16-1	10kPa
12.516	1.28196e-08	M16-1	10kPa
0.344766	1.27564e-08	M16-1	10kPa
0.651188	1.26751e-08	M16-1	10kPa
22.567	1.23118e-08	M16-1	10kPa
5.61243	1.21802e-08	M16-1	10kPa
7.97836	1.2175e-08	M16-1	10kPa
1.13165	1.21444e-08	M16-1	10kPa
6.39326	1.19443e-08	M16-1	10kPa
68.8436	1.16712e-08	M16-1	10kPa
23.0411	1.15431e-08	M16-1	10kPa
0.207536	1.14643e-08	M16-1	10kPa
4.2616	1.14024e-08	M16-1	10kPa
13.2248	1.12876e-08	M16-1	10kPa
0.072899	1.12173e-08	M16-1	10kPa
24.3103	1.10803e-08	M16-1	10kPa
8.24533	1.09998e-08	M16-1	10kPa
5.39011	1.09897e-08	M16-1	10kPa
1.05122	1.09301e-08	M16-1	10kPa
5.89327	1.08347e-08	M16-1	10kPa
3.92612	1.08173e-08	M16-1	10kPa
2.18238	1.05592e-08	M16-1	10kPa
0.912804	1.05238e-08	M16-1	10kPa
13.4867	1.04144e-08	M16-1	10kPa
5.22542	1.03682e-08	M16-1	10kPa
	1.01893e-08	M16-1	10kPa
5.07867	1.01612e-08	M16-1	10kPa
0.183085	9.9776e-09	M16-1	10kPa
4.53395	9.91888e-09	M16-1	10kPa
2.55953	9.64576e-09	M16-1	10kPa
2.67036	9.58702e-09	M16-1	10kPa
3.66135	9.57347e-09	M16-1	10kPa
1.05517	9.53536e-09	M16-1	10kPa
	8.9452e-09	M16-1	10kPa
2.53637	8.86276e-09	M16-1	10kPa
	8.7486e-09	M16-1	10kPa
	8.68922e-09	M16-1	10kPa
1.43337	8.67048e-09	M16-1	10kPa
8.14754	8.66602e-09	M16-1	10kPa
4.83276	8.34991e-09	M16-1	10kPa
4.00906	8.21122e-09	M16-1	10kPa
13.6683	8.11337e-09	M16-1	10kPa
14.4313	8.02024e-09	M16-1	10kPa
3.35422	7.95788e-09	M16-1	10kPa
2.02759	7.94631e-09	M16-1	10kPa
10.0654	7.88656e-09	M16-1	10kPa
6.31446	7.84836e-09	M16-1	10kPa
4.26251	7.84819e-09	M16-1	10kPa
5.89285	7.77164e-09	M16-1	10kPa
3.05651	7.20048e-09	M16-1	10kPa
4.01076	7.0076e-09	M16-1	10kPa
25.6553	6.72836e-09	M16-1	10kPa
6.49222	6.44371e-09	M16-1	10kPa
7.97201	5.90242e-09	M16-1	10kPa
1.44829	5.77099e-09	M16-1	10kPa
1.39049	5.59051e-09	M16-1	10kPa
4.25974	5.3154e-09	M16-1	10kPa
0.322188	4.48158e-09	M16-1	10kPa
0.382856	4.24789e-09	M16-1	10kPa
18.663	3.48688e-09	M16-1	10kPa
28.4697	3.08078e-09	M16-1	10kPa
54.2451		M16-1	10kPa
40.5255		M16-1	10kPa
13.8318		M16-1	10kPa
		M16-1	10kPa

## Sheet: Figure 4c2
Contraction power (W)	Contraction velocity (m/s)	Media	Stiffness
2.21685e-09	1.92396e-06	M16-2	10kPa
2.14129e-10	1.72765e-06	M16-2	10kPa
2.96966e-10	1.51465e-06	M16-2	10kPa
7.15458e-11	1.37589e-06	M16-2	10kPa
4.47062e-10	1.33369e-06	M16-2	10kPa
3.39379e-11	1.31023e-06	M16-2	10kPa
4.51621e-10	1.23922e-06	M16-2	10kPa
1.98367e-10	1.2327e-06	M16-2	10kPa
4.34882e-10	1.19132e-06	M16-2	10kPa
7.78392e-11	1.02439e-06	M16-2	10kPa
	9.81199e-07	M16-2	10kPa
1.19065e-09	9.39514e-07	M16-2	10kPa
9.11433e-11	8.98126e-07	M16-2	10kPa
1.09703e-10	8.73063e-07	M16-2	10kPa
3.46637e-11	8.65577e-07	M16-2	10kPa
1.02333e-10	8.63326e-07	M16-2	10kPa
3.56245e-11	8.55921e-07	M16-2	10kPa
2.97692e-11	8.22372e-07	M16-2	10kPa
1.4464e-10	7.92024e-07	M16-2	10kPa
3.40044e-11	7.63807e-07	M16-2	10kPa
4.34623e-11	7.57028e-07	M16-2	10kPa
1.3669e-10	7.31559e-07	M16-2	10kPa
3.18963e-11	6.97909e-07	M16-2	10kPa
5.66638e-11	6.86728e-07	M16-2	10kPa
3.4779e-11	6.40328e-07	M16-2	10kPa
4.86767e-11	6.10045e-07	M16-2	10kPa
4.0014e-10	6.06434e-07	M16-2	10kPa
7.53862e-11	5.93016e-07	M16-2	10kPa
4.02615e-11	5.82613e-07	M16-2	10kPa
4.0346e-11	5.77697e-07	M16-2	10kPa
1.52121e-10	5.69058e-07	M16-2	10kPa
3.61822e-09	5.52956e-07	M16-2	10kPa
7.52986e-11	5.49343e-07	M16-2	10kPa
5.31375e-11	5.12005e-07	M16-2	10kPa
6.20815e-11	5.11727e-07	M16-2	10kPa
1.22159e-11	5.10561e-07	M16-2	10kPa
3.16084e-11	5.09947e-07	M16-2	10kPa
3.87638e-11	5.02608e-07	M16-2	10kPa
9.19352e-12	4.97192e-07	M16-2	10kPa
3.35952e-11	4.93194e-07	M16-2	10kPa
1.47216e-11	4.81595e-07	M16-2	10kPa
3.69893e-09	4.74167e-07	M16-2	10kPa
5.05793e-11	4.72731e-07	M16-2	10kPa
1.88379e-11	4.69028e-07	M16-2	10kPa
1.94715e-11	4.6458e-07	M16-2	10kPa
1.97916e-11	4.41083e-07	M16-2	10kPa
5.38107e-11	4.37206e-07	M16-2	10kPa
2.81664e-12	4.32845e-07	M16-2	10kPa
6.44076e-10	4.24464e-07	M16-2	10kPa
6.41115e-11	4.13677e-07	M16-2	10kPa
9.17224e-12	4.13206e-07	M16-2	10kPa
1.50227e-11	4.12729e-07	M16-2	10kPa
2.13472e-11	4.08134e-07	M16-2	10kPa
3.69334e-11	4.07593e-07	M16-2	10kPa
8.97511e-12	4.0662e-07	M16-2	10kPa
5.15613e-11	3.91413e-07	M16-2	10kPa
4.70433e-11	3.83866e-07	M16-2	10kPa
9.60167e-10	3.77886e-07	M16-2	10kPa
2.23467e-11	3.77518e-07	M16-2	10kPa
7.47866e-10	3.73907e-07	M16-2	10kPa
5.89236e-12	3.70064e-07	M16-2	10kPa
1.25866e-11	3.56915e-07	M16-2	10kPa
2.01628e-11	3.56607e-07	M16-2	10kPa
3.5846e-11	3.50902e-07	M16-2	10kPa
3.07331e-11	3.50014e-07	M16-2	10kPa
2.919e-12	3.49324e-07	M16-2	10kPa
5.77896e-10	3.47941e-07	M16-2	10kPa
4.77421e-11	3.45135e-07	M16-2	10kPa
1.51933e-11	3.36953e-07	M16-2	10kPa
9.70195e-12	3.33889e-07	M16-2	10kPa
4.28883e-11	3.2996e-07	M16-2	10kPa
1.07565e-11	3.08175e-07	M16-2	10kPa
6.00463e-11	2.99874e-07	M16-2	10kPa
4.72046e-11	2.9891e-07	M16-2	10kPa
5.13346e-12	2.92717e-07	M16-2	10kPa
5.91798e-12	2.90712e-07	M16-2	10kPa
2.10881e-09	2.8974e-07	M16-2	10kPa
4.25478e-09	2.84089e-07	M16-2	10kPa
5.06483e-12	2.83446e-07	M16-2	10kPa
8.04639e-12	2.78356e-07	M16-2	10kPa
3.45316e-11	2.76219e-07	M16-2	10kPa
5.78866e-12	2.72441e-07	M16-2	10kPa
1.36735e-11	2.59099e-07	M16-2	10kPa
5.94899e-12	2.57759e-07	M16-2	10kPa
2.54255e-11	2.56191e-07	M16-2	10kPa
1.44852e-11	2.53812e-07	M16-2	10kPa
2.84644e-11	2.52792e-07	M16-2	10kPa
9.2635e-12	2.50787e-07	M16-2	10kPa
2.21923e-12	2.49417e-07	M16-2	10kPa
8.93088e-12	2.47907e-07	M16-2	10kPa
1.92383e-11	2.46017e-07	M16-2	10kPa
4.99876e-12	2.43712e-07	M16-2	10kPa
1.03774e-11	2.42412e-07	M16-2	10kPa
4.05051e-12	2.38683e-07	M16-2	10kPa
2.00626e-11	2.38266e-07	M16-2	10kPa
7.83373e-12	2.37987e-07	M16-2	10kPa
2.72469e-11	2.34867e-07	M16-2	10kPa
2.88739e-11	2.31326e-07	M16-2	10kPa
7.44431e-12	2.30868e-07	M16-2	10kPa
1.19303e-11	2.28126e-07	M16-2	10kPa
1.28883e-11	2.25789e-07	M16-2	10kPa
2.55753e-11	2.22342e-07	M16-2	10kPa
1.94788e-10	2.21895e-07	M16-2	10kPa
1.43629e-11	2.21803e-07	M16-2	10kPa
2.71241e-11	2.17515e-07	M16-2	10kPa
6.25411e-12	2.13521e-07	M16-2	10kPa
3.4044e-12	2.1341e-07	M16-2	10kPa
5.05914e-12	2.09999e-07	M16-2	10kPa
3.76658e-11	2.09602e-07	M16-2	10kPa
1.86231e-11	2.0367e-07	M16-2	10kPa
1.21975e-11	2.03591e-07	M16-2	10kPa
3.0373e-11	2.01827e-07	M16-2	10kPa
1.05298e-11	1.97842e-07	M16-2	10kPa
5.98239e-11	1.97471e-07	M16-2	10kPa
3.39077e-12	1.96477e-07	M16-2	10kPa
2.31159e-11	1.94909e-07	M16-2	10kPa
4.78997e-12	1.9483e-07	M16-2	10kPa
2.81438e-12	1.94439e-07	M16-2	10kPa
7.23336e-12	1.94217e-07	M16-2	10kPa
2.11894e-11	1.91827e-07	M16-2	10kPa
1.03842e-11	1.90973e-07	M16-2	10kPa
1.5137e-11	1.90583e-07	M16-2	10kPa
7.14372e-12	1.88261e-07	M16-2	10kPa
6.28082e-12	1.87367e-07	M16-2	10kPa
8.38624e-12	1.83717e-07	M16-2	10kPa
9.82317e-12	1.8e-07	M16-2	10kPa
1.16585e-11	1.78092e-07	M16-2	10kPa
2.15941e-11	1.75813e-07	M16-2	10kPa
3.01763e-12	1.74145e-07	M16-2	10kPa
7.23987e-12	1.72338e-07	M16-2	10kPa
7.79192e-13	1.68721e-07	M16-2	10kPa
2.21442e-11	1.66257e-07	M16-2	10kPa
1.49834e-11	1.62587e-07	M16-2	10kPa
1.95465e-11	1.6251e-07	M16-2	10kPa
8.65936e-12	1.58846e-07	M16-2	10kPa
7.25627e-12	1.56301e-07	M16-2	10kPa
6.20229e-12	1.52871e-07	M16-2	10kPa
1.20471e-11	1.52775e-07	M16-2	10kPa
4.41425e-12	1.51231e-07	M16-2	10kPa
5.03165e-12	1.50973e-07	M16-2	10kPa
3.37176e-12	1.50724e-07	M16-2	10kPa
1.28329e-10	1.50645e-07	M16-2	10kPa
3.33169e-12	1.48907e-07	M16-2	10kPa
7.92195e-12	1.46932e-07	M16-2	10kPa
2.83995e-12	1.46367e-07	M16-2	10kPa
3.16056e-11	1.44855e-07	M16-2	10kPa
1.07243e-11	1.43415e-07	M16-2	10kPa
1.01171e-11	1.42654e-07	M16-2	10kPa
7.82005e-12	1.36606e-07	M16-2	10kPa
4.14026e-10	1.34266e-07	M16-2	10kPa
2.04316e-12	1.33729e-07	M16-2	10kPa
1.34402e-11	1.33245e-07	M16-2	10kPa
8.6409e-12	1.30582e-07	M16-2	10kPa
3.28299e-12	1.27343e-07	M16-2	10kPa
1.96693e-12	1.27241e-07	M16-2	10kPa
2.36583e-13	1.27073e-07	M16-2	10kPa
7.85496e-13	1.26048e-07	M16-2	10kPa
1.68887e-12	1.24613e-07	M16-2	10kPa
4.13625e-11	1.24067e-07	M16-2	10kPa
3.14668e-11	1.23543e-07	M16-2	10kPa
8.94901e-12	1.17433e-07	M16-2	10kPa
3.78507e-12	1.16787e-07	M16-2	10kPa
3.68646e-12	1.16247e-07	M16-2	10kPa
6.37353e-12	1.15984e-07	M16-2	10kPa
	1.15906e-07	M16-2	10kPa
3.21383e-11	1.15889e-07	M16-2	10kPa
2.10877e-11	1.11922e-07	M16-2	10kPa
1.13492e-12	1.10941e-07	M16-2	10kPa
3.84859e-12	1.10706e-07	M16-2	10kPa
3.00517e-12	1.10246e-07	M16-2	10kPa
7.59561e-12	1.09291e-07	M16-2	10kPa
4.93379e-12	1.09094e-07	M16-2	10kPa
1.61634e-10	1.09054e-07	M16-2	10kPa
2.4543e-11	1.08612e-07	M16-2	10kPa
3.39858e-12	1.07747e-07	M16-2	10kPa
5.38566e-13	1.04197e-07	M16-2	10kPa
7.03633e-12	1.00846e-07	M16-2	10kPa
2.1323e-12	9.90414e-08	M16-2	10kPa
4.32391e-13	9.67641e-08	M16-2	10kPa
1.10304e-12	9.47871e-08	M16-2	10kPa
1.13156e-11	9.35371e-08	M16-2	10kPa
7.79718e-12	9.01552e-08	M16-2	10kPa
1.09431e-11	8.98397e-08	M16-2	10kPa
3.74631e-13	8.92406e-08	M16-2	10kPa
6.12761e-12	8.85989e-08	M16-2	10kPa
2.10941e-11	8.72796e-08	M16-2	10kPa
7.98258e-13	8.68456e-08	M16-2	10kPa
2.98993e-12	8.65385e-08	M16-2	10kPa
5.36855e-13	8.64454e-08	M16-2	10kPa
6.87344e-12	8.50029e-08	M16-2	10kPa
4.7992e-11	8.49597e-08	M16-2	10kPa
2.05397e-13	8.49367e-08	M16-2	10kPa
7.37817e-13	8.39925e-08	M16-2	10kPa
2.02379e-12	8.32169e-08	M16-2	10kPa
4.81663e-12	8.31253e-08	M16-2	10kPa
2.05938e-11	8.23581e-08	M16-2	10kPa
5.344e-12	8.04979e-08	M16-2	10kPa
8.33058e-13	8.02818e-08	M16-2	10kPa
2.48416e-12	8.0281e-08	M16-2	10kPa
6.76044e-13	8.01963e-08	M16-2	10kPa
3.73417e-14	8.01765e-08	M16-2	10kPa
2.12417e-12	8.00471e-08	M16-2	10kPa
1.27218e-12	7.94028e-08	M16-2	10kPa
6.83197e-12	7.76603e-08	M16-2	10kPa
2.05318e-12	7.74166e-08	M16-2	10kPa
1.04225e-12	7.74125e-08	M16-2	10kPa
1.38049e-12	7.70826e-08	M16-2	10kPa
4.28249e-11	7.68468e-08	M16-2	10kPa
1.13225e-12	7.51456e-08	M16-2	10kPa
1.98466e-11	7.40237e-08	M16-2	10kPa
3.4941e-11	7.38932e-08	M16-2	10kPa
9.68998e-12	7.25631e-08	M16-2	10kPa
2.34814e-12	7.23473e-08	M16-2	10kPa
1.54376e-12	7.03639e-08	M16-2	10kPa
4.94062e-13	6.8938e-08	M16-2	10kPa
1.36398e-12	6.79097e-08	M16-2	10kPa
1.90776e-13	6.72768e-08	M16-2	10kPa
1.53883e-12	6.71023e-08	M16-2	10kPa
7.08859e-13	6.64245e-08	M16-2	10kPa
8.27602e-13	6.62702e-08	M16-2	10kPa
3.69305e-12	6.53524e-08	M16-2	10kPa
4.31541e-12	6.53119e-08	M16-2	10kPa
5.84504e-13	6.47822e-08	M16-2	10kPa
1.65967e-12	6.39691e-08	M16-2	10kPa
2.4793e-13	6.36648e-08	M16-2	10kPa
1.6804e-12	6.33463e-08	M16-2	10kPa
3.78649e-12	6.23441e-08	M16-2	10kPa
4.04004e-13	6.04005e-08	M16-2	10kPa
3.06607e-12	5.99327e-08	M16-2	10kPa
1.65141e-12	5.94678e-08	M16-2	10kPa
9.33646e-13	5.88476e-08	M16-2	10kPa
8.72077e-13	5.84255e-08	M16-2	10kPa
8.14937e-13	5.80818e-08	M16-2	10kPa
1.01305e-13	5.76118e-08	M16-2	10kPa
1.09691e-12	5.75044e-08	M16-2	10kPa
1.24329e-13	5.74755e-08	M16-2	10kPa
4.44906e-13	5.71821e-08	M16-2	10kPa
6.21281e-10	5.71253e-08	M16-2	10kPa
1.53845e-12	5.65132e-08	M16-2	10kPa
4.20923e-14	5.45199e-08	M16-2	10kPa
1.15987e-12	5.42253e-08	M16-2	10kPa
1.64111e-13	5.34162e-08	M16-2	10kPa
6.32256e-13	5.27572e-08	M16-2	10kPa
8.91646e-13	5.26571e-08	M16-2	10kPa
1.12774e-11	5.21577e-08	M16-2	10kPa
1.36377e-11	5.13427e-08	M16-2	10kPa
3.15432e-14	5.09924e-08	M16-2	10kPa
5.78572e-14	5.08042e-08	M16-2	10kPa
5.3355e-12	5.06249e-08	M16-2	10kPa
1.59773e-13	5.0481e-08	M16-2	10kPa
1.16772e-13	5.04164e-08	M16-2	10kPa
2.42004e-12	5.04028e-08	M16-2	10kPa
1.48067e-12	5.02049e-08	M16-2	10kPa
1.43649e-12	5.01604e-08	M16-2	10kPa
1.00992e-13	4.99377e-08	M16-2	10kPa
7.59644e-12	4.97663e-08	M16-2	10kPa
2.56158e-12	4.94387e-08	M16-2	10kPa
5.13948e-13	4.89584e-08	M16-2	10kPa
4.47321e-12	4.88064e-08	M16-2	10kPa
2.25468e-12	4.8243e-08	M16-2	10kPa
1.34461e-12	4.81813e-08	M16-2	10kPa
1.88063e-14	4.80271e-08	M16-2	10kPa
1.39875e-13	4.74751e-08	M16-2	10kPa
2.9496e-13	4.58317e-08	M16-2	10kPa
8.87569e-13	4.39892e-08	M16-2	10kPa
3.67641e-13	4.26442e-08	M16-2	10kPa
1.64264e-11	4.2512e-08	M16-2	10kPa
9.90788e-13	4.24806e-08	M16-2	10kPa
4.06383e-13	4.23787e-08	M16-2	10kPa
2.96429e-12	4.21559e-08	M16-2	10kPa
1.91602e-12	4.18398e-08	M16-2	10kPa
8.93718e-13	4.17451e-08	M16-2	10kPa
1.30745e-11	4.1226e-08	M16-2	10kPa
1.30617e-14	4.11986e-08	M16-2	10kPa
5.37451e-13	4.0393e-08	M16-2	10kPa
5.22509e-13	4.03087e-08	M16-2	10kPa
1.62639e-12	4.00801e-08	M16-2	10kPa
6.78058e-13	4.00374e-08	M16-2	10kPa
5.50992e-14	3.99871e-08	M16-2	10kPa
2.47067e-12	3.95242e-08	M16-2	10kPa
5.31465e-13	3.93394e-08	M16-2	10kPa
3.85395e-12	3.86935e-08	M16-2	10kPa
1.05072e-13	3.86025e-08	M16-2	10kPa
1.03233e-12	3.8533e-08	M16-2	10kPa
1.3496e-12	3.83672e-08	M16-2	10kPa
1.90121e-12	3.83365e-08	M16-2	10kPa
4.2411e-13	3.83075e-08	M16-2	10kPa
7.56088e-12	3.74679e-08	M16-2	10kPa
4.77946e-13	3.70859e-08	M16-2	10kPa
2.48112e-13	3.69869e-08	M16-2	10kPa
1.68201e-12	3.64533e-08	M16-2	10kPa
1.36239e-13	3.60703e-08	M16-2	10kPa
4.12906e-13	3.59245e-08	M16-2	10kPa
6.27688e-13	3.5774e-08	M16-2	10kPa
3.21719e-13	3.57726e-08	M16-2	10kPa
6.92338e-13	3.56617e-08	M16-2	10kPa
1.01342e-12	3.53245e-08	M16-2	10kPa
3.90456e-12	3.53126e-08	M16-2	10kPa
2.94936e-13	3.52425e-08	M16-2	10kPa
9.24813e-15	3.48926e-08	M16-2	10kPa
3.65441e-13	3.45126e-08	M16-2	10kPa
4.80892e-13	3.43823e-08	M16-2	10kPa
1.01733e-13	3.4071e-08	M16-2	10kPa
2.42944e-13	3.37114e-08	M16-2	10kPa
7.0798e-14	3.28323e-08	M16-2	10kPa
1.41702e-13	3.26756e-08	M16-2	10kPa
5.43925e-13	3.25388e-08	M16-2	10kPa
1.41294e-12	3.24287e-08	M16-2	10kPa
3.54323e-13	3.23743e-08	M16-2	10kPa
2.01896e-12	3.2342e-08	M16-2	10kPa
6.97416e-14	3.1863e-08	M16-2	10kPa
6.61387e-13	3.16453e-08	M16-2	10kPa
6.11014e-13	3.14062e-08	M16-2	10kPa
4.01284e-15	3.13631e-08	M16-2	10kPa
3.10845e-13	3.09904e-08	M16-2	10kPa
5.15831e-14	3.06955e-08	M16-2	10kPa
1.08488e-13	3.04535e-08	M16-2	10kPa
4.29072e-12	3.03435e-08	M16-2	10kPa
1.71076e-12	2.99915e-08	M16-2	10kPa
1.91588e-13	2.93648e-08	M16-2	10kPa
	2.90552e-08	M16-2	10kPa
9.38529e-14	2.84878e-08	M16-2	10kPa
1.08435e-12	2.83663e-08	M16-2	10kPa
1.16026e-12	2.79395e-08	M16-2	10kPa
1.58331e-13	2.7878e-08	M16-2	10kPa
2.89243e-13	2.77634e-08	M16-2	10kPa
4.20907e-13	2.74588e-08	M16-2	10kPa
2.2436e-12	2.74546e-08	M16-2	10kPa
9.78075e-14	2.6827e-08	M16-2	10kPa
4.70958e-13	2.6656e-08	M16-2	10kPa
1.44812e-13	2.59014e-08	M16-2	10kPa
1.23263e-13	2.58595e-08	M16-2	10kPa
6.8539e-14	2.50232e-08	M16-2	10kPa
1.07178e-13	2.48654e-08	M16-2	10kPa
3.44997e-14	2.46478e-08	M16-2	10kPa
4.84675e-14	2.44003e-08	M16-2	10kPa
4.84702e-14	2.43789e-08	M16-2	10kPa
5.84687e-13	2.41114e-08	M16-2	10kPa
3.56882e-12	2.40582e-08	M16-2	10kPa
2.15733e-13	2.40033e-08	M16-2	10kPa
5.70346e-13	2.38558e-08	M16-2	10kPa
4.50916e-14	2.36727e-08	M16-2	10kPa
2.48286e-13	2.36068e-08	M16-2	10kPa
1.02018e-12	2.35926e-08	M16-2	10kPa
	2.32684e-08	M16-2	10kPa
2.48976e-13	2.31308e-08	M16-2	10kPa
6.32294e-13	2.31067e-08	M16-2	10kPa
2.76959e-13	2.30559e-08	M16-2	10kPa
4.27013e-14	2.28763e-08	M16-2	10kPa
1.2709e-11	2.2846e-08	M16-2	10kPa
5.13036e-14	2.27843e-08	M16-2	10kPa
5.76345e-14	2.23894e-08	M16-2	10kPa
9.55883e-14	2.23841e-08	M16-2	10kPa
1.15433e-12	2.23563e-08	M16-2	10kPa
4.572e-14	2.15954e-08	M16-2	10kPa
2.50433e-13	2.1269e-08	M16-2	10kPa
5.72475e-14	2.12481e-08	M16-2	10kPa
8.56211e-13	2.12154e-08	M16-2	10kPa
8.04669e-14	2.11721e-08	M16-2	10kPa
7.09234e-13	2.08901e-08	M16-2	10kPa
8.09839e-13	2.07792e-08	M16-2	10kPa
2.5763e-12	2.06706e-08	M16-2	10kPa
1.30001e-13	2.05133e-08	M16-2	10kPa
4.25143e-13	2.03767e-08	M16-2	10kPa
	2.01076e-08	M16-2	10kPa
5.78912e-14	2.00608e-08	M16-2	10kPa
2.66747e-13	2.00473e-08	M16-2	10kPa
1.92457e-13	2.00129e-08	M16-2	10kPa
6.29477e-13	1.9794e-08	M16-2	10kPa
6.87064e-13	1.97254e-08	M16-2	10kPa
3.52209e-13	1.93781e-08	M16-2	10kPa
3.47042e-13	1.92467e-08	M16-2	10kPa
1.32083e-12	1.91206e-08	M16-2	10kPa
7.01161e-14	1.89796e-08	M16-2	10kPa
1.70918e-12	1.84571e-08	M16-2	10kPa
6.36124e-13	1.82593e-08	M16-2	10kPa
7.56753e-14	1.82526e-08	M16-2	10kPa
7.64115e-13	1.81756e-08	M16-2	10kPa
6.01776e-15	1.80194e-08	M16-2	10kPa
5.28423e-13	1.78261e-08	M16-2	10kPa
2.16467e-12	1.77603e-08	M16-2	10kPa
1.22438e-13	1.77466e-08	M16-2	10kPa
4.11821e-13	1.77184e-08	M16-2	10kPa
5.26951e-14	1.73413e-08	M16-2	10kPa
1.32588e-13	1.72977e-08	M16-2	10kPa
5.09226e-14	1.72427e-08	M16-2	10kPa
1.26533e-13	1.72414e-08	M16-2	10kPa
7.40886e-13	1.72012e-08	M16-2	10kPa
2.89428e-13	1.69416e-08	M16-2	10kPa
4.25278e-13	1.68762e-08	M16-2	10kPa
4.26005e-13	1.68251e-08	M16-2	10kPa
3.63144e-13	1.68048e-08	M16-2	10kPa
6.86315e-13	1.6515e-08	M16-2	10kPa
3.42642e-13	1.6256e-08	M16-2	10kPa
2.66622e-14	1.62366e-08	M16-2	10kPa
7.06538e-14	1.59775e-08	M16-2	10kPa
1.78078e-13	1.5542e-08	M16-2	10kPa
1.7927e-12	1.55229e-08	M16-2	10kPa
4.36433e-13	1.53725e-08	M16-2	10kPa
6.97631e-13	1.53504e-08	M16-2	10kPa
7.79515e-15	1.53247e-08	M16-2	10kPa
2.04308e-14	1.52885e-08	M16-2	10kPa
2.3499e-13	1.49341e-08	M16-2	10kPa
2.75592e-14	1.48315e-08	M16-2	10kPa
6.15745e-14	1.4809e-08	M16-2	10kPa
3.33819e-14	1.46323e-08	M16-2	10kPa
4.666e-13	1.4621e-08	M16-2	10kPa
1.1451e-12	1.4544e-08	M16-2	10kPa
4.90015e-14	1.44045e-08	M16-2	10kPa
7.95894e-15	1.43667e-08	M16-2	10kPa
3.23206e-14	1.43346e-08	M16-2	10kPa
5.0083e-14	1.43134e-08	M16-2	10kPa
2.31025e-13	1.4173e-08	M16-2	10kPa
8.84173e-13	1.41699e-08	M16-2	10kPa
5.21602e-13	1.40798e-08	M16-2	10kPa
2.07109e-14	1.39922e-08	M16-2	10kPa
6.36578e-14	1.39721e-08	M16-2	10kPa
5.60279e-13	1.38748e-08	M16-2	10kPa
5.92725e-13	1.3616e-08	M16-2	10kPa
4.66575e-13	1.35836e-08	M16-2	10kPa
1.96197e-14	1.3542e-08	M16-2	10kPa
1.26085e-13	1.35019e-08	M16-2	10kPa
8.58617e-13	1.34532e-08	M16-2	10kPa
1.54283e-12	1.34297e-08	M16-2	10kPa
4.89833e-13	1.31887e-08	M16-2	10kPa
2.91377e-13	1.3112e-08	M16-2	10kPa
1.85477e-13	1.30283e-08	M16-2	10kPa
8.27512e-13	1.29261e-08	M16-2	10kPa
3.09343e-14	1.29069e-08	M16-2	10kPa
1.25299e-13	1.2882e-08	M16-2	10kPa
1.31442e-14	1.28537e-08	M16-2	10kPa
4.08001e-13	1.28131e-08	M16-2	10kPa
3.75993e-13	1.2776e-08	M16-2	10kPa
2.40957e-12	1.24487e-08	M16-2	10kPa
8.57094e-14	1.23416e-08	M16-2	10kPa
2.74634e-14	1.23159e-08	M16-2	10kPa
1.43857e-13	1.23047e-08	M16-2	10kPa
9.21315e-15	1.22246e-08	M16-2	10kPa
1.01403e-13	1.21858e-08	M16-2	10kPa
4.13911e-15	1.20498e-08	M16-2	10kPa
5.89172e-13	1.1923e-08	M16-2	10kPa
7.23535e-14	1.18821e-08	M16-2	10kPa
3.57606e-14	1.17794e-08	M16-2	10kPa
1.92345e-14	1.1634e-08	M16-2	10kPa
3.22234e-14	1.14395e-08	M16-2	10kPa
4.52715e-14	1.14052e-08	M16-2	10kPa
3.41208e-14	1.12793e-08	M16-2	10kPa
6.76279e-13	1.12615e-08	M16-2	10kPa
3.03344e-13	1.12337e-08	M16-2	10kPa
3.02063e-14	1.12098e-08	M16-2	10kPa
2.69042e-14	1.10972e-08	M16-2	10kPa
9.75051e-13	1.10844e-08	M16-2	10kPa
9.8626e-14	1.09814e-08	M16-2	10kPa
4.53474e-14	1.08565e-08	M16-2	10kPa
1.06863e-13	1.07886e-08	M16-2	10kPa
2.53989e-13	1.07005e-08	M16-2	10kPa
5.48851e-14	1.06487e-08	M16-2	10kPa
1.43932e-14	1.05384e-08	M16-2	10kPa
2.66268e-13	1.0506e-08	M16-2	10kPa
1.2362e-13	1.04098e-08	M16-2	10kPa
4.9716e-13	1.03932e-08	M16-2	10kPa
1.23861e-13	1.01346e-08	M16-2	10kPa
5.90001e-14	1.01244e-08	M16-2	10kPa
4.17595e-14	1.00363e-08	M16-2	10kPa
3.90568e-13	9.95877e-09	M16-2	10kPa
4.37957e-14	9.77079e-09	M16-2	10kPa
5.31449e-13	9.73128e-09	M16-2	10kPa
3.07112e-15	9.66354e-09	M16-2	10kPa
3.63198e-13	9.29912e-09	M16-2	10kPa
1.41399e-13	9.29385e-09	M16-2	10kPa
8.70906e-13	9.2274e-09	M16-2	10kPa
5.83039e-14	9.22247e-09	M16-2	10kPa
1.42072e-13	9.14502e-09	M16-2	10kPa
2.23399e-14	9.00857e-09	M16-2	10kPa
3.30298e-15	8.95862e-09	M16-2	10kPa
1.9416e-14	8.95128e-09	M16-2	10kPa
3.7828e-13	8.80146e-09	M16-2	10kPa
3.79527e-14	8.62961e-09	M16-2	10kPa
3.06889e-14	8.09415e-09	M16-2	10kPa
3.22915e-14	8.07604e-09	M16-2	10kPa
5.3779e-14	7.84641e-09	M16-2	10kPa
6.88954e-16	7.80451e-09	M16-2	10kPa
1.04595e-13	7.80092e-09	M16-2	10kPa
9.84143e-14	7.78993e-09	M16-2	10kPa
4.48218e-14	7.46019e-09	M16-2	10kPa
4.42686e-13	7.45356e-09	M16-2	10kPa
1.92563e-15	7.10203e-09	M16-2	10kPa
7.1012e-14	6.70003e-09	M16-2	10kPa
1.78183e-15	6.65063e-09	M16-2	10kPa
9.29918e-14	6.2587e-09	M16-2	10kPa
7.59372e-14	5.99274e-09	M16-2	10kPa
1.52033e-15	5.97497e-09	M16-2	10kPa
2.44381e-13	5.73308e-09	M16-2	10kPa
1.01147e-13	5.54804e-09	M16-2	10kPa
2.04858e-14	5.29732e-09	M16-2	10kPa
3.07492e-15	5.26211e-09	M16-2	10kPa
2.18713e-14	5.1269e-09	M16-2	10kPa
2.18611e-13	4.49903e-09	M16-2	10kPa
8.07607e-14	3.89334e-09	M16-2	10kPa
1.05176e-12	-2.22241e-09	M16-2	10kPa
6.56254e-10		M16-2	10kPa
3.6581e-10		M16-2	10kPa
3.18044e-12		M16-2	10kPa
1.36271e-13		M16-2	10kPa
2.61802e-10	1.47541e-06	M16-1	10kPa
2.23044e-10	1.43935e-06	M16-1	10kPa
1.91245e-10	1.39537e-06	M16-1	10kPa
2.05855e-10	1.35005e-06	M16-1	10kPa
1.16186e-10	1.18761e-06	M16-1	10kPa
1.94805e-10	1.14763e-06	M16-1	10kPa
2.4059e-10	1.14144e-06	M16-1	10kPa
1.08551e-10	1.10738e-06	M16-1	10kPa
2.05517e-10	1.05875e-06	M16-1	10kPa
1.30847e-10	1.02328e-06	M16-1	10kPa
9.56221e-11	9.94703e-07	M16-1	10kPa
9.48362e-11	9.92628e-07	M16-1	10kPa
3.74917e-11	9.23853e-07	M16-1	10kPa
2.10751e-10	9.06079e-07	M16-1	10kPa
7.2658e-11	8.82692e-07	M16-1	10kPa
1.58259e-10	8.66495e-07	M16-1	10kPa
1.53811e-10	8.24669e-07	M16-1	10kPa
7.4072e-11	8.22454e-07	M16-1	10kPa
1.14711e-10	8.04422e-07	M16-1	10kPa
1.1104e-10	7.93194e-07	M16-1	10kPa
1.16349e-10	7.86009e-07	M16-1	10kPa
2.56294e-11	7.81869e-07	M16-1	10kPa
1.36316e-10	7.66468e-07	M16-1	10kPa
1.38955e-10	7.63181e-07	M16-1	10kPa
3.74201e-11	7.53585e-07	M16-1	10kPa
3.47343e-11	7.47437e-07	M16-1	10kPa
2.78426e-11	7.11003e-07	M16-1	10kPa
3.20163e-11	7.03315e-07	M16-1	10kPa
4.56759e-11	6.98358e-07	M16-1	10kPa
2.29723e-11	6.74248e-07	M16-1	10kPa
6.39248e-11	6.72091e-07	M16-1	10kPa
1.02775e-10	6.64304e-07	M16-1	10kPa
5.27728e-11	6.60432e-07	M16-1	10kPa
2.5117e-11	6.2936e-07	M16-1	10kPa
6.81443e-11	5.95897e-07	M16-1	10kPa
1.99772e-11	5.95051e-07	M16-1	10kPa
1.00517e-10	5.8782e-07	M16-1	10kPa
7.95467e-11	5.84201e-07	M16-1	10kPa
1.53709e-11	5.76175e-07	M16-1	10kPa
5.42225e-11	5.61473e-07	M16-1	10kPa
2.02141e-10	5.56579e-07	M16-1	10kPa
3.03128e-11	5.53469e-07	M16-1	10kPa
2.06292e-10	5.53113e-07	M16-1	10kPa
4.03408e-11	5.5087e-07	M16-1	10kPa
5.65711e-11	5.36549e-07	M16-1	10kPa
6.55381e-11	5.27065e-07	M16-1	10kPa
1.09373e-11	5.1875e-07	M16-1	10kPa
8.50883e-11	5.14465e-07	M16-1	10kPa
3.32279e-11	5.10428e-07	M16-1	10kPa
7.03629e-11	5.07232e-07	M16-1	10kPa
1.1141e-11	4.86794e-07	M16-1	10kPa
7.27999e-11	4.75996e-07	M16-1	10kPa
4.24883e-11	4.64138e-07	M16-1	10kPa
5.03607e-11	4.48058e-07	M16-1	10kPa
1.06662e-11	4.32333e-07	M16-1	10kPa
4.39534e-11	4.29867e-07	M16-1	10kPa
2.29423e-11	4.23366e-07	M16-1	10kPa
4.28584e-11	4.19187e-07	M16-1	10kPa
2.70542e-11	4.07116e-07	M16-1	10kPa
1.77869e-11	4.01418e-07	M16-1	10kPa
2.53887e-11	4.00984e-07	M16-1	10kPa
2.51982e-11	4.00301e-07	M16-1	10kPa
7.79992e-12	3.94933e-07	M16-1	10kPa
5.74851e-11	3.94676e-07	M16-1	10kPa
3.0497e-11	3.94518e-07	M16-1	10kPa
3.04854e-11	3.85292e-07	M16-1	10kPa
2.76944e-12	3.75299e-07	M16-1	10kPa
8.11375e-11	3.732e-07	M16-1	10kPa
1.09388e-11	3.68944e-07	M16-1	10kPa
	3.6484e-07	M16-1	10kPa
2.18632e-11	3.59903e-07	M16-1	10kPa
2.34414e-11	3.58438e-07	M16-1	10kPa
4.24144e-11	3.57344e-07	M16-1	10kPa
3.80058e-11	3.47063e-07	M16-1	10kPa
1.71851e-11	3.42591e-07	M16-1	10kPa
2.00178e-11	3.41346e-07	M16-1	10kPa
1.6782e-10	3.39164e-07	M16-1	10kPa
1.07696e-11	3.35622e-07	M16-1	10kPa
2.16648e-12	3.35611e-07	M16-1	10kPa
7.88894e-12	3.33685e-07	M16-1	10kPa
7.41449e-12	3.33384e-07	M16-1	10kPa
1.80263e-11	3.33279e-07	M16-1	10kPa
2.6485e-11	3.31043e-07	M16-1	10kPa
2.38636e-11	3.29747e-07	M16-1	10kPa
1.62799e-11	3.2922e-07	M16-1	10kPa
3.39924e-11	3.2685e-07	M16-1	10kPa
1.68305e-11	3.2428e-07	M16-1	10kPa
2.55488e-11	3.24096e-07	M16-1	10kPa
1.43367e-12	3.21126e-07	M16-1	10kPa
2.07746e-11	3.18275e-07	M16-1	10kPa
1.97543e-11	3.17935e-07	M16-1	10kPa
2.56612e-11	3.05046e-07	M16-1	10kPa
8.16998e-12	2.96211e-07	M16-1	10kPa
1.65107e-11	2.95707e-07	M16-1	10kPa
7.575e-12	2.94693e-07	M16-1	10kPa
1.0902e-11	2.94541e-07	M16-1	10kPa
1.88165e-11	2.8517e-07	M16-1	10kPa
2.49369e-11	2.84419e-07	M16-1	10kPa
2.42657e-11	2.84131e-07	M16-1	10kPa
5.30317e-12	2.83156e-07	M16-1	10kPa
2.25251e-11	2.81597e-07	M16-1	10kPa
5.01635e-11	2.7747e-07	M16-1	10kPa
2.51239e-11	2.76073e-07	M16-1	10kPa
8.88378e-12	2.74763e-07	M16-1	10kPa
3.41771e-11	2.74511e-07	M16-1	10kPa
	2.73582e-07	M16-1	10kPa
8.31862e-12	2.68616e-07	M16-1	10kPa
3.58902e-11	2.65749e-07	M16-1	10kPa
1.20999e-11	2.65004e-07	M16-1	10kPa
3.53141e-11	2.63536e-07	M16-1	10kPa
3.46447e-11	2.59257e-07	M16-1	10kPa
1.65692e-11	2.5486e-07	M16-1	10kPa
5.89432e-12	2.54397e-07	M16-1	10kPa
5.47052e-12	2.52373e-07	M16-1	10kPa
1.55082e-11	2.5155e-07	M16-1	10kPa
9.71029e-12	2.51018e-07	M16-1	10kPa
2.10114e-12	2.5e-07	M16-1	10kPa
3.8375e-13	2.4743e-07	M16-1	10kPa
1.81636e-11	2.47051e-07	M16-1	10kPa
3.12906e-11	2.45155e-07	M16-1	10kPa
2.86218e-11	2.43626e-07	M16-1	10kPa
5.24768e-12	2.42355e-07	M16-1	10kPa
1.20441e-11	2.41741e-07	M16-1	10kPa
2.3107e-11	2.41549e-07	M16-1	10kPa
2.25187e-11	2.41453e-07	M16-1	10kPa
2.12957e-11	2.37888e-07	M16-1	10kPa
1.45876e-11	2.34947e-07	M16-1	10kPa
2.23618e-12	2.31865e-07	M16-1	10kPa
2.51687e-11	2.31074e-07	M16-1	10kPa
8.69289e-12	2.29879e-07	M16-1	10kPa
8.25783e-12	2.29172e-07	M16-1	10kPa
6.15513e-12	2.28695e-07	M16-1	10kPa
6.6821e-12	2.26713e-07	M16-1	10kPa
2.09381e-11	2.26254e-07	M16-1	10kPa
8.09679e-12	2.25167e-07	M16-1	10kPa
2.67078e-11	2.25026e-07	M16-1	10kPa
3.27336e-11	2.24098e-07	M16-1	10kPa
5.34556e-11	2.22648e-07	M16-1	10kPa
2.6295e-11	2.2017e-07	M16-1	10kPa
1.55509e-11	2.19732e-07	M16-1	10kPa
3.53527e-11	2.18806e-07	M16-1	10kPa
7.58603e-12	2.17562e-07	M16-1	10kPa
6.14271e-12	2.17231e-07	M16-1	10kPa
2.84953e-12	2.16086e-07	M16-1	10kPa
4.29623e-12	2.13123e-07	M16-1	10kPa
3.98864e-12	2.11419e-07	M16-1	10kPa
9.02777e-12	2.10871e-07	M16-1	10kPa
2.50666e-11	2.10593e-07	M16-1	10kPa
8.65534e-12	2.09854e-07	M16-1	10kPa
5.7789e-12	2.09236e-07	M16-1	10kPa
2.79484e-11	2.06575e-07	M16-1	10kPa
2.79792e-12	2.05538e-07	M16-1	10kPa
2.17e-12	2.05237e-07	M16-1	10kPa
8.16867e-12	2.03339e-07	M16-1	10kPa
1.03623e-11	2.03144e-07	M16-1	10kPa
8.81779e-11	2.02274e-07	M16-1	10kPa
2.53513e-11	2.00727e-07	M16-1	10kPa
3.9239e-12	2.00147e-07	M16-1	10kPa
2.26869e-12	1.97056e-07	M16-1	10kPa
9.23302e-12	1.96438e-07	M16-1	10kPa
8.7585e-12	1.91517e-07	M16-1	10kPa
1.54511e-11	1.91188e-07	M16-1	10kPa
1.13534e-11	1.90273e-07	M16-1	10kPa
1.39551e-11	1.88857e-07	M16-1	10kPa
4.65257e-12	1.87817e-07	M16-1	10kPa
8.71184e-12	1.87635e-07	M16-1	10kPa
1.42933e-11	1.87047e-07	M16-1	10kPa
4.1877e-12	1.85825e-07	M16-1	10kPa
1.52213e-11	1.85536e-07	M16-1	10kPa
9.18187e-12	1.81319e-07	M16-1	10kPa
1.75475e-11	1.81244e-07	M16-1	10kPa
9.14496e-12	1.80409e-07	M16-1	10kPa
2.14474e-10	1.80391e-07	M16-1	10kPa
1.6443e-11	1.80219e-07	M16-1	10kPa
1.81263e-12	1.73536e-07	M16-1	10kPa
7.50441e-12	1.70219e-07	M16-1	10kPa
1.99398e-11	1.67019e-07	M16-1	10kPa
1.76586e-11	1.65138e-07	M16-1	10kPa
5.299e-12	1.64594e-07	M16-1	10kPa
3.31113e-12	1.62757e-07	M16-1	10kPa
6.7174e-12	1.60984e-07	M16-1	10kPa
2.6144e-12	1.60971e-07	M16-1	10kPa
3.25315e-12	1.59069e-07	M16-1	10kPa
3.91301e-12	1.58757e-07	M16-1	10kPa
2.8542e-11	1.58231e-07	M16-1	10kPa
3.6591e-12	1.57345e-07	M16-1	10kPa
5.70354e-12	1.56519e-07	M16-1	10kPa
1.18192e-11	1.54516e-07	M16-1	10kPa
1.29375e-11	1.53794e-07	M16-1	10kPa
8.72915e-13	1.52994e-07	M16-1	10kPa
2.22844e-12	1.50365e-07	M16-1	10kPa
8.01123e-12	1.48796e-07	M16-1	10kPa
1.27272e-11	1.46949e-07	M16-1	10kPa
4.55087e-12	1.46737e-07	M16-1	10kPa
5.31211e-12	1.46555e-07	M16-1	10kPa
1.72223e-11	1.46469e-07	M16-1	10kPa
9.75609e-12	1.45469e-07	M16-1	10kPa
1.79598e-12	1.4367e-07	M16-1	10kPa
3.399e-12	1.43284e-07	M16-1	10kPa
4.28169e-12	1.4244e-07	M16-1	10kPa
1.95552e-12	1.42314e-07	M16-1	10kPa
2.05012e-11	1.42143e-07	M16-1	10kPa
2.29139e-12	1.41612e-07	M16-1	10kPa
6.19477e-12	1.41049e-07	M16-1	10kPa
7.85136e-12	1.41005e-07	M16-1	10kPa
4.76076e-12	1.40007e-07	M16-1	10kPa
1.02162e-11	1.39872e-07	M16-1	10kPa
2.83437e-11	1.38926e-07	M16-1	10kPa
7.5325e-12	1.37605e-07	M16-1	10kPa
1.74639e-11	1.37298e-07	M16-1	10kPa
3.99787e-12	1.37003e-07	M16-1	10kPa
8.32115e-12	1.36634e-07	M16-1	10kPa
1.5537e-12	1.3587e-07	M16-1	10kPa
2.59345e-12	1.35411e-07	M16-1	10kPa
6.98132e-12	1.35108e-07	M16-1	10kPa
4.69473e-12	1.34336e-07	M16-1	10kPa
3.16906e-11	1.34256e-07	M16-1	10kPa
2.86992e-12	1.33823e-07	M16-1	10kPa
6.5615e-12	1.33467e-07	M16-1	10kPa
2.4852e-12	1.32893e-07	M16-1	10kPa
3.47373e-12	1.3212e-07	M16-1	10kPa
1.0801e-11	1.31206e-07	M16-1	10kPa
3.17307e-12	1.28711e-07	M16-1	10kPa
6.18028e-12	1.28619e-07	M16-1	10kPa
7.46924e-12	1.27273e-07	M16-1	10kPa
4.34452e-12	1.26892e-07	M16-1	10kPa
3.08032e-12	1.26353e-07	M16-1	10kPa
1.42505e-13	1.23089e-07	M16-1	10kPa
3.68976e-12	1.22373e-07	M16-1	10kPa
1.44775e-12	1.2231e-07	M16-1	10kPa
3.54903e-12	1.21632e-07	M16-1	10kPa
1.34282e-12	1.19371e-07	M16-1	10kPa
4.85636e-12	1.19e-07	M16-1	10kPa
3.42242e-11	1.18093e-07	M16-1	10kPa
2.05731e-12	1.1573e-07	M16-1	10kPa
1.929e-12	1.15613e-07	M16-1	10kPa
4.11092e-12	1.15611e-07	M16-1	10kPa
1.5723e-11	1.15232e-07	M16-1	10kPa
1.79262e-12	1.1439e-07	M16-1	10kPa
1.97956e-12	1.11263e-07	M16-1	10kPa
1.0551e-11	1.10645e-07	M16-1	10kPa
4.99885e-12	1.0896e-07	M16-1	10kPa
2.20065e-12	1.08823e-07	M16-1	10kPa
1.716e-11	1.08798e-07	M16-1	10kPa
1.90632e-12	1.0398e-07	M16-1	10kPa
5.31082e-12	1.03004e-07	M16-1	10kPa
1.11258e-12	1.02435e-07	M16-1	10kPa
1.92006e-11	1.02351e-07	M16-1	10kPa
2.93547e-12	1.01049e-07	M16-1	10kPa
1.51373e-12	1.00897e-07	M16-1	10kPa
1.43431e-12	1.00049e-07	M16-1	10kPa
2.9163e-12	9.96609e-08	M16-1	10kPa
5.63391e-12	9.92728e-08	M16-1	10kPa
6.28074e-13	9.86042e-08	M16-1	10kPa
5.24965e-12	9.76557e-08	M16-1	10kPa
1.13694e-12	9.71617e-08	M16-1	10kPa
1.46272e-11	9.59441e-08	M16-1	10kPa
8.67905e-13	9.16506e-08	M16-1	10kPa
3.68018e-12	8.98077e-08	M16-1	10kPa
4.31807e-12	8.88728e-08	M16-1	10kPa
5.84932e-13	8.78448e-08	M16-1	10kPa
1.18492e-12	8.78148e-08	M16-1	10kPa
9.12872e-13	8.75618e-08	M16-1	10kPa
1.97516e-12	8.74716e-08	M16-1	10kPa
3.16429e-12	8.72243e-08	M16-1	10kPa
7.96074e-13	8.68436e-08	M16-1	10kPa
1.23216e-12	8.63793e-08	M16-1	10kPa
5.48157e-12	8.63271e-08	M16-1	10kPa
5.44107e-13	8.50466e-08	M16-1	10kPa
2.32942e-12	8.46671e-08	M16-1	10kPa
2.09485e-12	8.42199e-08	M16-1	10kPa
8.16523e-12	8.39271e-08	M16-1	10kPa
2.2388e-12	8.37069e-08	M16-1	10kPa
9.14972e-13	8.31093e-08	M16-1	10kPa
4.4644e-12	8.16433e-08	M16-1	10kPa
4.53789e-12	8.13781e-08	M16-1	10kPa
2.9001e-12	8.05983e-08	M16-1	10kPa
2.69773e-12	8.0401e-08	M16-1	10kPa
6.27717e-12	7.96545e-08	M16-1	10kPa
1.55463e-12	7.89899e-08	M16-1	10kPa
3.96706e-12	7.78585e-08	M16-1	10kPa
6.90006e-13	7.72216e-08	M16-1	10kPa
3.40348e-12	7.55468e-08	M16-1	10kPa
4.24894e-12	7.36051e-08	M16-1	10kPa
3.87052e-12	7.33548e-08	M16-1	10kPa
3.93175e-13	7.30968e-08	M16-1	10kPa
2.23233e-12	7.29681e-08	M16-1	10kPa
8.68953e-13	7.26181e-08	M16-1	10kPa
2.53592e-12	7.2187e-08	M16-1	10kPa
2.14637e-14	7.21606e-08	M16-1	10kPa
4.81653e-12	7.1181e-08	M16-1	10kPa
4.44995e-14	7.09415e-08	M16-1	10kPa
4.26563e-13	7.07268e-08	M16-1	10kPa
5.71234e-12	7.0078e-08	M16-1	10kPa
6.7306e-12	6.94022e-08	M16-1	10kPa
2.81113e-13	6.89167e-08	M16-1	10kPa
1.14622e-12	6.88136e-08	M16-1	10kPa
9.75403e-13	6.68835e-08	M16-1	10kPa
7.1629e-12	6.55743e-08	M16-1	10kPa
1.34143e-12	6.53447e-08	M16-1	10kPa
8.22368e-13	6.34291e-08	M16-1	10kPa
1.2093e-12	6.34044e-08	M16-1	10kPa
1.92253e-12	6.26502e-08	M16-1	10kPa
1.15728e-12	6.24372e-08	M16-1	10kPa
1.8205e-12	6.20705e-08	M16-1	10kPa
3.01668e-13	6.19284e-08	M16-1	10kPa
5.02074e-13	6.16624e-08	M16-1	10kPa
8.36527e-13	6.16022e-08	M16-1	10kPa
3.31038e-12	6.13753e-08	M16-1	10kPa
1.36267e-13	6.11253e-08	M16-1	10kPa
1.74598e-12	6.10067e-08	M16-1	10kPa
1.47266e-12	6.02957e-08	M16-1	10kPa
1.82917e-12	5.85467e-08	M16-1	10kPa
8.77447e-13	5.72844e-08	M16-1	10kPa
5.45343e-13	5.69363e-08	M16-1	10kPa
1.15988e-12	5.68187e-08	M16-1	10kPa
3.52419e-12	5.65765e-08	M16-1	10kPa
1.25776e-12	5.52794e-08	M16-1	10kPa
1.37813e-12	5.4538e-08	M16-1	10kPa
5.14959e-13	5.45044e-08	M16-1	10kPa
1.04279e-11	5.40363e-08	M16-1	10kPa
7.04724e-13	5.30435e-08	M16-1	10kPa
6.45029e-12	5.29388e-08	M16-1	10kPa
9.00661e-13	5.28465e-08	M16-1	10kPa
1.17647e-12	5.22607e-08	M16-1	10kPa
3.07403e-13	5.17837e-08	M16-1	10kPa
2.08278e-12	5.00862e-08	M16-1	10kPa
4.86375e-13	4.9632e-08	M16-1	10kPa
5.67411e-13	4.94908e-08	M16-1	10kPa
1.94576e-12	4.92195e-08	M16-1	10kPa
1.06321e-12	4.87482e-08	M16-1	10kPa
1.9299e-12	4.85281e-08	M16-1	10kPa
1.32842e-12	4.84263e-08	M16-1	10kPa
8.34373e-14	4.80719e-08	M16-1	10kPa
6.81073e-13	4.7702e-08	M16-1	10kPa
9.29191e-13	4.77003e-08	M16-1	10kPa
5.2327e-10	4.75544e-08	M16-1	10kPa
8.40562e-12	4.75501e-08	M16-1	10kPa
6.87628e-13	4.61995e-08	M16-1	10kPa
3.56446e-12	4.55366e-08	M16-1	10kPa
1.65409e-12	4.45702e-08	M16-1	10kPa
4.0643e-13	4.33412e-08	M16-1	10kPa
7.388e-13	4.315e-08	M16-1	10kPa
5.79433e-13	4.2993e-08	M16-1	10kPa
1.78419e-13	4.27211e-08	M16-1	10kPa
4.59036e-14	4.26352e-08	M16-1	10kPa
3.14415e-12	4.22419e-08	M16-1	10kPa
9.06572e-13	4.1993e-08	M16-1	10kPa
2.14492e-13	4.1107e-08	M16-1	10kPa
5.66731e-13	4.09338e-08	M16-1	10kPa
7.34443e-13	4.06945e-08	M16-1	10kPa
1.49955e-13	4.02896e-08	M16-1	10kPa
4.28691e-13	4.00651e-08	M16-1	10kPa
5.59813e-14	3.99674e-08	M16-1	10kPa
1.18294e-12	3.99086e-08	M16-1	10kPa
4.33605e-13	3.98311e-08	M16-1	10kPa
2.5261e-12	3.98194e-08	M16-1	10kPa
3.25502e-13	3.8976e-08	M16-1	10kPa
9.65484e-13	3.88467e-08	M16-1	10kPa
3.91708e-13	3.87932e-08	M16-1	10kPa
4.21756e-12	3.85618e-08	M16-1	10kPa
4.4848e-13	3.82561e-08	M16-1	10kPa
1.9511e-12	3.81687e-08	M16-1	10kPa
2.89219e-13	3.79184e-08	M16-1	10kPa
2.93818e-13	3.76748e-08	M16-1	10kPa
2.50588e-12	3.7582e-08	M16-1	10kPa
1.61993e-12	3.74965e-08	M16-1	10kPa
2.22602e-12	3.74141e-08	M16-1	10kPa
3.04587e-13	3.69501e-08	M16-1	10kPa
3.8436e-12	3.67653e-08	M16-1	10kPa
5.8939e-14	3.5916e-08	M16-1	10kPa
5.08189e-13	3.53515e-08	M16-1	10kPa
6.09706e-14	3.52291e-08	M16-1	10kPa
8.14042e-13	3.52172e-08	M16-1	10kPa
3.17511e-13	3.51047e-08	M16-1	10kPa
2.75072e-12	3.50995e-08	M16-1	10kPa
1.38736e-13	3.50307e-08	M16-1	10kPa
4.21226e-12	3.49276e-08	M16-1	10kPa
8.53479e-13	3.47507e-08	M16-1	10kPa
3.71827e-13	3.47326e-08	M16-1	10kPa
7.29286e-13	3.41068e-08	M16-1	10kPa
2.25649e-13	3.39269e-08	M16-1	10kPa
1.80586e-13	3.38866e-08	M16-1	10kPa
5.81845e-13	3.38716e-08	M16-1	10kPa
2.77119e-13	3.3673e-08	M16-1	10kPa
2.3959e-13	3.36306e-08	M16-1	10kPa
4.67025e-13	3.33847e-08	M16-1	10kPa
2.23817e-13	3.33296e-08	M16-1	10kPa
5.11462e-11	3.2736e-08	M16-1	10kPa
8.88865e-13	3.25055e-08	M16-1	10kPa
1.02372e-12	3.24218e-08	M16-1	10kPa
1.03311e-13	3.17394e-08	M16-1	10kPa
2.0104e-12	3.1502e-08	M16-1	10kPa
7.3102e-13	3.13079e-08	M16-1	10kPa
1.07638e-13	3.11793e-08	M16-1	10kPa
1.75087e-13	3.10687e-08	M16-1	10kPa
4.27388e-12	3.08999e-08	M16-1	10kPa
6.60628e-13	3.08094e-08	M16-1	10kPa
1.70012e-14	3.05565e-08	M16-1	10kPa
5.81131e-13	3.04753e-08	M16-1	10kPa
3.97799e-13	3.02043e-08	M16-1	10kPa
1.11033e-13	2.97931e-08	M16-1	10kPa
8.13378e-14	2.97079e-08	M16-1	10kPa
5.46427e-13	2.93739e-08	M16-1	10kPa
1.03992e-12	2.93115e-08	M16-1	10kPa
6.66011e-13	2.92921e-08	M16-1	10kPa
2.18063e-13	2.87313e-08	M16-1	10kPa
3.79149e-13	2.83043e-08	M16-1	10kPa
8.24235e-13	2.8111e-08	M16-1	10kPa
3.5046e-13	2.80719e-08	M16-1	10kPa
1.76595e-12	2.80284e-08	M16-1	10kPa
1.93492e-13	2.73149e-08	M16-1	10kPa
1.03631e-12	2.70881e-08	M16-1	10kPa
4.54753e-13	2.56562e-08	M16-1	10kPa
2.66591e-13	2.51367e-08	M16-1	10kPa
1.08046e-12	2.5131e-08	M16-1	10kPa
2.32491e-13	2.51035e-08	M16-1	10kPa
1.27798e-13	2.49693e-08	M16-1	10kPa
9.37236e-13	2.48069e-08	M16-1	10kPa
9.64822e-13	2.47251e-08	M16-1	10kPa
5.48958e-14	2.46724e-08	M16-1	10kPa
2.83172e-14	2.43088e-08	M16-1	10kPa
2.80466e-12	2.38989e-08	M16-1	10kPa
1.08361e-13	2.36793e-08	M16-1	10kPa
2.14155e-13	2.33749e-08	M16-1	10kPa
1.5957e-12	2.33379e-08	M16-1	10kPa
1.53051e-13	2.28532e-08	M16-1	10kPa
2.40677e-13	2.26735e-08	M16-1	10kPa
9.44164e-15	2.25607e-08	M16-1	10kPa
2.74162e-13	2.23492e-08	M16-1	10kPa
3.63804e-14	2.22592e-08	M16-1	10kPa
2.23371e-14	2.22579e-08	M16-1	10kPa
3.50898e-14	2.19266e-08	M16-1	10kPa
1.76241e-13	2.16121e-08	M16-1	10kPa
3.77923e-13	2.15879e-08	M16-1	10kPa
1.04574e-13	2.15618e-08	M16-1	10kPa
3.70686e-13	2.15204e-08	M16-1	10kPa
3.43381e-14	2.13176e-08	M16-1	10kPa
2.26028e-13	2.12782e-08	M16-1	10kPa
2.27417e-14	2.12325e-08	M16-1	10kPa
1.80461e-13	2.10385e-08	M16-1	10kPa
2.47619e-13	2.09292e-08	M16-1	10kPa
1.77247e-14	2.08853e-08	M16-1	10kPa
3.39202e-12	2.03297e-08	M16-1	10kPa
2.21791e-13	2.02814e-08	M16-1	10kPa
1.44632e-13	2.02653e-08	M16-1	10kPa
7.2469e-13	2.01705e-08	M16-1	10kPa
8.97627e-14	2.01685e-08	M16-1	10kPa
5.58956e-13	1.99452e-08	M16-1	10kPa
4.41381e-14	1.99111e-08	M16-1	10kPa
3.62034e-13	1.9641e-08	M16-1	10kPa
6.47024e-14	1.95703e-08	M16-1	10kPa
2.48421e-13	1.93553e-08	M16-1	10kPa
3.14546e-13	1.91696e-08	M16-1	10kPa
3.68811e-13	1.91198e-08	M16-1	10kPa
4.12863e-13	1.90972e-08	M16-1	10kPa
6.48792e-13	1.86415e-08	M16-1	10kPa
2.7279e-13	1.85801e-08	M16-1	10kPa
1.52806e-13	1.84913e-08	M16-1	10kPa
8.56192e-14	1.84901e-08	M16-1	10kPa
8.1257e-14	1.83264e-08	M16-1	10kPa
1.15898e-13	1.832e-08	M16-1	10kPa
1.92103e-13	1.81901e-08	M16-1	10kPa
1.00664e-13	1.80912e-08	M16-1	10kPa
1.09052e-13	1.79391e-08	M16-1	10kPa
1.18129e-13	1.79278e-08	M16-1	10kPa
1.17866e-13	1.77283e-08	M16-1	10kPa
8.46455e-13	1.76253e-08	M16-1	10kPa
2.89272e-15	1.74057e-08	M16-1	10kPa
1.2575e-13	1.72942e-08	M16-1	10kPa
1.11896e-14	1.71902e-08	M16-1	10kPa
6.54558e-14	1.71368e-08	M16-1	10kPa
1.72993e-12	1.70842e-08	M16-1	10kPa
2.57618e-13	1.67503e-08	M16-1	10kPa
2.31368e-13	1.67181e-08	M16-1	10kPa
1.956e-14	1.67095e-08	M16-1	10kPa
9.94069e-15	1.63735e-08	M16-1	10kPa
1.31784e-14	1.62893e-08	M16-1	10kPa
8.95185e-14	1.62799e-08	M16-1	10kPa
1.11788e-12	1.60267e-08	M16-1	10kPa
9.2058e-14	1.60056e-08	M16-1	10kPa
3.02355e-13	1.59729e-08	M16-1	10kPa
1.3207e-13	1.52459e-08	M16-1	10kPa
8.16196e-14	1.52457e-08	M16-1	10kPa
5.07924e-14	1.52061e-08	M16-1	10kPa
1.65149e-13	1.51315e-08	M16-1	10kPa
1.03614e-12	1.49833e-08	M16-1	10kPa
2.94671e-13	1.48739e-08	M16-1	10kPa
9.42207e-14	1.48396e-08	M16-1	10kPa
2.03464e-13	1.47319e-08	M16-1	10kPa
1.09605e-12	1.44701e-08	M16-1	10kPa
2.14e-13	1.42712e-08	M16-1	10kPa
2.08248e-13	1.41924e-08	M16-1	10kPa
3.10341e-13	1.4166e-08	M16-1	10kPa
1.72086e-13	1.415e-08	M16-1	10kPa
2.65635e-13	1.4093e-08	M16-1	10kPa
1.15851e-13	1.39125e-08	M16-1	10kPa
1.5341e-13	1.38122e-08	M16-1	10kPa
5.47326e-13	1.37951e-08	M16-1	10kPa
1.7446e-12	1.36637e-08	M16-1	10kPa
4.42389e-14	1.35541e-08	M16-1	10kPa
1.85615e-13	1.35455e-08	M16-1	10kPa
1.02101e-13	1.32845e-08	M16-1	10kPa
9.54804e-14	1.30933e-08	M16-1	10kPa
2.60326e-13	1.28196e-08	M16-1	10kPa
9.60875e-15	1.27564e-08	M16-1	10kPa
1.78756e-14	1.26751e-08	M16-1	10kPa
7.99547e-13	1.23118e-08	M16-1	10kPa
2.05504e-13	1.21802e-08	M16-1	10kPa
2.00703e-13	1.2175e-08	M16-1	10kPa
5.38692e-14	1.21444e-08	M16-1	10kPa
1.02175e-13	1.19443e-08	M16-1	10kPa
3.15349e-12	1.16712e-08	M16-1	10kPa
7.48495e-14	1.15431e-08	M16-1	10kPa
1.57755e-14	1.14643e-08	M16-1	10kPa
9.06623e-14	1.14024e-08	M16-1	10kPa
1.21203e-12	1.12876e-08	M16-1	10kPa
3.0242e-15	1.12173e-08	M16-1	10kPa
2.96652e-13	1.10803e-08	M16-1	10kPa
1.78187e-13	1.09998e-08	M16-1	10kPa
1.12097e-13	1.09897e-08	M16-1	10kPa
1.69094e-14	1.09301e-08	M16-1	10kPa
1.79912e-13	1.08347e-08	M16-1	10kPa
3.17917e-13	1.08173e-08	M16-1	10kPa
6.22799e-14	1.05592e-08	M16-1	10kPa
1.51402e-14	1.05238e-08	M16-1	10kPa
8.79372e-14	1.04144e-08	M16-1	10kPa
4.93217e-14	1.03682e-08	M16-1	10kPa
1.38637e-13	1.01893e-08	M16-1	10kPa
1.41753e-13	1.01612e-08	M16-1	10kPa
4.3266e-15	9.9776e-09	M16-1	10kPa
1.53756e-13	9.91888e-09	M16-1	10kPa
7.12635e-14	9.64576e-09	M16-1	10kPa
1.44322e-13	9.58702e-09	M16-1	10kPa
7.51464e-14	9.57347e-09	M16-1	10kPa
8.16944e-14	9.53536e-09	M16-1	10kPa
1.3936e-13	8.9452e-09	M16-1	10kPa
5.37129e-14	8.86276e-09	M16-1	10kPa
1.44674e-13	8.7486e-09	M16-1	10kPa
6.44369e-14	8.68922e-09	M16-1	10kPa
3.32785e-14	8.67048e-09	M16-1	10kPa
7.22908e-13	8.66602e-09	M16-1	10kPa
7.86658e-14	8.34991e-09	M16-1	10kPa
1.8802e-14	8.21122e-09	M16-1	10kPa
6.02454e-13	8.11337e-09	M16-1	10kPa
3.27039e-13	8.02024e-09	M16-1	10kPa
5.65296e-14	7.95788e-09	M16-1	10kPa
6.08282e-14	7.94631e-09	M16-1	10kPa
4.62775e-13	7.88656e-09	M16-1	10kPa
8.03649e-14	7.84836e-09	M16-1	10kPa
8.89079e-14	7.84819e-09	M16-1	10kPa
1.1479e-13	7.77164e-09	M16-1	10kPa
1.11119e-13	7.20048e-09	M16-1	10kPa
9.30367e-14	7.0076e-09	M16-1	10kPa
1.13398e-13	6.72836e-09	M16-1	10kPa
1.09759e-13	6.44371e-09	M16-1	10kPa
8.21137e-14	5.90242e-09	M16-1	10kPa
1.60297e-14	5.77099e-09	M16-1	10kPa
3.83836e-14	5.59051e-09	M16-1	10kPa
1.05396e-13	5.3154e-09	M16-1	10kPa
4.15697e-15	4.48158e-09	M16-1	10kPa
1.39298e-14	4.24789e-09	M16-1	10kPa
1.92179e-13	3.48688e-09	M16-1	10kPa
9.5863e-13	3.08078e-09	M16-1	10kPa
3.81242e-11		M16-1	10kPa
3.58299e-12		M16-1	10kPa
3.38589e-12		M16-1	10kPa
2.33171e-12		M16-1	10kPa
1.83918e-12		M16-1	10kPa
1.61811e-12		M16-1	10kPa
1.13661e-12		M16-1	10kPa
1.03801e-12		M16-1	10kPa
8.80379e-13		M16-1	10kPa
8.11386e-13		M16-1	10kPa
6.28342e-13		M16-1	10kPa
5.2859e-13		M16-1	10kPa
4.7298e-13		M16-1	10kPa
3.7932e-13		M16-1	10kPa
3.55307e-13		M16-1	10kPa
3.45852e-13		M16-1	10kPa
3.06184e-13		M16-1	10kPa
2.02017e-13		M16-1	10kPa
1.34612e-13		M16-1	10kPa
1.12132e-13		M16-1	10kPa
1.00238e-13		M16-1	10kPa
6.72427e-14		M16-1	10kPa
6.36136e-14		M16-1	10kPa
5.38258e-15		M16-1	10kPa
		M16-1	10kPa

## Sheet: Figure 4d
M+S	Media	Parameters	4.X-coord	5.Y-coord	2.Count	Normalized STD to Lact 10kPa d20	Number of Rows (Aggregated)
Lact10kPa	Lact	a	6.12323e-17	1	19	0.432683	332
Lact10kPa	Lact	b	0.324699	0.945817	19	0.456213	332
Lact10kPa	Lact	c	0.614213	0.789141	19	0.382844	332
Lact10kPa	Lact	d	0.837166	0.546948	19	0.234757	332
Lact10kPa	Lact	e	0.9694	0.245485	19	1.36451	330
Lact10kPa	Lact	f	0.996584	-0.0825793	19	1.33577	332
Lact10kPa	Lact	g	0.915773	-0.401695	19	2.34921	331
Lact10kPa	Lact	h	0.735724	-0.677282	19	1.10988	327
Lact10kPa	Lact	i	0.475947	-0.879474	19	1.14916	330
Lact10kPa	Lact	j	0.164595	-0.986361	19	1.03803	329
Lact10kPa	Lact	k	-0.164595	-0.986361	19	2.09116	331
Lact10kPa	Lact	l	-0.475947	-0.879474	19	-2.26916	331
Lact10kPa	Lact	m	-0.735724	-0.677282	19	1.42519	327
Lact10kPa	Lact	n	-0.915773	-0.401695	19	1.70018	327
Lact10kPa	Lact	o	-0.996584	-0.0825793	19	1.38537	327
Lact10kPa	Lact	p	-0.9694	0.245485	19	1.19629	330
Lact10kPa	Lact	q	-0.837166	0.546948	19	-1.33258	330
Lact10kPa	Lact	r	-0.614213	0.789141	19	0.430047	332
Lact10kPa	Lact	s	-0.324699	0.945817	19	0.83651	330
Lact10kPa	Lact	.	-1.83697e-16	1	19	0.432683	332
Gluc10kPa	Gluc	a	7.38989e-17	1.20686	19	0.430762	203
Gluc10kPa	Gluc	b	0.338206	0.985161	19	0.434265	203
Gluc10kPa	Gluc	c	0.688122	0.8841	19	0.347326	203
Gluc10kPa	Gluc	d	0.909787	0.594394	19	0.259853	203
Gluc10kPa	Gluc	e	1.15105	0.291484	19	1.77495	202
Gluc10kPa	Gluc	f	1.22808	-0.101762	19	1.64412	202
Gluc10kPa	Gluc	g	2.32623	-1.02038	19	8.22222	203
Gluc10kPa	Gluc	h	1.30399	-1.2004	19	2.03204	203
Gluc10kPa	Gluc	i	0.751433	-1.38853	19	1.89092	203
Gluc10kPa	Gluc	j	0.409134	-2.45181	19	3.00182	202
Gluc10kPa	Gluc	k	-0.391443	-2.34579	19	9.87595	202
Gluc10kPa	Gluc	l	-1.67623	-3.09741	19	-16.9232	202
Gluc10kPa	Gluc	m	-1.56974	-1.44504	19	2.98906	202
Gluc10kPa	Gluc	n	-2.18314	-0.957613	19	4.01788	202
Gluc10kPa	Gluc	o	-1.9544	-0.161946	19	2.64925	203
Gluc10kPa	Gluc	p	-1.03642	0.262457	19	1.39328	202
Gluc10kPa	Gluc	q	-0.961067	0.627897	19	-1.64447	202
Gluc10kPa	Gluc	r	-0.584851	0.751417	19	0.452403	203
Gluc10kPa	Gluc	s	-0.380913	1.10956	19	0.862733	201
Gluc10kPa	Gluc	.	-2.21697e-16	1.20686	19	0.430762	203
