# Supplementary material for: Tracking single hiPSC-derived cardiomyocyte contractile function using CONTRAX an efficient pipeline for traction force measurement
Source: Nat Commun. 2024 Jun 26;15:5427. doi: 10.1038/s41467-024-49755-3 (PMC11208611; doi:10.1038/s41467-024-49755-3)
Supplement: Supplementary file 4 — Source Data [file 41467_2024_49755_MOESM4_ESM.zip › Figure 5_a_c.xlsx]

## Sheet: Figure 5a1
Media	Area (um^2) (bin)	Stiffness	Exp. day	Aspect ratio (-) (bin)	Avg. Contraction Force [nN]	Count of Contraction Force [nN]
M16-1	800	10kPa	d20	12	186.465	1
M16-1	1000	10kPa	d20	10	6.31446	1
M16-1	600	10kPa	d20	10	21.967	1
M16-1	1400	10kPa	d20	9	88.2482	2
M16-1	1200	10kPa	d20	9	37.0871	3
M16-1	800	10kPa	d20	9	45.0946	4
M16-1	600	10kPa	d20	9		0
M16-1	1200	10kPa	d20	8	16.7083	6
M16-1	1000	10kPa	d20	8	35.9398	2
M16-1	800	10kPa	d20	8	47.4602	4
M16-1	600	10kPa	d20	8	24.8831	1
M16-1	400	10kPa	d20	8	40.5685	1
M16-1	1600	10kPa	d20	7	58.5091	1
M16-1	1200	10kPa	d20	7	22.947	8
M16-1	1000	10kPa	d20	7	37.0241	12
M16-1	800	10kPa	d20	7	101.349	3
M16-1	600	10kPa	d20	7	41.4732	6
M16-1	400	10kPa	d20	7	30.2207	4
M16-1	200	10kPa	d20	7	30.4033	1
M16-1	1400	10kPa	d20	6	20.9001	4
M16-1	1200	10kPa	d20	6	12.7535	2
M16-1	1000	10kPa	d20	6	48.8078	8
M16-1	800	10kPa	d20	6	44.1283	10
M16-1	600	10kPa	d20	6	20.1697	7
M16-1	400	10kPa	d20	6	41.7018	4
M16-1	1800	10kPa	d20	5	21.5778	2
M16-1	1600	10kPa	d20	5	17.1971	3
M16-1	1400	10kPa	d20	5	52.1949	1
M16-1	1200	10kPa	d20	5	48.1518	6
M16-1	1000	10kPa	d20	5	40.9079	18
M16-1	800	10kPa	d20	5	30.7895	18
M16-1	600	10kPa	d20	5	22.1483	15
M16-1	400	10kPa	d20	5	58.005	6
M16-1	200	10kPa	d20	5	28.7992	3
M16-1	2200	10kPa	d20	4	18.663	1
M16-1	2000	10kPa	d20	4	22.6171	1
M16-1	1800	10kPa	d20	4	37.6559	1
M16-1	1600	10kPa	d20	4	50.3744	1
M16-1	1400	10kPa	d20	4	19.3827	2
M16-1	1200	10kPa	d20	4	67.4373	7
M16-1	1000	10kPa	d20	4	44.6697	15
M16-1	800	10kPa	d20	4	17.3615	19
M16-1	600	10kPa	d20	4	14.6358	21
M16-1	400	10kPa	d20	4	24.7235	18
M16-1	200	10kPa	d20	4	49.3103	2
M16-1	2200	10kPa	d20	3	29.2793	1
M16-1	1800	10kPa	d20	3	73.5103	1
M16-1	1600	10kPa	d20	3	15.238	1
M16-1	1400	10kPa	d20	3	22.0379	4
M16-1	1200	10kPa	d20	3	90.2212	2
M16-1	1000	10kPa	d20	3	17.1953	4
M16-1	800	10kPa	d20	3	24.0286	23
M16-1	600	10kPa	d20	3	24.5554	32
M16-1	400	10kPa	d20	3	26.3104	44
M16-1	200	10kPa	d20	3	9.92597	14
M16-1	1400	10kPa	d20	2	87.762	1
M16-1	1200	10kPa	d20	2	11.8573	2
M16-1	1000	10kPa	d20	2	61.6676	4
M16-1	800	10kPa	d20	2	44.6963	11
M16-1	600	10kPa	d20	2	26.9373	26
M16-1	400	10kPa	d20	2	17.2589	52
M16-1	200	10kPa	d20	2	16.4243	27
M16-1	1400	10kPa	d20	1	12.381	1
M16-1	1000	10kPa	d20	1	104.57	2
M16-1	800	10kPa	d20	1	7.40697	1
M16-1	600	10kPa	d20	1	28.7689	4
M16-1	400	10kPa	d20	1	11.7291	20
M16-1	200	10kPa	d20	1	10.3985	16
M16-1	0	10kPa	d20	1	11.0355	5
M16-1	800	10kPa	d30	12	9.77306	1
M16-1	600	10kPa	d30	11	29.9306	1
M16-1	600	10kPa	d30	10	9.16121	2
M16-1	400	10kPa	d30	10	13.4183	1
M16-1	1200	10kPa	d30	9	40.2546	2
M16-1	1000	10kPa	d30	9	36.067	3
M16-1	800	10kPa	d30	9	5.80936	3
M16-1	600	10kPa	d30	9	5.33817	1
M16-1	1600	10kPa	d30	8	19.0988	1
M16-1	1200	10kPa	d30	8	122.123	1
M16-1	1000	10kPa	d30	8	62.6084	3
M16-1	800	10kPa	d30	8	22.7934	2
M16-1	600	10kPa	d30	8	11.2238	2
M16-1	400	10kPa	d30	8	2.92271	1
M16-1	1800	10kPa	d30	7	7.22506	1
M16-1	1600	10kPa	d30	7	2.13949	1
M16-1	1400	10kPa	d30	7	25.6156	2
M16-1	1200	10kPa	d30	7	3.25554	2
M16-1	1000	10kPa	d30	7	15.5002	2
M16-1	600	10kPa	d30	7	34.542	2
M16-1	400	10kPa	d30	7	69.733	2
M16-1	2000	10kPa	d30	6	45.3229	1
M16-1	1800	10kPa	d30	6	19.3644	1
M16-1	1600	10kPa	d30	6	83.1012	4
M16-1	1400	10kPa	d30	6	11.3023	1
M16-1	1200	10kPa	d30	6	28.0706	7
M16-1	1000	10kPa	d30	6	26.3825	9
M16-1	800	10kPa	d30	6	13.7591	10
M16-1	600	10kPa	d30	6	14.7201	11
M16-1	400	10kPa	d30	6	3.03314	3
M16-1	200	10kPa	d30	6	4.60833	4
M16-1	2200	10kPa	d30	5	1.28122	1
M16-1	2000	10kPa	d30	5	284.6	1
M16-1	1800	10kPa	d30	5	43.1313	2
M16-1	1600	10kPa	d30	5	45.0336	3
M16-1	1400	10kPa	d30	5	24.0545	3
M16-1	1200	10kPa	d30	5	45.9217	2
M16-1	1000	10kPa	d30	5	30.2726	10
M16-1	800	10kPa	d30	5	5.72446	5
M16-1	600	10kPa	d30	5	18.2287	10
M16-1	400	10kPa	d30	5	13.992	8
M16-1	200	10kPa	d30	5	3.26067	1
M16-1	2200	10kPa	d30	4	11.2982	1
M16-1	2000	10kPa	d30	4	46.5405	2
M16-1	1800	10kPa	d30	4	22.9931	3
M16-1	1600	10kPa	d30	4	20.8821	2
M16-1	1400	10kPa	d30	4	67.487	2
M16-1	1200	10kPa	d30	4	33.9004	3
M16-1	1000	10kPa	d30	4	13.2653	7
M16-1	800	10kPa	d30	4	22.9262	13
M16-1	600	10kPa	d30	4	38.9729	18
M16-1	400	10kPa	d30	4	17.4745	10
M16-1	200	10kPa	d30	4	9.0845	2
M16-1	1600	10kPa	d30	3	50.8305	1
M16-1	1400	10kPa	d30	3	36.9768	2
M16-1	1200	10kPa	d30	3	3.67952	3
M16-1	1000	10kPa	d30	3	21.1861	3
M16-1	800	10kPa	d30	3	25.0364	15
M16-1	600	10kPa	d30	3	29.3	19
M16-1	400	10kPa	d30	3	15.7508	25
M16-1	200	10kPa	d30	3	6.04312	5
M16-1	2000	10kPa	d30	2	29.9997	1
M16-1	1400	10kPa	d30	2	15.3154	2
M16-1	1200	10kPa	d30	2	8.42903	1
M16-1	1000	10kPa	d30	2	16.565	4
M16-1	800	10kPa	d30	2	15.2869	12
M16-1	600	10kPa	d30	2	10.3145	16
M16-1	400	10kPa	d30	2	33.1479	22
M16-1	200	10kPa	d30	2	9.10382	17
M16-1	0	10kPa	d30	2	12.4841	1
M16-1	1200	10kPa	d30	1	10.9565	2
M16-1	1000	10kPa	d30	1	23.5803	2
M16-1	800	10kPa	d30	1	2.01936	1
M16-1	600	10kPa	d30	1	17.7121	6
M16-1	400	10kPa	d30	1	23.6828	12
M16-1	200	10kPa	d30	1	6.31772	12
M16-1	0	10kPa	d30	1	1.29852	2
M16-1	800	10kPa	d40	11	108.334	1
M16-1	800	10kPa	d40	10	7.58247	2
M16-1	800	10kPa	d40	9	42.9044	1
M16-1	600	10kPa	d40	9	11.131	1
M16-1	1600	10kPa	d40	8	96.8693	1
M16-1	1400	10kPa	d40	8	61.4484	3
M16-1	1200	10kPa	d40	8	54.5283	2
M16-1	1000	10kPa	d40	8	112.44	2
M16-1	800	10kPa	d40	8	174.823	1
M16-1	600	10kPa	d40	8	6.81627	1
M16-1	1800	10kPa	d40	7	14.4037	1
M16-1	1600	10kPa	d40	7	87.5964	2
M16-1	1400	10kPa	d40	7	12.5272	1
M16-1	1200	10kPa	d40	7	9.9077	2
M16-1	1000	10kPa	d40	7	23.2158	2
M16-1	800	10kPa	d40	7	22.3787	1
M16-1	600	10kPa	d40	7	95.8841	1
M16-1	200	10kPa	d40	7	5.64989	1
M16-1	2000	10kPa	d40	6	142.378	1
M16-1	1800	10kPa	d40	6	184.55	2
M16-1	1600	10kPa	d40	6	66.4932	2
M16-1	1400	10kPa	d40	6	77.8009	2
M16-1	1200	10kPa	d40	6	102.627	1
M16-1	1000	10kPa	d40	6	84.2148	8
M16-1	800	10kPa	d40	6	6.96285	2
M16-1	400	10kPa	d40	6	39.7074	1
M16-1	200	10kPa	d40	6	8.69051	1
M16-1	1600	10kPa	d40	5	49.9074	3
M16-1	1400	10kPa	d40	5	18.2528	3
M16-1	1200	10kPa	d40	5	105.02	7
M16-1	1000	10kPa	d40	5	55.1852	9
M16-1	800	10kPa	d40	5	19.8179	3
M16-1	600	10kPa	d40	5	11.8771	1
M16-1	400	10kPa	d40	5	14.5271	1
M16-1	200	10kPa	d40	5	25.7904	1
M16-1	2000	10kPa	d40	4	159.252	1
M16-1	1600	10kPa	d40	4	50.0229	3
M16-1	1200	10kPa	d40	4	86.8298	2
M16-1	1000	10kPa	d40	4	60.5909	6
M16-1	800	10kPa	d40	4	33.8572	7
M16-1	600	10kPa	d40	4	27.9869	7
M16-1	400	10kPa	d40	4	111.689	1
M16-1	2000	10kPa	d40	3	17.7998	1
M16-1	1800	10kPa	d40	3	46.7261	2
M16-1	1600	10kPa	d40	3	40.6782	1
M16-1	1400	10kPa	d40	3	76.8719	2
M16-1	1200	10kPa	d40	3	49.4234	3
M16-1	1000	10kPa	d40	3	20.2635	4
M16-1	800	10kPa	d40	3	18.4493	3
M16-1	600	10kPa	d40	3	30.6888	7
M16-1	400	10kPa	d40	3	19.7277	7
M16-1	200	10kPa	d40	3	11.5264	1
M16-1	2000	10kPa	d40	2	42.2618	1
M16-1	1000	10kPa	d40	2	50.6608	4
M16-1	800	10kPa	d40	2	20.0013	5
M16-1	600	10kPa	d40	2	70.7867	9
M16-1	400	10kPa	d40	2	20.3161	16
M16-1	200	10kPa	d40	2	7.68971	9
M16-1	1200	10kPa	d40	1		0
M16-1	1000	10kPa	d40	1	15.4542	1
M16-1	800	10kPa	d40	1	24.3314	2
M16-1	600	10kPa	d40	1	8.34538	6
M16-1	400	10kPa	d40	1	20.5272	11
M16-1	200	10kPa	d40	1	15.95	17
M16-2	1000	10kPa	d20	12	5.156	1
M16-2	600	10kPa	d20	11	79.6877	1
M16-2	1200	10kPa	d20	10	2.26006	1
M16-2	1000	10kPa	d20	10	52.9695	2
M16-2	800	10kPa	d20	10	8.44375	1
M16-2	600	10kPa	d20	10	12.2901	1
M16-2	1400	10kPa	d20	9	32.6962	2
M16-2	1200	10kPa	d20	9	208.162	1
M16-2	1000	10kPa	d20	9	76.5494	2
M16-2	800	10kPa	d20	9	111.045	3
M16-2	600	10kPa	d20	9	47.663	1
M16-2	1400	10kPa	d20	8	65.5015	2
M16-2	1200	10kPa	d20	8	14.3965	2
M16-2	1000	10kPa	d20	8	44.052	6
M16-2	800	10kPa	d20	8	58.7992	3
M16-2	2000	10kPa	d20	7	42.1609	1
M16-2	1800	10kPa	d20	7	9.18737	2
M16-2	1400	10kPa	d20	7	70.4848	1
M16-2	1200	10kPa	d20	7	69.0176	5
M16-2	1000	10kPa	d20	7	30.0971	3
M16-2	800	10kPa	d20	7	29.6026	5
M16-2	600	10kPa	d20	7	80.7527	3
M16-2	1800	10kPa	d20	6	16.0204	1
M16-2	1400	10kPa	d20	6	8.69111	1
M16-2	1200	10kPa	d20	6	32.6493	6
M16-2	1000	10kPa	d20	6	23.9708	10
M16-2	800	10kPa	d20	6	90.7676	8
M16-2	600	10kPa	d20	6	16.3445	5
M16-2	400	10kPa	d20	6	22.9271	5
M16-2	1800	10kPa	d20	5	123.877	3
M16-2	1600	10kPa	d20	5	46.2678	4
M16-2	1400	10kPa	d20	5	174.077	5
M16-2	1200	10kPa	d20	5	28.8178	2
M16-2	1000	10kPa	d20	5	62.4604	11
M16-2	800	10kPa	d20	5	60.275	12
M16-2	600	10kPa	d20	5	3.73782	2
M16-2	400	10kPa	d20	5	43.0781	4
M16-2	200	10kPa	d20	5	18.6957	1
M16-2	1800	10kPa	d20	4	13.6443	3
M16-2	1600	10kPa	d20	4	126.473	3
M16-2	1400	10kPa	d20	4	84.5738	5
M16-2	1200	10kPa	d20	4	41.8808	4
M16-2	1000	10kPa	d20	4	51.5748	17
M16-2	800	10kPa	d20	4	54.828	30
M16-2	600	10kPa	d20	4	42.4324	17
M16-2	400	10kPa	d20	4	69.4235	5
M16-2	200	10kPa	d20	4	7.67433	1
M16-2	2000	10kPa	d20	3	70.2282	2
M16-2	1800	10kPa	d20	3	99.5479	2
M16-2	1600	10kPa	d20	3	72.376	1
M16-2	1400	10kPa	d20	3	57.4327	5
M16-2	1200	10kPa	d20	3	27.7603	12
M16-2	1000	10kPa	d20	3	38.8738	14
M16-2	800	10kPa	d20	3	53.5312	24
M16-2	600	10kPa	d20	3	52.3874	34
M16-2	400	10kPa	d20	3	34.9631	22
M16-2	200	10kPa	d20	3	7.77554	6
M16-2	0	10kPa	d20	3	1.75702	1
M16-2	1600	10kPa	d20	2	60.8798	1
M16-2	1400	10kPa	d20	2	54.0702	4
M16-2	1200	10kPa	d20	2	57.7087	4
M16-2	1000	10kPa	d20	2	37.6383	7
M16-2	800	10kPa	d20	2	34.347	20
M16-2	600	10kPa	d20	2	29.2325	26
M16-2	400	10kPa	d20	2	42.7364	34
M16-2	200	10kPa	d20	2	5.63593	13
M16-2	0	10kPa	d20	2	2.18041	1
M16-2	1400	10kPa	d20	1	51.7564	1
M16-2	1200	10kPa	d20	1	342.723	1
M16-2	1000	10kPa	d20	1	32.5938	2
M16-2	800	10kPa	d20	1	8.78453	6
M16-2	600	10kPa	d20	1	14.6922	12
M16-2	400	10kPa	d20	1	8.38735	18
M16-2	200	10kPa	d20	1	7.33766	10
M16-2	0	10kPa	d20	1	2.42393	5
M16-2	800	10kPa	d30	15	5.71576	1
M16-2	600	10kPa	d30	11	9.93999	1
M16-2	1200	10kPa	d30	9	267.115	1
M16-2	800	10kPa	d30	9	101.917	3
M16-2	800	10kPa	d30	8	35.0187	3
M16-2	600	10kPa	d30	8	5.94757	1
M16-2	1600	10kPa	d30	7	13.5163	1
M16-2	1400	10kPa	d30	7	56.7713	2
M16-2	1200	10kPa	d30	7	0.919182	1
M16-2	1000	10kPa	d30	7	14.9213	2
M16-2	800	10kPa	d30	7	78.1222	2
M16-2	600	10kPa	d30	7	53.1672	5
M16-2	400	10kPa	d30	7	4.84489	1
M16-2	1400	10kPa	d30	6	22.0181	1
M16-2	1000	10kPa	d30	6	37.7691	2
M16-2	800	10kPa	d30	6	14.4894	3
M16-2	600	10kPa	d30	6	46.6139	4
M16-2	400	10kPa	d30	6	32.4367	3
M16-2	200	10kPa	d30	6	11.896	2
M16-2	1400	10kPa	d30	5	14.3572	3
M16-2	1200	10kPa	d30	5	18.5082	3
M16-2	1000	10kPa	d30	5	6.72047	1
M16-2	800	10kPa	d30	5	30.8223	4
M16-2	600	10kPa	d30	5	37.051	7
M16-2	400	10kPa	d30	5	41.966	11
M16-2	200	10kPa	d30	5	59.6017	1
M16-2	1400	10kPa	d30	4	11.1037	1
M16-2	1200	10kPa	d30	4	36.4108	2
M16-2	1000	10kPa	d30	4	44.7691	1
M16-2	800	10kPa	d30	4	30.2545	10
M16-2	600	10kPa	d30	4	34.1416	12
M16-2	400	10kPa	d30	4	24.4968	16
M16-2	200	10kPa	d30	4	20.8024	4
M16-2	1400	10kPa	d30	3	13.9597	2
M16-2	1200	10kPa	d30	3	27.2918	1
M16-2	1000	10kPa	d30	3	36.336	8
M16-2	800	10kPa	d30	3	40.2536	7
M16-2	600	10kPa	d30	3	16.4115	9
M16-2	400	10kPa	d30	3	19.333	19
M16-2	200	10kPa	d30	3	10.4295	12
M16-2	1000	10kPa	d30	2	31.8712	2
M16-2	800	10kPa	d30	2	38.2358	4
M16-2	600	10kPa	d30	2	22.5954	10
M16-2	400	10kPa	d30	2	9.52146	21
M16-2	200	10kPa	d30	2	15.9869	16
M16-2	0	10kPa	d30	2	0.142272	1
M16-2	1600	10kPa	d30	1	72.1149	1
M16-2	1000	10kPa	d30	1	27.8026	2
M16-2	800	10kPa	d30	1	26.3388	1
M16-2	600	10kPa	d30	1	12.7236	3
M16-2	400	10kPa	d30	1	13.4791	16
M16-2	200	10kPa	d30	1	6.70896	8
M16-2	0	10kPa	d30	1	3.61351	1
M16-2	600	10kPa	d40	12	21.7762	1
M16-2	1200	10kPa	d40	8	6.33408	1
M16-2	1000	10kPa	d40	8	12.9331	1
M16-2	600	10kPa	d40	8	249.652	1
M16-2	800	10kPa	d40	7	31.971	1
M16-2	1000	10kPa	d40	6	19.2109	1
M16-2	800	10kPa	d40	6	10.066	1
M16-2	600	10kPa	d40	6		0
M16-2	400	10kPa	d40	5	4.15494	1
M16-2	600	10kPa	d40	4	20.0967	1
M16-2	400	10kPa	d40	4	37.0387	1
M16-2	1000	10kPa	d40	3	11.2574	1
M16-2	600	10kPa	d40	3	12.9165	4
M16-2	400	10kPa	d40	3	19.8013	2
M16-2	1600	10kPa	d40	2	19.7158	1
M16-2	1400	10kPa	d40	2	5.05183	1
M16-2	1000	10kPa	d40	2	3.50035	1
M16-2	800	10kPa	d40	2	32.0787	1
M16-2	400	10kPa	d40	2	11.2326	2
M16-2	200	10kPa	d40	2	7.61048	2
M16-2	400	10kPa	d40	1	7.58762	1
M16-2	200	10kPa	d40	1	4.2812	1

## Sheet: Figure 5a2
Media	Area (um^2) (bin)	Stiffness	Exp. day	Aspect ratio (-) (bin)	Avg. Contraction Force [nN]	Count of Contraction Force [nN]
M16-1	800	35kPa	d20	11	33.0267	1
M16-1	1400	35kPa	d20	8	113.055	2
M16-1	1200	35kPa	d20	8	62.0533	1
M16-1	800	35kPa	d20	8	41.2546	1
M16-1	1000	35kPa	d20	7	158.169	4
M16-1	800	35kPa	d20	7	107.438	2
M16-1	600	35kPa	d20	7	15.1966	2
M16-1	1000	35kPa	d20	6	84.2149	2
M16-1	800	35kPa	d20	6	62.0591	2
M16-1	600	35kPa	d20	6	86.324	3
M16-1	400	35kPa	d20	6	62.2771	3
M16-1	1600	35kPa	d20	5	101.076	1
M16-1	1200	35kPa	d20	5	56.1686	2
M16-1	1000	35kPa	d20	5	184.753	4
M16-1	800	35kPa	d20	5	127.313	10
M16-1	600	35kPa	d20	5	92.5954	5
M16-1	400	35kPa	d20	5	56.749	1
M16-1	1200	35kPa	d20	4	74.4032	3
M16-1	1000	35kPa	d20	4	92.0737	6
M16-1	800	35kPa	d20	4	70.8236	6
M16-1	600	35kPa	d20	4	84.5836	3
M16-1	400	35kPa	d20	4	88.8459	5
M16-1	1200	35kPa	d20	3	11.4195	1
M16-1	1000	35kPa	d20	3	91.6006	4
M16-1	800	35kPa	d20	3	33.7754	5
M16-1	600	35kPa	d20	3	47.4282	8
M16-1	400	35kPa	d20	3	64.9084	8
M16-1	1600	35kPa	d20	2	59.8834	1
M16-1	1400	35kPa	d20	2	45.0498	1
M16-1	1200	35kPa	d20	2	59.6622	2
M16-1	1000	35kPa	d20	2	51.7817	6
M16-1	800	35kPa	d20	2	47.2988	13
M16-1	600	35kPa	d20	2	46.4606	25
M16-1	400	35kPa	d20	2	39.2014	18
M16-1	200	35kPa	d20	2	22.5914	15
M16-1	2200	35kPa	d20	1	32.8642	1
M16-1	1400	35kPa	d20	1	0.828401	1
M16-1	1200	35kPa	d20	1	46.5174	2
M16-1	1000	35kPa	d20	1	31.9844	5
M16-1	800	35kPa	d20	1	29.7156	11
M16-1	600	35kPa	d20	1	35.9762	29
M16-1	400	35kPa	d20	1	21.7931	29
M16-1	200	35kPa	d20	1	18.8945	28
M16-1	0	35kPa	d20	1	31.3316	4
M16-1	600	35kPa	d30	8	19.545	1
M16-1	1400	35kPa	d30	7	95.5144	1
M16-1	1000	35kPa	d30	7	92.5303	1
M16-1	800	35kPa	d30	7	105.357	4
M16-1	600	35kPa	d30	7	18.1828	2
M16-1	1400	35kPa	d30	6	23.5487	1
M16-1	1200	35kPa	d30	6	84.3494	1
M16-1	1000	35kPa	d30	6	58.5564	1
M16-1	800	35kPa	d30	6	30.2659	1
M16-1	600	35kPa	d30	6	44.1519	1
M16-1	1800	35kPa	d30	5	32.1488	1
M16-1	1600	35kPa	d30	5	42.0819	1
M16-1	1400	35kPa	d30	5	36.7318	1
M16-1	1200	35kPa	d30	5	81.3538	2
M16-1	1000	35kPa	d30	5	41.72	2
M16-1	800	35kPa	d30	5	79.1015	1
M16-1	400	35kPa	d30	5	37.4239	2
M16-1	1800	35kPa	d30	4	76.8953	1
M16-1	1000	35kPa	d30	4	37.6888	3
M16-1	800	35kPa	d30	4	72.7299	5
M16-1	600	35kPa	d30	4	33.3865	3
M16-1	400	35kPa	d30	4	65.9041	5
M16-1	1800	35kPa	d30	3	60.596	1
M16-1	1200	35kPa	d30	3	67.1263	2
M16-1	1000	35kPa	d30	3	294.215	1
M16-1	800	35kPa	d30	3	161.876	3
M16-1	600	35kPa	d30	3	38.6641	6
M16-1	400	35kPa	d30	3	35.033	13
M16-1	200	35kPa	d30	3	52.0173	3
M16-1	1600	35kPa	d30	2	64.3263	1
M16-1	1400	35kPa	d30	2	143.201	1
M16-1	1000	35kPa	d30	2	10.5289	1
M16-1	800	35kPa	d30	2	181.345	2
M16-1	600	35kPa	d30	2	58.8626	10
M16-1	400	35kPa	d30	2	38.3361	11
M16-1	200	35kPa	d30	2	26.2717	17
M16-1	1800	35kPa	d30	1	12.5538	1
M16-1	1200	35kPa	d30	1	46.649	1
M16-1	1000	35kPa	d30	1	254.337	1
M16-1	600	35kPa	d30	1	78.7163	5
M16-1	400	35kPa	d30	1	33.1143	10
M16-1	200	35kPa	d30	1	13.1348	8
M16-1	1200	35kPa	d40	8	4.30797	1
M16-1	1800	35kPa	d40	6	95.8768	1
M16-1	1000	35kPa	d40	5	125.127	1
M16-1	800	35kPa	d40	5	44.8733	1
M16-1	400	35kPa	d40	5	0.734523	1
M16-1	1000	35kPa	d40	4	118.771	2
M16-1	800	35kPa	d40	4	37.18	4
M16-1	2000	35kPa	d40	3	291.604	1
M16-1	1600	35kPa	d40	3	236.74	1
M16-1	1400	35kPa	d40	3	227.476	1
M16-1	1200	35kPa	d40	3	111.325	1
M16-1	1000	35kPa	d40	3	37.6553	2
M16-1	800	35kPa	d40	3	174.374	1
M16-1	600	35kPa	d40	3		0
M16-1	400	35kPa	d40	3	52.2041	2
M16-1	200	35kPa	d40	3		0
M16-1	1000	35kPa	d40	2	23.9194	2
M16-1	600	35kPa	d40	2	0.920822	1
M16-1	400	35kPa	d40	2	10.2376	2
M16-1	200	35kPa	d40	2	48.9644	4
M16-1	600	35kPa	d40	1	63.1737	2
M16-1	400	35kPa	d40	1	17.8009	6
M16-1	0	35kPa	d40	1		0
M16-2	1000	35kPa	d20	11	163.33	1
M16-2	1400	35kPa	d20	9	49.8602	1
M16-2	1600	35kPa	d20	8	136.796	1
M16-2	1000	35kPa	d20	8	102.356	1
M16-2	800	35kPa	d20	8	188.32	1
M16-2	1800	35kPa	d20	7	183.912	2
M16-2	1600	35kPa	d20	7	190.693	2
M16-2	1400	35kPa	d20	7	77.7795	2
M16-2	1200	35kPa	d20	7	112.745	4
M16-2	1000	35kPa	d20	7	92.8508	3
M16-2	800	35kPa	d20	7	89.5371	1
M16-2	1600	35kPa	d20	6	157.434	1
M16-2	1400	35kPa	d20	6	162.139	3
M16-2	1200	35kPa	d20	6	121.619	6
M16-2	1000	35kPa	d20	6	163.654	4
M16-2	800	35kPa	d20	6	241.23	3
M16-2	2000	35kPa	d20	5	141.865	1
M16-2	1800	35kPa	d20	5	56.301	2
M16-2	1400	35kPa	d20	5	120.229	3
M16-2	1200	35kPa	d20	5	146.805	3
M16-2	1000	35kPa	d20	5	129.62	6
M16-2	800	35kPa	d20	5	101.447	4
M16-2	600	35kPa	d20	5	140.024	3
M16-2	1600	35kPa	d20	4	239.819	2
M16-2	1400	35kPa	d20	4	16.8855	3
M16-2	1200	35kPa	d20	4	74.3882	9
M16-2	1000	35kPa	d20	4	68.0679	9
M16-2	800	35kPa	d20	4	98.4399	15
M16-2	600	35kPa	d20	4	110.482	7
M16-2	400	35kPa	d20	4	15.8406	2
M16-2	200	35kPa	d20	4	7.30967	1
M16-2	1800	35kPa	d20	3	7.21536	1
M16-2	1400	35kPa	d20	3	224.029	2
M16-2	1200	35kPa	d20	3	133.108	6
M16-2	1000	35kPa	d20	3	126.877	3
M16-2	800	35kPa	d20	3	78.8073	11
M16-2	600	35kPa	d20	3	56.5968	15
M16-2	400	35kPa	d20	3	43.2312	6
M16-2	200	35kPa	d20	3	17.7531	1
M16-2	1000	35kPa	d20	2	43.0581	3
M16-2	800	35kPa	d20	2	71.6734	10
M16-2	600	35kPa	d20	2	86.7889	19
M16-2	400	35kPa	d20	2	33.763	10
M16-2	200	35kPa	d20	2	43.7209	5
M16-2	0	35kPa	d20	2	0.134695	1
M16-2	800	35kPa	d20	1	58.1645	3
M16-2	600	35kPa	d20	1	30.4395	5
M16-2	400	35kPa	d20	1	35.9109	15
M16-2	200	35kPa	d20	1	77.8686	2
M16-2	0	35kPa	d20	1	4.94804	2
M16-2	1000	35kPa	d30	7	171.527	2
M16-2	1400	35kPa	d30	4	223.227	1
M16-2	400	35kPa	d30	4	16.1176	1
M16-2	1000	35kPa	d30	3	65.1479	1
M16-2	800	35kPa	d30	3	102.751	2
M16-2	600	35kPa	d30	3	46.6518	2
M16-2	400	35kPa	d30	3	27.2568	4
M16-2	200	35kPa	d30	3	31.8068	2
M16-2	1000	35kPa	d30	2	126.383	1
M16-2	800	35kPa	d30	2	4.1721	1
M16-2	600	35kPa	d30	2	21.0763	5
M16-2	400	35kPa	d30	2	32.2417	8
M16-2	200	35kPa	d30	2	30.0217	4
M16-2	1000	35kPa	d30	1	45.9649	1
M16-2	600	35kPa	d30	1	98.6271	2
M16-2	400	35kPa	d30	1	41.1601	9
M16-2	200	35kPa	d30	1	34.3199	13
M16-2	600	35kPa	d40	3	75.4477	2
M16-2	200	35kPa	d40	3	20.1918	1
M16-2	1400	35kPa	d40	2	224.35	1
M16-2	400	35kPa	d40	2	6.43666	1
M16-2	200	35kPa	d40	1	7.67576	2

## Sheet: Figure 5b1
Stiffness	Experimental day	Media	Area down	Area interv	Force down	Force interv	Ratio down	Ratio interv	Avg. Area (um^2)	Avg. Aspect ratio (-)	Avg. Contraction Force [nN]	Count of Area (um^2)	Count of Aspect ratio (-)	Count of Contraction Force [nN]
10kPa	40	M16-1	879.702	61.9955	39.4331	7.71079	4.07839	0.298788	910.7	4.22779	43.2885	220	220	214
10kPa	30	M16-1	805.643	43.5403	21.4269	3.68256	4.27656	0.211368	827.414	4.38224	23.2682	377	377	372
10kPa	20	M16-1	749.705	28.8347	28.2406	3.99215	4.18824	0.16014	764.123	4.26831	30.2367	591	591	556
10kPa	40	M16-2	743.912	181.179	14.525	17.2722	3.92319	0.977331	834.501	4.41186	23.161	29	29	28
10kPa	30	M16-2	653.43	39.17	23.8184	5.1049	3.91921	0.228191	673.015	4.03331	26.3709	259	259	257
10kPa	20	M16-2	854.952	33.1741	40.2689	5.47321	3.99774	0.179061	871.539	4.08727	43.0055	498	498	496
35kPa	40	M16-1	757.883	130.071	52.0397	24.389	3.06131	0.448911	822.919	3.28577	64.2342	45	45	37
35kPa	30	M16-1	670.232	63.6251	46.7379	10.6542	3.34393	0.287811	702.045	3.48783	52.065	138	138	137
35kPa	20	M16-1	698.929	34.6314	48.4146	7.45046	2.9129	0.217451	716.244	3.02163	52.1398	282	282	282
35kPa	40	M16-2	381.533	165.537	18.2964	27.699	2.23792	0.687751	464.302	2.5818	32.1459	7	7	6
35kPa	30	M16-2	535.02	67.5978	39.8256	15.019	2.3094	0.320381	568.819	2.46959	47.335	59	59	59
35kPa	20	M16-2	911.332	51.0235	82.4753	10.1319	3.90682	0.246086	936.844	4.02986	87.5413	224	224	223
10kPa	20	M16-1	749.705	28.8347	28.2406	3.99215	4.18824	0.16014	764.123	4.26831	30.2367	591	591	556
10kPa	30	M16-1	805.643	43.5403	21.4269	3.68256	4.27656	0.211368	827.414	4.38224	23.2682	377	377	372
10kPa	40	M16-1	879.702	61.9955	39.4331	7.71079	4.07839	0.298788	910.7	4.22779	43.2885	220	220	214
10kPa	20	M16-2	854.952	33.1741	40.2689	5.47321	3.99774	0.179061	871.539	4.08727	43.0055	498	498	496
10kPa	30	M16-2	653.43	39.17	23.8184	5.1049	3.91921	0.228191	673.015	4.03331	26.3709	259	259	257
10kPa	40	M16-2	743.912	181.179	14.525	17.2722	3.92319	0.977331	834.501	4.41186	23.161	29	29	28
35kPa	20	M16-1	698.929	34.6314	48.4146	7.45046	2.9129	0.217451	716.244	3.02163	52.1398	282	282	282
35kPa	30	M16-1	670.232	63.6251	46.7379	10.6542	3.34393	0.287811	702.045	3.48783	52.065	138	138	137
35kPa	40	M16-1	757.883	130.071	52.0397	24.389	3.06131	0.448911	822.919	3.28577	64.2342	45	45	37
35kPa	20	M16-2	911.332	51.0235	82.4753	10.1319	3.90682	0.246086	936.844	4.02986	87.5413	224	224	223
35kPa	30	M16-2	535.02	67.5978	39.8256	15.019	2.3094	0.320381	568.819	2.46959	47.335	59	59	59
35kPa	40	M16-2	381.533	165.537	18.2964	27.699	2.23792	0.687751	464.302	2.5818	32.1459	7	7	6

## Sheet: Figure 5b2
Stiffness	Experimental day	Media	AVG([Area (um^2)])/avg([Normalisation Area])	AVG([Aspect ratio (-)])/avg([Normalisation Aspect Ratio])	avg([Contraction Force [nN]]])/AVG([Normalisation Total Force])	Count of Area (um^2)	Count of Aspect ratio (-)	Count of Contraction Force [nN]
10kPa	20	M16-1	1	1	1	591	591	556
10kPa	30	M16-1	1.03981	1.01643	0.622914	377	377	372
10kPa	40	M16-1	1.23544	1.04942	1.43912	220	220	214
10kPa	20	M16-2	1	1	1	498	498	496
10kPa	30	M16-2	0.725394	0.94238	0.337308	259	259	257
10kPa	40	M16-2	0.79095	0.988952	0.215739	29	29	28
35kPa	20	M16-1	1	1	1	282	282	282
35kPa	30	M16-1	0.941739	1.09614	0.847139	138	138	137
35kPa	40	M16-1	1.08287	0.831124	0.869521	45	45	37
35kPa	20	M16-2	1	1	1	224	224	223
35kPa	30	M16-2	0.595346	0.538165	0.475164	59	59	59
35kPa	40	M16-2	0.425001	0.603207	0.325736	7	7	6

## Sheet: Figure 5c
Stiffness	Experimental day	M+S	Media	Parameters	4.X-coord	5.Y-coord	2.Count	Normalized STD to Lact 10kPa d20	Number of Rows (Aggregated)
10kPa	d20	Gluc10kPa	M16-1	a	7.38989e-17	1.20686	19	0.430762	203
10kPa	d20	Gluc10kPa	M16-1	b	0.338206	0.985161	19	0.434265	203
10kPa	d20	Gluc10kPa	M16-1	c	0.688122	0.8841	19	0.347326	203
10kPa	d20	Gluc10kPa	M16-1	d	0.909787	0.594394	19	0.259853	203
10kPa	d20	Gluc10kPa	M16-1	e	1.15105	0.291484	19	1.77495	202
10kPa	d20	Gluc10kPa	M16-1	f	1.22808	-0.101762	19	1.64412	202
10kPa	d20	Gluc10kPa	M16-1	g	2.32623	-1.02038	19	8.22222	203
10kPa	d20	Gluc10kPa	M16-1	h	1.30399	-1.2004	19	2.03204	203
10kPa	d20	Gluc10kPa	M16-1	i	0.751433	-1.38853	19	1.89092	203
10kPa	d20	Gluc10kPa	M16-1	j	0.409134	-2.45181	19	3.00182	202
10kPa	d20	Gluc10kPa	M16-1	k	-0.391443	-2.34579	19	9.87595	202
10kPa	d20	Gluc10kPa	M16-1	l	-1.67623	-3.09741	19	-16.9232	202
10kPa	d20	Gluc10kPa	M16-1	m	-1.56974	-1.44504	19	2.98906	202
10kPa	d20	Gluc10kPa	M16-1	n	-2.18314	-0.957613	19	4.01788	202
10kPa	d20	Gluc10kPa	M16-1	o	-1.9544	-0.161946	19	2.64925	203
10kPa	d20	Gluc10kPa	M16-1	p	-1.03642	0.262457	19	1.39328	202
10kPa	d20	Gluc10kPa	M16-1	q	-0.961067	0.627897	19	-1.64447	202
10kPa	d20	Gluc10kPa	M16-1	r	-0.584851	0.751417	19	0.452403	203
10kPa	d20	Gluc10kPa	M16-1	s	-0.380913	1.10956	19	0.862733	201
10kPa	d20	Gluc10kPa	M16-1	.	-2.21697e-16	1.20686	19	0.430762	203
10kPa	d20	Lact10kPa	M16-2	a	6.12323e-17	1	19	0.432683	332
10kPa	d20	Lact10kPa	M16-2	b	0.324699	0.945817	19	0.456213	332
10kPa	d20	Lact10kPa	M16-2	c	0.614213	0.789141	19	0.382844	332
10kPa	d20	Lact10kPa	M16-2	d	0.837166	0.546948	19	0.234757	332
10kPa	d20	Lact10kPa	M16-2	e	0.9694	0.245485	19	1.36451	330
10kPa	d20	Lact10kPa	M16-2	f	0.996584	-0.0825793	19	1.33577	332
10kPa	d20	Lact10kPa	M16-2	g	0.915773	-0.401695	19	2.34921	331
10kPa	d20	Lact10kPa	M16-2	h	0.735724	-0.677282	19	1.10988	327
10kPa	d20	Lact10kPa	M16-2	i	0.475947	-0.879474	19	1.14916	330
10kPa	d20	Lact10kPa	M16-2	j	0.164595	-0.986361	19	1.03803	329
10kPa	d20	Lact10kPa	M16-2	k	-0.164595	-0.986361	19	2.09116	331
10kPa	d20	Lact10kPa	M16-2	l	-0.475947	-0.879474	19	-2.26916	331
10kPa	d20	Lact10kPa	M16-2	m	-0.735724	-0.677282	19	1.42519	327
10kPa	d20	Lact10kPa	M16-2	n	-0.915773	-0.401695	19	1.70018	327
10kPa	d20	Lact10kPa	M16-2	o	-0.996584	-0.0825793	19	1.38537	327
10kPa	d20	Lact10kPa	M16-2	p	-0.9694	0.245485	19	1.19629	330
10kPa	d20	Lact10kPa	M16-2	q	-0.837166	0.546948	19	-1.33258	330
10kPa	d20	Lact10kPa	M16-2	r	-0.614213	0.789141	19	0.430047	332
10kPa	d20	Lact10kPa	M16-2	s	-0.324699	0.945817	19	0.83651	330
10kPa	d20	Lact10kPa	M16-2	.	-1.83697e-16	1	19	0.432683	332
10kPa	d30	Gluc10kPa	M16-1	a	5.66976e-17	0.925942	19	0.441644	115
10kPa	d30	Gluc10kPa	M16-1	b	0.312942	0.91157	19	0.423448	115
10kPa	d30	Gluc10kPa	M16-1	c	0.576806	0.74108	19	0.344703	115
10kPa	d30	Gluc10kPa	M16-1	d	0.838215	0.547633	19	0.298724	115
10kPa	d30	Gluc10kPa	M16-1	e	1.06296	0.269177	19	1.50971	115
10kPa	d30	Gluc10kPa	M16-1	f	1.10639	-0.0916778	19	1.90463	115
10kPa	d30	Gluc10kPa	M16-1	g	1.99135	-0.873486	19	8.2422	114
10kPa	d30	Gluc10kPa	M16-1	h	0.935195	-0.860907	19	1.85599	115
10kPa	d30	Gluc10kPa	M16-1	i	0.579642	-1.07109	19	1.88797	115
10kPa	d30	Gluc10kPa	M16-1	j	0.258974	-1.55194	19	1.85125	115
10kPa	d30	Gluc10kPa	M16-1	k	-0.325386	-1.94993	19	7.23619	115
10kPa	d30	Gluc10kPa	M16-1	l	-1.01771	-1.88057	19	-7.56782	115
10kPa	d30	Gluc10kPa	M16-1	m	-0.920606	-0.847477	19	2.09027	115
10kPa	d30	Gluc10kPa	M16-1	n	-1.16672	-0.511771	19	2.0905	115
10kPa	d30	Gluc10kPa	M16-1	o	-1.23158	-0.102052	19	2.28577	115
10kPa	d30	Gluc10kPa	M16-1	p	-0.978052	0.247676	19	1.20279	115
10kPa	d30	Gluc10kPa	M16-1	q	-0.88649	0.579173	19	-1.51929	115
10kPa	d30	Gluc10kPa	M16-1	r	-0.643237	0.826431	19	0.468724	115
10kPa	d30	Gluc10kPa	M16-1	s	-0.399419	1.16347	19	0.486428	113
10kPa	d30	Gluc10kPa	M16-1	.	-1.70093e-16	0.925942	19	0.441644	115
10kPa	d30	Lact10kPa	M16-2	a	6.84077e-17	1.11718	19	0.544403	164
10kPa	d30	Lact10kPa	M16-2	b	0.349538	1.01817	19	0.547648	164
10kPa	d30	Lact10kPa	M16-2	c	0.668036	0.858293	19	0.446202	164
10kPa	d30	Lact10kPa	M16-2	d	0.863065	0.563869	19	0.275646	164
10kPa	d30	Lact10kPa	M16-2	e	0.870661	0.220481	19	1.25826	164
10kPa	d30	Lact10kPa	M16-2	f	1.09109	-0.0904106	19	1.5312	163
10kPa	d30	Lact10kPa	M16-2	g	0.808203	-0.354511	19	1.92486	164
10kPa	d30	Lact10kPa	M16-2	h	0.718631	-0.661546	19	1.25756	163
10kPa	d30	Lact10kPa	M16-2	i	0.465922	-0.860949	19	1.30069	164
10kPa	d30	Lact10kPa	M16-2	j	0.171781	-1.02942	19	1.08879	164
10kPa	d30	Lact10kPa	M16-2	k	-0.157904	-0.946268	19	2.6554	163
10kPa	d30	Lact10kPa	M16-2	l	-0.425553	-0.786354	19	-2.08977	163
10kPa	d30	Lact10kPa	M16-2	m	-0.638862	-0.588114	19	1.20138	163
10kPa	d30	Lact10kPa	M16-2	n	-0.791928	-0.347372	19	1.24114	163
10kPa	d30	Lact10kPa	M16-2	o	-0.867811	-0.0719089	19	1.21567	163
10kPa	d30	Lact10kPa	M16-2	p	-0.897528	0.227285	19	1.11401	164
10kPa	d30	Lact10kPa	M16-2	q	-0.783753	0.512051	19	-1.24336	164
10kPa	d30	Lact10kPa	M16-2	r	-0.670408	0.86134	19	0.506733	164
10kPa	d30	Lact10kPa	M16-2	s	-0.27784	0.80932	19	0.848273	164
10kPa	d30	Lact10kPa	M16-2	.	-2.05223e-16	1.11718	19	0.544403	164
10kPa	d40	Gluc10kPa	M16-1	a	7.25785e-17	1.1853	19	0.778972	15
10kPa	d40	Gluc10kPa	M16-1	b	0.297802	0.867467	19	0.684208	15
10kPa	d40	Gluc10kPa	M16-1	c	0.614408	0.789391	19	0.457882	15
10kPa	d40	Gluc10kPa	M16-1	d	0.990336	0.647019	19	0.411428	15
10kPa	d40	Gluc10kPa	M16-1	e	0.623468	0.157883	19	0.453333	15
10kPa	d40	Gluc10kPa	M16-1	f	0.414286	-0.0343287	19	0.16649	15
10kPa	d40	Gluc10kPa	M16-1	g	0.24529	-0.107594	19	0.215711	15
10kPa	d40	Gluc10kPa	M16-1	h	0.452125	-0.41621	19	0.387665	15
10kPa	d40	Gluc10kPa	M16-1	i	0.290988	-0.537698	19	0.419951	15
10kPa	d40	Gluc10kPa	M16-1	j	0.121487	-0.728031	19	0.466568	15
10kPa	d40	Gluc10kPa	M16-1	k	-0.0532945	-0.319377	19	0.285105	15
10kPa	d40	Gluc10kPa	M16-1	l	-0.155822	-0.287934	19	-0.29663	15
10kPa	d40	Gluc10kPa	M16-1	m	-0.335473	-0.308825	19	0.264846	15
10kPa	d40	Gluc10kPa	M16-1	n	-0.393385	-0.172555	19	0.285987	15
10kPa	d40	Gluc10kPa	M16-1	o	-0.472356	-0.0391405	19	0.272934	15
10kPa	d40	Gluc10kPa	M16-1	p	-0.644427	0.163191	19	0.502306	15
10kPa	d40	Gluc10kPa	M16-1	q	-0.611001	0.399187	19	-0.566854	15
10kPa	d40	Gluc10kPa	M16-1	r	-0.681315	0.875353	19	0.512162	15
10kPa	d40	Gluc10kPa	M16-1	s	-0.0880968	0.256617	19	1.01951	15
10kPa	d40	Gluc10kPa	M16-1	.	-2.17735e-16	1.1853	19	0.778972	15
10kPa	d40	Lact10kPa	M16-2	a	7.66687e-17	1.2521	19	0.59102	155
10kPa	d40	Lact10kPa	M16-2	b	0.33911	0.987793	19	0.540961	155
10kPa	d40	Lact10kPa	M16-2	c	0.700687	0.900243	19	0.495749	155
10kPa	d40	Lact10kPa	M16-2	d	0.92682	0.605522	19	0.259813	155
10kPa	d40	Lact10kPa	M16-2	e	1.31524	0.333065	19	1.68935	155
10kPa	d40	Lact10kPa	M16-2	f	1.56855	-0.129974	19	1.86483	155
10kPa	d40	Lact10kPa	M16-2	g	1.86301	-0.817192	19	4.40269	155
10kPa	d40	Lact10kPa	M16-2	h	1.1274	-1.03785	19	1.71611	154
10kPa	d40	Lact10kPa	M16-2	i	0.727434	-1.34418	19	1.78127	155
10kPa	d40	Lact10kPa	M16-2	j	0.24834	-1.48822	19	1.54011	152
10kPa	d40	Lact10kPa	M16-2	k	-0.265949	-1.59374	19	3.06143	153
10kPa	d40	Lact10kPa	M16-2	l	-0.885838	-1.63688	19	-3.96465	153
10kPa	d40	Lact10kPa	M16-2	m	-0.914628	-0.841974	19	1.38104	154
10kPa	d40	Lact10kPa	M16-2	n	-1.1443	-0.501937	19	1.46145	154
10kPa	d40	Lact10kPa	M16-2	o	-1.23459	-0.102301	19	1.3714	154
10kPa	d40	Lact10kPa	M16-2	p	-1.16603	0.29528	19	1.35181	155
10kPa	d40	Lact10kPa	M16-2	q	-1.10284	0.720521	19	-1.74028	155
10kPa	d40	Lact10kPa	M16-2	r	-0.608174	0.781382	19	0.291133	155
10kPa	d40	Lact10kPa	M16-2	s	-0.355029	1.03416	19	0.643074	155
10kPa	d40	Lact10kPa	M16-2	.	-2.30006e-16	1.2521	19	0.59102	155
35kPa	d20	Gluc35kPa	M16-1	a	7.70253e-17	1.25792	19	0.524425	96
35kPa	d20	Gluc35kPa	M16-1	b	0.32584	0.949141	19	0.447037	96
35kPa	d20	Gluc35kPa	M16-1	c	0.694919	0.892832	19	0.418512	96
35kPa	d20	Gluc35kPa	M16-1	d	0.936502	0.611847	19	0.221229	96
35kPa	d20	Gluc35kPa	M16-1	e	0.442728	0.112114	19	0.360675	96
35kPa	d20	Gluc35kPa	M16-1	f	1.51352	-0.125413	19	1.37467	96
35kPa	d20	Gluc35kPa	M16-1	g	1.79054	-0.785403	19	4.44808	95
35kPa	d20	Gluc35kPa	M16-1	h	2.2191	-2.04282	19	2.23427	96
35kPa	d20	Gluc35kPa	M16-1	i	1.36945	-2.53052	19	2.18531	96
35kPa	d20	Gluc35kPa	M16-1	j	0.6733	-4.03487	19	3.0064	96
35kPa	d20	Gluc35kPa	M16-1	k	-0.226397	-1.35673	19	2.36239	95
35kPa	d20	Gluc35kPa	M16-1	l	-0.706689	-1.30585	19	-3.69952	95
35kPa	d20	Gluc35kPa	M16-1	m	-2.90507	-2.67431	19	5.55309	96
35kPa	d20	Gluc35kPa	M16-1	n	-3.64053	-1.59688	19	6.33449	96
35kPa	d20	Gluc35kPa	M16-1	o	-3.91692	-0.324565	19	5.20944	96
35kPa	d20	Gluc35kPa	M16-1	p	-0.398339	0.100873	19	0.330511	96
35kPa	d20	Gluc35kPa	M16-1	q	-0.360218	0.235342	19	-0.405821	96
35kPa	d20	Gluc35kPa	M16-1	r	-0.607485	0.780496	19	0.413203	96
35kPa	d20	Gluc35kPa	M16-1	s	-0.426244	1.24161	19	0.521788	95
35kPa	d20	Gluc35kPa	M16-1	.	-2.31076e-16	1.25792	19	0.524425	96
35kPa	d20	Lact35kPa	M16-2	a	6.04948e-17	0.987955	19	0.376979	100
35kPa	d20	Lact35kPa	M16-2	b	0.29999	0.873842	19	0.485919	100
35kPa	d20	Lact35kPa	M16-2	c	0.587729	0.755115	19	0.391013	100
35kPa	d20	Lact35kPa	M16-2	d	0.885181	0.578317	19	0.238194	100
35kPa	d20	Lact35kPa	M16-2	e	0.414078	0.104859	19	0.388903	100
35kPa	d20	Lact35kPa	M16-2	f	1.37712	-0.114111	19	1.75382	100
35kPa	d20	Lact35kPa	M16-2	g	1.82878	-0.802178	19	6.46015	100
35kPa	d20	Lact35kPa	M16-2	h	1.93525	-1.78152	19	2.80272	100
35kPa	d20	Lact35kPa	M16-2	i	1.2025	-2.22203	19	2.75863	100
35kPa	d20	Lact35kPa	M16-2	j	0.580072	-3.47618	19	3.42098	100
35kPa	d20	Lact35kPa	M16-2	k	-0.18199	-1.09061	19	1.54116	100
35kPa	d20	Lact35kPa	M16-2	l	-0.651614	-1.20408	19	-4.2634	100
35kPa	d20	Lact35kPa	M16-2	m	-2.75446	-2.53566	19	6.85261	100
35kPa	d20	Lact35kPa	M16-2	n	-3.4814	-1.52708	19	8.55967	100
35kPa	d20	Lact35kPa	M16-2	o	-3.69189	-0.305919	19	6.15699	100
35kPa	d20	Lact35kPa	M16-2	p	-0.396965	0.100525	19	0.371822	100
35kPa	d20	Lact35kPa	M16-2	q	-0.327153	0.213739	19	-0.370279	100
35kPa	d20	Lact35kPa	M16-2	r	-0.559981	0.719464	19	0.392509	100
35kPa	d20	Lact35kPa	M16-2	s	-0.401971	1.1709	19	0.413975	99
35kPa	d20	Lact35kPa	M16-2	.	-1.81484e-16	0.987955	19	0.376979	100
35kPa	d30	Gluc35kPa	M16-1	a	5.6625e-17	0.924756	19	1.01537	38
35kPa	d30	Gluc35kPa	M16-1	b	0.190875	0.555999	19	0.269992	38
35kPa	d30	Gluc35kPa	M16-1	c	0.433415	0.556852	19	0.30292	38
35kPa	d30	Gluc35kPa	M16-1	d	1.00984	0.659762	19	0.516844	38
35kPa	d30	Gluc35kPa	M16-1	e	0.415079	0.105112	19	0.369973	38
35kPa	d30	Gluc35kPa	M16-1	f	2.52076	-0.208876	19	3.15634	38
35kPa	d30	Gluc35kPa	M16-1	g	1.5323	-0.672129	19	4.40143	38
35kPa	d30	Gluc35kPa	M16-1	h	1.76968	-1.6291	19	4.03177	38
35kPa	d30	Gluc35kPa	M16-1	i	1.08446	-2.00391	19	3.48742	38
35kPa	d30	Gluc35kPa	M16-1	j	0.528566	-3.16752	19	6.7035	38
35kPa	d30	Gluc35kPa	M16-1	k	-0.354975	-2.12725	19	7.42391	38
35kPa	d30	Gluc35kPa	M16-1	l	-1.03535	-1.91317	19	-7.97291	38
35kPa	d30	Gluc35kPa	M16-1	m	-1.21696	-1.12029	19	2.05037	38
35kPa	d30	Gluc35kPa	M16-1	n	-1.63125	-0.715534	19	2.46746	38
35kPa	d30	Gluc35kPa	M16-1	o	-1.56208	-0.129437	19	1.94688	38
35kPa	d30	Gluc35kPa	M16-1	p	-0.401064	0.101563	19	0.372344	38
35kPa	d30	Gluc35kPa	M16-1	q	-0.383069	0.250272	19	-0.406765	38
35kPa	d30	Gluc35kPa	M16-1	r	-0.756234	0.971609	19	0.480169	38
35kPa	d30	Gluc35kPa	M16-1	s	-0.392747	1.14403	19	0.513224	38
35kPa	d30	Gluc35kPa	M16-1	.	-1.69875e-16	0.924756	19	1.01537	38
35kPa	d30	Lact35kPa	M16-2	a	5.93806e-17	0.969759	19	0.464505	72
35kPa	d30	Lact35kPa	M16-2	b	0.283335	0.825327	19	0.425248	72
35kPa	d30	Lact35kPa	M16-2	c	0.563297	0.723724	19	0.385444	72
35kPa	d30	Lact35kPa	M16-2	d	0.891066	0.582162	19	0.271758	72
35kPa	d30	Lact35kPa	M16-2	e	0.492071	0.124609	19	0.515154	72
35kPa	d30	Lact35kPa	M16-2	f	2.03383	-0.168528	19	1.68232	72
35kPa	d30	Lact35kPa	M16-2	g	1.43201	-0.628138	19	2.42386	72
35kPa	d30	Lact35kPa	M16-2	h	1.831	-1.68556	19	2.47483	72
35kPa	d30	Lact35kPa	M16-2	i	1.15156	-2.1279	19	2.35377	71
35kPa	d30	Lact35kPa	M16-2	j	0.548383	-3.28628	19	3.82237	72
35kPa	d30	Lact35kPa	M16-2	k	-0.246187	-1.47532	19	1.93614	71
35kPa	d30	Lact35kPa	M16-2	l	-0.668583	-1.23543	19	-1.95032	71
35kPa	d30	Lact35kPa	M16-2	m	-1.60458	-1.47712	19	2.47449	72
35kPa	d30	Lact35kPa	M16-2	n	-2.00746	-0.880555	19	3.26308	72
35kPa	d30	Lact35kPa	M16-2	o	-2.16593	-0.179474	19	2.42267	72
35kPa	d30	Lact35kPa	M16-2	p	-0.505545	0.128021	19	0.42871	72
35kPa	d30	Lact35kPa	M16-2	q	-0.46876	0.306256	19	-0.543333	72
35kPa	d30	Lact35kPa	M16-2	r	-0.670571	0.86155	19	0.433579	72
35kPa	d30	Lact35kPa	M16-2	s	-0.349058	1.01677	19	0.452305	71
35kPa	d30	Lact35kPa	M16-2	.	-1.78142e-16	0.969759	19	0.464505	72
35kPa	d40	Gluc35kPa	M16-1	a	3.95708e-17	0.64624	19	0.331655	3
35kPa	d40	Gluc35kPa	M16-1	b	0.238443	0.694561	19	0.241751	3
35kPa	d40	Gluc35kPa	M16-1	c	0.428429	0.550445	19	0.283859	3
35kPa	d40	Gluc35kPa	M16-1	d	0.757605	0.494968	19	0.166411	3
35kPa	d40	Gluc35kPa	M16-1	e	0.253724	0.0642517	19	0.158229	3
35kPa	d40	Gluc35kPa	M16-1	f	1.33146	-0.110328	19	0.287963	3
35kPa	d40	Gluc35kPa	M16-1	g	0.399195	-0.175103	19	0.607132	3
35kPa	d40	Gluc35kPa	M16-1	h	0.858463	-0.790271	19	1.24874	3
35kPa	d40	Gluc35kPa	M16-1	i	0.556925	-1.02911	19	1.21474	3
35kPa	d40	Gluc35kPa	M16-1	j	0.220296	-1.32016	19	1.3336	3
35kPa	d40	Gluc35kPa	M16-1	k	-0.0438985	-0.263069	19	0.230588	3
35kPa	d40	Gluc35kPa	M16-1	l	-0.117087	-0.216359	19	-0.233691	3
35kPa	d40	Gluc35kPa	M16-1	m	-0.721075	-0.663796	19	1.20602	3
35kPa	d40	Gluc35kPa	M16-1	n	-0.527479	-0.231374	19	0.68031	3
35kPa	d40	Gluc35kPa	M16-1	o	-1.25117	-0.103675	19	1.56427	3
35kPa	d40	Gluc35kPa	M16-1	p	-0.314384	0.0796129	19	0.193212	3
35kPa	d40	Gluc35kPa	M16-1	q	-0.304598	0.199004	19	-0.212527	3
35kPa	d40	Gluc35kPa	M16-1	r	-0.561036	0.720819	19	0.359172	3
35kPa	d40	Gluc35kPa	M16-1	s	-0.30149	0.878209	19	0.116942	3
35kPa	d40	Gluc35kPa	M16-1	.	-1.18712e-16	0.64624	19	0.331655	3
35kPa	d40	Lact35kPa	M16-2	a	5.13213e-17	0.838141	19	0.40093	23
35kPa	d40	Lact35kPa	M16-2	b	0.251679	0.733116	19	0.425748	23
35kPa	d40	Lact35kPa	M16-2	c	0.496217	0.63754	19	0.383947	23
35kPa	d40	Lact35kPa	M16-2	d	0.882408	0.576506	19	0.24373	23
35kPa	d40	Lact35kPa	M16-2	e	0.320861	0.0812532	19	0.319235	22
35kPa	d40	Lact35kPa	M16-2	f	1.62677	-0.134798	19	0.778211	23
35kPa	d40	Lact35kPa	M16-2	g	0.523337	-0.229557	19	0.777813	22
35kPa	d40	Lact35kPa	M16-2	h	1.19725	-1.10214	19	1.59948	21
35kPa	d40	Lact35kPa	M16-2	i	0.719166	-1.3289	19	1.55433	22
35kPa	d40	Lact35kPa	M16-2	j	0.353802	-2.12022	19	2.39824	21
35kPa	d40	Lact35kPa	M16-2	k	-0.11669	-0.699285	19	0.898487	23
35kPa	d40	Lact35kPa	M16-2	l	-0.320572	-0.592365	19	-0.900926	23
35kPa	d40	Lact35kPa	M16-2	m	-0.842099	-0.775207	19	1.19119	21
35kPa	d40	Lact35kPa	M16-2	n	-0.968401	-0.42478	19	1.2301	21
35kPa	d40	Lact35kPa	M16-2	o	-1.19984	-0.0994215	19	1.25564	21
35kPa	d40	Lact35kPa	M16-2	p	-0.377097	0.0954938	19	0.288792	22
35kPa	d40	Lact35kPa	M16-2	q	-0.31651	0.206786	19	-0.362664	22
35kPa	d40	Lact35kPa	M16-2	r	-0.755969	0.971269	19	0.486798	23
35kPa	d40	Lact35kPa	M16-2	s	-0.308736	0.899316	19	0.314848	22
35kPa	d40	Lact35kPa	M16-2	.	-1.53964e-16	0.838141	19	0.40093	23
