# Supplementary material for: Tracking single hiPSC-derived cardiomyocyte contractile function using CONTRAX an efficient pipeline for traction force measurement
Source: Nat Commun. 2024 Jun 26;15:5427. doi: 10.1038/s41467-024-49755-3 (PMC11208611; doi:10.1038/s41467-024-49755-3)
Supplement: Supplementary file 4 — Source Data [file 41467_2024_49755_MOESM4_ESM.zip › Figure 6_a_d.xlsx]

## Sheet: Figure 6a
-[Y1]	X1	Comment
-612.024	2136.27	8
-821.93	2037.14	8
-1431.9	1935.69	8
-1901.67	1913.46	8
-42.1478	1885.12	8
-2857.06	1783.59	8
-2543.75	1767.53	8
-2192.56	1711.23	8
-1964.82	1694.19	8
-2868.79	1678.58	8
-2400.95	1630.18	8
-2653.42	1607.67	8
-3057.11	1601.91	8
-2303.66	1598.42	8
-2609.83	1568.64	8
-2749.62	1548.37	8
-2565.82	1538.41	8
-3187.21	1525.18	8
-2206.99	1523.83	8
-2829.39	1494.02	8
-1793.86	1489.58	8
-1664	1473.75	8
-2719.71	1456.23	8
-2567.31	1452.47	8
-2499.77	1435.24	8
-1877.7	1430.99	8
-3053.17	1425.06	8
-3190.04	1423.86	8
-3463.13	1416.71	8
-1776.87	1411.71	8
-3425.53	1411.23	8
-2231.32	1407.26	8
-2437.55	1405.25	8
-2981.67	1387.15	8
-2691.61	1375.25	8
-2732.39	1368.51	8
-2858.2	1354.73	8
-2210.94	1353.56	8
-3092.55	1353	8
-3139.72	1349.74	8
-2783.26	1340.75	8
-2279.81	1339.57	8
-2515.11	1336.42	8
-2360.77	1332.12	8
-2719.17	1315.12	8
-2619.62	1314.22	8
-2681.78	1310.29	8
-2563.99	1277.23	8
-2746.26	1273.96	8
-2925.32	1261.67	8
-2815.89	1256.22	8
-2708.32	1254.09	8
-2639.6	1252.21	8
-3101.08	1249.83	8
-3297.58	1236.08	8
-2782.9	1220.35	8
-3143.76	1218.77	8
-2969.52	1210.5	8
-2684.12	1186.09	8
-3316.16	1185.88	8
-2991.68	1167.72	8
-2830.03	1147.63	8
-2697.87	1133.58	8
-2811.27	1075.21	8
-3368.16	1063.21	8
-2856.35	1056.22	8
-3343.93	1017.28	8
-2992.69	1007.51	8
-3199.75	1004.13	8
-3029.41	964.305	8
-2963.04	932.394	8
-3226.97	919.982	8
-3046.78	888.854	8
-3382.31	887.989	8
-3473.68	880.612	8
-3210.25	874.186	8
-3426.04	869.895	8
-3319.37	868.797	8
-3139.64	850.155	8
-3400.08	839.405	8
-3221.2	834.812	8
-3453.19	829.618	8
-3357.8	808.949	8
-3200.93	768.338	8
-3351.76	759.183	8
-3122.78	738.28	8
-3270.29	737.815	8
-2906.97	728.027	8
-3452.31	691.593	8
-3518.05	688.073	8
-3574.2	657.524	8
-3383.74	471.138	8
-2704.42	470.008	8
-1787.69	379.297	8
-3346.52	344.929	8
-2807.13	337.615	8
1515.95	4690.79	7
1557.13	4686.58	7
1422.7	4668.06	7
1479.19	4665.41	7
1529.08	4645.64	7
1483.69	4616.99	7
1927.79	4574.78	7
1354.06	4536.98	7
1470.66	4528.53	7
1426.55	4521.84	7
1612.92	4506.48	7
1352.12	4490.55	7
1234.67	4489.57	7
1735.96	4446.32	7
1447.61	4439.69	7
1245.55	4433.88	7
1489.86	4414.49	7
1932.49	4398.11	7
1230.2	4380.63	7
1280.46	4370.04	7
1027.7	4353.79	7
1163.7	4340.3	7
1327.24	4311.94	7
1050.79	4303.07	7
1539.89	4298.95	7
894.05	4284.3	7
751.587	4267.82	7
712.196	4254.08	7
1156.03	4251.19	7
1028.45	4223.15	7
1937.09	4203.95	7
1004.94	4188.99	7
1518.51	4170.67	7
1919.81	4169.77	7
1104.48	4140.31	7
789.616	4095.81	7
857.043	4015.47	7
890.8	3992.16	7
939.331	3987.38	7
790.105	3970.93	7
1207.01	3947.62	7
930.146	3896.55	7
1124.63	3894.42	7
683.068	3882.18	7
729.033	3858.47	7
1119.49	3831.25	7
2.84213	3826.79	7
-456.975	3775.69	7
806.709	3761.69	7
433.852	3704.11	7
822.61	3672.37	7
191.249	3636.65	7
139.371	3608.99	7
861.742	3606.73	7
66.3312	3598.85	7
581.143	3585.38	7
-882.338	3572.52	7
-827.542	3554.82	7
1562.62	3532.62	7
-775.141	3524.57	7
-554.423	3523.17	7
-571.866	3468.94	7
494.945	3460.1	7
-1415.06	3456.91	7
-1314.27	3427.71	7
127.379	3384.07	7
337.7	3356.9	7
-1731.9	3302.89	7
177.767	3280.63	7
-133.018	3243.8	7
-2003.03	3226.75	7
-2105.91	3225.72	7
-25.3063	3217.84	7
-178.693	3208.81	7
-1606.19	3153.83	7
1813.6	3141.38	7
32.0701	3131.33	7
-2025.65	3121.78	7
-491.015	3103.11	7
-1048.25	3099.07	7
-1236.51	3098.69	7
-2448.77	3094.52	7
102.691	3081.74	7
-858.486	3081.03	7
-2281.07	3080.61	7
-2500.8	3055.59	7
-2154.72	3054.73	7
-2356.44	3053.61	7
-183.519	3044.95	7
64.1394	3044.54	7
-1361.67	3020.32	7
-2583.86	3015.28	7
-17.7213	3011.15	7
979.364	2966.65	7
-36.1042	2948.13	7
-865.706	2942.39	7
-2557.16	2919.58	7
-489.516	2919.04	7
-315.686	2895.54	7
-2264.31	2886.69	7
-2402.71	2885.61	7
-2608.1	2863.05	7
-1180.34	2853.37	7
-2773.32	2850.62	7
-1441.51	2848.32	7
-2449.41	2845.32	7
336.62	2832.72	7
-554.829	2822.92	7
-1046.48	2819.52	7
-2622.99	2818.92	7
-2741.74	2807.26	7
-1792.17	2782.29	7
-2770.04	2778.35	7
-2628.39	2767.43	7
-2224.83	2765.27	7
-2458.56	2762.03	7
-1429.59	2737.96	7
-196.127	2736.82	7
-2113.41	2702.68	7
-1039.22	2689.23	7
-2625.97	2675.16	7
-2547.2	2674.3	7
-1427.21	2664.92	7
-675.854	2631.92	7
-277.684	2629.34	7
-1592.59	2616.49	7
-1405.29	2611.93	7
-1246.67	2610.63	7
-2715.31	2588.48	7
-2387.89	2577.26	7
-2247.37	2571.02	7
-2532.98	2558.34	7
-2304.88	2541.27	7
-2351.81	2537.88	7
-2050.28	2534.82	7
-1797.82	2532.51	7
-2737.71	2529.38	7
-2599.76	2523.39	7
-2932.06	2508.38	7
-2803.82	2503.3	7
-955.106	2494.7	7
-340.83	2479.09	7
-2673.02	2458.58	7
-846.365	2456.41	7
-1967.64	2456.36	7
-49.9039	2450.38	7
-1809.15	2449.42	7
-1847.37	2441.2	7
255.572	2436.69	7
416.746	2436.09	7
67.6442	2434.24	7
-2491.14	2412.97	7
-2592.49	2358.81	7
-92.1475	2354.58	7
-618.346	2348.37	7
-743.617	2347.86	7
-2106.18	2334.54	7
-1182.74	2328.57	7
-2173.07	2326.57	7
-2683.37	2325.57	7
-1972.82	2311.08	7
114.269	2301.65	7
-3003.27	2283.62	7
-3177.08	2262.89	7
59.2524	2262.09	7
-2776.95	2255.26	7
-2709.78	2243.37	7
-2932.93	2241.32	7
-2563.24	2237.08	7
-500.032	2233.29	7
-3204.88	2230.07	7
-3253.82	2228.44	7
-2367.26	2226.75	7
-155.415	2220.62	7
188.352	2203.79	7
-2266.66	2202.12	7
-2847.62	2200.49	7
-3118.62	2197.84	7
-2599.89	2196.59	7
-477.503	2194.38	7
-2895.01	2191.86	7
-1913.66	2187.61	7
-568.409	2177.6	7
-3025.78	2143.02	7
-2683.39	2137.65	7
-2741.51	2131.31	7
-2861.36	2114.98	7
-722.876	2093.32	7
-2691.6	2081.54	7
-1771.87	2072.23	7
298.58	2064.98	7
-2830.79	2058.56	7
-2883.41	2056.3	7
-2973.09	2051.53	7
-1908.72	2048.86	7
-1389.45	2036.9	7
-2939.93	2027.86	7
-660.87	2017.63	7
-3122.06	2012.36	7
-2486.39	2002.17	7
-1365.26	2002	7
-2935.25	1957.98	7
-1853.46	1957.09	7
-2664.77	1943.82	7
-821.961	1935.42	7
-2621.9	1932.69	7
-1661.31	1925.19	7
-2523.16	1920.98	7
-1197.94	1916.62	7
-2276.58	1914.24	7
-2988.72	1898.47	7
-3129.93	1886.39	7
-3274.13	1884.23	7
-1710.67	1876.08	7
-3184.96	1871.12	7
-1786.22	1870.74	7
-2330.38	1864.27	7
-2385.7	1851.91	7
-163.958	1845.98	7
-2221.99	1833.11	7
-2873.13	1830.8	7
-1507.27	1828.26	7
-1275.18	1820.02	7
-3228.21	1817.39	7
-959.64	1816.81	7
-3097.88	1814.14	7
-1334.65	1806.1	7
-3151.1	1805	7
-2963.17	1802.4	7
-1433.45	1797.58	7
-1764.63	1791.15	7
-3452.74	1777.4	7
-777.738	1774.96	7
-2681.95	1773.47	7
-3123.28	1767.03	7
-1705.47	1755.19	7
-1870.56	1754.68	7
-1553.95	1736.57	7
-709.267	1730.77	7
-2268.65	1723.01	7
-2599.9	1722.15	7
-1233.16	1721.74	7
-3033.17	1721.58	7
-3454.64	1719.84	7
-1452.44	1707.65	7
-1496.45	1693.86	7
-3353.12	1688.09	7
-830.082	1687.19	7
-1265.24	1676.24	7
-3506.88	1675.85	7
-3217.02	1666.85	7
-2312.64	1665.67	7
-3002.72	1655.56	7
-3581.24	1635.97	7
-3307.53	1633.1	7
-1892.54	1632.75	7
-3457.53	1628.83	7
-2096.19	1627.68	7
-2193.75	1621.32	7
-1769.59	1606.05	7
-590.221	1599.92	7
-3218.74	1596.59	7
-2898.5	1571.1	7
-3446.88	1570.87	7
-3128.65	1563.5	7
-1200.41	1561.22	7
-2433.62	1559.72	7
-1772.56	1556.64	7
-2113.19	1556.57	7
-791.502	1540.51	7
-1893.63	1530.51	7
-23.328	1526.41	7
-2146.95	1522.23	7
-1191.14	1512.77	7
-2949.68	1503.3	7
-2028.58	1481.78	7
-3130.95	1475.51	7
-1573.32	1475.03	7
-3380.53	1470.23	7
-582.562	1455.66	7
-1620.63	1451.32	7
-2384.06	1449.05	7
-1984.1	1443.43	7
-3124.2	1435.59	7
-3240.33	1435.07	7
-2814.7	1432.32	7
-1681.53	1429.37	7
-2062.51	1424.37	7
-2768.37	1423.93	7
-482.458	1417.32	7
-2898.62	1416.79	7
-3302.48	1416.45	7
-1591.91	1415.19	7
-1985.37	1401.71	7
-1364.74	1400.79	7
-3650.35	1400.71	7
-3272.14	1395.4	7
-2383.75	1395.37	7
-3520.3	1395.35	7
-3097.39	1394.75	7
-2171.19	1389.74	7
-2540.48	1389.67	7
-3214.93	1387.16	7
-2495.19	1375.79	7
-2115.26	1371.26	7
-1340.25	1365.14	7
-3368.79	1364.89	7
-2929.85	1364.37	7
-2013.13	1361.07	7
-3441.08	1357.17	7
-2566.1	1351.7	7
-976.282	1346.24	7
-1946.82	1337.51	7
-3061.75	1329.85	7
-2909.64	1327.24	7
-3570.24	1326.31	7
-2824.33	1319.62	7
-2456.75	1314.65	7
-3626.59	1314.36	7
-3014.65	1302.79	7
-3348.1	1301.59	7
-1908.41	1299.09	7
-1631.71	1297.65	7
-2277.05	1285.38	7
-2152.55	1279.88	7
-2030.19	1277.53	7
-3215.26	1274.46	7
-1972.8	1266.69	7
-1915.42	1255.87	7
-1725.54	1255.07	7
-949.721	1248.79	7
-607.429	1248.73	7
-2426.12	1245.81	7
-2003.51	1228.58	7
-3661.89	1227.59	7
-3608.7	1225.73	7
-2593.58	1222.6	7
-3200.4	1220.43	7
-1630.58	1216.97	7
-2088.47	1216.84	7
-2884.2	1215.72	7
-189.312	1194	7
-3734.95	1191.73	7
-2857.54	1185.54	7
-3218.7	1184.79	7
-3068.15	1184.38	7
-2093.01	1160.36	7
-3155.79	1160.19	7
-392.718	1160.05	7
-3600.46	1158.59	7
-3371.84	1149.71	7
-3729.26	1147.3	7
-3291.74	1131.17	7
-3444.71	1118.99	7
-2426.24	1104.62	7
-3619.75	1102.29	7
-1127.32	1101.88	7
-2188.64	1100.8	7
-3331.44	1097.6	7
-3696.2	1095.05	7
-1816.16	1093.63	7
-2533.84	1091.53	7
-3406.75	1086.36	7
-3280.97	1085.67	7
-1887.76	1083.96	7
-3170.26	1080.07	7
-2225.21	1074	7
-38.8592	1067.14	7
-2441.15	1065.46	7
-212.141	1060.56	7
-1468.15	1055.21	7
-2272.7	1048.23	7
-2727.32	1042.36	7
-2404.52	1027.85	7
-3443.5	1018.69	7
-1350.11	1009.34	7
-1418.2	1003.28	7
-3400.11	986.804	7
-2690.66	976.577	7
-3120.24	973.146	7
-1515.19	969.889	7
-2170.87	963.395	7
-3286.86	958.159	7
-2327.09	952.337	7
-1144.32	942.357	7
-965.614	926.115	7
-3464.1	924.816	7
-2731.12	922.471	7
-3697.93	913.959	7
-1564.19	912.598	7
-3286.86	909.829	7
-3162.1	904.878	7
-1271.43	888.508	7
-2284.9	887.443	7
-659.854	885.014	7
-3096.24	867.725	7
-2913.99	867.307	7
-2654.86	863.104	7
-1539.55	850.793	7
-2706.83	844.541	7
-1153.83	841.708	7
-2006.82	826.755	7
-2100.22	826.575	7
-2143.49	815.898	7
-2369.01	812.938	7
-449.232	806.647	7
-2927.97	805.322	7
-3159.61	804.859	7
-2640.84	804.59	7
-3289.1	802.476	7
-1729.96	798.778	7
-2736.24	791.687	7
-3118.43	789.406	7
-1186.72	788.347	7
-3469.29	786.002	7
-2894.97	778.727	7
-3571.7	771.182	7
-1028.87	770.765	7
-2800.06	769.95	7
-2961.32	739.996	7
-1951.95	738.827	7
-2832.58	727.996	7
-2458.87	727.213	7
-1663.22	726.162	7
-1561.85	724.789	7
-3595.27	722.467	7
-2744.85	706.809	7
-1393.68	704.383	7
-3094.27	702.279	7
-2991.22	697.126	7
-2511.86	696.105	7
-2780.79	689.263	7
-3307.26	686.625	7
-3130.29	678.449	7
-1641.2	673.938	7
-2426.68	672.683	7
-1558.76	672.605	7
-3398.22	671.885	7
-2917.32	665.809	7
-1449	655.353	7
-2103.61	653.631	7
-2880.51	650.874	7
-2004.82	644.856	7
-975.444	643.768	7
-3469.14	639.192	7
-2824.77	627.606	7
-1679.67	625.45	7
-2418.15	615.211	7
-2764.89	614.128	7
-3090.36	611.314	7
-2294.77	604.112	7
-3647.05	603.205	7
-3377.32	598.502	7
-3497.82	589.152	7
-2870.2	583.29	7
-3333.05	582.305	7
-2919.21	577.607	7
-2656.11	577.203	7
-3605.62	571.595	7
-838.961	569.145	7
-576.625	567.715	7
-3442.87	559.011	7
-2370.98	557.549	7
-1826.29	552.425	7
-2248.15	550.654	7
-3534.11	549.611	7
-2745.25	541.684	7
-3379.03	540.999	7
-2964.69	535.625	7
-2851.25	521.005	7
-3505.76	505.953	7
-3007.32	501.853	7
-721.489	501.19	7
-2307.7	491.057	7
-2749.79	489.59	7
-1769.18	488.734	7
-2542.71	476.881	7
-2457.9	476.113	7
-1941.15	461.306	7
-1681.21	454.966	7
-2380.44	453.182	7
-2940.57	450.976	7
-2597.05	442.251	7
-1817.28	436.727	7
-2498.99	431.786	7
-2416.07	414.754	7
-1588.07	412.71	7
-2632.05	382.077	7
-2384.15	381.132	7
-3067.56	369.051	7
-2669.1	349.154	7
-1762.68	329.523	7
-1487.14	324.387	7
-2355.64	322.312	7
-3537.31	301.494	7
-2412.97	292.111	7
-2271.32	283.317	7
-1725.54	250.552	7
-2502.32	248.675	7
-1989.45	247.832	7
-2646.86	243.392	7
-2689.01	225.791	7
-2249.87	210.834	7
-1372.84	205.099	7
-2082.13	58.4991	7
-1228.26	50.6023	7
-2412.87	42.4375	7
-2658.95	37.9885	7
78.4664	1.09567	7
-2813.02	-4.56647	7
-1215.74	-33.2668	7
-1513.06	-67.7685	7
702.733	-404.571	7
753.65	-425.685	7
973.485	-426.566	7
891.822	-445.823	7
929.249	-483.98	7
863.766	-501.557	7
146.804	-529.13	7
844.201	-625.985	7
820.405	-664.687	7
634.576	-675.906	7
467.032	-769.155	7
521.114	-778.794	7
-1773.21	2405.35	6
-1920.72	2367.46	6
-999.314	2030.47	6
-950.906	1951.38	6
-729.091	1778.2	6
-1043.88	1748.06	6
-1052.82	1676.43	6
-333.015	1660.22	6
-1166.18	1644.64	6
-770.888	1642.45	6
-664.047	1622.99	6
-885.467	1608.75	6
-1279	1464.45	6
-755.706	1434.23	6
-1228.98	1426.03	6
-576.026	1403.71	6
-1241.78	1379.06	6
-761.936	1347.68	6
-999.615	1300.25	6
-782.166	1288.55	6
-1131.25	1278.53	6
-863.726	1205.71	6
-1671.81	1186.99	6
-476.86	1166.62	6
-1039.56	1135.44	6
-572.869	1108.37	6
-784.23	1090.69	6
-587.354	1051.6	6
-490.706	1004.08	6
-887.337	978.578	6
-1068.22	954.652	6
-324.744	952.121	6
-925.364	942.543	6
-1099.75	918.77	6
-1447.97	912.253	6
-1077.55	880.508	6
-1161.04	872.899	6
-737.75	837.359	6
-973.082	826.422	6
-656.347	821.168	6
-764.13	804.263	6
-900.185	799.378	6
-312.186	787.206	6
-1084.25	756.151	6
207.832	751.999	6
-510.627	746.086	6
-872	721.903	6
-781.783	698.675	6
-1036.5	694.267	6
-399.06	657.882	6
-1342.83	623.792	6
-1065.37	581.005	6
-790.284	577.946	6
-667.626	568.054	6
-938.528	541.938	6
-1192.67	531.337	6
-552.619	510.361	6
-1053.17	489.383	6
-1299.94	480.813	6
-1233.59	467.747	6
-1360	432.075	6
-1061.32	403.305	6
-1008.16	389.847	6
-1338.34	308.387	6
-1449.91	303.727	6
-1527.98	196.259	6
-1244.68	171.58	6
-1141.83	163.76	6
-1442.01	153.706	6
-1208.41	145.712	6
-1329.18	142.982	6
-1288.38	142.258	6
-1321.64	93.0108	6
-787.715	87.601	6
-682.243	83.5561	6
-1602.35	74.5053	6
-1484.88	32.3625	6
-1323.57	27.4107	6
-1199.96	7.68409	6
-906.694	-8.18166	6
-1522.63	-10.2693	6
-1447.46	-13.5751	6
-553.661	-22.6908	6
-1556.03	-36.7082	6
-1370.07	-71.1982	6
-1457.94	-84.3269	6
-1561.74	-90.67	6
-1621.91	-118.326	6
-1312.51	-124.083	6
-1433.92	-166.959	6
-1494.28	-193.333	6
-348.09	-196.576	6
-1541.07	-254.423	6
2260.58	2595.56	5
3290.86	2545.7	5
3150.07	2408.18	5
3184.9	2380.36	5
3108.82	2263.32	5
1318.73	2245.93	5
688.004	2215.63	5
2997.33	2191.56	5
2946.18	2183.46	5
2855.49	2171.28	5
2802.64	2106.64	5
2775.42	2067.94	5
1875.83	2053.24	5
2811.48	2036.73	5
2903.98	2004.23	5
3152.69	1994.06	5
2574.69	1991.2	5
2757.23	1970.86	5
2600.73	1949.44	5
2189.51	1915.32	5
2539.71	1914.48	5
1958.27	1911.12	5
1750.48	1890.97	5
1840.55	1861.53	5
1884.59	1849.78	5
135.015	1842.98	5
2300.93	1830.71	5
2892.9	1808.51	5
1930.03	1802.23	5
-3281.47	1786.25	5
1793.13	1746.65	5
996.609	1740.86	5
2308.24	1718.53	5
2638.34	1688.7	5
2849.63	1687.34	5
1758.07	1684.6	5
2927.39	1663.93	5
1692.38	1663.09	5
1842.6	1634.46	5
2552.68	1619.63	5
1701.38	1598.86	5
1549.59	1559.36	5
1590.35	1554.1	5
2293.6	1518.05	5
1574.18	1506.8	5
1674.94	1498.23	5
1112.85	1486.57	5
751.071	1432.2	5
1039.13	1431.42	5
1586.13	1427.55	5
2489.65	1416.87	5
1367.45	1407.75	5
947.487	1383.65	5
1315.57	1377.28	5
2715.55	1361.01	5
1700.67	1358.37	5
2128.94	1353.31	5
2076.03	1337.45	5
1882.35	1308.2	5
1206.04	1290.17	5
1687.46	1287.64	5
-3540.12	1256.87	5
1728.11	1256.63	5
1317.8	1226.28	5
415.672	1222.22	5
730.153	1210.64	5
-1451.05	1202.36	5
1739.17	1187.56	5
212.853	1184.7	5
872.972	1169.5	5
2616.74	1158.52	5
99.4113	1151.48	5
579.599	1103.38	5
2565.54	1098.29	5
370.634	1078.2	5
2604.33	1066.44	5
-836.755	1063.17	5
208.07	1046.13	5
1726.76	1045.24	5
2482.16	1039.69	5
2555.41	1027.91	5
-1058.67	1027.81	5
787.074	1023.45	5
2612.8	1016.25	5
1663.04	1007.41	5
83.9513	1002.97	5
-2028.31	970.24	5
-69.7493	967.558	5
2588.79	959.335	5
-266.992	956.499	5
370.099	953.715	5
588.498	949.671	5
745.918	945.429	5
504.737	930.095	5
611.837	903.924	5
571.96	903.626	5
2521.23	882.386	5
-2789.62	878.443	5
-160.814	869.508	5
659.093	863.821	5
66.84	837.016	5
-610.48	813.157	5
-408.122	808.586	5
276.411	773.04	5
776.962	765.7	5
163.405	729.624	5
-922.652	728.664	5
29.5578	717.523	5
530.445	715.206	5
662.235	708.982	5
958.106	683.848	5
122.475	680.708	5
2141.56	654.613	5
2232.2	647.626	5
1981.64	626.857	5
-819.392	615.837	5
764.078	610.161	5
1346.87	605.137	5
106.05	603.068	5
2391.11	589.356	5
-135.69	574.113	5
-11.5014	571.834	5
47.7651	570.186	5
487.624	564.982	5
-1117.49	563.984	5
1202.95	555.837	5
-407.705	545.18	5
2077.05	543.882	5
2135.1	521.02	5
-179.547	506.142	5
-1549.24	486.568	5
-2307.39	441.108	5
1477.71	429.088	5
-174.007	415.956	5
-664.642	406.163	5
-2574.67	391.205	5
-2121.96	389.046	5
-3490.39	387.5	5
-292.55	380.234	5
-1202.19	363.635	5
-268.461	347.301	5
-3108.71	329.394	5
-512.244	314.172	5
1901.88	299.57	5
-1020.4	287.254	5
-2578.26	279.918	5
165.482	265.154	5
-726.866	216.662	5
-2433.84	189.481	5
-881.86	140.321	5
-773.931	128.895	5
-669.249	126.954	5
-2729.08	121.726	5
-3058.09	120.729	5
-322.33	120.28	5
-846.761	96.4296	5
-1239.7	88.0115	5
-1199.87	75.8845	5
-3346.3	71.6902	5
-749.643	71.2356	5
-1092.74	66.2182	5
-992.512	62.3482	5
-2505.2	61.1511	5
-1291.3	51.3868	5
-1948.65	51.1693	5
-3384.84	50.0186	5
-3435.44	44.1985	5
-1060.4	43.4347	5
-2546.41	11.4947	5
-1986.3	8.84268	5
-2925.04	-15.5633	5
-1734.64	-18.9865	5
-2249.93	-23.9599	5
-855.394	-36.4148	5
-1270.8	-53.5314	5
-3385.7	-61.5067	5
-1764.41	-62.373	5
-2894.12	-65.6428	5
-971.877	-74.5778	5
-3357.78	-85.3184	5
-2470.97	-90.5044	5
-2764.47	-91.3615	5
-3504.99	-92.3255	5
1489.34	-99.7849	5
-3396.15	-111.34	5
-955.041	-113.674	5
1320.1	-125.507	5
-3465.71	-131.406	5
-3549.97	-137.229	5
-3583.78	-151.189	5
1121.8	-160.004	5
-1473.78	-162.381	5
-3403.29	-163.946	5
-1201.65	-177.207	5
-2258.42	-187.831	5
-1126.9	-191.857	5
-3561.14	-196.446	5
-94.9372	-200.834	5
-1385.21	-202.936	5
-1726.39	-207.521	5
-2228.91	-216.711	5
-2652.26	-226.188	5
-1188.02	-229.314	5
-3122.17	-230.005	5
-1132.14	-232.222	5
-2425.86	-242.926	5
-3311.73	-242.93	5
-1469.21	-251.8	5
-3233.23	-252.179	5
-1275.05	-252.584	5
-1745.06	-256.565	5
-2050.55	-287.187	5
-311.525	-293.518	5
-1957.37	-298.31	5
-1062.37	-299.337	5
-3101.68	-308.207	5
-1355	-324.029	5
-1729.07	-355.162	5
-1823.37	-365.433	5
-3108.16	-369.241	5
-2672.09	-370.301	5
-2120.33	-374.132	5
-1701.21	-386.475	5
-1784.16	-389.67	5
-820.881	-391.429	5
-2420.09	-394.676	5
-2288.01	-396.6	5
-2059.15	-408.179	5
-599.312	-420.124	5
-2761.62	-452.899	5
-2018.51	-461.756	5
-2210.13	-466.608	5
-1942.12	-467.662	5
-2537.12	-472.647	5
-1827.75	-481.412	5
-2081.42	-483.927	5
-266.045	-489.69	5
-2924.67	-505.81	5
-2002.22	-510.008	5
-1028.49	-523.482	5
-2154.31	-525.715	5
-2745.82	-530.394	5
-2507.65	-532.108	5
-1997.35	-553.895	5
-2347.9	-559.679	5
-2466.5	-568.037	5
-2087	-568.24	5
-2231.23	-587.013	5
-2050.5	-593.191	5
-2176.88	-593.38	5
-2653.83	-598.039	5
-2417.93	-598.992	5
-519.163	-599.058	5
-1862.17	-601.174	5
-1988.38	-602.499	5
1015.98	-604.692	5
-2103.29	-615.038	5
-1218.89	-624.845	5
-295.556	-625.42	5
-857.325	-626.473	5
-2580.43	-633.106	5
-2493.69	-636.73	5
-2776.44	-644.822	5
-2045.87	-648.34	5
-2620.67	-660.951	5
-2269.02	-671.637	5
-2437.86	-679.131	5
-2538.05	-688.262	5
-2318.99	-720.265	5
-2672.08	-736.764	5
-2578.54	-741.557	5
-2172.76	-754.593	5
151.884	-759.675	5
-2241.91	-773.134	5
-1041.25	-788.112	5
-2402.6	-791.866	5
-2022.3	-791.931	5
-780.281	-808.327	5
-1186.52	-839.906	5
-2376.35	-844.335	5
-1698.44	-857.628	5
-1490.33	-859.348	5
990.983	-877.874	5
-1420.51	-880.027	5
-824.62	-915.894	5
-1815.87	-929.948	5
-1467.62	-951.558	5
-416.611	-981.153	5
-1904.01	-995.079	5
-1164.64	-1030.11	5
-908.849	-1041.34	5
-178.25	-1096.86	5
-258.245	-1106.3	5
-1400.78	-1185.27	5
-1701.36	-1278.67	5
646.564	-1303.55	5
-994.382	-1340.51	5
-1350.21	-1472.58	5
3801.32	4889.46	4
3866.31	4870.89	4
3754.33	4870.19	4
3823.59	4855.66	4
3778.76	4840.23	4
3871.87	4832.46	4
3606.58	4818.75	4
3710.18	4818.65	4
3806.65	4818.36	4
3754.8	4810.44	4
3782.38	4776	4
3988.76	4744.56	4
3694.31	4673.24	4
3595.76	4661.59	4
3211.06	4378.46	4
3358.92	4340.67	4
1749.89	4261.54	4
1360.74	4228.38	4
3136.98	4209.44	4
3006.44	4123.89	4
3452.27	4121.22	4
2390.21	4095.19	4
2825.77	4092.93	4
2557.84	4085.07	4
2402.37	4025.06	4
1099.41	4023.32	4
2334.78	4005.04	4
2221.96	3989.87	4
3220.28	3977.25	4
2330.88	3940.15	4
2093.21	3905	4
2171.49	3901.24	4
2207.64	3864.75	4
2148.55	3860.86	4
1941.24	3860.21	4
2085.57	3828.75	4
2181.81	3813.26	4
1052.66	3808.36	4
1984.54	3788.75	4
2122.04	3780.71	4
2175.41	3757.89	4
2080.29	3745.16	4
2130.5	3740.37	4
1387.28	3718.45	4
2157.35	3715.2	4
1907.94	3702.97	4
994.05	3696.14	4
2077.93	3691.57	4
2022.51	3681.5	4
2127.79	3680.82	4
2331.13	3679.84	4
2183.36	3669.34	4
1841.97	3645.7	4
2025.34	3637.97	4
2225.33	3619.94	4
2289.11	3612.1	4
1963.24	3594.4	4
2130.48	3593.57	4
1909.58	3583.1	4
1827.49	3578.5	4
1753.88	3576.32	4
2202.21	3574.37	4
1700.94	3565.77	4
2325.33	3543.3	4
942.155	3519.35	4
1995.81	3512.21	4
1935.32	3490.65	4
964.53	3478.48	4
735.078	3476.88	4
1295.15	3458.59	4
1594.88	3456.35	4
2453.59	3454.18	4
1511.05	3438.92	4
1564.74	3434.04	4
1905.43	3426.88	4
1701.88	3418.62	4
1614.83	3410.66	4
1376.88	3391.28	4
1880.82	3389.05	4
2120.24	3380.44	4
1589.64	3372.71	4
1755.34	3355.05	4
1602.41	3328.8	4
2051.3	3328.1	4
2455.29	3302.54	4
1664.96	3277.26	4
1106.04	3267.15	4
1754.58	3262.52	4
1479.28	3240.02	4
1721.97	3207.42	4
1539.05	3206.18	4
1485.81	3186.59	4
1920.89	3168.69	4
823.578	3168.19	4
1576.47	3149.82	4
1132.01	3144.19	4
1720.02	3127.85	4
1359.6	3125.93	4
-210.266	3124.07	4
1196.49	3109.85	4
1489.59	3108.45	4
1436.73	3108.2	4
1643.75	3104.09	4
1601.03	3093.17	4
478.366	3084.45	4
1891.58	3078.28	4
1579	3063.53	4
1377.12	3033.09	4
788.452	3033.04	4
1083.51	3010.59	4
1570.1	3003.25	4
1634	2986.67	4
1435.92	2982.66	4
1954.75	2963.85	4
927.702	2941.39	4
1454.86	2934.62	4
1095.55	2934.61	4
1362.59	2919.38	4
-745.939	2896.46	4
1326.3	2896.21	4
1055.34	2880.83	4
699.389	2873.88	4
1494.7	2873.01	4
1629.58	2842.08	4
1315.16	2839.54	4
114.128	2834.97	4
411.027	2821.71	4
2107.26	2819.34	4
2201.51	2812.9	4
1676.19	2801.89	4
1060.83	2763.17	4
1241.93	2757.46	4
1135.69	2751.43	4
176.058	2750.31	4
979.225	2723.55	4
1397.56	2716.76	4
1067.97	2711.75	4
1348.4	2705.75	4
1225.16	2698.91	4
3154.91	2695.53	4
1707.4	2667.65	4
613.801	2665.01	4
-795.703	2660.81	4
1290.11	2657.09	4
764.685	2644.97	4
1423.35	2635.1	4
717.116	2626.39	4
3088.1	2622.96	4
1225.79	2596.6	4
133.566	2590.61	4
-43.6279	2589.24	4
1625.37	2573.96	4
41.7898	2558.65	4
1272.62	2557.77	4
1417.71	2554.91	4
930.449	2547.29	4
631.902	2545.08	4
1349.81	2538.72	4
321.993	2523.55	4
822.276	2489.22	4
2471.31	2481.7	4
1541.48	2475.9	4
1650.97	2468.8	4
1409.73	2463.32	4
147.786	2462.33	4
967.128	2451.11	4
1463.82	2448.22	4
-262.755	2447.53	4
1037.48	2432.39	4
-1412.86	2431.86	4
1150.46	2394.91	4
846.78	2389.53	4
1935.02	2376.83	4
2320.29	2369.41	4
717.384	2364.06	4
1190.29	2363.41	4
1025.42	2363.35	4
790.102	2353.89	4
476.538	2342.3	4
871.781	2341.43	4
910.354	2336.21	4
1449.49	2326.89	4
646.966	2324.43	4
-38.4669	2318.72	4
1185.43	2312.38	4
-194.254	2310.08	4
624.348	2287.91	4
2604.97	2285.07	4
1501.42	2284.14	4
308.278	2272.57	4
1798.72	2269.87	4
2152.82	2257.69	4
1733.54	2255.51	4
1196.72	2247.84	4
2427.98	2237.05	4
2028.47	2235.47	4
746.638	2225.08	4
1011.86	2223	4
553.222	2206.85	4
472.035	2203.19	4
2326.64	2195.33	4
1071.84	2190.72	4
1472.12	2178.53	4
-843.851	2177.45	4
-644.956	2172.1	4
1174.02	2170.72	4
-34.6785	2164.61	4
812.016	2151.45	4
-75.7446	2133.86	4
666.277	2129.25	4
758.103	2120.5	4
1628.52	2119.91	4
-326.975	2108.69	4
71.3716	2106.74	4
412.855	2100.81	4
356.181	2097.68	4
686.923	2093.63	4
2209.26	2058.63	4
2025.35	2051.53	4
-155.215	2044.84	4
1776.28	2037.21	4
654.555	2036.47	4
1189.42	2025.86	4
423.738	2023.46	4
2721.08	2020.98	4
382.449	2017.51	4
-48.0659	2016	4
11.1152	2015.74	4
1254.46	2015.72	4
1846.83	2010.25	4
-1209.96	2009.83	4
1344.06	2003.18	4
2120.24	1985.36	4
2439.83	1984.7	4
2486.83	1972.25	4
-295.536	1970.89	4
365.154	1970.38	4
-869.745	1961.08	4
193.792	1954.43	4
1037.59	1950.72	4
-61.9208	1949.19	4
1381.23	1947.62	4
502.614	1946.1	4
2344.57	1944.35	4
2295.28	1938.48	4
-1062.08	1937.87	4
756.238	1935.12	4
-377.936	1929.31	4
-751.373	1925.31	4
623.6	1924.63	4
407.531	1922.83	4
1791.37	1917.39	4
-171.103	1916.8	4
2005.18	1909.59	4
1878.4	1905.35	4
88.3469	1904.13	4
1706.81	1895.86	4
-991.504	1883.78	4
2566.94	1881.03	4
1381.22	1875.79	4
1677.37	1868.61	4
459.387	1864.71	4
1478	1860.97	4
219.224	1855.99	4
1626.87	1849.89	4
1977.59	1846.68	4
-806.731	1842.01	4
-586.953	1840.52	4
284.145	1839.07	4
-651.908	1836.95	4
2668.9	1815.71	4
2545.99	1812.19	4
-893.058	1811.86	4
2243.85	1811.05	4
2098.95	1810.7	4
1152.94	1808.44	4
1525.84	1799.04	4
578.123	1797.03	4
235.327	1791.38	4
-0.20423	1783.31	4
1433.77	1782.37	4
1662.84	1775.6	4
-1280.9	1773.98	4
2176.79	1772.67	4
1052.57	1770.12	4
2080.81	1769.29	4
833.586	1766.71	4
1105.48	1748	4
2470.92	1743.69	4
644.674	1736.58	4
1711.55	1728.6	4
2058.33	1724.71	4
768.617	1721.63	4
1297.9	1718.16	4
1631.73	1716.54	4
1665.95	1715.67	4
1557.7	1714.53	4
-238.136	1711.48	4
1819.78	1694.83	4
857.85	1689.64	4
-573.424	1679.11	4
-1597.1	1664.16	4
893.592	1663.35	4
2015.9	1651.51	4
1080.89	1647.28	4
467.621	1643.06	4
1539.35	1636.92	4
-144.271	1633.18	4
2259.12	1631.46	4
2094.75	1625.57	4
660.317	1620.77	4
1319.48	1613.61	4
1610.32	1612.71	4
1502.62	1610.29	4
2295.03	1603.81	4
471.457	1600.72	4
709.621	1593.68	4
-163.962	1588.63	4
-418.726	1583.65	4
1843.18	1582.52	4
128.801	1575.17	4
2503.41	1566.23	4
-638.882	1561.7	4
250.138	1561.14	4
426.429	1557.26	4
-956.535	1557.08	4
2322.15	1555.4	4
2146.29	1545.61	4
-1089.97	1545.28	4
1064.68	1544.71	4
340.839	1530.8	4
1201.03	1526	4
1451.15	1517.05	4
868.489	1514.44	4
-1623.36	1513.64	4
-1052.31	1510.81	4
-1493.69	1499.1	4
1618.78	1495.83	4
978.448	1490.83	4
-374.405	1489.27	4
-163.924	1483.13	4
2077.89	1480.68	4
1858.53	1473.42	4
2314.87	1463.12	4
1532.92	1456.96	4
828.815	1455.32	4
2147.64	1454.7	4
893.016	1450.43	4
-1328.24	1450.18	4
1826.74	1448.82	4
-676.743	1448.63	4
110.641	1446.5	4
956.57	1436.44	4
534.481	1422.71	4
-1497.46	1421.92	4
1746.62	1409.41	4
907.461	1409.21	4
704.936	1408.24	4
1864.09	1405.15	4
1001.82	1404.86	4
-298.466	1403.56	4
-425.428	1402.66	4
-185.058	1398.48	4
1071.29	1396.62	4
419.495	1396.16	4
-523.32	1394.04	4
2278.96	1389.82	4
1810.68	1379.48	4
-1193.18	1379.12	4
-1135.87	1371.29	4
-148.967	1369.01	4
-444.88	1352.24	4
2329.79	1347.95	4
832.487	1346.69	4
-74.5941	1343.74	4
-1586.62	1342.18	4
-1183.36	1342.05	4
482.479	1338.98	4
942.136	1336.54	4
696.095	1336.29	4
-202.116	1335.12	4
766.389	1331.66	4
-566.776	1328.78	4
63.8101	1326.78	4
1933.54	1322.47	4
1838.65	1318.74	4
202.473	1313.16	4
-464.764	1312.82	4
1590.86	1310.1	4
2145.27	1308.5	4
-1451.66	1307.39	4
2219.97	1303.25	4
-419.681	1300.08	4
-1222.97	1297.6	4
859.683	1293.63	4
1745	1293.4	4
2054.56	1290.42	4
2283.25	1287.04	4
2392.4	1285.66	4
-371.173	1285.45	4
1014.4	1283.15	4
-159.513	1277.27	4
73.783	1276.39	4
1849.14	1274.37	4
1147.36	1258.16	4
-846.852	1258.09	4
194.148	1252.8	4
-102.182	1248.09	4
2015.04	1247.05	4
933.46	1243.15	4
-351.812	1239.2	4
1012.72	1238.63	4
323.236	1235.95	4
-417.294	1235.3	4
-815.617	1235.28	4
463.181	1233.45	4
1909.41	1231.83	4
1964.91	1222.81	4
2166.36	1218.55	4
1673.49	1216.19	4
598.177	1213.39	4
-82.8378	1186.65	4
778.59	1181.5	4
1080.57	1178.77	4
386.676	1176.13	4
-1593.4	1175.25	4
-1170.4	1171.42	4
-239.098	1166.36	4
-18.5877	1164.23	4
1803.9	1159.2	4
-628.588	1156.92	4
-571.864	1155.85	4
949.274	1155.13	4
1858.54	1154.05	4
503.181	1153.5	4
2038.67	1146.7	4
1113.31	1144.84	4
-777.896	1138.41	4
-175.209	1128.88	4
820.543	1123.32	4
-113.759	1118.21	4
-688.714	1114.81	4
2001.67	1113.17	4
1517.07	1112.3	4
1919.51	1110.82	4
-319.325	1110.06	4
182.047	1106.91	4
77.0173	1106.29	4
1669.7	1106.22	4
509.675	1103.64	4
707.75	1099.33	4
-73.0541	1096.26	4
1963.53	1090.21	4
1568.28	1088.64	4
1064.11	1087.83	4
-438.057	1085.57	4
2051.07	1079.37	4
-117.023	1078.29	4
1116.83	1077.7	4
-897.634	1070.07	4
-159.706	1064.01	4
1771.55	1063.14	4
1390.61	1063.1	4
-402.806	1051.08	4
127.108	1050.53	4
1312.14	1049.6	4
-1144.92	1043.47	4
1565.09	1041.94	4
391.861	1039.48	4
672.617	1034.64	4
1942.68	1031.93	4
43.4132	1031.1	4
2045.75	1025.23	4
-24.1318	1019.31	4
-155.551	1012.8	4
1436.54	1004.88	4
-686.736	1001	4
-569.18	996.899	4
1164.08	993.734	4
929.918	989.99	4
-1022.13	989.396	4
423.554	985.102	4
1586.51	979.27	4
1320.16	978.743	4
1850.45	972.768	4
-1102.03	970.607	4
1112.96	963.117	4
-703.887	961.663	4
2123.08	959.289	4
972.256	953.753	4
2247.19	953.103	4
-133.208	952.695	4
878.241	949.801	4
1760.43	949.356	4
1219.18	946.237	4
1524.98	943.993	4
1361.6	936.091	4
1700.6	934.646	4
199.42	932.647	4
-1182.01	932.456	4
2166.8	923.524	4
151.8	916.804	4
1072.97	915.001	4
-107.229	912.549	4
456.768	906.923	4
-792.74	902.072	4
769.028	901.921	4
916.43	900.655	4
-1310.99	899.296	4
-1134.3	898.431	4
1582.38	897.807	4
221.3	896.583	4
527.652	893.185	4
-1191.55	891.785	4
-436.357	888.662	4
61.775	885.862	4
-1638.14	882.348	4
1166.05	875.085	4
1107.08	874.219	4
-907.494	873.679	4
697.796	868.037	4
-957.38	866.891	4
-595.113	864.511	4
-46.4298	860.144	4
158.905	853.275	4
1514.94	852.557	4
1890.67	851.958	4
1696.56	848.102	4
367.672	847.293	4
1620.02	847.136	4
551.894	846.817	4
612.174	846.231	4
-103.43	842.869	4
-1242.22	841.335	4
-1096.07	836.95	4
1142.08	829.434	4
482.648	816.827	4
-515.889	816.682	4
21.0912	814.846	4
400.238	811.57	4
-1130.32	810.67	4
234.023	807.268	4
2290.39	806.613	4
1693.29	805.599	4
551.236	804.419	4
-1019.12	803.841	4
-263.68	803.082	4
-1608.18	799.691	4
1199.87	793.048	4
171.407	785.423	4
1378.82	781.432	4
-1453.4	779.378	4
-623.549	764.006	4
571.359	756.89	4
-788.341	750.48	4
-737.288	747.668	4
-270.216	743.988	4
90.557	737.161	4
1342.91	736.658	4
850.581	735.165	4
1028.75	730.441	4
1492.82	729.762	4
1436.23	729.51	4
-163.952	725.725	4
1840.02	725.425	4
1232.4	724.703	4
1271.82	722.108	4
1604.45	720.898	4
-656.671	719.49	4
-226.273	716.286	4
729.132	714.53	4
798.534	713.388	4
1312.8	712.566	4
-1132.96	703.978	4
206.354	701.823	4
-2666.46	700.57	4
-681.202	696.242	4
2091.83	695.943	4
1379.62	693.835	4
2022	693.743	4
1960.75	691.441	4
1674.85	690.793	4
1184.53	680.291	4
78.6034	670.7	4
1628.01	666.431	4
503.94	662.186	4
-1698.59	661.912	4
-1493.37	660.423	4
817.649	659.652	4
1124.36	658.337	4
-861.645	657.292	4
-538.489	657.121	4
-86.0181	655.515	4
1249.89	653.837	4
1428.8	651.832	4
-694.952	651.17	4
-157.728	647.283	4
-1604.19	647.246	4
1850.11	643.907	4
-2243.49	636.1	4
-1205.85	635.618	4
164.852	633.675	4
1539.59	629.557	4
352.391	625.981	4
-866.455	620.905	4
628.924	619.849	4
1086.77	611.313	4
1922.77	607.247	4
22.2454	603.533	4
878.3	602.441	4
1251.22	601.689	4
1132.23	599.724	4
-532.644	597.229	4
-1424.33	592.574	4
-336.83	590.377	4
216.948	586.316	4
1417.66	584.806	4
938.618	583.356	4
1170.77	582.258	4
-885.184	575.459	4
591.047	574.96	4
1369.85	571.309	4
323.782	566.381	4
-2539.55	558.399	4
-615.575	556.944	4
-361.169	555.775	4
1085.48	553.827	4
-1669.09	551.847	4
-727.61	545.184	4
182.201	544.686	4
-528.652	544.671	4
714.363	543.177	4
868.627	539.959	4
-86.303	539.429	4
1148.66	536.881	4
-1290.19	534.437	4
-1985.08	532.561	4
1341.32	522.584	4
971.079	522.549	4
1978.24	521.411	4
1893.34	513.691	4
148.718	510.883	4
1288.74	510.603	4
1106.98	509.537	4
1693.44	508.257	4
441.766	508.089	4
1229.9	507.909	4
-817.665	507.466	4
50.794	499.229	4
1175.76	498.572	4
1411.18	496.917	4
863.465	496.081	4
1582.24	495.157	4
-677.423	490.544	4
-1171.92	487.865	4
-1359.76	484.179	4
-2192.94	482.947	4
1802.54	481.877	4
1919.8	480.909	4
-223.092	480.155	4
1459.42	478.48	4
651.34	478.081	4
-762.392	476.33	4
2024.16	474.709	4
-327.97	472.963	4
1290.81	469.775	4
568.742	466.028	4
1536.71	465.665	4
1621.16	465.527	4
1084.23	456.731	4
1345.51	453.687	4
-1006.03	451.247	4
803.206	449.681	4
-1096.43	447.48	4
762.209	442.343	4
1247.45	441.494	4
1766.65	440.35	4
1178.32	435.327	4
302.38	429.851	4
-325.408	429.801	4
1931.86	421.122	4
1565	419.577	4
702.252	415.816	4
993.573	407.638	4
882.63	403.931	4
1674	403.509	4
-555.47	402.739	4
530.269	402.671	4
89.3737	400.729	4
-837.066	399.699	4
362.916	398.78	4
1212.3	397.524	4
1602.43	396.533	4
592.772	394.095	4
-1251.6	392.236	4
1436.45	391.273	4
753.133	389.151	4
1269.2	383.997	4
-1295.33	381.342	4
25.4217	375.437	4
1056.88	373.613	4
1917.33	370.765	4
-946.419	364.935	4
1874.96	363.696	4
2067.47	363.028	4
-742.791	361.596	4
-1421.19	360.007	4
312.914	358.737	4
1102.29	356.291	4
125.287	351.035	4
366.096	347.089	4
1645.65	345.82	4
-382.637	343.092	4
691.524	340.579	4
-1556.61	339.02	4
812.846	333.733	4
-814.512	332.403	4
-1239.74	331.276	4
201.208	331.196	4
436.122	330.073	4
593.015	327.994	4
-892.101	327.571	4
-1601.82	326.054	4
-1069	324.374	4
1831.87	319.638	4
-313.053	319.168	4
-968.579	318.254	4
1176.75	315.987	4
-688.159	315.337	4
1003.03	314.923	4
1487.04	311.131	4
1660.7	304.301	4
1434.1	302.16	4
-66.2882	301.446	4
-187.509	300.31	4
532.614	295.91	4
193.248	295.106	4
-566.154	292.948	4
1779.29	292.312	4
-237.378	289.167	4
99.1993	279.544	4
1066.23	279.361	4
1932.14	272.253	4
-344.945	270.478	4
1197.74	270.317	4
-923.593	269.909	4
463.221	267.98	4
-1083.43	267.368	4
1611.22	267.176	4
1266.24	263.673	4
987.001	259.469	4
901.112	257.622	4
-1540.42	256.312	4
-1348.09	255.908	4
-1185.33	253.124	4
-1442.07	251.652	4
1895.39	251.543	4
-789.004	248.855	4
1494.73	245.488	4
1443.26	239.994	4
-1396.39	237.261	4
780.09	231.427	4
-1139.49	230.987	4
1983.19	229.811	4
-1036.3	229.099	4
1588.64	228.878	4
39.8882	228.608	4
1285.23	226.384	4
-233.177	222.118	4
-360.506	221.969	4
134.4	220.596	4
195.319	217.88	4
930.111	217.337	4
1357.1	214.356	4
-977.868	213.384	4
1236.84	211.395	4
1418.08	200.654	4
-2536.39	199.952	4
414.968	199.035	4
609.14	197.884	4
-924.284	197.125	4
1911.73	194.526	4
-1973.29	194.101	4
-874.491	192.295	4
1539.92	190.597	4
38.0562	189.699	4
1033.15	189.61	4
1758.13	184.781	4
1601.2	183.584	4
-1307.3	183.052	4
1686.89	171.8	4
1490.39	171.634	4
287.846	169.979	4
983.953	169.597	4
-177.7	168.533	4
812.216	161.829	4
-1384.67	158.659	4
-1059.34	156.578	4
1334.94	155.637	4
-26.7445	155.15	4
1947.9	155.13	4
1098.09	148.05	4
-210.421	147.678	4
1411.19	143.228	4
209.089	142.263	4
-994.165	139.643	4
1047.39	139.218	4
-630.463	135.561	4
-2261.1	130.893	4
-1659.29	129.885	4
51.3902	128.779	4
-159.918	127.712	4
835.014	123.822	4
-1106.16	123.587	4
651.075	122.963	4
-2334.88	120.984	4
772.798	120.283	4
1306.68	120.154	4
-384.561	115.16	4
1126.36	114.982	4
2006.19	113.325	4
-279.364	112.734	4
419.949	110.4	4
482.681	107.777	4
-1799.43	106.278	4
1253.6	106.139	4
-1057.68	103.1	4
1880.77	99.3851	4
-536.749	97.5759	4
971.665	97.5631	4
-91.9916	95.8677	4
1526.94	95.5286	4
-1152.06	92.1042	4
1078.61	89.9291	4
1181.19	86.9775	4
-586.354	83.807	4
-51.5596	76.6716	4
-354.056	75.3449	4
1451.06	73.6001	4
-903.713	72.2423	4
1930.45	71.2	4
-506.155	59.3518	4
87.0962	56.4176	4
-255.733	55.434	4
-139.279	49.3482	4
-816.836	45.83	4
1034.24	44.8611	4
291.397	42.8709	4
1646.16	42.5476	4
1783.97	38.3807	4
240.965	36.6948	4
13.4529	34.8333	4
912.438	32.7042	4
-322.389	29.6947	4
1342.86	29.0958	4
1846.25	28.7905	4
-1112.14	25.6317	4
-745.569	24.8281	4
1448.77	23.7745	4
754.94	21.2242	4
-2344.53	16.5401	4
1750.56	15.4125	4
1256.73	13.7973	4
-674.246	11.4918	4
1544.81	1.16454	4
194.752	0.883037	4
379.844	-5.8844	4
1097.01	-6.92034	4
288.195	-17.2211	4
-200.18	-17.6954	4
-2076.76	-17.79	4
-1025.67	-18.7928	4
-125.154	-21.1716	4
-957.139	-28.1396	4
27.1166	-28.2223	4
-591.392	-30.5809	4
-343.647	-30.6697	4
1043.89	-30.755	4
-698.165	-34.5738	4
1712.95	-35.5138	4
803.912	-37.8223	4
-479.342	-37.9598	4
1220.36	-40.2004	4
-740.653	-41.2982	4
1602.9	-41.9934	4
1781.83	-42.9153	4
1270.14	-43.2392	4
1674.51	-43.3476	4
-2035.69	-43.8873	4
708.344	-46.142	4
323.662	-50.2103	4
1514.19	-52.5476	4
1840.53	-58.6606	4
-1922.39	-59.2707	4
48.1777	-60.2681	4
-156.24	-63.8851	4
-786.889	-67.4751	4
-597.876	-70.9959	4
-1172.66	-72.9561	4
241.262	-73.5925	4
1565.77	-74.092	4
-329.504	-76.4257	4
-675.178	-76.7332	4
1240.35	-78.2702	4
1702.63	-79.1184	4
557.218	-81.6076	4
433.229	-86.0422	4
149.606	-86.5634	4
-0.152144	-88.3155	4
-1015.65	-88.3904	4
1114.14	-88.7108	4
-404.475	-90.5248	4
1053.74	-93.4431	4
388.707	-94.3528	4
200.662	-94.6014	4
-90.6937	-101.076	4
-594.88	-101.373	4
1415.48	-103.853	4
-557.381	-112.497	4
-1273.99	-117.641	4
305.844	-118.51	4
-833.543	-119.222	4
-644.216	-123.214	4
-2027.3	-124.915	4
-1910.78	-126.819	4
560.731	-130.358	4
1267.43	-130.557	4
-676.686	-133.941	4
-262.802	-134.419	4
-1164.38	-135.018	4
1782.12	-139.869	4
-488.392	-141.499	4
-84.011	-141.571	4
604.434	-142.618	4
-417.602	-146.468	4
-588.978	-147.331	4
143.442	-150	4
-906.291	-151.077	4
-1098.93	-159.34	4
1051.41	-160.006	4
-1559.73	-164.75	4
674.73	-172.831	4
320.958	-173.143	4
1454.29	-173.682	4
-159.615	-173.977	4
-673.61	-175.256	4
-1260.24	-176.681	4
-731.761	-181.043	4
-214.39	-183.964	4
1253.36	-186.829	4
-873.83	-196.71	4
-409.788	-203.52	4
1354.53	-218.5	4
-701.158	-220.464	4
-654.927	-224.738	4
-608.825	-228.148	4
-1951.62	-237.069	4
-194.587	-237.313	4
-1319.22	-239.813	4
-1075.27	-243.538	4
-1010.19	-244.479	4
-895.014	-247.538	4
1097.96	-252.158	4
-515.63	-272.332	4
-1115.44	-275.318	4
1374.66	-276.142	4
-937.528	-280.366	4
-1230.19	-289.169	4
-977.748	-291.087	4
-760.958	-291.976	4
1431.8	-297.515	4
169.466	-326.826	4
-1167.42	-338.308	4
-1093.94	-342.054	4
-1019.99	-355.626	4
-851.478	-355.811	4
-1247.18	-357.421	4
-1301.29	-367.967	4
-1080.65	-371.488	4
2274.27	-380.516	4
245.205	-382.244	4
1146.3	-385.281	4
-1739.45	-392.388	4
-213.68	-399.614	4
-1523.93	-401.543	4
2153.32	-403.559	4
-1386.44	-407.085	4
-1992.91	-409.964	4
[truncated: 469 more rows]

## Sheet: Figure 6b
-[Y1]	X1	Cell #	Differentiation batch	Exp. day	Plate #	Well #	Avg. Contraction Force (nN)
1835.58	200.292	33	26	d40	P3	w4	22.441
3271.6	3094.39	33	26	d30	P3	w4	122.123
-3604.3	520.758	33	26	d20	P3	w4	2.53637
2779.56	3383.19	28	26	d40	P3	w4	121.738
-2425.86	-242.926	28	26	d30	P3	w4	4.31795
443.438	-1084.5	28	26	d20	P3	w4	23.4442
-967.136	-1660.47	27	26	d40	P3	w4	8.72109
-2847.62	2200.49	27	26	d20	P3	w4	13.2248
-1228.98	1426.03	24	26	d40	P3	w4	25.7904
-2935.25	1957.98	24	26	d30	P3	w4	12.6482
3871.87	4832.46	23	26	d30	P3	w4	327.686
-1691.25	-1075.4	23	26	d20	P3	w4	0.410519
1320.16	978.743	21	26	d40	P3	w4	36.8674
-1080.65	-371.488	21	26	d30	P3	w4	0.421911
586.484	-1572.2	21	26	d20	P3	w4	12.0791
-2441.15	1065.46	20	26	d40	P3	w4	20.9769
2120.24	1985.36	20	26	d30	P3	w4	79.6101
3458.61	3392.8	20	26	d20	P3	w4	150.18
859.683	1293.63	19	26	d40	P3	w4	48.7455
2034.29	-271.673	19	26	d20	P3	w4	1.05517
1184.53	680.291	18	26	d40	P3	w4	20.9122
-262.802	-134.419	18	26	d30	P3	w4	14.5953
1236.84	211.395	18	26	d20	P3	w4	0.322188
-1228.26	50.6023	17	26	d40	P3	w4	8.69051
1526.94	95.5286	17	26	d30	P3	w4	12.0643
48.1777	-60.2681	14	26	d40	P3	w4	6.81627
-923.593	269.909	14	26	d20	P3	w4	4.25974
1674.51	-43.3476	13	26	d40	P3	w4	7.5641
-438.057	1085.57	13	26	d30	P3	w4	41.686
1669.7	1106.22	13	26	d20	P3	w4	44.9897
-3403.29	-163.946	10	26	d40	P3	w4	2.22144
993.926	-1351.63	10	26	d30	P3	w4	14.3045
1702.63	-79.1184	5	26	d40	P3	w4	7.60085
503.94	662.186	5	26	d30	P3	w4	10.7307
-1323.57	27.4107	4	26	d40	P3	w4	5.64989
1053.74	-93.4431	4	26	d30	P3	w4	5.33817
2892.9	1808.51	4	26	d20	P3	w4	46.2606
-160.814	869.508	49	43	d30	P3	w1	41.9974
938.618	583.356	49	43	d20	P3	w1	23.2441
-348.09	-196.576	49	26	d30	P3	w1	8.57907
3111.24	2998.68	48	43	d40	P3	w1	111.297
2009.67	-234.089	48	43	d30	P3	w1	10.587
707.75	1099.33	48	43	d20	P3	w1	24.8402
-1365.26	2002	47	43	d30	P3	w1	32.3384
1935.02	2376.83	47	43	d20	P3	w1	92.3681
-139.697	-894.418	47	26	d30	P3	w1	8.3322
-187.113	-1835.84	42	43	d30	P3	w1	4.40442
-660.87	2017.63	42	43	d20	P3	w1	33.3082
-937.528	-280.366	42	26	d30	P3	w1	12.6628
-922.652	728.664	15	43	d40	P3	w1	25.843
1810.68	1379.48	15	43	d20	P3	w1	10.5458
-169.169	-744.955	15	26	d40	P3	w1	11.101
4249.89	4224.05	11	43	d30	P3	w1	200.185
212.853	1184.7	11	43	d20	P3	w1	35.5025
929.249	-483.98	11	26	d20	P3	w1	17.3927
-333.015	1660.22	9	43	d30	P3	w1	37.5148
-1199.87	75.8845	9	43	d20	P3	w1	11.8634
2209.26	2058.63	6	43	d20	P3	w1	70.314
-232.75	-796.377	6	26	d40	P3	w1	11.5264
-2307.39	441.108	6	26	d30	P3	w1	11.9644
933.46	1243.15	4	43	d30	P3	w1	17.5245
-1068.22	954.652	4	43	d20	P3	w1	25.5966
441.766	508.089	4	26	d40	P3	w1	35.6505
2783.28	2802.53	167	47	d40	P1	w2	109.006
3234.24	3144.73	167	47	d30	P1	w2	122.904
1271.82	722.108	167	47	d20	P1	w2	20.0617
-167.042	-1029.3	159	47	d40	P1	w2	13.2086
702.252	415.816	159	47	d30	P1	w2	27.6054
-1989.45	247.832	159	47	d20	P1	w2	4.11844
3475.68	2767.82	158	47	d40	P1	w2	97.1934
1206.04	1290.17	158	47	d30	P1	w2	32.205
-1196.42	-473.271	158	47	d20	P1	w2	8.6541
318.006	-1084.72	156	47	d40	P1	w2	14.7869
-994.382	-1340.51	156	47	d30	P1	w2	7.11241
-2653.83	-598.039	156	47	d20	P1	w2	2.08944
-955.041	-113.674	154	47	d40	P1	w2	19.9462
-1390.52	-534.639	154	47	d30	P1	w2	5.82997
-1188.02	-229.314	154	47	d20	P1	w2	11.4055
2247.19	953.103	148	47	d30	P1	w2	38.9406
787.074	1023.45	148	47	d20	P1	w2	27.8283
2077.05	543.882	147	47	d40	P1	w2	36.5544
323.662	-50.2103	147	47	d30	P1	w2	13.3569
757.117	-1185.31	147	47	d20	P1	w2	16.5008
-585.353	-1879.72	143	47	d30	P1	w2	5.43187
-2538.05	-688.262	143	47	d20	P1	w2	5.4383
-2193.75	1621.32	141	47	d30	P1	w2	23.6649
758.077	-1767.43	141	47	d20	P1	w2	8.66082
-149.62	-1934.77	137	47	d40	P1	w2	10.1203
-1823.37	-365.433	137	47	d30	P1	w2	10.1291
-191.07	-1985.6	137	47	d20	P1	w2	7.06875
21.0912	814.846	134	47	d40	P1	w2	39.1053
1590.86	1310.1	134	47	d30	P1	w2	48.1972
471.95	-1418.91	134	47	d20	P1	w2	10.3351
1064.68	1544.71	133	47	d40	P1	w2	54.3176
1147.36	1258.16	133	47	d30	P1	w2	35.8912
403.182	-998.2	133	47	d20	P1	w2	8.83416
4256.3	4160.1	130	47	d40	P1	w2	182.6
4277.44	4009.33	130	47	d30	P1	w2	146.803
2067.47	363.028	130	47	d20	P1	w2	9.54046
-2176.88	-593.38	129	47	d40	P1	w2	3.97409
709.621	1593.68	129	47	d30	P1	w2	37.4094
-1059.34	156.578	129	47	d20	P1	w2	17.7576
250.138	1561.14	128	47	d30	P1	w2	45.0567
1085.48	553.827	128	47	d20	P1	w2	16.7728
1590.35	1554.1	126	47	d40	P1	w2	46.587
-3392.14	-258.664	126	47	d30	P1	w2	2.29475
-194.587	-237.313	126	47	d20	P1	w2	12.1283
3015.13	3076.98	123	47	d40	P1	w2	123.156
2503.41	1566.23	123	47	d30	P1	w2	43.151
-2076.76	-17.79	123	47	d20	P1	w2	0.252091
3220.28	3977.25	122	47	d40	P1	w2	224.481
2691.87	2705.31	122	47	d30	P1	w2	89.5056
240.965	36.6948	122	47	d20	P1	w2	14.1838
2283.25	1287.04	120	47	d30	P1	w2	56.7392
1320.1	-125.507	120	47	d20	P1	w2	32.5348
3222.34	3326.97	112	47	d40	P1	w2	159.252
2243.85	1811.05	112	47	d30	P1	w2	50.8305
1116.83	1077.7	112	47	d20	P1	w2	37.2254
-266.045	-489.69	108	47	d40	P1	w2	15.4542
-1726.39	-207.521	108	47	d30	P1	w2	0.740288
1251.22	601.689	108	47	d20	P1	w2	17.8377
-1350.21	-1472.58	103	47	d40	P1	w2	8.07537
588.498	949.671	103	47	d30	P1	w2	36.306
-1449	655.353	103	47	d20	P1	w2	12.7054
504.737	930.095	99	47	d40	P1	w2	34.3905
2600.73	1949.44	99	47	d30	P1	w2	53.7062
-2002.22	-510.008	99	47	d20	P1	w2	8.81108
-1997.35	-553.895	95	47	d30	P1	w2	6.04417
530.269	402.671	95	47	d20	P1	w2	23.8579
-490.437	-1950.71	93	47	d40	P1	w2	8.77495
-196.312	-2027.85	93	47	d20	P1	w2	5.88288
-674.246	11.4918	92	47	d40	P1	w2	22.9614
122.475	680.708	92	47	d30	P1	w2	35.2708
1585.09	-531.853	92	47	d20	P1	w2	29.567
863.465	496.081	87	47	d30	P1	w2	16.5323
-3443.5	1018.69	87	47	d20	P1	w2	5.22542
239.325	-1393.37	78	47	d40	P1	w2	17.2657
509.675	1103.64	78	47	d30	P1	w2	22.0854
557.218	-81.6076	78	47	d20	P1	w2	8.12266
201.208	331.196	73	47	d40	P1	w2	14.1869
2077.89	1480.68	73	47	d30	P1	w2	49.7853
-2154.72	3054.73	73	47	d20	P1	w2	24.9323
2665.26	2979.67	72	47	d40	P1	w2	144.904
3073.49	2452.3	72	47	d30	P1	w2	82.0205
487.624	564.982	72	47	d20	P1	w2	38.7336
2024.16	474.709	59	47	d40	P1	w2	32.1428
1626.87	1849.89	59	47	d30	P1	w2	66.1888
-1827.75	-481.412	59	47	d20	P1	w2	13.213
-263.68	803.082	57	47	d40	P1	w2	33.1046
-187.509	300.31	57	47	d30	P1	w2	18.8578
2749.05	2240.98	57	47	d20	P1	w2	69.6054
1693.44	508.257	56	47	d30	P1	w2	7.22506
1893.34	513.691	56	47	d20	P1	w2	17.3595
-3426.04	869.895	53	47	d40	P1	w2	0.163337
-2050.5	-593.191	53	47	d30	P1	w2	9.4167
-1077.55	880.508	53	47	d20	P1	w2	10.4413
3669.08	3037.85	50	47	d40	P1	w2	92.6206
200.662	-94.6014	50	47	d30	P1	w2	8.31197
-2402.71	2885.61	50	47	d20	P1	w2	13.0626
-354.056	75.3449	49	47	d40	P1	w2	4.40958
1760.43	949.356	49	47	d30	P1	w2	45.3229
2051.07	1079.37	49	47	d20	P1	w2	49.3125
-1387.05	-1626.67	46	47	d40	P1	w2	0.205694
-3385.7	-61.5067	46	47	d30	P1	w2	5.41497
-3454.64	1719.84	46	47	d20	P1	w2	6.99945
-3129.93	1886.39	43	47	d40	P1	w2	6.09356
-2120.33	-374.132	43	47	d30	P1	w2	11.4993
3270.02	2480.84	43	47	d20	P1	w2	79.8082
-3377.32	598.502	38	47	d30	P1	w2	4.967
3202.75	2170.59	38	47	d20	P1	w2	68.178
3162.33	3226.14	35	47	d40	P1	w2	134.69
2058.33	1724.71	35	47	d30	P1	w2	69.9906
2170.58	42.3861	35	47	d20	P1	w2	24.5959
3139.21	3045.73	32	47	d40	P1	w2	112.76
2176.79	1772.67	32	47	d30	P1	w2	69.1543
2263.64	-425.165	32	47	d20	P1	w2	16.9017
3134.34	2652.89	30	47	d40	P1	w2	98.6486
1436.45	391.273	30	47	d30	P1	w2	18.8367
1514.94	852.557	30	47	d20	P1	w2	23.8968
3041.5	2709.08	27	47	d40	P1	w2	86.8366
3209.44	2953.84	27	47	d30	P1	w2	98.8151
4026.17	3484.97	27	47	d20	P1	w2	102.626
4048.05	3789.79	24	47	d40	P1	w2	157.399
1411.19	143.228	24	47	d30	P1	w2	8.0309
1840.02	725.425	24	47	d20	P1	w2	35.1639
2903.98	2004.23	21	47	d40	P1	w2	45.296
1890.67	851.958	21	47	d30	P1	w2	21.949
-3128.65	1563.5	21	47	d20	P1	w2	1.04713
-749.643	71.2356	20	47	d30	P1	w2	22.8222
-1260.24	-176.681	20	47	d20	P1	w2	9.51948
1182.03	-1215.88	18	47	d40	P1	w2	14.5271
2329.79	1347.95	18	47	d30	P1	w2	56.7512
1692.38	1663.09	18	47	d20	P1	w2	49.3582
77.0173	1106.29	16	47	d30	P1	w2	36.8901
3484.95	2563.95	16	47	d20	P1	w2	72.9969
3933.41	3718.59	14	47	d40	P1	w2	149.143
1490.39	171.634	14	47	d30	P1	w2	10.923
1539.92	190.597	14	47	d20	P1	w2	33.0755
-1201.65	-177.207	10	47	d40	P1	w2	16.6882
-1385.21	-202.936	10	47	d30	P1	w2	17.9319
-1328.24	1450.18	10	47	d20	P1	w2	18.4539

## Sheet: Figure 6c1
-[Y1]	X1	Area (um^2)	Ratio (-)
1782.12	-139.869		15.4386
1168.45	-442.68		12.7618
1840.53	-58.6606		12.7559
4357	4314.78		12.6151
2153.32	-403.559		12.23
2489.65	1416.87		11.9209
2455.29	3302.54		11.8938
1645.65	345.82		11.5402
1306.68	120.154		11.1834
3061.01	1963.52		11.1257
3259.72	2269.75		10.8119
1781.83	-42.9153		10.6934
1097.96	-252.158		10.6685
1374.66	-276.142		10.6414
1415.48	-103.853		10.4478
1674.51	-43.3476		10.2853
1354.53	-218.5		10.1882
1702.63	-79.1184		10.0944
1602.9	-41.9934		10.0866
127.108	1050.53		10.0167
1269.2	383.997		9.93192
1783.97	38.3807		9.88337
1565.77	-74.092		9.86967
2067.47	363.028		9.83265
1360.74	4228.38		9.72249
1086.77	611.313		9.61995
1053.74	-93.4431		9.61596
1105.48	1748		9.61574
2392.4	1285.66		9.49039
1646.16	42.5476		9.48986
2329.79	1347.95		9.47308
1922.77	607.247		9.46263
1253.6	106.139		9.45744
1514.19	-52.5476		9.43694
1846.25	28.7905		9.43008
2123.08	959.289		9.4217
1849.14	1274.37		9.40078
2314.87	1463.12		9.39809
2025.35	2051.53		9.36925
3452.27	4121.22		9.36378
2166.8	923.524		9.2665
2552.68	1619.63		9.24036
1120.92	-433.577		9.23067
2247.19	953.103		9.11067
1051.41	-160.006		9.06674
63.8101	1326.78		9.04364
1253.36	-186.829		9.03442
2025.34	3637.97		8.98941
2243.07	-325.805		8.98244
2192.62	-593.429		8.97999
4317.69	4301.63		8.94412
1270.14	-43.2392		8.94403
1240.35	-78.2702		8.9257
2284.61	-472.856		8.92446
2091.83	695.943		8.92275
1895.39	251.543		8.85826
2283.25	1287.04		8.84041
2024.16	474.709		8.80873
1750.56	15.4125		8.80696
1963.24	3594.4		8.80537
1930.45	71.2		8.75572
3271.6	3094.39		8.74144
1220.36	-40.2004		8.6967
4195.95	4211.49		8.69432
1084.23	456.731		8.65367
1880.77	99.3851		8.6177
2274.27	-380.516		8.60058
1146.3	-385.281		8.58635
1451.06	73.6001		8.53048
1629.58	2842.08		8.50826
1544.81	1.16454		8.49829
4295.42	4174.96		8.49087
1960.75	691.441		8.48593
2638.34	1688.7		8.46581
2051.07	1079.37		8.44729
2128.94	1353.31		8.44272
2166.36	1218.55		8.44133
1911.73	194.526		8.40616
1196.72	2247.84		8.39332
1267.43	-130.557		8.38501
-344.945	270.478		8.38159
4015.71	3737.17		8.36708
1148.66	536.881		8.34865
1526.94	95.5286		8.34201
1983.19	229.811		8.32152
1099.41	4023.32		8.3204
4141.1	4071.91		8.31925
1779.29	292.312		8.31567
3085.21	2002.69		8.24372
1932.14	272.253		8.22333
1037.59	1950.72		8.21479
1749.89	4261.54		8.20871
2486.83	1972.25		8.18635
2135.79	-633.217		8.18634
1858.53	1473.42		8.18609
3310.24	3116.05		8.17539
3134.34	2652.89		8.139
1066.23	279.361		8.13291
2164.41	2516.84		8.12325
48.1777	-60.2681		8.12245
1448.77	23.7745		8.12084
3152.69	1994.06		8.0952
-103.43	842.869		8.08398
820.405	-664.687		8.03357
707.75	1099.33		8.01527
2015.04	1247.05		8.01124
3073.49	2452.3		7.99397
2077.93	3691.57		7.99287
3725.9	3048.86		7.98164
2604.97	2285.07		7.97733
2130.48	3593.57		7.95161
1028.75	730.441		7.94564
1236.84	211.395		7.9429
2263.64	-425.165		7.93879
1256.73	13.7973		7.92655
788.452	3033.04		7.90844
3202.75	2170.59		7.86378
1601.2	183.584		7.85725
1613.15	-894.88		7.85716
803.912	-37.8223		7.85576
1850.11	643.907		7.85562
1428.8	651.832		7.84598
1978.24	521.411		7.82741
3490.12	2490.21		7.82521
1106.98	509.537		7.80746
1539.35	1636.92		7.79408
1620.02	847.136		7.78871
2001.67	1113.17		7.77793
1212.3	397.524		7.76942
2839.73	2832.37		7.76932
1611.22	267.176		7.74521
1831.87	319.638		7.74426
2170.58	42.3861		7.73836
2076.03	1337.45		7.73739
2243.33	-487.457		7.72967
2085.57	3828.75		7.72941
2503.41	1566.23		7.71627
3088.1	2622.96		7.69251
2183.36	3669.34		7.64798
3201.47	3081.69		7.61051
1931.86	421.122		7.58752
4048.3	4013.81		7.57004
1662.84	1775.6		7.55554
1003.03	314.923		7.54718
3203.78	2104.29		7.54294
2957.35	3648.27		7.53772
3136.98	4209.44		7.52956
1947.9	155.13		7.52242
3962.43	3943.99		7.51381
3694.31	4673.24		7.50114
1097.01	-6.92034		7.49639
901.112	257.622		7.49101
1880.82	3389.05		7.46918
2080.81	1769.29		7.46556
1917.33	370.765		7.46262
1189.42	2025.86		7.44916
1677.37	1868.61		7.44828
2145.27	1308.5		7.4339
1098.09	148.05		7.42968
1047.39	139.218		7.41172
1963.53	1090.21		7.40834
1052.66	3808.36		7.40332
2006.19	113.325		7.40028
2293.6	1518.05		7.39053
2107.26	2819.34		7.3704
1033.15	189.61		7.35912
1287.4	-1117.44		7.35326
-0.152144	-88.3155		7.34352
1905.43	3426.88		7.33778
938.618	583.356		7.33375
-1323.57	27.4107		7.33058
973.485	-426.566		7.32909
1341.32	522.584		7.32552
2192.91	-312.598		7.30019
3154.91	2695.53		7.281
823.578	3168.19		7.25232
2825.77	4092.93		7.2483
2120.24	3380.44		7.21899
1628.52	2119.91		7.21755
929.918	989.99		7.19945
1114.14	-88.7108		7.19635
1766.65	440.35		7.1901
1463.82	2448.22		7.18859
697.796	868.037		7.18365
2757.23	1970.86		7.18269
2715.55	1361.01		7.17335
4291.07	4363.52		7.16684
4319.61	4393.05		7.16677
2022	693.743		7.16471
1919.8	480.909		7.16153
1378.82	781.432		7.16128
2051.3	3328.1		7.16113
2193.25	-497.148		7.15006
971.665	97.5631		7.14125
-572.869	1108.37		7.1406
1802.54	481.877		7.13698
1919.51	1110.82		7.13548
1758.13	184.781		7.1035
1034.24	44.8611		7.10192
1827.49	3578.5		7.08957
1693.44	508.257		7.08222
1582.24	495.157		7.07684
1721.97	3207.42		7.07243
2045.75	1025.23		7.06518
2214.51	-455.056		7.0587
2190.41	-356.653		7.05828
1726.76	1045.24		7.04712
2038.67	1146.7		7.04387
1417.66	584.806		7.03748
568.742	466.028		7.03509
-210.266	3124.07		7.03373
2219.97	1303.25		7.02795
1346.87	605.137		7.02684
-787.715	87.601		7.0089
994.05	3696.14		7.0016
1700.94	3565.77		7.00015
1660.7	304.301		6.9829
1602.43	396.533		6.97662
182.047	1106.91		6.96258
2954.73	2494.01		6.95584
1536.71	465.665		6.94248
-755.706	1434.23		6.93554
3802.51	3449.08		6.93029
2721.08	2020.98		6.93017
1673.49	1216.19		6.92758
3153.38	2837.13		6.92584
1739.17	1187.56		6.91306
143.442	-150		6.90289
-664.047	1622.99		6.88415
2278.96	1389.82		6.88296
4249.89	4224.05		6.87343
1184.53	680.291		6.86837
674.73	-172.831		6.8514
1858.54	1154.05		6.84573
844.201	-625.985		6.83758
-155.551	1012.8		6.83246
1354.06	4536.98		6.79405
3318.16	2950.31		6.78682
1216.02	476.943		6.7868
3461.3	3288.16		6.78474
1175.76	498.572		6.76947
2391.11	589.356		6.766
1964.91	1222.81		6.75477
1846.83	2010.25		6.74886
1893.34	513.691		6.73815
3162.33	3226.14		6.73561
1434.1	302.16		6.72776
1909.58	3583.1		6.72672
591.047	574.96		6.72023
1132.01	3144.19		6.71872
1352.12	4490.55		6.71189
1746.62	1409.41		6.71113
1565	419.577		6.70867
467.032	-769.155		6.70158
2147.64	1454.7		6.6998
609.14	197.884		6.69295
983.953	169.597		6.69104
503.94	662.186		6.68363
1621.16	465.527		6.67864
-449.232	806.647		6.67774
2032.29	-581.703		6.67728
2326.64	2195.33		6.67575
987.001	259.469		6.66913
2835.34	2497.03		6.66466
1112.96	963.117		6.65837
651.075	122.963		6.64111
634.576	-675.906		6.63977
433.229	-86.0422		6.63029
2612.8	1016.25		6.62917
891.822	-445.823		6.6284
1181.19	86.9775		6.6027
4256.3	4160.1		6.59439
882.63	403.931		6.59099
2994.64	2433.21		6.5898
929.249	-483.98		6.58281
2588.79	959.335		6.56708
769.028	901.921		6.56209
912.438	32.7042		6.55624
708.344	-46.142		6.54073
651.34	478.081		6.53683
2022.51	3681.5		6.5368
868.627	539.959		6.53621
4226.38	4426.7		6.52112
1288.74	510.603		6.51263
3966	3756.87		6.51055
1850.45	972.768		6.50909
27.1166	-28.2223		6.50793
-1494.28	-193.333		6.50726
2574.69	1991.2		6.50298
1663.04	1007.41		6.49715
1700.67	1358.37		6.49404
2334.78	4005.04		6.49227
1285.23	226.384		6.47872
1312.8	712.566		6.47855
1334.94	155.637		6.47389
560.731	-130.358		6.4703
772.798	120.283		6.4642
-906.694	-8.18166		6.46254
3209.44	2953.84		6.46123
2187.59	-257.87		6.46079
571.359	756.89		6.46054
219.224	1855.99		6.45989
1078.61	89.9291		6.44921
1379.62	693.835		6.43438
916.43	900.655		6.42776
1771.55	1063.14		6.42275
2566.94	1881.03		6.41773
1738.11	1561.44		6.41449
1674	403.509		6.40981
1418.08	200.654		6.40746
1043.89	-30.755		6.40527
436.122	330.073		6.4028
672.617	1034.64		6.4026
3419.68	2702.64		6.4018
-1522.63	-10.2693		6.39294
2691.87	2705.31		6.38914
754.94	21.2242		6.37061
1515.95	4690.79		6.36312
1190.29	2363.41		6.36002
305.844	-118.51		6.35782
-761.936	1347.68		6.35511
4141.08	3907		6.34815
3197.25	2034.26		6.34588
-553.661	-22.6908		6.34559
1423.35	2635.1		6.34304
776.962	765.7		6.34078
3674.98	3276.85		6.34053
1841.97	3645.7		6.3396
835.014	123.822		6.33074
1248	-1156.23		6.3089
604.434	-142.618		6.29601
-874.491	192.295		6.27956
878.3	602.441		6.27931
780.09	231.427		6.26878
894.05	4284.3		6.2662
3111.24	2998.68		6.26011
2322.15	1555.4		6.25698
3220.28	3977.25		6.24165
1126.36	114.982		6.23863
388.707	-94.3528		6.23815
2759.21	2537.24		6.23425
-1312.51	-124.083		6.22813
1890.67	851.958		6.22524
-789.004	248.855		6.22473
753.65	-425.685		6.22447
2093.21	3905		6.22343
-361.169	555.775		6.22182
2157.35	3715.2		6.21419
2077.45	-515.48		6.21036
863.766	-501.557		6.2011
2290.39	806.613		6.19998
1813.6	3141.38		6.19957
1449.49	2326.89		6.199
3933.41	3718.59		6.18901
1674.85	690.793		6.18818
3947.24	3571.91		6.18537
1760.43	949.356		6.18464
1712.95	-35.5138		6.18207
993.926	-1351.63		6.17829
-1215.74	-33.2668		6.1779
-436.357	888.662		6.17236
1618.78	1495.83		6.16828
1588.64	228.878		6.16476
200.662	-94.6014		6.16474
-1141.83	163.76		6.14674
1728.11	1256.63		6.14541
1230.2	4380.63		6.14454
557.218	-81.6076		6.13358
2201.51	2812.9		6.12749
1247.45	441.494		6.12699
-82.8378	1186.65		6.12567
768.617	1721.63		6.12297
1266.24	263.673		6.12166
1490.39	171.634		6.11157
1162.62	-515.137		6.10734
1345.51	453.687		6.09841
2289.11	3612.1		6.09166
1472.12	2178.53		6.088
-1321.64	93.0108		6.08494
-1447.46	-13.5751		6.08347
612.174	846.231		6.07794
2545.99	1812.19		6.06793
-382.637	343.092		6.06252
1357.1	214.356		6.06118
3184.9	2380.36		6.06037
1411.19	143.228		6.05347
-1244.68	171.58		6.03818
-566.154	292.948		6.03761
193.248	295.106		6.0355
423.738	2023.46		6.02913
-1228.26	50.6023		6.01395
1197.74	270.317		6.00945
729.132	714.53		5.99948
2146.29	1545.61		5.99694
1840.02	725.425		5.99086
1102.29	356.291		5.98828
1942.68	1031.93		5.98462
521.114	-778.794		5.97717
2521.23	882.386		5.96618
1459.42	478.48		5.9661
2054.56	1290.42		5.96598
1650.97	2468.8		5.94726
149.606	-86.5634		5.9436
1071.84	2190.72		5.94167
1954.75	2963.85		5.93838
1485.99	1216.15		5.93389
1909.41	1231.83		5.90576
4182.77	4439.8		5.90566
1182.03	-1215.88		5.90266
194.752	0.883037		5.90051
1443.26	239.994		5.89919
812.216	161.829		5.89909
691.524	340.579		5.89787
3680.1	3455.01		5.87128
482.648	816.827		5.86608
2453.59	3454.18		5.86572
654.555	2036.47		5.86428
1494.73	245.488		5.84304
414.968	199.035		5.83789
-1920.72	2367.46		5.83419
3137.69	2218.69		5.83006
850.581	735.165		5.8292
2668.9	1815.71		5.81952
-177.7	168.533		5.81773
1077.63	-1342.25		5.81259
1178.32	435.327		5.81145
2779.56	3383.19		5.80758
-476.86	1166.62		5.80735
1864.09	1405.15		5.80553
1601.03	3093.17		5.8054
3710.18	4818.65		5.79981
-745.939	2896.46		5.79966
2176.79	1772.67		5.78957
1170.77	582.258		5.78885
1557.13	4686.58		5.78851
1487.04	311.131		5.78681
-1172.66	-72.9561		5.78656
2295.03	1603.81		5.78295
2471.31	2481.7		5.78139
-1484.88	32.3625		5.77279
1701.88	3418.62		5.77179
287.846	169.979		5.74971
4316.55	4239.51		5.74756
-863.726	1205.71		5.74463
1628.01	666.431		5.7417
3451.14	3620.47		5.73879
2080.89	-317.506		5.73808
2330.88	3940.15		5.73227
4029.7	4573.82		5.72762
1105.4	-1155.27		5.72593
1835.58	200.292		5.72552
1981.64	626.857		5.7145
-837.066	399.699		5.70961
240.965	36.6948		5.70933
3206.56	2423.35		5.68992
2592.92	1717.11		5.68773
-348.09	-196.576		5.68773
-1556.03	-36.7082		5.68625
942.155	3519.35		5.67919
3139.21	3045.73		5.67849
2295.28	1938.48		5.67821
971.079	522.549		5.67331
3458.61	3392.8		5.66767
-237.378	289.167		5.66546
1669.7	1106.22		5.66379
527.652	893.185		5.65867
3211.65	2465.76		5.65713
1524.98	943.993		5.65165
1755.34	3355.05		5.6479
323.662	-50.2103		5.64609
1706.81	1895.86		5.63836
1056.88	373.613		5.63715
1803.9	1159.2		5.63654
1436.54	1004.88		5.634
1411.18	496.917		5.62644
3712.96	3757.89		5.62549
1529.08	4645.64		5.62461
1224.43	-967.402		5.61885
59.2524	2262.09		5.61714
812.846	333.733		5.61356
1436.45	391.273		5.60895
-729.091	1778.2		5.60382
3290.86	2545.7		5.59768
298.58	2064.98		5.5942
-298.466	1403.56		5.58772
2775.42	2067.94		5.58483
-1199.96	7.68409		5.58314
1244.52	-1199.04		5.58029
1199.87	793.048		5.57696
1539.59	629.557		5.57462
2600.73	1949.44		5.56979
-1052.82	1676.43		5.55515
-1725.54	250.552		5.55377
-325.408	429.801		5.55261
2557.84	4085.07		5.54839
503.181	1153.5		5.54273
1578.58	2604.59		5.53631
1196.49	3109.85		5.53268
-1442.01	153.706		5.53244
1232.4	724.703		5.52873
1229.9	507.909		5.52197
1124.63	3894.42		5.52079
1116.83	1077.7		5.51679
4250.46	4379.4		5.51502
1711.55	1728.6		5.51485
3257.49	2428.49		5.50982
1409.73	2463.32		5.49987
3218.56	3006.76		5.49759
2320.29	2369.41		5.49698
288.195	-17.2211		5.48579
717.384	2364.06		5.48304
3866.92	3543.02		5.48172
530.269	402.671		5.48028
-667.626	568.054		5.48007
-324.744	952.121		5.479
320.958	-173.143		5.47303
-955.106	2494.7		5.47091
593.015	327.994		5.46606
3006.44	4123.89		5.46379
1501	548.851		5.4632
1871.83	233.829		5.46199
2077.89	1480.68		5.44737
1290.11	2657.09		5.43707
1590.86	1310.1		5.43459
702.252	415.816		5.43231
-61.9208	1949.19		5.42656
-1228.98	1426.03		5.42039
-312.186	787.206		5.41752
-1513.06	-67.7685		5.41587
1381.23	1947.62		5.41035
4219.65	4325.81		5.40475
717.116	2626.39		5.40255
2221.96	3989.87		5.39355
3968.86	3652.78		5.39146
379.844	-5.8844		5.38999
207.832	751.999		5.38839
-313.053	319.168		5.38811
321.993	2523.55		5.38487
1604.45	720.898		5.37864
2333.64	556.344		5.37275
958.106	683.848		5.37107
762.209	442.343		5.37078
-815.617	1235.28		5.36704
-817.665	507.466		5.3664
1124.36	658.337		5.34386
1570.1	3003.25		5.34381
3015.13	3076.98		5.33957
241.262	-73.5925		5.33867
-351.812	1239.2		5.33522
1585.09	-531.853		5.33426
3855.05	3190.07		5.33067
87.0962	56.4176		5.32949
2390.21	4095.19		5.32604
-159.918	127.712		5.32384
-262.802	-134.419		5.32383
291.397	42.8709		5.31564
751.071	1432.2		5.31486
930.111	217.337		5.31382
2565.54	1098.29		5.31343
1349.81	2538.72		5.30674
-399.06	657.882		5.29628
3041.5	2709.08		5.28645
1753.88	3576.32		5.28496
2892.9	1808.51		5.28482
2034.29	-271.673		5.27299
-90.6937	-101.076		5.27197
1933.54	1322.47		5.26383
993.573	407.638		5.26304
1517.07	1112.3		5.25875
-510.627	746.086		5.25424
878.241	949.801		5.24807
1582.38	897.807		5.24174
1587.1	616.449		5.23945
1664.96	3277.26		5.23632
-194.587	-237.313		5.23626
1840.55	1861.53		5.23577
1568.96	-773.007		5.23383
-1329.18	142.982		5.22863
131.498	-671.663		5.22426
2259.12	1631.46		5.22142
1492.82	729.762		5.22043
1961.75	90.054		5.21397
1568.28	1088.64		5.2125
2927.39	1663.93		5.21161
1541.48	2475.9		5.20841
1342.91	736.658		5.19617
-1208.41	145.712		5.19556
1489.2	899.545		5.19508
1241.93	2757.46		5.19234
1064.11	1087.83		5.18504
2999.05	2888.2		5.18368
-1233.59	467.747		5.17572
2120.24	1985.36		5.17381
1132.23	599.724		5.17335
3358.92	4340.67		5.16485
366.096	347.089		5.16419
3108.82	2263.32		5.16229
1707.4	2667.65		5.16068
-682.243	83.5561		5.14977
-1621.91	-118.326		5.14793
1745	1293.4		5.14683
-86.303	539.429		5.14669
1095.55	2934.61		5.1447
13.4529	34.8333		5.14392
2555.41	1027.91		5.13936
2025.37	-191.654		5.13756
4122.03	3851.72		5.13027
2015.9	1651.51		5.12608
1549.05	538.583		5.12214
-1084.25	756.151		5.11848
1700.6	934.646		5.11749
-536.749	97.5759		5.11723
753.133	389.151		5.11714
194.148	1252.8		5.11311
-1131.25	1278.53		5.10862
482.681	107.777		5.10697
370.099	953.715		5.10441
-1166.18	1644.64		5.10217
1318.73	2245.93		5.10068
195.319	217.88		5.09963
1191.44	-1064.95		5.09906
1810.68	1379.48		5.09653
1113.31	1144.84		5.09406
1920.89	3168.69		5.09106
1312.14	1049.6		5.08133
-200.18	-17.6954		5.08108
1565.09	1041.94		5.07981
-18.5877	1164.23		5.07629
2604.33	1066.44		5.0752
1777.95	84.7464		5.07321
467.621	1643.06		5.07222
1249.89	653.837		5.07104
419.949	110.4		5.07043
487.624	564.982		5.06895
2058.33	1724.71		5.06892
441.766	508.089		5.06874
2009.67	-234.089		5.06809
3974.54	3344.4		5.0628
1511.05	3438.92		5.05919
39.8882	228.608		5.05741
996.609	1740.86		5.04934
-906.291	-151.077		5.04682
1485.81	3186.59		5.03766
-1449.91	303.727		5.03529
-1008.16	389.847		5.03295
3728.45	3175.39		5.03178
-159.615	-173.977		5.02279
1483.69	4616.99		5.02243
164.852	633.675		5.01894
2963.34	2711.64		5.01127
-965.614	926.115		5.00639
972.256	953.753		5.00084
-1116.38	196.005		4.99823
812.016	2151.45		4.99634
3222.34	3326.97		4.98908
2897.03	2322.03		4.98876
930.449	2547.29		4.98767
-1077.55	880.508		4.98431
323.236	1235.95		4.9841
1251.22	601.689		4.97989
1882.35	1308.2		4.97635
-1288.38	142.258		4.97566
1579	3063.53		4.96945
51.3902	128.779		4.96782
1436.23	729.51		4.96379
-1043.88	1748.06		4.96219
-925.364	942.543		4.95847
-1342.83	623.792		4.95289
907.461	1409.21		4.94789
-1541.07	-254.423		4.94542
4104.83	3493.56		4.9452
-676.743	1448.63		4.94052
-295.556	-625.42		4.93861
-999.615	1300.25		4.9354
1937.09	4203.95		4.93519
165.482	265.154		4.93515
1496.12	1301.7		4.9334
-1053.17	489.383		4.93263
1862.16	1729.87		4.93093
1539.92	190.597		4.92462
-938.528	541.938		4.92315
-790.284	577.946		4.91331
-1732.2	154.64		4.91228
1254.46	2015.72		4.9035
927.702	2941.39		4.90176
820.543	1123.32		4.90138
3234.24	3144.73		4.90013
216.948	586.316		4.89893
-1817.28	436.727		4.89741
659.093	863.821		4.89656
-1370.07	-71.1982		4.89315
2195.69	2761.95		4.89202
3713.48	3478.94		4.89171
2816.51	2547.03		4.89096
764.078	610.161		4.88262
1828.72	-494.672		4.87699
806.709	3761.69		4.87291
628.924	619.849		4.87135
38.0562	189.699		4.87116
-144.271	1633.18		4.86853
1320.16	978.743		4.86695
-1338.34	308.387		4.8668
1381.22	1875.79		4.86662
-1068.22	954.652		4.86255
-1192.67	531.337		4.86087
1164.08	993.734		4.86052
-764.13	804.263		4.85349
-775.141	3524.57		4.84979
-333.015	1660.22		4.84884
1586.51	979.27		4.84768
-1457.94	-84.3269		4.84758
-770.888	1642.45		4.84745
-329.504	-76.4257		4.84171
1514.94	852.557		4.8319
817.649	659.652		4.83077
212.853	1184.7		4.82588
356.181	2097.68		4.82061
-838.961	569.145		4.8195
857.043	4015.47		4.81806
352.391	625.981		4.81351
1576.47	3149.82		4.81235
-1080.65	-371.488		4.812
-737.288	747.668		4.81103
-169.169	-744.955		4.81056
1593.13	359.635		4.81024
1791.37	1917.39		4.80659
1271.82	722.108		4.80481
-977.748	-291.087		4.80401
1361.6	936.091		4.8022
89.3737	400.729		4.80202
2331.13	3679.84		4.80107
-214.39	-183.964		4.79714
209.089	142.263		4.79406
1614.83	3410.66		4.791
-1161.04	872.899		4.79028
-702.711	-919.492		4.78875
-515.63	-272.332		4.78667
250.138	1561.14		4.78558
-573.424	1679.11		4.78458
312.914	358.737		4.78421
-552.619	510.361		4.7841
702.733	-404.571		4.78038
-66.2882	301.446		4.77711
1594.88	3456.35		4.77694
99.1993	279.544		4.77159
1874.96	363.696		4.7714
-999.314	2030.47		4.7606
-887.337	978.578		4.75989
4271.91	4260.51		4.75508
-1433.92	-166.959		4.7546
1176.27	-745.509		4.75368
2098.95	1810.7		4.7507
1072.97	915.001		4.74062
1327.24	4311.94		4.74044
2997.33	2191.56		4.73947
803.206	449.681		4.7352
-1898.92	74.0063		4.73511
-1039.56	1135.44		4.73443
1626.87	1849.89		4.73437
-2082.13	58.4991		4.73126
25.4217	375.437		4.72734
1477.71	429.088		4.72564
1039.47	-1286.84		4.72191
1004.94	4188.99		4.71942
1142.08	829.434		4.71301
1643.75	3104.09		4.69592
2470.92	1743.69		4.68052
2094.75	1625.57		4.67655
-587.354	1051.6		4.66901
-893.058	1811.86		4.66521
4309.1	4137.35		4.66174
1326.3	2896.21		4.65708
1610.32	1612.71		4.65425
1085.48	553.827		4.65345
790.105	3970.93		4.65327
1395.33	621.846		4.64827
-404.475	-90.5248		4.64695
2829.81	2613.23		4.6464
-233.177	222.118		4.63536
1390.61	1063.1		4.6322
2232.2	647.626		4.63013
-731.761	-181.043		4.62989
-1061.32	403.305		4.6294
1207.01	3947.62		4.62631
890.88	-1666.58		4.62582
134.4	220.596		4.62366
-156.24	-63.8851		4.62333
-623.549	764.006		4.61626
-139.279	49.3482		4.61011
-2249.87	210.834		4.60951
1478	1860.97		4.60928
1843.18	1582.52		4.60909
-1273.99	-117.641		4.60655
1637.07	-373.358		4.60418
1342.86	29.0958		4.60318
-1241.78	1379.06		4.60217
125.287	351.035		4.5997
-262.755	2447.53		4.5974
1225.16	2698.91		4.59378
-1286.84	-480.047		4.58717
-1602.35	74.5053		4.58442
2225.33	3619.94		4.58373
1494.7	2873.01		4.5795
630.394	-1484.74		4.5793
-32.9858	-797.562		4.57875
-597.876	-70.9959		4.57753
-163.924	1483.13		4.5774
1025.42	2363.35		4.57686
-973.082	826.422		4.57347
3938.11	3619.17		4.56741
-322.389	29.6947		4.56701
478.366	3084.45		4.56601
1406.76	426.797		4.56439
-760.958	-291.976		4.55673
863.465	496.081		4.55567
2300.93	1830.71		4.55469
-416.611	-981.153		4.54104
370.634	1078.2		4.53544
2924.77	3822.78		4.53435
2783.28	2802.53		4.53405
872.972	1169.5		4.52995
1297.9	1718.16		4.51536
1255.88	161.778		4.51516
-576.625	567.715		4.51083
-1773.21	2405.35		4.50704
-1561.74	-90.67		4.50333
-418.726	1583.65		4.50108
4048.05	3789.79		4.50087
551.236	804.419		4.50083
323.782	566.381		4.49749
530.445	715.206		4.49358
774.329	-1041.8		4.49263
-91.9916	95.8677		4.49083
1927.79	4574.78		4.48916
1819.78	1694.83		4.4881
-107.229	912.549		4.48036
3129.04	2476.98		4.4785
308.278	2272.57		4.47361
2077.05	543.882		4.46964
-656.347	821.168		4.46912
1080.57	1178.77		4.4683
176.058	2750.31		4.46822
-1523.93	-401.543		4.46752
-781.783	698.675		4.46727
2308.24	1718.53		4.46492
1119.49	3831.25		4.46371
-2077.76	165.385		4.4637
4030.02	3634.97		4.46094
3541.34	2805.08		4.45913
1083.51	3010.59		4.45307
1518.51	4170.67		4.45219
-1065.37	581.005		4.44957
650.395	-1533.99		4.44897
917.32	-1529.14		4.44813
-178.25	-1096.86		4.43183
1104.48	4140.31		4.42496
1678.6	-436.983		4.42199
1686.89	171.8		4.4171
-949.721	1248.79		4.41221
502.614	1946.1		4.41193
1878.4	1905.35		4.4096
-1353.45	-425.331		4.40112
-885.467	1608.75		4.39504
1501.42	2284.14		4.39163
135.015	1842.98		4.39075
1977.59	1846.68		4.39045
-737.75	837.359		4.38512
472.035	2203.19		4.37958
73.783	1276.39		4.37405
-1028.87	770.765		4.37359
-223.092	480.155		4.37334
-637.147	-852.19		4.37036
982.792	-962.427		4.36761
908.926	-1569.42		4.36514
-255.733	55.434		4.3643
789.616	4095.81		4.35937
509.675	1103.64		4.35538
-1393.68	704.383		4.35122
666.277	2129.25		4.3418
-1671.81	1186.99		4.33893
2112.5	112.626		4.33506
1436.26	1091.17		4.32084
1826.74	1448.82		4.32079
482.479	1338.98		4.31453
-51.5596	76.6716		4.30519
1612.92	4506.48		4.3047
-1036.5	694.267		4.30317
-125.154	-21.1716		4.29943
-784.23	1090.69		4.29867
-950.906	1951.38		4.29164
1290.81	469.775		4.29151
1709.07	-291.291		4.28673
158.905	853.275		4.28197
-1230.19	-289.169		4.28189
1696.56	848.102		4.28114
1838.65	1318.74		4.28096
-113.759	1118.21		4.27955
1068.58	-682.84		4.27651
276.411	773.04		4.27574
-1093.94	-342.054		4.27238
-1985.37	1401.71		4.26929
1431.8	-297.515		4.26824
-872	721.903		4.26796
3104.38	2185.26		4.26742
1634	2986.67		4.2663
3823.59	4855.66		4.26459
-1863.99	-27.9913		4.26439
2130.5	3740.37		4.26426
3978.81	3811.02		4.25906
-782.166	1288.55		4.25306
571.83	-1257.16		4.24999
-1436.2	-496.723		4.24763
411.027	2821.71		4.2466
2749.05	2240.98		4.24552
-698.165	-34.5738		4.24484
3879.25	3592.76		4.24409
3046.54	2402.7		4.24325
798.534	713.388		4.24277
302.38	429.851		4.2397
-1558.76	672.605		4.23288
-28.1094	-714.557		4.2312
-1386.44	-407.085		4.22645
-975.444	643.768		4.22491
1539.05	3206.18		4.22338
592.772	394.095		4.22328
3158.23	3139.54		4.22252
778.59	1181.5		4.22095
1436.73	3108.2		4.21997
-1279	1464.45		4.21638
-1054.34	-436.079		4.21255
644.499	-1598.34		4.21206
-409.788	-203.52		4.21121
1245.55	4433.88		4.20954
1489.59	3108.45		4.20796
2835.94	2080.87		4.20658
890.8	3992.16		4.20616
933.46	1243.15		4.20544
1479.19	4665.41		4.20273
-2370.98	557.549		4.2009
433.852	3704.11		4.19957
-210.421	147.678		4.19477
-377.936	1929.31		4.19189
1665.95	1715.67		4.19185
11.1152	2015.74		4.18791
979.364	2966.65		4.18745
4277.44	4009.33		4.18632
-1769.18	488.734		4.18563
4228.54	3912.64		4.18094
456.768	906.923		4.18062
1987.65	53.0935		4.17671
833.586	1766.71		4.17595
649.891	392.69		4.17004
-0.20423	1783.31		4.16675
-108.835	-802.221		4.16568
1378.71	278.641		4.16553
2811.48	2036.73		4.16467
-677.423	490.544		4.15989
-102.798	-710.791		4.15764
-795.703	2660.81		4.1575
-2593.58	1222.6		4.15716
-2566.1	1351.7		4.14789
1891.58	3078.28		4.14779
-187.509	300.31		4.14704
1589.64	3372.71		4.14498
-586.354	83.807		4.14196
1147.36	1258.16		4.13564
-38.4669	2318.72		4.13461
-1340.25	1365.14		4.13441
-687.546	-884.862		4.12985
-417.602	-146.468		4.12983
-673.61	-175.256		4.12885
777.558	1795.55		4.12869
1735.96	4446.32		4.12627
1362.59	2919.38		4.12406
177.767	3280.63		4.12337
439.56	-1680.6		4.12221
1451.15	1517.05		4.11784
1368.77	2401.45		4.11704
78.4664	1.09567		4.11541
-576.026	1403.71		4.11449
1454.29	-173.682		4.11386
1397.56	2716.76		4.11346
-2842.83	247.985		4.10925
-900.185	799.378		4.10858
1398.99	1226.74		4.10756
-582.562	1455.66		4.10638
463.221	267.98		4.1036
147.449	-1682.89		4.10139
-1099.75	918.77		4.0948
947.487	1383.65		4.09221
709.621	1593.68		4.088
-1299.94	480.813		4.08634
-2113.41	2702.68		4.08162
1202.95	555.837		4.08102
2152.82	2257.69		4.0804
-384.561	115.16		4.08035
-34.6785	2164.61		4.07935
-1237.33	-439.611		4.07623
-644.956	2172.1		4.07075
624.56	-1772.57		4.07036
3801.32	4889.46		4.06994
-480.91	-1131.77		4.06645
-1360	432.075		4.06284
967.128	2451.11		4.05973
1012.72	1238.63		4.05946
-488.392	-141.499		4.05691
2993.06	2295.36		4.05589
133.566	2590.61		4.05578
-371.173	1285.45		4.05412
-336.83	590.377		4.04906
-343.647	-30.6697		4.04557
-2364.84	421.715		4.04514
-102.992	-846.52		4.04251
1039.13	1431.42		4.03995
1280.46	4370.04		4.03258
1312.84	778.535		4.03189
-1083.43	267.368		4.02834
-2652.91	179.541		4.02663
-1130.32	810.67		4.02532
251.787	-428.734		4.02186
-171.103	1916.8		4.02169
-571.864	1155.85		4.01528
-740.653	-41.2982		4.01363
1586.13	1427.55		4.01328
1776.28	2037.21		4.00981
426.429	1557.26		4.00928
188.352	2203.79		4.00833
578.123	1797.03		4.00639
1426.55	4521.84		4.00637
-1105.69	-550.045		4.00318
955.112	-574.396		3.9997
221.3	896.583		3.99728
-2076.76	-17.79		3.99538
-2673.02	2458.58		3.99301
2325.33	3543.3		3.99268
-310.682	237.166		3.99016
-1739.45	-392.388		3.98996
-701.158	-220.464		3.98913
1071.29	1396.62		3.98583
-490.706	1004.08		3.98313
-588.978	-147.331		3.98132
407.531	1922.83		3.98101
623.6	1924.63		3.97478
-479.342	-37.9598		3.96729
-279.364	112.734		3.9648
1693.29	805.599		3.9594
-2426.12	1245.81		3.95674
-1200.41	1561.22		3.95581
-824.62	-915.894		3.95191
3243.88	3238.83		3.95101
67.6442	2434.24		3.94891
-2929.85	1364.37		3.94693
-143.363	-560.961		3.94506
1564.74	3434.04		3.94172
147.786	2462.33		3.94114
-865.706	2942.39		3.94024
201.208	331.196		3.94002
2175.41	3757.89		3.93903
-74.5941	1343.74		3.93488
-745.569	24.8281		3.9335
-48.0659	2016		3.93172
-881.86	140.321		3.93063
1369.85	571.309		3.93052
4026.17	3484.97		3.92884
-1527.98	196.259		3.92786
4178.26	4132.18		3.91859
579.599	1103.38		3.91752
-2681.95	1773.47		3.91506
-1799.43	106.278		3.91098
978.448	1490.83		3.9089
1433.77	1782.37		3.90874
-1572.6	-637.909		3.90253
-1364.74	1400.79		3.89903
-727.61	545.184		3.8951
-656.671	719.49		3.89294
588.498	949.671		3.89124
-1561.85	724.789		3.88996
36.6534	-867.155		3.88744
497.815	-1614.36		3.88721
483.282	-423.682		3.88557
1152.94	1808.44		3.88238
-185.058	1398.48		3.88224
1470.66	4528.53		3.88194
-586.953	1840.52		3.88011
2181.81	3813.26		3.87926
340.839	1530.8		3.87851
2319.51	647.598		3.8732
-833.543	-119.222		3.87129
-1390.52	-534.639		3.87067
386.676	1176.13		3.86828
-1447.97	912.253		3.86577
-861.645	657.292		3.86227
2500.46	2742.65		3.8545
-2766.49	241.662		3.85309
3595.76	4661.59		3.85009
-2193.75	1621.32		3.84713
-2646.86	243.392		3.84631
1001.82	1404.86		3.8447
-217.347	-1537.12		3.8429
-608.825	-228.148		3.83647
757.117	-1185.31		3.83387
1315.16	2839.54		3.83386
1317.04	-667.827		3.83283
-145.36	-620.525		3.83145
-1951.62	-237.069		3.82958
1315.57	1377.28		3.82954
459.387	1864.71		3.82747
-2563.24	2237.08		3.82444
-851.478	-355.811		3.82436
-1271.43	888.508		3.8236
-354.056	75.3449		3.82321
403.182	-998.2		3.82308
532.403	-994.466		3.82301
1733.54	2255.51		3.81767
504.737	930.095		3.8167
-374.405	1489.27		3.81622
2665.26	2979.67		3.8146
-3071.5	221.794		3.81225
-1449	655.353		3.80781
-1242.22	841.335		3.80574
3692.77	2982.14		3.80392
221.388	-684.616		3.80213
-782.841	-873.718		3.80148
714.363	543.177		3.79792
47.7651	570.186		3.79675
1532.92	1456.96		3.79594
-686.736	1001		3.79459
939.331	3987.38		3.79457
-94.0042	-645.749		3.79389
2135.1	521.02		3.79148
2344.57	1944.35		3.7887
1674.94	1498.23		3.78825
949.274	1155.13		3.78654
2993.08	2136.41		3.78648
2802.64	2106.64		3.78196
-3420.43	-33.3548		3.78184
3931.97	3202.45		3.77924
1126.7	1528.43		3.77814
-315.686	2895.54		3.7776
2171.49	3901.24		3.77704
728.827	-1686.6		3.77669
-1631.71	1297.65		3.77599
3182.38	2540.59		3.7747
-1186.72	788.347		3.77405
3669.08	3037.85		3.77278
-1158.53	-432.555		3.76893
-1115.44	-275.318		3.76886
-2264.31	2886.69		3.76863
-821.961	1935.42		3.76802
1941.24	3860.21		3.76143
-1022.13	989.396		3.76089
1935.02	2376.83		3.75974
-2658.95	37.9885		3.75844
865.112	-1725.42		3.75789
-1096.43	447.48		3.75114
133.414	-815.98		3.74543
-694.952	651.17		3.74264
-1786.22	1870.74		3.73594
-3314.45	123.07		3.73338
-23.328	1526.41		3.7314
400.238	811.57		3.72807
551.894	846.817		3.72143
1625.37	2573.96		3.71983
171.407	785.423		3.71851
-1687.42	-515.42		3.71792
-742.791	361.596		3.71523
660.317	1620.77		3.71363
1164.9	-956.428		3.70836
206.354	701.823		3.70098
-923.593	269.909		3.69692
161.455	-474.283		3.69116
245.205	-382.244		3.68919
-2040.08	69.8149		3.6853
-3211.48	208.386		3.68412
-547.422	-707.963		3.68391
-2764.89	614.128		3.68364
-674.246	11.4918		3.68346
-36.1042	2948.13		3.6802
-2344.53	16.5401		3.67948
-976.282	1346.24		3.67877
2039.12	4002.66		3.67402
-175.209	1128.88		3.67334
1687.46	1287.64		3.67323
-2666.46	700.57		3.67266
-327.97	472.963		3.66844
-2192.94	482.947		3.66819
-1573.32	1475.03		3.667
-1205.85	635.618		3.66462
1768.07	-94.3891		3.66298
-407.705	545.18		3.66078
-69.7493	967.558		3.65865
146.804	-529.13		3.65817
-1075.27	-243.538		3.65459
-326.975	2108.69		3.65351
942.136	1336.54		3.65241
-1792.17	2782.29		3.65179
-1641.2	673.938		3.65057
-1328.24	1450.18		3.64953
3594.54	2819.1		3.64867
-1396.39	237.261		3.64613
1798.72	2269.87		3.64455
-1046.48	2819.52		3.6439
61.775	885.862		3.64352
-75.7446	2133.86		3.63869
-135.69	574.113		3.63764
41.7898	2558.65		3.63679
148.718	510.883		3.63429
-2898.5	1571.1		3.63269
-1247.18	-357.421		3.6321
1112.85	1486.57		3.62791
-1588.07	412.71		3.6271
-1539.55	850.793		3.62707
-1167.42	-338.308		3.6266
1417	844.274		3.62635
-2882.94	316.606		3.62118
-239.098	1166.36		3.62018
1417.71	2554.91		3.61986
1995.81	3512.21		3.61617
1913.05	1651.56		3.61607
581.143	3585.38		3.61187
544.561	-575.422		3.61152
1602.41	3328.8		3.61013
1367.45	1407.75		3.60996
-3537.31	301.494		3.60936
-2412.87	42.4375		3.60667
758.103	2120.5		3.60594
2243.85	1811.05		3.60581
-1134.3	898.431		3.59904
-644.216	-123.214		3.59816
1156.03	4251.19		3.59322
1525.84	1799.04		3.58566
-688.714	1114.81		3.58372
-2225.21	1074		3.58225
-1418.2	1003.28		3.5782
-202.116	1335.12		3.57539
1080.89	1647.28		3.5745
1454.86	2934.62		3.57359
-295.536	1970.89		3.56385
-1564.19	912.598		3.56168
1199.34	-228.137		3.56081
-2498.99	431.786		3.55966
-651.908	1836.95		3.55739
-1424.33	592.574		3.55593
-1729.96	798.778		3.55262
-1826.29	552.425		3.55064
182.201	544.686		3.54887
-1096.07	836.95		3.54825
2616.74	1158.52		3.54555
71.3716	2106.74		3.54505
-532.644	597.229		3.54035
832.487	1346.69		3.54034
2482.16	1039.69		3.53778
-3264.85	219.087		3.53091
-232.75	-796.377		3.52117
730.153	1210.64		3.52104
-1164.38	-135.018		3.51924
-569.18	996.899		3.51837
-1700.17	-576.953		3.51234
2722.05	2604.34		3.51199
114.128	2834.97		3.51089
-1196.42	-473.271		3.51047
-2050.28	2534.82		3.5094
50.794	499.229		3.50696
367.672	847.293		3.50612
-1639.94	-242.493		3.50327
756.238	1935.12		3.50192
476.538	2342.3		3.49708
-1762.68	329.523		3.4944
3812.13	2982.89		3.4938
-3442.87	559.011		3.49267
-1191.55	891.785		3.49239
-1608.18	799.691		3.49228
2643.51	2353.75		3.49022
363.591	-1080.4		3.48887
600.42	-1524.23		3.48376
4123.18	3792.5		3.48242
2946.18	2183.46		3.47731
859.683	1293.63		3.47192
-183.519	3044.95		3.4712
-869.745	1961.08		3.47058
-895.014	-247.538		3.46789
-45.6792	-924.862		3.46715
117.85	-1758.78		3.46534
-102.182	1248.09		3.4649
99.4113	1151.48		3.46368
-425.428	1402.66		3.46169
-957.38	866.891		3.46105
1174.02	2170.72		3.44867
1201.03	1526		3.44753
-340.83	2479.09		3.44736
-816.836	45.83		3.43736
-2989.78	380.532		3.43619
-3308.94	274.966		3.4351
-3158.23	277.407		3.43425
-762.392	476.33		3.43158
-1389.45	2036.9		3.42947
-3528.53	98.4327		3.42784
83.9513	1002.97		3.42716
-2327.09	952.337		3.42301
-1710.67	1876.08		3.42272
-159.513	1277.27		3.42158
-1487.14	324.387		3.41967
-178.693	3208.81		3.41815
-506.155	59.3518		3.41775
-591.392	-30.5809		3.41716
337.7	3356.9		3.41622
-155.415	2220.62		3.41621
3111.86	2335.95		3.4159
246.611	-1570.94		3.41586
79.9869	-660.277		3.41226
-2035.69	-43.8873		3.41129
-2861.36	2114.98		3.41052
-2334.88	120.984		3.40886
412.855	2100.81		3.40432
-1992.91	-409.964		3.40005
-791.502	1540.51		3.39743
-1132.96	703.978		3.39633
-2458.56	2762.03		3.39629
-786.889	-67.4751		3.39515
1689.13	577.885		3.39504
-1427.21	2664.92		3.39442
745.918	945.429		3.39286
758.077	-1767.43		3.38914
3376.04	2982.46		3.38524
-630.463	135.561		3.38424
-2873.13	1830.8		3.38214
1014.4	1283.15		3.37841
-1127.32	1101.88		3.37654
944.688	-1330.05		3.37653
-2402.71	2885.61		3.37329
-873.83	-196.71		3.37165
-2971.5	340.626		3.36941
611.837	903.924		3.36699
-2154.72	3054.73		3.36248
3606.58	4818.75		3.36109
122.475	680.708		3.36008
-1493.37	660.423		3.3593
-268.461	347.301		3.35843
-444.88	1352.24		3.35585
-1972.8	1266.69		3.35448
-1010.19	-244.479		3.35382
-360.506	221.969		3.35337
-628.588	1156.92		3.35285
3211.06	4378.46		3.34551
-1188.02	-229.314		3.34352
78.6034	670.7		3.34235
829.016	-1697.89		3.33998
3754.8	4810.44		3.33783
-2927.97	805.322		3.33689
2849.63	1687.34		3.33604
-2261.1	130.893		3.33371
893.016	1450.43		3.33248
2028.47	2235.47		3.32939
1907.94	3702.97		3.32937
-726.866	216.662		3.32922
-1515.19	969.889		3.32872
-2851.25	521.005		3.32624
3778.76	4840.23		3.32538
1676.19	2801.89		3.32515
-25.3063	3217.84		3.32445
2539.71	1914.48		3.32426
1557.7	1714.53		3.32073
1377.12	3033.09		3.31919
-903.713	72.2423		3.31884
-2737.71	2529.38		3.31812
-153.811	-850.814		3.3175
234.023	807.268		3.31659
220.262	-1882.51		3.3081
2148.55	3860.86		3.30782
-2745.25	541.684		3.30775
-1280.9	1773.98		3.30532
-1424.28	-451.216		3.30411
362.916	398.78		3.30243
1919.81	4169.77		3.2986
-2898.62	1416.79		3.29835
-1060.4	43.4347		3.29798
-1152.06	92.1042		3.29769
4085.17	3726.03		3.29749
-1518.24	-482.281		3.29644
-1705.47	1755.19		3.29364
3722.6	2928.99		3.29289
-3118.62	2197.84		3.28711
-1301.29	-367.967		3.28606
-1663.22	726.162		3.28526
868.489	1514.44		3.28454
-594.88	-101.373		3.28449
1320.1	-125.507		3.28386
-1586.62	1342.18		3.28184
-1209.96	2009.83		3.28112
-1239.74	331.276		3.27879
-444.469	-1301.91		3.27849
-703.887	961.663		3.27756
2080.29	3745.16		3.27568
-81.4049	-587.456		3.27452
163.405	729.624		3.27406
688.004	2215.63		3.2687
-238.136	1711.48		3.26587
-1421.19	360.007		3.26453
307.646	-1318.1		3.25574
1842.6	1634.46		3.25435
-2294.77	604.112		3.25147
-1098.93	-159.34		3.25101
-788.341	750.48		3.24782
-792.74	902.072		3.24702
-2486.39	2002.17		3.24676
2439.83	1984.7		3.24148
-265.837	-1568.36		3.24011
-1126.9	-191.857		3.24005
-3333.05	582.305		3.23449
358.384	-1702.11		3.23353
-977.868	213.384		3.22975
-1908.41	1299.09		3.2283
-155.215	2044.84		3.2237
66.3312	3598.85		3.2234
699.389	2873.88		3.22177
631.902	2545.08		3.22159
-1679.67	625.45		3.22027
-1319.22	-239.813		3.21748
704.936	1408.24		3.21711
-3318.47	229.331		3.21455
391.861	1039.48		3.21355
-3317.07	545.192		3.21343
128.801	1575.17		3.21248
1064.68	1544.71		3.21045
-3003.27	2283.62		3.2103
-2100.22	826.575		3.20942
1028.45	4223.15		3.20655
-3335.41	169.153		3.20398
-830.082	1687.19		3.20346
-419.681	1300.08		3.2032
-1185.33	253.124		3.20187
1435.92	2982.66		3.19995
-615.575	556.944		3.19561
-1069	324.374		3.19557
-1092.74	66.2182		3.19263
-1310.99	899.296		3.18789
90.557	737.161		3.1869
257.998	-1778.11		3.18227
-2380.44	453.182		3.17707
3994.34	3575.3		3.17651
-1170.4	1171.42		3.17394
1319.48	1613.61		3.17211
-1355	-324.029		3.17134
-2384.06	1449.05		3.16803
-1260.24	-176.681		3.16589
-1186.52	-839.906		3.1653
-749.643	71.2356		3.16182
253.86	-1831.9		3.15919
3994.73	3695.57		3.15841
2202.21	3574.37		3.15816
391.93	-1329.89		3.15731
-855.394	-36.4148		3.15153
-866.455	620.905		3.14917
1932.49	4398.11		3.14627
-2248.15	550.654		3.14389
-924.284	197.125		3.14322
-86.0181	655.515		3.14249
-1910.78	-126.819		3.14243
-2814.7	1432.32		3.14149
-2669.1	349.154		3.14131
-675.178	-76.7332		3.13937
586.484	-1572.2		3.1381
436.922	-1227.12		3.13694
-2932.93	2241.32		3.12801
-3291.74	1131.17		3.12787
-814.512	332.403		3.12466
-897.634	1070.07		3.12281
-2003.51	1228.58		3.11887
-1361.67	3020.32		3.11424
1793.13	1746.65		3.11337
-2536.39	199.952		3.11182
-2103.61	653.631		3.10622
-1490.33	-859.348		3.1061
309.569	-1641.67		3.1051
-1164.64	-1030.11		3.10306
404.845	-1625.96		3.10158
-2683.37	2325.57		3.09851
847.399	79.4267		3.09803
-1311.45	-582.164		3.09564
-2170.87	963.395		3.09452
-3446.01	96.1715		3.09359
235.327	1791.38		3.0932
-1973.29	194.101		3.09287
-2491.14	2412.97		3.09193
-2355.64	322.312		3.09162
1344.06	2003.18		3.09115
-538.489	657.121		3.08992
-1025.67	-18.7928		3.08884
-937.528	-280.366		3.08845
791.399	-746.398		3.08823
-822.197	-532.605		3.08206
-2385.7	1851.91		3.08184
415.672	1222.22		3.08173
471.95	-1418.91		3.08058
-2652.26	-226.188		3.08039
787.074	1023.45		3.07709
-350.679	-619.07		3.07689
1489.34	-99.7849		3.07264
-3382.16	118.253		3.07169
-2502.32	248.675		3.07138
382.449	2017.51		3.07134
-3138.7	-283.935		3.07052
-1771.87	2072.23		3.07039
313.013	-1267.34		3.06957
-1420.51	-880.027		3.06647
65.251	-1812.84		3.06468
-2894.97	778.727		3.06205
183.982	-651.411		3.06185
3866.31	4870.89		3.05811
728.73	-1468.64		3.05587
-2973.09	2051.53		3.05494
1027.7	4353.79		3.05493
114.269	2301.65		3.05391
3270.02	2480.84		3.05296
-2006.82	826.755		3.04907
990.983	-877.874		3.04818
1754.58	3262.52		3.0477
1163.7	4340.3		3.0469
-917.001	-459.47		3.04623
-260.12	-1625.78		3.04182
-553.109	-804.991		3.03984
-2143.49	815.898		3.03374
-11.5014	571.834		3.03263
1206.04	1290.17		3.03241
1984.54	3788.75		3.03131
-3552.71	4.58851		3.03123
-3120.24	973.146		3.0306
-1275.18	1820.02		3.02903
284.145	1839.07		3.02358
29.5578	717.523		3.02315
139.943	-917.695		3.02167
-709.267	1730.77		3.01937
-568.409	2177.6		3.01926
-3307.18	-55.3318		3.01409
-1106.16	123.587		3.0092
1295.15	3458.59		3.00816
3882.79	3264.44		3.00681
-1144.92	1043.47		3.0068
-3307.26	686.625		3.00521
-140.045	-1597.38		3.0034
-1057.68	103.1		2.99825
859.617	-1539.95		2.99817
-3350.36	-24.311		2.99807
3460.35	4517.25		2.99793
-3499.52	319.638		2.99595
1930.03	1802.23		2.99367
336.62	2832.72		2.99253
-2004.82	644.856		2.99222
-907.494	873.679		2.98894
619.724	-1134.03		2.9882
-402.806	1051.08		2.98628
-73.0541	1096.26		2.98573
-1348.09	255.908		2.98508
102.691	3081.74		2.98262
-1559.73	-164.75		2.98172
2903.98	2004.23		2.98125
1479.28	3240.02		2.97833
-2602.54	-275.645		2.97816
-2284.9	887.443		2.97474
675.022	-777.004		2.97447
-3364.55	257.237		2.97314
-1201.65	-177.207		2.96936
4008.72	3312.15		2.96708
-2935.25	1957.98		2.96657
-2369.01	812.938		2.95919
-3379.03	540.999		2.9585
-133.018	3243.8		2.95313
-1019.99	-355.626		2.95304
-2539.55	558.399		2.95211
-292.55	380.234		2.94927
-1941.15	461.306		2.9482
-3130.95	1475.51		2.94746
-1132.14	-232.222		2.94528
-174.007	415.956		2.94398
-2281.07	3080.61		2.94317
-179.547	506.142		2.94305
-846.761	96.4296		2.94222
1901.88	299.57		2.94103
-3162.1	904.878		2.94099
893.592	1663.35		2.93707
930.146	3896.55		2.93655
1489.86	4414.49		2.93581
-2426.68	672.683		2.93563
-1816.16	1093.63		2.93403
-2173.07	2326.57		2.92925
-2271.32	283.317		2.92715
-2172.76	-754.593		2.92524
1692.38	1663.09		2.92381
-3170.26	1080.07		2.9229
-956.535	1557.08		2.92079
-2736.24	791.687		2.9165
416.746	2436.09		2.91217
3806.65	4818.36		2.91141
-2351.81	2537.88		2.9078
2127.79	3680.82		2.90693
-1972.82	2311.08		2.90568
-1233.16	1721.74		2.90453
-1985.08	532.561		2.89927
-3331.44	1097.6		2.89452
-3397.41	283.859		2.89315
-994.165	139.643		2.89171
-1661.31	1925.19		2.89047
-1734.64	-18.9865		2.89046
3754.33	4870.19		2.88995
-751.373	1925.31		2.88975
-959.64	1816.81		2.88954
-1089.97	1545.28		2.88863
-2532.98	2558.34		2.8865
-1036.3	229.099		2.88486
-1882.14	-552.122		2.88405
-566.776	1328.78		2.88252
231.46	-1639.44		2.88246
22.8831	-985.354		2.87581
-957.139	-28.1396		2.87556
-3281.47	1786.25		2.87302
1176.75	315.987		2.87014
267.346	-1180.79		2.86899
-1922.39	-59.2707		2.86574
1106.04	3267.15		2.86443
-194.254	2310.08		2.86219
151.8	916.804		2.86048
-464.764	1312.82		2.85873
1067.97	2711.75		2.85471
-3604.3	520.758		2.85419
-1887.76	1083.96		2.85358
-688.159	315.337		2.85274
-221.358	-920.048		2.85221
-1191.14	1512.77		2.85037
-2154.31	-525.715		2.84981
-2152.55	1279.88		2.8485
2594.71	2194.1		2.84831
-2441.15	1065.46		2.84788
822.276	2489.22		2.84752
-843.851	2177.45		2.84218
828.815	1455.32		2.8405
-1028.49	-523.482		2.83889
-2597.05	442.251		2.83739
598.177	1213.39		2.83245
-1913.66	2187.61		2.82805
1166.05	875.085		2.82671
735.078	3476.88		2.82541
696.095	1336.29		2.81718
-2546.41	11.4947		2.81568
795.458	-1600.75		2.81547
-76.4821	-880.859		2.81307
646.966	2324.43		2.81123
-1473.78	-162.381		2.81041
-1892.54	1632.75		2.80514
-590.221	1599.92		2.80205
-1058.67	1027.81		2.80203
-2266.66	2202.12		2.80106
-3464.1	924.816		2.80015
2744.51	1888.21		2.79954
-2418.15	615.211		2.79895
-3406.75	1086.36		2.79872
-2466.5	-568.037		2.7961
-1365.26	2002		2.78802
-2880.51	650.874		2.78798
-2176.88	-593.38		2.78494
517.55	-1254.5		2.78441
-266.992	956.499		2.7825
482.598	-1356.06		2.7815
-528.652	544.671		2.78112
846.78	2389.53		2.77915
3871.87	4832.46		2.77722
-1314.27	3427.71		2.77568
-515.889	816.682		2.77547
-3124.2	1435.59		2.77384
-3345.7	-121.233		2.7735
21.0912	814.846		2.77135
-1591.91	1415.19		2.76826
1720.02	3127.85		2.76781
-555.47	402.739		2.76586
-1815.87	-929.948		2.76584
2.84213	3826.79		2.7643
1422.7	4668.06		2.75799
-1112.14	25.6317		2.7542
-2269.02	-671.637		2.75388
829.159	-1633.16		2.75251
-1291.3	51.3868		2.75201
-554.829	2822.92		2.7518
-721.489	501.19		2.7507
-2584.29	-235.848		2.74952
624.348	2287.91		2.74772
-117.023	1078.29		2.74472
-3534.11	549.611		2.74433
88.3469	1904.13		2.74174
-46.4298	860.144		2.74093
-554.423	3523.17		2.73935
-2002.22	-510.008		2.73817
-3440.64	312.905		2.73733
-1604.19	647.246		2.73687
-2716.31	-223.335		2.73556
-3371.84	1149.71		2.73518
-2243.49	636.1		2.73438
-3272.14	1395.4		2.7336
-892.101	327.571		2.73287
-1951.95	738.827		2.73126
-3700.2	645.885		2.72978
-654.927	-224.738		2.72597
-2304.88	2541.27		2.72199
1875.83	2053.24		2.71544
-3289.1	802.476		2.71511
-2776.95	2255.26		2.71502
-2949.68	1503.3		2.71405
-1334.65	1806.1		2.71265
-2608.1	2863.05		2.7125
-2677.72	-103.405		2.71083
-2367.26	2226.75		2.7108
3651.25	3207.58		2.71076
-163.958	1845.98		2.70965
-2188.64	1100.8		2.70717
662.235	708.982		2.70607
-133.208	952.695		2.70508
2260.58	2595.56		2.70299
1447.61	4439.69		2.70233
-1809.15	2449.42		2.69778
463.181	1233.45		2.69764
-773.931	128.895		2.69218
1539.89	4298.95		2.69034
-1606.19	3153.83		2.68907
-2247.37	2571.02		2.68794
2855.49	2171.28		2.68551
-2706.83	844.541		2.68277
956.57	1436.44		2.68252
-24.1318	1019.31		2.68044
-2533.84	1091.53		2.67997
-2022.3	-791.931		2.67957
-2511.86	696.105		2.67501
3484.95	2563.95		2.67494
419.495	1396.16		2.67292
-3122.06	2012.36		2.66936
-477.503	2194.38		2.66823
1549.59	1559.36		2.66708
2463.25	2048.77		2.66566
-2628.39	2767.43		2.66501
-1681.21	454.966		2.6644
-2384.15	381.132		2.66101
-675.854	2631.92		2.65526
-3280.97	1085.67		2.65437
-1372.84	205.099		2.64885
-1862.17	-601.174		2.64815
-49.9039	2450.38		2.64787
-3647.05	603.205		2.64624
45.9214	-1896.56		2.64212
-1784.16	-389.67		2.64109
-1265.24	1676.24		2.64079
-3000.47	145.803		2.63456
-2625.97	2675.16		2.63342
-2689.01	225.791		2.63294
-69.4571	-1642.62		2.63219
-265.11	-1720.73		2.63127
-1659.29	129.885		2.62345
-3587.11	364.718		2.62058
-3646.71	431.669		2.6192
677.24	-1692.23		2.6181
-991.504	1883.78		2.6179
-2412.97	292.111		2.61605
199.42	932.647		2.61318
-1135.87	1371.29		2.61274
-3235.22	255.062		2.60924
-1006.03	451.247		2.60863
-2330.38	1864.27		2.60607
-722.876	2093.32		2.60594
-1059.34	156.578		2.6012
-2656.11	577.203		2.59779
-2824.77	627.606		2.59744
1050.79	4303.07		2.5945
-1139.49	230.987		2.59229
3475.68	2767.82		2.59139
-3014.65	1302.79		2.5913
1631.73	1716.54		2.5903
3948.35	3277.93		2.5897
-2356.44	3053.61		2.58938
-1236.51	3098.69		2.58719
-3697.93	913.959		2.5841
964.53	3478.48		2.58179
-2857.54	1185.54		2.58046
-157.728	647.283		2.57387
-2963.17	1802.4		2.57263
-2672.09	-370.301		2.57103
-2420.09	-394.676		2.56965
-971.877	-74.5778		2.56484
-2307.7	491.057		2.5643
-946.419	364.935		2.564
-3061.75	1329.85		2.56287
-2028.58	1481.78		2.56186
-1052.31	1510.81		2.5591
-1988.38	-602.499		2.55771
-3218.74	1596.59		2.55708
32.0701	3131.33		2.55455
-1764.63	1791.15		2.5522
1502.62	1610.29		2.55194
139.371	3608.99		2.55183
-38.8592	1067.14		2.55094
-3696.2	1095.05		2.5505
-968.579	318.254		2.54952
-2093.01	1160.36		2.54736
1574.18	1506.8		2.54561
-1816	-824.828		2.54158
-1915.42	1255.87		2.54118
1135.69	2751.43		2.5369
-827.542	3554.82		2.53582
-2632.05	382.077		2.53523
365.154	1970.38		2.53452
-3469.29	786.002		2.53381
140.157	-717.755		2.5332
-1496.45	1693.86		2.53312
1884.59	1849.78		2.53158
-1171.92	487.865		2.53145
-226.273	716.286		2.52978
-2416.07	414.754		2.52718
-159.706	1064.01		2.52037
-2691.6	2081.54		2.51841
-846.852	1258.09		2.51722
-41.1364	-1901.56		2.51384
-2027.3	-124.915		2.51159
-1452.44	1707.65		2.51143
-2800.06	769.95		2.51051
712.196	4254.08		2.50669
-2224.83	2765.27		2.50354
-2493.69	-636.73		2.50219
-2991.22	697.126		2.49807
-3540.12	1256.87		2.49764
169.466	-326.826		2.49694
-2457.9	476.113		2.49604
-523.32	1394.04		2.4959
1121.8	-160.004		2.49583
-1019.12	803.841		2.49375
-3007.32	501.853		2.49245
-163.962	1588.63		2.48828
1219.18	946.237		2.4879
-3217.02	1666.85		2.48354
2141.56	654.613		2.48139
-1433.45	1797.58		2.48105
533.462	-1360.37		2.47719
-1725.54	1255.07		2.47583
2427.98	2237.05		2.4757
-2307.39	441.108		2.47386
910.354	2336.21		2.47291
-3118.43	789.406		2.47129
-846.365	2456.41		2.47073
-2062.51	1424.37		2.47054
-1467.62	-951.558		2.46947
-3383.74	471.138		2.4686
-992.512	62.3482		2.46842
2609.47	2591.28		2.46745
-258.245	-1106.3		2.4622
-491.015	3103.11		2.4594
-1359.76	484.179		2.45868
729.033	3858.47		2.45778
-571.866	3468.94		2.4566
-213.68	-399.614		2.45552
-2426.24	1104.62		2.45236
-2437.86	-679.131		2.4518
-2592.49	2358.81		2.4504
-1847.37	2441.2		2.44588
-2741.46	-353.7		2.44541
1387.28	3718.45		2.4437
-955.041	-113.674		2.44115
-92.1475	2354.58		2.44092
-2932.06	2508.38		2.43153
-512.244	314.172		2.43145
-3283.32	19.5688		2.43113
-2741.74	2807.26		2.42986
766.389	1331.66		2.4282
-2697.32	-308.675		2.42761
-1350.11	1009.34		2.42744
64.1394	3044.54		2.42609
-2088.47	1216.84		2.42364
9.46097	-1940.1		2.42351
-1745.06	-256.565		2.42049
-2210.13	-466.608		2.41958
-1597.1	1664.16		2.41737
-2018.51	-461.756		2.41371
-3661.89	1227.59		2.41315
-2745.82	-530.394		2.40967
-1553.95	1736.57		2.40863
4172.52	3692.01		2.40822
-1275.05	-252.584		2.4076
-1986.3	8.84268		2.40728
-1827.75	-481.412		2.4069
-1997.35	-553.895		2.40541
443.438	-1084.5		2.40429
255.572	2436.69		2.40328
-505.755	-1900.32		2.40213
-2449.41	2845.32		2.40143
-1497.46	1421.92		2.40132
-2087	-568.24		2.40123
-2537.12	-472.647		2.3997
-3198.55	165.037		2.3994
764.685	2644.97		2.39836
-2813.02	-4.56647		2.39524
-139.697	-894.418		2.39523
-3218.7	1184.79		2.39515
-885.184	575.459		2.39251
-2785.97	-317.745		2.39145
-3595.27	722.467		2.38961
-3570.24	1326.31		2.38292
1225.79	2596.6		2.38142
-3214.93	1387.16		2.37842
-1989.45	247.832		2.377
1060.83	2763.17		2.37359
857.85	1689.64		2.37082
-3452.74	1777.4		2.3666
-1769.59	1606.05		2.36645
-43.6279	2589.24		2.36072
1272.62	2557.77		2.35777
-1870.56	1754.68		2.3543
-2045.87	-648.34		2.35253
-2241.91	-773.134		2.35218
-319.325	1110.06		2.35189
-2228.91	-216.711		2.35121
790.102	2353.89		2.34857
-3441.08	1357.17		2.34408
-1384.67	158.659		2.34233
1590.35	1554.1		2.34037
-3377.32	598.502		2.33709
3150.07	2408.18		2.33262
-2113.19	1556.57		2.33211
223.706	-949.73		2.32879
-2081.42	-483.927		2.32719
-1592.59	2616.49		2.32683
-3228.21	1817.39		2.32625
-1048.25	3099.07		2.32608
-1549.24	486.568		2.32337
-3507.42	248.887		2.32309
-1307.3	183.052		2.31811
-994.382	-1340.51		2.31395
17.9205	-1531.23		2.31207
-3600.46	1158.59		2.30552
-2500.8	3055.59		2.30492
-1451.66	1307.39		2.30204
-3577.24	416.073		2.30076
-392.718	1160.05		2.29838
-2924.67	-505.81		2.29748
-1405.29	2611.93		2.29637
-3129.93	1886.39		2.29371
-196.127	2736.82		2.2926
-3068.15	1184.38		2.29119
-3025.78	2143.02		2.28766
-2884.2	1215.72		2.28762
-853.966	-1824.62		2.28703
-557.381	-112.497		2.28679
-514.077	-744.866		2.28642
1758.07	1684.6		2.28595
1107.08	874.219		2.28417
-2620.67	-660.951		2.28183
-1041.25	-788.112		2.28122
-2741.51	2131.31		2.27849
-777.896	1138.41		2.27815
-1469.21	-251.8		2.27711
507.533	-950.97		2.27629
-1984.1	1443.43		2.27605
-836.755	1063.17		2.27552
736.06	-1339.15		2.27335
-3184.96	1871.12		2.26823
-2050.55	-287.187		2.2677
-3307.53	1633.1		2.2676
-230.795	-1750.7		2.26714
-659.854	885.014		2.26235
1359.6	3125.93		2.25963
-1197.94	1916.62		2.25242
-1726.39	-207.521		2.25096
-2615.82	511.714		2.24506
-2709.78	2243.37		2.24236
-1937.94	-880.632		2.24169
-2919.21	577.607		2.24025
-2640.84	804.59		2.23843
-2106.18	2334.54		2.23799
-2221.99	1833.11		2.23763
-957.685	-1716.01		2.23666
-519.163	-599.058		2.23141
-2103.29	-615.038		2.22843
-1908.72	2048.86		2.2267
-191.07	-1985.6		2.22616
-167.042	-1029.3		2.22521
-149.62	-1934.77		2.22255
-577.826	-1726.3		2.22242
-1270.8	-53.5314		2.22198
-2830.79	2058.56		2.21952
-1942.12	-467.662		2.21941
-322.33	120.28		2.21734
-1893.63	1530.51		2.21678
-1385.21	-202.936		2.21663
-638.882	1561.7		2.21512
-3734.95	1191.73		2.2103
-42.1478	1885.12		2.20749
-777.738	1774.96		2.20679
-857.325	-626.473		2.20497
-196.312	-2027.85		2.20353
-3490.39	387.5		2.20247
-1729.07	-355.162		2.20178
-2030.19	1277.53		2.20081
43.4132	1031.1		2.2003
4129.46	3605.06		2.19728
-3097.88	1814.14		2.19687
-1222.97	1297.6		2.19556
-17.7213	3011.15		2.19555
[truncated: 2,939 more rows]

## Sheet: Figure 6c2
-[Y1]	X1	abs([Contraction time (s)])	Frequency (autocorr. of peaks) (Hz)
3197.25	2034.26		3.39062
890.88	-1666.58		3.38798
865.112	-1725.42		3.21341
723.816	-1625.39		3.18378
829.016	-1697.89		3.05921
736.06	-1339.15		3.02143
632.824	-1435.56		3.00746
795.458	-1600.75		2.98795
758.077	-1767.43		2.97006
134.201	-1639.84		2.94161
1709.07	-291.291		2.9375
1039.47	-1286.84		2.9375
859.617	-1539.95		2.9375
2616.74	1158.52		2.93035
1255.88	161.778		2.92778
677.24	-1692.23		2.91765
3152.69	1994.06		2.91724
1176.75	315.987		2.90123
944.688	-1330.05		2.89726
2034.29	-271.673		2.89119
253.86	-1831.9		2.8882
1987.65	53.0935		2.83537
829.159	-1633.16		2.83429
3484.95	2563.95		2.81818
908.926	-1569.42		2.8012
2333.64	556.344		2.8
624.56	-1772.57		2.79
993.926	-1351.63		2.78652
1398.99	1226.74		2.76027
2391.11	589.356		2.72195
917.32	-1529.14		2.69427
728.827	-1686.6		2.68108
1689.13	577.885		2.67626
313.013	-1267.34		2.64634
646.564	-1303.55		2.64634
-30.9079	-1824.45		2.62712
-94.098	-1912.08		2.61688
990.983	-877.874		2.58333
728.73	-1468.64		2.52717
586.484	-1572.2		2.52717
600.42	-1524.23		2.49425
3490.12	2490.21		2.49007
3812.13	2982.89		2.4593
1417	844.274		2.45732
220.262	-1882.51		2.44242
533.462	-1360.37		2.44156
3203.78	2104.29		2.42188
517.55	-1254.5		2.41844
497.815	-1614.36		2.39779
619.724	-1134.03		2.35443
-277.284	-2027.45		2.35443
2080.89	-317.506		2.31609
193.499	-1348.63		2.30579
2588.79	959.335		2.2963
1244.52	-1199.04		2.2963
-230.267	-1835.28		2.2963
2482.16	1039.69		2.28977
1901.88	299.57		2.28977
1961.75	90.054		2.28977
2135.1	521.02		2.28859
9.46097	-1940.1		2.28859
777.558	1795.55		2.28221
358.384	-1702.11		2.27941
2201.51	2812.9		2.27684
3061.01	1963.52		2.27684
2141.56	654.613		2.27684
2192.91	-312.598		2.27684
81.7402	-761.575		2.27684
1248	-1156.23		2.27684
-346.445	-1923.54		2.27684
1191.44	-1064.95		2.27523
2077.45	-515.48		2.27333
2293.6	1518.05		2.27225
1485.99	1216.15		2.27225
955.112	-574.396		2.27225
1954.75	2963.85		2.26829
1344.06	2003.18		2.26829
1381.22	1875.79		2.26829
1166.05	875.085		2.26829
2232.2	647.626		2.26829
2319.51	647.598		2.26829
1874.96	363.696		2.26829
532.614	295.91		2.26829
1378.71	278.641		2.26829
1828.72	-494.672		2.26829
151.884	-759.675		2.26829
982.792	-962.427		2.26829
532.403	-994.466		2.26829
98.2508	-1048.35		2.26829
270.026	-1099.15		2.26829
267.346	-1180.79		2.26829
-22.6326	-1755.38		2.26829
309.569	-1641.67		2.26506
4291.07	4363.52		2.26404
2225.33	3619.94		2.26404
1052.57	1770.12		2.26404
1395.33	621.846		2.26404
1549.05	538.583		2.26404
152.133	-387.665		2.26404
2214.51	-455.056		2.26404
2243.33	-487.457		2.26404
120.208	-1496.18		2.26404
257.998	-1778.11		2.26404
-191.07	-1985.6		2.26404
-196.312	-2027.85		2.26404
2903.98	2004.23		2.26277
1201.03	1526		2.26277
1501	548.851		2.26277
1015.98	-604.692		2.26277
1182.03	-1215.88		2.26277
482.598	-1356.06		2.26277
239.325	-1393.37		2.26277
3879.25	3592.76		2.26042
2927.39	1663.93		2.26042
2112.5	112.626		2.26042
2153.32	-403.559		2.26042
2263.64	-425.165		2.26042
1176.27	-745.509		2.26042
774.329	-1041.8		2.26042
471.95	-1418.91		2.26042
-69.4571	-1642.62		2.26042
45.9214	-1896.56		2.25828
-149.62	-1934.77		2.25828
2135.79	-633.217		2.25728
1625.37	2573.96		2.25455
2849.63	1687.34		2.25455
1738.11	1561.44		2.25455
1587.1	616.449		2.25455
1871.83	233.829		2.25455
1777.95	84.7464		2.25455
2009.67	-234.089		2.25455
2187.59	-257.87		2.25455
1637.07	-373.358		2.25455
318.006	-1084.72		2.25455
436.922	-1227.12		2.25455
644.499	-1598.34		2.25455
-62.636	-1792.07		2.25455
-187.113	-1835.84		2.25455
2759.21	2537.24		2.2514
847.399	79.4267		2.2514
1585.09	-531.853		2.2514
1568.96	-773.007		2.2514
404.845	-1625.96		2.2514
-420.351	-1997.72		2.2514
1077.63	-1342.25		2.25
2284.61	-472.856		2.2487
2521.23	882.386		2.24638
630.394	-1484.74		2.24638
6.51047	-1687.03		2.24638
1496.12	1301.7		2.24342
3968.86	3652.78		2.24096
2612.8	1016.25		2.24096
1216.02	476.943		2.24096
1593.13	359.635		2.24096
2190.41	-356.653		2.24096
650.395	-1533.99		2.24096
-41.1364	-1901.56		2.24096
1164.9	-956.428		2.23889
-403.388	-1897.12		2.23889
65.251	-1812.84		2.23423
1613.15	-894.88		2.23022
46.1658	-1660.1		2.23022
183.982	-651.411		2.22876
167.598	-1550.97		2.22876
439.56	-1680.6		2.22754
246.611	-1570.94		2.22652
2193.25	-497.148		2.22564
-260.12	-1625.78		2.21429
2715.55	1361.01		2.21176
-219.436	-1904.54		2.15823
2032.29	-581.703		2.14362
22.8831	-985.354		2.14362
-3.64602	-1595.59		2.13228
1224.43	-967.402		2.13125
1317.04	-667.827		2.12105
139.943	-917.695		2.10995
910.354	2336.21		2.10884
17.9205	-1531.23		2.09896
117.85	-1758.78		2.09202
169.466	-326.826		2.08054
-265.11	-1720.73		2.08054
1436.26	1091.17		2.07927
1768.07	-94.3891		2.07927
571.83	-1257.16		2.07927
1312.84	778.535		2.07821
757.117	-1185.31		2.07821
483.282	-423.682		2.06667
140.157	-717.755		2.06667
507.533	-950.97		2.06667
391.93	-1329.89		2.06667
231.46	-1639.44		2.06667
-585.353	-1879.72		2.06667
1287.4	-1117.44		2.05298
79.9869	-660.277		2.04396
-409.697	-1852.31		2.04396
791.399	-746.398		2.04348
2565.54	1098.29		2.04192
1862.16	1729.87		2.0365
2077.05	543.882		2.0365
2892.9	1808.51		2.02976
147.449	-1682.89		2.02976
1678.6	-436.983		2.02174
-490.437	-1950.71		2.02174
-356.004	-920.202		2.01081
2993.08	2136.41		2.0061
3085.21	2002.69		1.99394
1107.08	874.219		1.99083
1489.34	-99.7849		1.99083
1199.34	-228.137		1.98256
571.96	903.626		1.97895
3201.47	3081.69		1.97549
133.414	-815.98		1.97549
1068.58	-682.84		1.97273
2555.41	1027.91		1.97006
2025.37	-191.654		1.97006
3104.38	2185.26		1.96859
307.646	-1318.1		1.96859
-230.795	-1750.7		1.96859
1686.89	171.8		1.96825
2243.07	-325.805		1.96825
2192.62	-593.429		1.96479
1317.8	1226.28		1.95833
1693.29	805.599		1.95789
-547.422	-707.963		1.95789
544.561	-575.422		1.95631
443.438	-1084.5		1.95631
-594.834	-1625.66		1.94969
1105.4	-1155.27		1.94764
2290.39	806.613		1.9375
-505.755	-1900.32		1.9375
3595.76	4661.59		1.93151
-94.9372	-200.834		1.92823
2604.33	1066.44		1.91573
-217.347	-1537.12		1.89796
-140.045	-1597.38		1.89796
106.05	603.068		1.89516
1913.05	1651.56		1.8908
-825.117	-1870.38		1.89024
675.022	-777.004		1.88398
423.554	985.102		1.87879
1431.8	-297.515		1.87879
-16.4796	-1362.59		1.87879
-772.716	-1576.93		1.87879
3202.75	2170.59		1.87363
1320.1	-125.507		1.87248
-853.966	-1824.62		1.87248
1162.62	-515.137		1.86747
-694.969	-1816.08		1.86466
-221.358	-920.048		1.86339
649.891	392.69		1.85629
-577.826	-1726.3		1.85629
-265.837	-1568.36		1.84768
1121.8	-160.004		1.84524
1454.29	-173.682		1.83898
-1068.98	-1766.42		1.83333
1981.64	626.857		1.82353
-987.63	-1788.82		1.82353
-258.245	-1106.3		1.81287
2274.27	-380.516		1.81022
-780.281	-808.327		1.81022
-444.469	-1301.91		1.81022
-967.136	-1660.47		1.79474
1150.46	2394.91		1.79191
-519.163	-599.058		1.78161
-350.679	-619.07		1.78161
403.182	-998.2		1.76582
-213.68	-399.614		1.75472
2170.58	42.3861		1.74157
-1387.05	-1626.67		1.73832
-1164.64	-1030.11		1.73292
-957.685	-1716.01		1.73292
-1593.4	1175.25		1.73184
128.725	-1253.54		1.73184
3722.6	2928.99		1.73096
1541.48	2475.9		1.72222
1539.92	190.597		1.72222
-178.25	-1096.86		1.72222
-1071.47	-1660.45		1.72222
-1034.15	-1305.19		1.71357
660.317	1620.77		1.71271
-1284.84	-1696.52		1.71271
223.706	-949.73		1.70866
29.561	-495.126		1.7033
-994.382	-1340.51		1.7033
1650.97	2468.8		1.70122
1835.58	200.292		1.70122
-480.91	-1131.77		1.70122
-599.312	-420.124		1.69863
-553.109	-804.991		1.69399
1707.4	2667.65		1.69091
1174.02	2170.72		1.69091
-846.852	1258.09		1.69091
1840.02	725.425		1.69091
1202.95	555.837		1.69091
1406.76	426.797		1.69091
502.202	-674.183		1.69091
-1287.64	-1636.62		1.69091
-1350.21	-1472.58		1.68707
-311.525	-293.518		1.68478
-416.611	-981.153		1.68478
-861.977	-1103.84		1.68478
1126.7	1528.43		1.68217
-143.363	-560.961		1.68217
-266.045	-489.69		1.67568
1712.95	-35.5138		1.66071
-1857.44	-1189.33		1.66071
1011.86	2223		1.65775
-45.6792	-924.862		1.65333
1676.19	2801.89		1.64238
1477.71	429.088		1.64118
3259.72	2269.75		1.63194
2744.51	1888.21		1.63194
128.801	1575.17		1.63158
612.174	846.231		1.62304
-167.042	-1029.3		1.62092
-1319.21	-1552.74		1.62092
-1701.36	-1278.67		1.60741
2592.92	1717.11		1.60345
-820.881	-391.429		1.60345
-908.849	-1041.34		1.59559
1342.86	29.0958		1.58974
3458.61	3392.8		1.58163
3137.69	2218.69		1.57627
-310.682	237.166		1.57627
-1400.78	-1185.27		1.57627
-637.147	-852.19		1.56667
-1420.51	-880.027		1.56303
-654.927	-224.738		1.56115
-857.325	-626.473		1.55
-1305.14	-1450.64		1.55
-1444.37	-1501.12		1.55
3111.86	2335.95		1.54144
4319.61	4393.05		1.53719
3206.56	2423.35		1.53086
362.916	398.78		1.52817
-822.197	-532.605		1.52459
3257.49	2428.49		1.5163
1368.77	2401.45		1.5163
3988.76	4744.56		1.5122
4295.42	4174.96		1.5122
2668.9	1815.71		1.5122
2054.56	1290.42		1.5122
901.112	257.622		1.5122
-322.33	120.28		1.5122
-557.381	-112.497		1.5122
-676.686	-133.941		1.5122
-1028.49	-523.482		1.5122
-1880.64	-1299.93		1.5122
206.354	701.823		1.50802
3728.45	3175.39		1.50303
686.923	2093.63		1.50303
-38.8592	1067.14		1.50303
1378.82	781.432		1.50303
-1815.87	-929.948		1.50303
-1490.33	-859.348		1.5
2006.19	113.325		1.49682
1579	3063.53		1.49655
1696.56	848.102		1.49198
1687.46	1287.64		1.48734
1409.73	2463.32		1.48503
1502.62	1610.29		1.47619
-1274.13	-1387.55		1.46875
2202.21	3574.37		1.46842
-94.0042	-645.749		1.46842
-295.556	-625.42		1.46226
-782.841	-873.718		1.46073
-824.62	-915.894		1.46073
1935.02	2376.83		1.45882
2539.71	1914.48		1.45882
-675.178	-76.7332		1.45638
644.674	1736.58		1.45312
1489.2	899.545		1.45312
-1218.89	-624.845		1.45312
3270.02	2480.84		1.45029
-1467.62	-951.558		1.4486
-1041.25	-788.112		1.44667
-1691.25	-1075.4		1.44667
-1186.52	-839.906		1.44186
2166.8	923.524		1.43814
1148.66	536.881		1.43814
4122.03	3851.72		1.43519
1733.54	2255.51		1.43519
1346.87	605.137		1.43519
419.495	1396.16		1.43353
714.363	543.177		1.43353
-917.001	-459.47		1.42763
-687.546	-884.862		1.41985
-1904.01	-995.079		1.41985
-1062.37	-299.337		1.4183
-1937.94	-880.632		1.4183
2455.29	3302.54		1.41714
2127.79	3680.82		1.40909
956.57	1436.44		1.40909
-2318.99	-720.265		1.40909
-702.711	-919.492		1.40909
662.235	708.982		1.40113
-1698.44	-857.628		1.3964
99.1993	279.544		1.39326
-169.169	-744.955		1.38806
1947.9	155.13		1.38547
-2022.3	-791.931		1.38393
-669.249	126.954		1.38235
1601.03	3093.17		1.38217
-506.155	59.3518		1.38217
4008.72	3312.15		1.36264
482.479	1338.98		1.35766
-1015.65	-88.3904		1.35766
1272.62	2557.77		1.35625
2028.47	2235.47		1.35519
3931.97	3202.45		1.34783
-2776.44	-644.822		1.34783
-2241.91	-773.134		1.34054
-212.141	1060.56		1.33813
1290.81	469.775		1.33129
1326.3	2896.21		1.32317
1135.69	2751.43		1.32317
1882.35	1308.2		1.32317
-515.889	816.682		1.32317
-1019.99	-355.626		1.31915
-2672.08	-736.764		1.31915
-2172.76	-754.593		1.31915
1106.04	3267.15		1.31515
1241.93	2757.46		1.31515
-92.1475	2354.58		1.31515
426.429	1557.26		1.31515
1858.53	1473.42		1.31515
1124.36	658.337		1.31515
463.221	267.98		1.31515
-84.011	-141.571		1.31515
-1827.75	-481.412		1.31515
-1311.45	-582.164		1.31515
-1816	-824.828		1.31515
1843.18	1582.52		1.31217
651.075	122.963		1.31217
-1093.94	-342.054		1.30986
365.154	1970.38		1.30723
1726.76	1045.24		1.30556
1604.45	720.898		1.30556
-538.489	657.121		1.30556
1037.48	2432.39		1.30252
4129.46	3605.06		1.2994
3218.56	3006.76		1.2994
-2045.87	-648.34		1.2994
4357	4314.78		1.29843
1753.88	3576.32		1.29843
161.455	-474.283		1.29843
-1572.6	-637.909		1.29167
790.102	2353.89		1.28402
-26.7445	155.15		1.28276
592.772	394.095		1.27891
-977.868	213.384		1.27647
-81.4049	-587.456		1.27647
-2402.6	-791.866		1.27647
-2376.35	-844.335		1.27647
1754.58	3262.52		1.26531
-1778.46	-801.247		1.26531
-594.88	-101.373		1.25676
-1270.8	-53.5314		1.25434
2107.26	2819.34		1.24832
3129.04	2476.98		1.24713
-2417.93	-598.992		1.24713
-1295.33	381.342		1.24
893.016	1450.43		1.23179
-11.5014	571.834		1.23179
702.733	-404.571		1.23179
-1473.78	-162.381		1.22772
1700.6	934.646		1.22368
-1167.42	-338.308		1.22368
1271.82	722.108		1.2191
1663.04	1007.41		1.21569
-514.077	-744.866		1.21569
683.068	3882.18		1.21229
2643.51	2353.75		1.21134
503.181	1153.5		1.21094
-731.761	-181.043		1.21094
1485.81	3186.59		1.20779
764.078	610.161		1.2
-955.041	-113.674		1.2
1720.02	3127.85		1.19231
1776.28	2037.21		1.19231
2080.81	1769.29		1.19231
-163.962	1588.63		1.19231
-1239.7	88.0115		1.19231
-588.978	-147.331		1.19231
-1701.21	-386.475		1.19231
-2580.43	-633.106		1.19231
1932.14	272.253		1.18579
1318.73	2245.93		1.18471
1750.48	1890.97		1.18321
1588.64	228.878		1.18321
-90.6937	-101.076		1.18321
3541.34	2805.08		1.17722
-179.547	506.142		1.17722
-786.889	-67.4751		1.16981
2325.33	3543.3		1.16667
4141.1	4071.91		1.16541
3134.34	2652.89		1.16541
4048.3	4013.81		1.1625
2207.64	3864.75		1.1625
3234.24	3144.73		1.1625
-2120.33	-374.132		1.1625
-1862.17	-601.174		1.1625
-615.575	556.944		1.16043
73.783	1276.39		1.15888
2783.28	2802.53		1.15672
3475.68	2767.82		1.15672
756.238	1935.12		1.15672
-2761.62	-452.899		1.15672
4250.46	4379.4		1.15528
1052.66	3808.36		1.15528
3211.65	2465.76		1.15528
298.58	2064.98		1.15528
1254.46	2015.72		1.15528
868.627	539.959		1.15528
1781.83	-42.9153		1.15528
-2602.54	-275.645		1.15528
-2347.9	-559.679		1.15528
1342.91	736.658		1.15426
3136.98	4209.44		1.14815
2390.21	4095.19		1.14815
3139.21	3045.73		1.14815
1397.56	2716.76		1.14815
2963.34	2711.64		1.14815
2835.34	2497.03		1.14815
1463.82	2448.22		1.14815
1574.18	1506.8		1.14815
2314.87	1463.12		1.14815
-1135.87	1371.29		1.14815
-392.718	1160.05		1.14815
-117.023	1078.29		1.14815
588.498	949.671		1.14815
-1453.4	779.378		1.14815
1850.11	643.907		1.14815
414.968	199.035		1.14815
-51.5596	76.6716		1.14815
-1301.29	-367.967		1.14815
-2018.51	-461.756		1.14815
-1196.42	-473.271		1.14815
-153.811	-850.814		1.14815
4026.17	3484.97		1.14211
182.201	544.686		1.14211
1621.16	465.527		1.14211
-1421.19	360.007		1.14211
2175.41	3757.89		1.1411
3966	3756.87		1.1411
4104.83	3493.56		1.1411
1511.05	3438.92		1.1411
1564.74	3434.04		1.1411
1880.82	3389.05		1.1411
1813.6	3141.38		1.1411
1494.7	2873.01		1.1411
2691.87	2705.31		1.1411
3419.68	2702.64		1.1411
382.449	2017.51		1.1411
1381.23	1947.62		1.1411
1662.84	1775.6		1.1411
1071.29	1396.62		1.1411
-727.61	545.184		1.1411
1766.65	440.35		1.1411
702.252	415.816		1.1411
1443.26	239.994		1.1411
-726.866	216.662		1.1411
-698.165	-34.5738		1.1411
-873.83	-196.71		1.1411
-1523.93	-401.543		1.1411
-1700.17	-576.953		1.1411
-2578.54	-741.557		1.1411
3933.41	3718.59		1.13971
3222.34	3326.97		1.13971
1745	1293.4		1.13971
929.918	989.99		1.13971
-223.092	480.155		1.13971
1611.22	267.176		1.13971
-977.748	-291.087		1.13971
-2924.67	-505.81		1.13971
-2437.86	-679.131		1.13971
3948.35	3277.93		1.13761
3882.79	3264.44		1.13761
2005.18	1909.59		1.13761
2295.03	1603.81		1.13761
2128.94	1353.31		1.13761
1014.4	1283.15		1.13761
-664.642	406.163		1.13761
482.681	107.777		1.13761
320.958	-173.143		1.13761
3994.34	3575.3		1.13613
1614.83	3410.66		1.13613
1755.34	3355.05		1.13613
1377.12	3033.09		1.13613
3108.82	2263.32		1.13613
-48.0659	2016		1.13613
467.621	1643.06		1.13613
1112.85	1486.57		1.13613
1746.62	1409.41		1.13613
2001.67	1113.17		1.13613
-2312.47	809.149		1.13613
148.718	510.883		1.13613
1693.44	508.257		1.13613
1175.76	498.572		1.13613
1582.24	495.157		1.13613
-174.007	415.956		1.13613
1645.65	345.82		1.13613
-1036.3	229.099		1.13613
-924.284	197.125		1.13613
1919.81	4169.77		1.13415
3006.44	4123.89		1.13415
2557.84	4085.07		1.13415
3712.96	3757.89		1.13415
2077.93	3691.57		1.13415
2022.51	3681.5		1.13415
2331.13	3679.84		1.13415
2025.34	3637.97		1.13415
1909.58	3583.1		1.13415
3947.24	3571.91		1.13415
1700.94	3565.77		1.13415
1602.41	3328.8		1.13415
2051.3	3328.1		1.13415
3855.05	3190.07		1.13415
1920.89	3168.69		1.13415
1489.59	3108.45		1.13415
1436.73	3108.2		1.13415
1570.1	3003.25		1.13415
1634	2986.67		1.13415
927.702	2941.39		1.13415
1055.34	2880.83		1.13415
1315.16	2839.54		1.13415
3153.38	2837.13		1.13415
1060.83	2763.17		1.13415
2195.69	2761.95		1.13415
-196.127	2736.82		1.13415
1290.11	2657.09		1.13415
2829.81	2613.23		1.13415
1578.58	2604.59		1.13415
1417.71	2554.91		1.13415
822.276	2489.22		1.13415
3073.49	2452.3		1.13415
2994.64	2433.21		1.13415
2152.82	2257.69		1.13415
746.638	2225.08		1.13415
1472.12	2178.53		1.13415
812.016	2151.45		1.13415
2463.25	2048.77		1.13415
-155.215	2044.84		1.13415
2811.48	2036.73		1.13415
2721.08	2020.98		1.13415
1846.83	2010.25		1.13415
2189.51	1915.32		1.13415
1958.27	1911.12		1.13415
1878.4	1905.35		1.13415
1677.37	1868.61		1.13415
284.145	1839.07		1.13415
2243.85	1811.05		1.13415
1152.94	1808.44		1.13415
1930.03	1802.23		1.13415
833.586	1766.71		1.13415
2308.24	1718.53		1.13415
2015.9	1651.51		1.13415
1842.6	1634.46		1.13415
1319.48	1613.61		1.13415
2503.41	1566.23		1.13415
250.138	1561.14		1.13415
1549.59	1559.36		1.13415
340.839	1530.8		1.13415
534.481	1422.71		1.13415
2489.65	1416.87		1.13415
947.487	1383.65		1.13415
2076.03	1337.45		1.13415
766.389	1331.66		1.13415
1590.86	1310.1		1.13415
1206.04	1290.17		1.13415
1739.17	1187.56		1.13415
-18.5877	1164.23		1.13415
1064.11	1087.83		1.13415
2051.07	1079.37		1.13415
1390.61	1063.1		1.13415
-402.806	1051.08		1.13415
391.861	1039.48		1.13415
1942.68	1031.93		1.13415
-1102.03	970.607		1.13415
1760.43	949.356		1.13415
745.918	945.429		1.13415
-1182.01	932.456		1.13415
-595.113	864.511		1.13415
776.962	765.7		1.13415
1436.23	729.51		1.13415
29.5578	717.523		1.13415
-226.273	716.286		1.13415
729.132	714.53		1.13415
2091.83	695.943		1.13415
2022	693.743		1.13415
1960.75	691.441		1.13415
1170.77	582.258		1.13415
323.782	566.381		1.13415
1978.24	521.411		1.13415
1893.34	513.691		1.13415
863.465	496.081		1.13415
-1681.21	454.966		1.13415
-555.47	402.739		1.13415
-1251.6	392.236		1.13415
1436.45	391.273		1.13415
-946.419	364.935		1.13415
2067.47	363.028		1.13415
-1556.61	339.02		1.13415
593.015	327.994		1.13415
-892.101	327.571		1.13415
1831.87	319.638		1.13415
-968.579	318.254		1.13415
-187.509	300.31		1.13415
1779.29	292.312		1.13415
-1185.33	253.124		1.13415
-1059.34	156.578		1.13415
1411.19	143.228		1.13415
-279.364	112.734		1.13415
1078.61	89.9291		1.13415
-2040.08	69.8149		1.13415
-1948.65	51.1693		1.13415
-816.836	45.83		1.13415
754.94	21.2242		1.13415
288.195	-17.2211		1.13415
-1025.67	-18.7928		1.13415
1220.36	-40.2004		1.13415
-156.24	-63.8851		1.13415
-488.392	-141.499		1.13415
674.73	-172.831		1.13415
-159.615	-173.977		1.13415
-673.61	-175.256		1.13415
-1385.21	-202.936		1.13415
-1188.02	-229.314		1.13415
-1075.27	-243.538		1.13415
-1115.44	-275.318		1.13415
-1247.18	-357.421		1.13415
-1784.16	-389.67		1.13415
-2210.13	-466.608		1.13415
-1518.24	-482.281		1.13415
-2507.65	-532.108		1.13415
-1105.69	-550.045		1.13415
-2538.05	-688.262		1.13415
560.731	-130.358		1.13253
2171.49	3901.24		1.13139
1984.54	3788.75		1.13139
2122.04	3780.71		1.13139
1995.81	3512.21		1.13139
3243.88	3238.83		1.13139
1643.75	3104.09		1.13139
3015.13	3076.98		1.13139
3669.08	3037.85		1.13139
2665.26	2979.67		1.13139
1454.86	2934.62		1.13139
979.225	2723.55		1.13139
3041.5	2709.08		1.13139
1423.35	2635.1		1.13139
1349.81	2538.72		1.13139
846.78	2389.53		1.13139
2897.03	2322.03		1.13139
188.352	2203.79		1.13139
758.103	2120.5		1.13139
412.855	2100.81		1.13139
2344.57	1944.35		1.13139
407.531	1922.83		1.13139
1884.59	1849.78		1.13139
2098.95	1810.7		1.13139
578.123	1797.03		1.13139
1631.73	1716.54		1.13139
2638.34	1688.7		1.13139
2094.75	1625.57		1.13139
1618.78	1495.83		1.13139
1586.13	1427.55		1.13139
1312.14	1049.6		1.13139
21.0912	814.846		1.13139
-263.68	803.082		1.13139
-681.202	696.242		1.13139
164.852	633.675		1.13139
1917.33	370.765		1.13139
201.208	331.196		1.13139
436.122	330.073		1.13139
39.8882	228.608		1.13139
-1307.3	183.052		1.13139
-773.931	128.895		1.13139
-354.056	75.3449		1.13139
1930.45	71.2		1.13139
-1291.3	51.3868		1.13139
-1060.4	43.4347		1.13139
1646.16	42.5476		1.13139
1783.97	38.3807		1.13139
-855.394	-36.4148		1.13139
-404.475	-90.5248		1.13139
-644.216	-123.214		1.13139
-701.158	-220.464		1.13139
-760.958	-291.976		1.13139
-2785.97	-317.745		1.13139
-1988.38	-602.499		1.13139
1907.94	3702.97		1.13021
994.05	3696.14		1.13021
1701.88	3418.62		1.13021
1664.96	3277.26		1.13021
1132.01	3144.19		1.13021
3209.44	2953.84		1.13021
646.966	2324.43		1.13021
2594.71	2194.1		1.13021
1626.87	1849.89		1.13021
1977.59	1846.68		1.13021
1451.15	1517.05		1.13021
1001.82	1404.86		1.13021
1147.36	1258.16		1.13021
1858.54	1154.05		1.13021
208.07	1046.13		1.13021
1890.67	851.958		1.13021
171.407	785.423		1.13021
-86.0181	655.515		1.13021
1249.89	653.837		1.13021
1411.18	496.917		1.13021
1536.71	465.665		1.13021
803.206	449.681		1.13021
1674	403.509		1.13021
-292.55	380.234		1.13021
-512.244	314.172		1.13021
-749.643	71.2356		1.13021
557.218	-81.6076		1.13021
-194.587	-237.313		1.13021
-1230.19	-289.169		1.13021
-1882.14	-552.122		1.13021
-1997.35	-553.895		1.13021
-2231.23	-587.013		1.13021
3823.59	4855.66		1.12727
4226.38	4426.7		1.12727
3211.06	4378.46		1.12727
3358.92	4340.67		1.12727
4249.89	4224.05		1.12727
1104.48	4140.31		1.12727
2825.77	4092.93		1.12727
2402.37	4025.06		1.12727
2334.78	4005.04		1.12727
2221.96	3989.87		1.12727
2330.88	3940.15		1.12727
4141.08	3907		1.12727
2085.57	3828.75		1.12727
3978.81	3811.02		1.12727
2080.29	3745.16		1.12727
1841.97	3645.7		1.12727
4030.02	3634.97		1.12727
3451.14	3620.47		1.12727
581.143	3585.38		1.12727
2453.59	3454.18		1.12727
3651.25	3207.58		1.12727
1576.47	3149.82		1.12727
3692.77	2982.14		1.12727
2839.73	2832.37		1.12727
1348.4	2705.75		1.12727
2722.05	2604.34		1.12727
1225.79	2596.6		1.12727
2260.58	2595.56		1.12727
631.902	2545.08		1.12727
3184.9	2380.36		1.12727
1025.42	2363.35		1.12727
871.781	2341.43		1.12727
1449.49	2326.89		1.12727
624.348	2287.91		1.12727
1196.72	2247.84		1.12727
-155.415	2220.62		1.12727
2997.33	2191.56		1.12727
2855.49	2171.28		1.12727
2209.26	2058.63		1.12727
1189.42	2025.86		1.12727
2600.73	1949.44		1.12727
2295.28	1938.48		1.12727
1706.81	1895.86		1.12727
2176.79	1772.67		1.12727
1793.13	1746.65		1.12727
2470.92	1743.69		1.12727
2058.33	1724.71		1.12727
1557.7	1714.53		1.12727
2146.29	1545.61		1.12727
-1089.97	1545.28		1.12727
1064.68	1544.71		1.12727
868.489	1514.44		1.12727
1674.94	1498.23		1.12727
2077.89	1480.68		1.12727
-482.458	1417.32		1.12727
704.936	1408.24		1.12727
1315.57	1377.28		1.12727
2329.79	1347.95		1.12727
1933.54	1322.47		1.12727
2283.25	1287.04		1.12727
-607.429	1248.73		1.12727
323.236	1235.95		1.12727
463.181	1233.45		1.12727
1964.91	1222.81		1.12727
1673.49	1216.19		1.12727
598.177	1213.39		1.12727
-189.312	1194		1.12727
1803.9	1159.2		1.12727
-113.759	1118.21		1.12727
1517.07	1112.3		1.12727
579.599	1103.38		1.12727
1771.55	1063.14		1.12727
43.4132	1031.1		1.12727
1436.54	1004.88		1.12727
1586.51	979.27		1.12727
1850.45	972.768		1.12727
2123.08	959.289		1.12727
2247.19	953.103		1.12727
1582.38	897.807		1.12727
527.652	893.185		1.12727
-1271.43	888.508		1.12727
1514.94	852.557		1.12727
1142.08	829.434		1.12727
482.648	816.827		1.12727
400.238	811.57		1.12727
-408.122	808.586		1.12727
-1019.12	803.841		1.12727
-788.341	750.48		1.12727
-270.216	743.988		1.12727
850.581	735.165		1.12727
163.405	729.624		1.12727
-922.652	728.664		1.12727
-163.952	725.725		1.12727
530.445	715.206		1.12727
798.534	713.388		1.12727
958.106	683.848		1.12727
122.475	680.708		1.12727
78.6034	670.7		1.12727
1628.01	666.431		1.12727
-866.455	620.905		1.12727
1251.22	601.689		1.12727
216.948	586.316		1.12727
-885.184	575.459		1.12727
47.7651	570.186		1.12727
487.624	564.982		1.12727
-528.652	544.671		1.12727
50.794	499.229		1.12727
1802.54	481.877		1.12727
1345.51	453.687		1.12727
-1006.03	451.247		1.12727
530.269	402.671		1.12727
-1202.19	363.635		1.12727
-742.791	361.596		1.12727
1434.1	302.16		1.12727
165.482	265.154		1.12727
-1442.07	251.652		1.12727
-1139.49	230.987		1.12727
1911.73	194.526		1.12727
-2433.84	189.481		1.12727
1758.13	184.781		1.12727
1490.39	171.634		1.12727
812.216	161.829		1.12727
-881.86	140.321		1.12727
-846.761	96.4296		1.12727
1181.19	86.9775		1.12727
1846.25	28.7905		1.12727
-1112.14	25.6317		1.12727
-125.154	-21.1716		1.12727
-343.647	-30.6697		1.12727
803.912	-37.8223		1.12727
323.662	-50.2103		1.12727
-971.877	-74.5778		1.12727
-833.543	-119.222		1.12727
604.434	-142.618		1.12727
-1098.93	-159.34		1.12727
-214.39	-183.964		1.12727
-1494.28	-193.333		1.12727
-409.788	-203.52		1.12727
-608.825	-228.148		1.12727
-895.014	-247.538		1.12727
-1275.05	-252.584		1.12727
-1745.06	-256.565		1.12727
-3392.14	-258.664		1.12727
-515.63	-272.332		1.12727
-1355	-324.029		1.12727
-1158.53	-432.555		1.12727
-1424.28	-451.216		1.12727
-1942.12	-467.662		1.12727
-1286.84	-480.047		1.12727
-2081.42	-483.927		1.12727
-2002.22	-510.008		1.12727
-1390.52	-534.639		1.12727
-2087	-568.24		1.12727
-2050.5	-593.191		1.12727
-2176.88	-593.38		1.12727
-2620.67	-660.951		1.12727
-2269.02	-671.637		1.12727
4182.77	4439.8		1.12435
4271.91	4260.51		1.12435
2181.81	3813.26		1.12435
2130.5	3740.37		1.12435
2157.35	3715.2		1.12435
1963.24	3594.4		1.12435
2130.48	3593.57		1.12435
3046.54	2402.7		1.12435
1665.95	1715.67		1.12435
872.972	1169.5		1.12435
77.0173	1106.29		1.12435
90.557	737.161		1.12435
1229.9	507.909		1.12435
-268.461	347.301		1.12435
-1540.42	256.312		1.12435
379.844	-5.8844		1.12435
4256.3	4160.1		1.12319
3220.28	3977.25		1.12319
2148.55	3860.86		1.12319
768.617	1721.63		1.12319
-836.755	1063.17		1.12319
1539.59	629.557		1.12319
1459.42	478.48		1.12319
2024.16	474.709		1.12319
-327.97	472.963		1.12319
312.914	358.737		1.12319
-688.159	315.337		1.12319
1487.04	311.131		1.12319
-1020.4	287.254		1.12319
-630.463	135.561		1.12319
-322.389	29.6947		1.12319
-674.246	11.4918		1.12319
708.344	-46.142		1.12319
-417.602	-146.468		1.12319
-1126.9	-191.857		1.12319
-1132.14	-232.222		1.12319
-1319.22	-239.813		1.12319
-1010.19	-244.479		1.12319
-2697.32	-308.675		1.12319
-2103.29	-615.038		1.12319
-2493.69	-636.73		1.12319
4277.44	4009.33		1.12048
2183.36	3669.34		1.12048
2289.11	3612.1		1.12048
1721.97	3207.42		1.12048
1539.05	3206.18		1.12048
1359.6	3125.93		1.12048
2749.05	2240.98		1.12048
2802.64	2106.64		1.12048
1758.07	1684.6		1.12048
1701.38	1598.86		1.12048
1864.09	1405.15		1.12048
2392.4	1285.66		1.12048
2015.04	1247.05		1.12048
1112.96	963.117		1.12048
367.672	847.293		1.12048
551.894	846.817		1.12048
-1698.59	661.912		1.12048
-135.69	574.113		1.12048
1085.48	553.827		1.12048
1660.7	304.301		1.12048
-233.177	222.118		1.12048
-360.506	221.969		1.12048
-1384.67	158.659		1.12048
-479.342	-37.9598		1.12048
-1729.07	-355.162		1.12048
-1386.44	-407.085		1.12048
-1054.34	-436.079		1.12048
1367.45	1407.75		1.11905
3938.11	3619.17		1.11856
1225.16	2698.91		1.11856
787.074	1023.45		1.11856
551.236	804.419		1.11856
-1726.39	-207.521		1.11856
-2154.31	-525.715		1.11856
4015.71	3737.17		1.11712
1798.72	2269.87		1.11712
504.737	930.095		1.11712
-694.952	651.17		1.11712
1494.73	245.488		1.11712
-1639.94	-242.493		1.11712
-1823.37	-365.433		1.11712
4228.54	3912.64		1.11511
3162.33	3226.14		1.11511
3111.24	2998.68		1.11511
1067.97	2711.75		1.11511
-91.9916	95.8677		1.11511
1840.53	-58.6606		1.11511
1518.51	4170.67		1.11377
1905.43	3426.88		1.11377
1589.64	3372.71		1.11377
1629.58	2842.08		1.11377
-1451.66	1307.39		1.11377
2219.97	1303.25		1.11377
611.837	903.924		1.11377
125.287	351.035		1.11377
-957.139	-28.1396		1.11377
623.6	1924.63		1.11282
209.089	142.263		1.11282
3710.18	4818.65		1.10714
4309.1	4137.35		1.10714
1196.49	3109.85		1.10714
1362.59	2919.38		1.10714
2946.18	2183.46		1.10714
2757.23	1970.86		1.10714
2259.12	1631.46		1.10714
1590.35	1554.1		1.10714
-703.887	961.663		1.10714
-1117.49	563.984		1.10714
419.949	110.4		1.10714
241.262	-73.5925		1.10714
-1201.65	-177.207		1.10714
-3138.7	-283.935		1.10714
-1957.37	-298.31		1.10714
-851.478	-355.811		1.10714
-1237.33	-439.611		1.10714
-1057.68	103.1		1.10156
151.8	916.804		1.10059
4317.69	4301.63		1.09929
1594.88	3456.35		1.09412
2486.83	1972.25		1.09302
2552.68	1619.63		1.09302
3154.91	2695.53		1.09045
4048.05	3789.79		1.08772
-157.728	647.283		1.08772
1880.77	99.3851		1.08772
193.792	1954.43		1.08392
1190.29	2363.41		1.0814
-1799.43	106.278		1.0814
-2925.04	-15.5633		1.0814
-1687.42	-515.42		1.0814
1164.08	993.734		1.08046
-2059.15	-408.179		1.07639
-1601.82	326.054		1.07514
1935.32	3490.65		1.06897
-1638.14	882.348		1.06897
-1659.29	129.885		1.06897
-1106.16	123.587		1.06897
-1734.64	-18.9865		1.06897
-819.392	615.837		1.06015
-903.713	72.2423		1.06015
1692.38	1663.09		1.05682
-2288.01	-396.6		1.05682
-2814.61	-245.983		1.05442
-160.814	869.508		1.05085
-2505.2	61.1511		1.05085
-210.421	147.678		1.0473
2300.93	1830.71		1.04202
-2584.29	-235.848		1.04027
1470.66	4528.53		1.03911
1669.7	1106.22		1.03828
1927.79	4574.78		1.03333
753.133	389.151		1.03333
-994.165	139.643		1.03333
1782.12	-139.869		1.03333
-2228.91	-216.711		1.03333
-2653.83	-598.039		1.02762
1700.67	1358.37		1.02649
-1353.45	-425.331		1.02649
-2050.55	-287.187		1.02174
942.155	3519.35		1.01974
-1260.24	-176.681		1.01974
4085.17	3726.03		1.01639
-2420.09	-394.676		1.01307
-139.279	49.3482		1.01075
666.277	2129.25		1.00714
-255.733	55.434		1.00714
441.766	508.089		1.00649
1266.24	263.673		1.00541
-2716.31	-223.335		1.00541
1083.51	3010.59		1
3088.1	2622.96		1
1875.83	2053.24		1
-3129.93	1886.39		1
-2898.5	1571.1		1
2045.75	1025.23		1
234.023	807.268		1
-2542.71	476.881		1
-325.408	429.801		1
-1372.84	205.099		1
-384.561	115.16		1
87.0962	56.4176		1
-1986.3	8.84268		1
-591.392	-30.5809		1
-2894.12	-65.6428		1
-2470.97	-90.5044		1
-2677.72	-103.405		1
-1559.73	-164.75		1
-2258.42	-187.831		1
-2652.26	-226.188		1
-3101.68	-308.207		1
-3108.16	-369.241		1
-1992.91	-409.964		1
-2537.12	-472.647		1
-1436.2	-496.723		1
3461.3	3288.16		0.994652
930.146	3896.55		0.992958
-532.644	597.229		0.992958
2147.64	1454.7		0.989474
3310.24	3116.05		0.989362
967.128	2451.11		0.989362
1043.89	-30.755		0.989362
-2425.86	-242.926		0.989362
-2466.5	-568.037		0.989362
-28.1094	-714.557		0.986364
890.8	3992.16		0.986014
2566.94	1881.03		0.986014
1838.65	1318.74		0.986014
-1396.39	237.261		0.986014
2545.99	1812.19		0.984293
1080.89	1647.28		0.984293
276.411	773.04		0.984293
3866.92	3543.02		0.984127
2779.56	3383.19		0.984127
3594.54	2819.1		0.984127
817.649	659.652		0.984127
591.047	574.96		0.984127
1931.86	421.122		0.984127
1418.08	200.654		0.984127
194.752	0.883037		0.984127
-200.18	-17.6954		0.984127
-597.876	-70.9959		0.984127
-1164.38	-135.018		0.984127
-1080.65	-371.488		0.984127
-1739.45	-392.388		0.984127
929.249	-483.98		0.984127
4195.95	4211.49		0.981013
356.181	2097.68		0.981013
-1497.46	1421.92		0.981013
-148.967	1369.01		0.981013
820.543	1123.32		0.981013
1674.85	690.793		0.981013
-2249.93	-23.9599		0.981013
-1172.66	-72.9561		0.981013
-262.802	-134.419		0.981013
146.804	-529.13		0.981013
3994.73	3695.57		0.979167
3376.04	2982.46		0.979167
2816.51	2547.03		0.979167
2471.31	2481.7		0.979167
1819.78	1694.83		0.979167
199.42	932.647		0.979167
-1290.19	534.437		0.979167
1919.8	480.909		0.979167
302.38	429.851		0.979167
1983.19	229.811		0.979167
-2035.69	-43.8873		0.979167
-329.504	-76.4257		0.979167
4219.65	4325.81		0.978947
3452.27	4121.22		0.978947
1376.88	3391.28		0.978947
3158.23	3139.54		0.978947
2500.46	2742.65		0.978947
2164.41	2516.84		0.978947
2954.73	2494.01		0.978947
2322.15	1555.4		0.978947
2145.27	1308.5		0.978947
1728.11	1256.63		0.978947
-949.721	1248.79		0.978947
-777.896	1138.41		0.978947
697.796	868.037		0.978947
-1669.09	551.847		0.978947
691.524	340.579		0.978947
1526.94	95.5286		0.978947
-745.569	24.8281		0.978947
-3350.36	-24.311		0.978947
-1863.99	-27.9913		0.978947
-740.653	-41.2982		0.978947
-1273.99	-117.641		0.978947
251.787	-428.734		0.978947
221.388	-684.616		0.978947
1702.63	-79.1184		0.976378
-1910.78	-126.819		0.976378
1479.28	3240.02		0.974843
859.683	1293.63		0.974843
-1468.15	1055.21		0.974843
1320.16	978.743		0.974843
-1144.32	942.357		0.974843
1361.6	936.091		0.974843
-102.798	-710.791		0.974843
-814.512	332.403		0.974093
3271.6	3094.39		0.973822
2120.24	1985.36		0.973822
1610.32	1612.71		0.973822
2278.96	1389.82		0.973822
1369.85	571.309		0.973822
-1359.76	484.179		0.973822
1357.1	214.356		0.973822
245.205	-382.244		0.973822
1525.84	1799.04		0.972414
1919.51	1110.82		0.972414
-897.634	1070.07		0.972414
878.241	949.801		0.972414
1334.94	155.637		0.972414
-1152.06	92.1042		0.972414
291.397	42.8709		0.972414
-721.489	501.19		0.969072
2320.29	2369.41		0.96875
696.095	1336.29		0.96875
-2272.7	1048.23		0.96875
-1350.11	1009.34		0.96875
-46.4298	860.144		0.96875
352.391	625.981		0.96875
134.4	220.596		0.965753
3182.38	2540.59		0.963731
-1522.63	-10.2693		0.962733
891.822	-445.823		0.962733
832.487	1346.69		0.958763
-1083.43	267.368		0.958763
1922.77	607.247		0.95679
-3311.73	-242.93		0.95679
-2574.67	391.205		0.953846
176.058	2750.31		0.95092
-1630.58	1216.97		0.95092
672.617	1034.64		0.95092
386.676	1176.13		0.949495
553.222	2206.85		0.94898
2835.94	2080.87		0.946565
502.614	1946.1		0.946565
3802.51	3449.08		0.945122
1891.58	3078.28		0.945122
-277.684	2629.34		0.945122
59.2524	2262.09		0.945122
459.387	1864.71		0.945122
-651.908	1836.95		0.945122
-371.173	1285.45		0.945122
-571.864	1155.85		0.945122
-1022.13	989.396		0.945122
1106.98	509.537		0.945122
1003.03	314.923		0.945122
-1621.91	-118.326		0.945122
1050.79	4303.07		0.939394
-686.736	1001		0.939394
-2666.46	700.57		0.939394
-407.705	545.18		0.939394
-2192.94	482.947		0.939394
89.3737	400.729		0.939394
-1199.87	75.8845		0.939394
-937.528	-280.366		0.939394
1071.84	2190.72		0.933735
235.327	1791.38		0.933735
659.093	863.821		0.933735
-1424.33	592.574		0.933735
3754.8	4810.44		0.932331
1095.55	2934.61		0.932331
-676.743	1448.63		0.93
1492.82	729.762		0.928144
-1588.07	412.71		0.928144
-1312.51	-124.083		0.928144
-1348.09	255.908		0.920792
-2745.82	-530.394		0.920792
114.128	2834.97		0.918519
472.035	2203.19		0.918519
1628.52	2119.91		0.91716
-1171.92	487.865		0.91716
38.0562	189.699		0.91716
3318.16	2950.31		0.911765
476.538	2342.3		0.911765
1524.98	943.993		0.911765
-1130.32	810.67		0.911765
-1989.45	247.832		0.911765
-3435.44	44.1985		0.911765
13.4529	34.8333		0.911765
654.555	2036.47		0.909677
1297.9	1718.16		0.909677
1435.92	2982.66		0.906433
2025.35	2051.53		0.906433
789.616	4095.81		0.905109
-1052.31	1510.81		0.905109
1565	419.577		0.905109
-992.512	62.3482		0.905109
1750.56	15.4125		0.905109
1387.28	3718.45		0.902913
-3626.59	1314.36		0.902913
1479.19	4665.41		0.901163
509.675	1103.64		0.901163
-2741.46	-353.7		0.901163
-956.535	1557.08		0.898551
-3406.75	1086.36		0.898551
-906.291	-151.077		0.898551
-76.4821	-880.859		0.895954
1295.15	3458.59		0.892086
22.2454	603.533		0.890805
-3281.47	1786.25		0.885714
-0.20423	1783.31		0.885714
-762.392	476.33		0.885714
-1725.54	250.552		0.885714
-1541.07	-254.423		0.885714
423.738	2023.46		0.879433
-582.562	1455.66		0.877358
-3540.12	1256.87		0.877358
-1170.4	1171.42		0.877358
-3490.39	387.5		0.877358
-3549.97	-137.229		0.875706
-1222.97	1297.6		0.873239
-1493.37	660.423		0.873239
-2807.13	337.615		0.873239
822.61	3672.37		0.870787
613.801	2665.01		0.870787
-3233.23	-252.179		0.870787
-586.354	83.807		0.867133
-159.918	127.712		0.865922
1080.57	1178.77		0.862385
699.389	2873.88		0.861111
202.473	1313.16		0.861111
-610.48	813.157		0.861111
-2578.26	279.918		0.861111
-1556.03	-36.7082		0.861111
-2076.76	-17.79		0.856354
-1608.18	799.691		0.853211
-737.288	747.668		0.853211
-3561.14	-196.446		0.851648
-3200.93	768.338		0.849315
478.366	3084.45		0.845455
-2027.3	-124.915		0.845455
-1951.62	-237.069		0.845455
-2458.87	727.213		0.837838
-2749.79	489.59		0.837838
-1561.74	-90.67		0.837838
-108.835	-802.221		0.837838
-2013.13	1361.07		0.833333
-923.593	269.909		0.832215
-2672.09	-370.301		0.832215
147.786	2462.33		0.830357
-3465.71	-131.406		0.830357
-145.36	-620.525		0.828877
-1493.69	1499.1		0.826667
456.768	906.923		0.826667
-2744.85	706.809		0.826667
-1239.74	331.276		0.823009
-1069	324.374		0.820106
-171.103	1916.8		0.815789
-1597.1	1664.16		0.815789
-3463.13	1416.71		0.815789
-2689.01	225.791		0.815789
51.3902	128.779		0.815789
-1898.92	74.0063		0.815789
1674.51	-43.3476		0.815789
-3345.7	-121.233		0.815789
-2814.7	1432.32		0.815029
195.319	217.88		0.811518
-3307.18	-55.3318		0.811518
-3122.17	-230.005		0.811518
-2121.96	389.046		0.810458
964.53	3478.48		0.808696
3674.98	3276.85		0.808696
-1484.88	32.3625		0.808696
-3000.47	145.803		0.807292
-3425.53	1411.23		0.805195
1602.43	396.533		0.805195
-1092.74	66.2182		0.805195
-3420.43	-33.3548		0.801724
-1451.05	1202.36		0.8
-382.637	343.092		0.8
-3396.15	-111.34		0.8
-1200.41	1561.22		0.794872
-1191.14	1512.77		0.794872
-2615.82	511.714		0.794872
-1922.39	-59.2707		0.794872
-3583.78	-151.189		0.794872
1895.39	251.543		0.789809
-238.136	1711.48		0.786802
-1487.14	324.387		0.786802
1374.66	-276.142		0.786802
32.0701	3131.33		0.78481
-49.9039	2450.38		0.78481
-638.882	1561.7		0.78481
-2813.02	-4.56647		0.78481
4195.21	4476.34		0.779874
1827.49	3578.5		0.779874
-688.714	1114.81		0.779874
-2384.15	381.132		0.779874
-2646.86	243.392		0.779874
-1433.92	-166.959		0.779874
3866.31	4870.89		0.775
411.027	2821.71		0.775
2993.06	2295.36		0.775
2574.69	1991.2		0.775
370.634	1078.2		0.775
-159.706	1064.01		0.775
1544.81	1.16454		0.775
-1764.41	-62.373		0.775
1312.8	712.566		0.771144
-361.169	555.775		0.771144
-319.325	1110.06		0.770492
-1762.68	329.523		0.770186
2427.98	2237.05		0.768595
1840.55	1861.53		0.768595
1354.53	-218.5		0.768595
-957.38	866.891		0.765432
-2416.07	414.754		0.765432
1212.3	397.524		0.765432
4316.55	4239.51		0.762295
-2704.42	470.008		0.762295
-66.2882	301.446		0.762295
709.621	1593.68		0.760736
-1725.54	1255.07		0.760736
-86.303	539.429		0.760736
1126.36	114.982		0.760736
4123.18	3792.5		0.756098
788.452	3033.04		0.756098
717.384	2364.06		0.756098
114.269	2301.65		0.756098
-418.726	1583.65		0.756098
949.274	1155.13		0.756098
-24.1318	1019.31		0.756098
-2870.2	583.29		0.756098
-1941.15	461.306		0.756098
-2597.05	442.251		0.756098
-1787.69	379.297		0.756098
-2249.87	210.834		0.756098
-1973.29	194.101		0.756098
-1370.07	-71.1982		0.756098
305.844	-118.51		0.756098
-3627.24	-187.929		0.756098
149.606	-86.5634		0.752
2924.77	3822.78		0.751515
2120.24	3380.44		0.751515
823.578	3168.19		0.751515
978.448	1490.83		0.751515
158.905	853.275		0.751515
-336.83	590.377		0.751515
-2307.7	491.057		0.751515
240.965	36.6948		0.751515
1565.77	-74.092		0.751515
3974.54	3344.4		0.75
-2271.32	283.317		0.75
-3123.28	1767.03		0.746988
200.662	-94.6014		0.746988
3725.9	3048.86		0.744
-2973.09	2051.53		0.744
-2898.62	1416.79		0.744
1197.74	270.317		0.744
-2502.32	248.675		0.744
-2412.87	42.4375		0.744
-2499.77	1435.24		0.742515
212.853	1184.7		0.742515
-2344.53	16.5401		0.742515
3962.43	3943.99		0.738095
1941.24	3860.21		0.738095
-660.87	2017.63		0.738095
1433.77	1782.37		0.738095
996.609	1740.86		0.738095
-444.88	1352.24		0.738095
-2857.54	1185.54		0.738095
1963.53	1090.21		0.738095
-2028.31	970.24		0.738095
-3130.29	678.449		0.738095
-2658.95	37.9885		0.738095
-1457.94	-84.3269		0.738095
-3357.78	-85.3184		0.738095
4178.26	4132.18		0.732283
-1209.96	2009.83		0.732283
-295.536	1970.89		0.732283
99.4113	1151.48		0.732283
83.9513	1002.97		0.732283
370.099	953.715		0.732283
-1153.83	841.708		0.732283
628.924	619.849		0.732283
-677.423	490.544		0.732283
25.4217	375.437		0.732283
-2261.1	130.893		0.732283
-2334.88	120.984		0.732283
433.229	-86.0422		0.732283
-1539.55	850.793		0.731132
-618.346	2348.37		0.729412
-1058.67	1027.81		0.729412
-133.208	952.695		0.729412
-2418.15	615.211		0.729412
-2745.25	541.684		0.729412
-2498.99	431.786		0.729412
-3403.29	-163.946		0.729412
4029.7	4573.82		0.726562
3150.07	2408.18		0.726562
1501.42	2284.14		0.726562
-107.229	912.549		0.726562
-3346.52	344.929		0.726562
-3382.16	118.253		0.726562
-3610.9	-219.672		0.725146
67.6442	2434.24		0.72093
-477.503	2194.38		0.72093
2038.67	1146.7		0.72093
-3619.75	1102.29		0.72093
1568.28	1088.64		0.72093
1256.73	13.7973		0.72093
973.485	-426.566		0.72093
-232.75	-796.377		0.716763
-1328.24	1450.18		0.712644
1012.72	1238.63		0.712644
221.3	896.583		0.712644
-1604.19	647.246		0.712644
1285.23	226.384		0.712644
-1732.2	154.64		0.712644
-682.243	83.5561		0.712644
-3608.7	1225.73		0.709924
-907.494	873.679		0.709924
388.707	-94.3528		0.709924
-340.83	2479.09		0.708571
-3331.44	1097.6		0.708571
983.953	169.597		0.708571
-2764.47	-91.3615		0.707763
255.572	2436.69		0.704545
688.004	2215.63		0.704545
-1205.85	635.618		0.704545
-2457.9	476.113		0.704545
-2355.64	322.312		0.704545
-2383.75	1395.37		0.700565
1028.75	730.441		0.700565
-1985.08	532.561		0.700565
-3283.32	19.5688		0.700565
-1127.32	1101.88		0.699248
-2964.69	535.625		0.696629
-2536.39	199.952		0.696296
-2115.26	1371.26		0.69403
-861.645	657.292		0.69403
933.46	1243.15		0.692737
778.59	1181.5		0.692737
-3097.88	1814.14		0.688889
-1096.43	447.48		0.688889
-2307.39	441.108		0.688889
912.438	32.7042		0.685083
-1193.18	1379.12		0.683824
143.442	-150		0.683824
1207.01	3947.62		0.681159
3782.38	4776		0.678832
415.672	1222.22		0.678832
-1564.19	912.598		0.678832
-2248.15	550.654		0.678832
-2669.1	349.154		0.678832
-566.154	292.948		0.678832
-1586.62	1342.18		0.677596
-2404.52	1027.85		0.677596
882.63	403.931		0.677596
-1449.91	303.727		0.673913
131.498	-671.663		0.673913
-102.992	-846.52		0.673913
-3506.88	1675.85		0.67027
2609.47	2591.28		0.669065
2326.64	2195.33		0.669065
-3286.86	909.829		0.669065
-2380.44	453.182		0.669065
-3351.76	759.183		0.666667
-837.066	399.699		0.666667
308.278	2272.57		0.659574
-2780.79	689.263		0.659574
-2961.32	739.996		0.656085
-2210.94	1353.56		0.65493
-1946.82	1337.51		0.652778
730.153	1210.64		0.652632
-2656.11	577.203		0.65035
-3385.7	-61.5067		0.649215
1156.03	4251.19		0.645833
769.028	901.921		0.645833
61.775	885.862		0.643836
-1132.96	703.978		0.642487
-1826.29	552.425		0.642487
416.746	2436.09		0.641379
-2540.48	1389.67		0.641379
-3661.89	1227.59		0.641379
-3108.71	329.394		0.641379
1097.96	-252.158		0.641379
-2732.39	1368.51		0.639175
-2895.01	2191.86		0.636986
11.1152	2015.74		0.636986
-2567.31	1452.47		0.636986
-3384.84	50.0186		0.636986
-2511.86	696.105		0.632653
568.742	466.028		0.629442
-3118.43	789.406		0.628378
987.001	259.469		0.628378
-102.182	1248.09		0.626263
-175.209	1128.88		0.626263
1247.45	441.494		0.626263
-2925.32	1261.67		0.624161
-3586.67	-75.9372		0.62
-3504.99	-92.3255		0.62
-2632.05	382.077		0.615894
-1527.98	196.259		0.615894
1937.09	4203.95		0.611842
-1279	1464.45		0.611842
828.815	1455.32		0.611842
-1620.63	1451.32		0.611842
-815.617	1235.28		0.611842
-69.7493	967.558		0.610837
-3025.78	2143.02		0.607843
-2077.76	165.385		0.607843
1004.94	4188.99		0.603896
-2991.68	1167.72		0.603896
78.4664	1.09567		0.601942
-298.466	1403.56		0.6
1163.7	4340.3		0.596154
-2225.21	1074		0.596154
-3317.07	545.192		0.596154
820.405	-664.687		0.596154
-2894.97	778.727		0.593301
471.457	1600.72		0.592357
-863.726	1205.71		0.592357
-3286.86	958.159		0.592357
-1507.27	1828.26		0.588608
-1764.63	1791.15		0.588608
-1679.67	625.45		0.588608
-1323.57	27.4107		0.588608
321.993	2523.55		0.584906
-893.058	1811.86		0.584906
-830.082	1687.19		0.584906
-2824.77	627.606		0.584906
-1008.16	389.847		0.584906
-2664.77	1943.82		0.58125
-1208.41	145.712		0.58125
-1447.46	-13.5751		0.58125
-2082.13	58.4991		0.579439
-2312.64	1665.67		0.57764
-2949.68	1503.3		0.57764
-2917.32	665.809		0.57764
-139.697	-894.418		0.57764
-3650.35	1400.71		0.574074
-2456.75	1314.65		0.574074
1909.41	1231.83		0.574074
-2782.9	1220.35		0.574074
-2906.97	728.027		0.574074
1341.32	522.584		0.574074
772.798	120.283		0.574074
-3528.53	98.4327		0.574074
-1661.31	1925.19		0.570552
-806.731	1842.01		0.570552
-2426.12	1245.81		0.570552
-1418.2	1003.28		0.570552
-1515.19	969.889		0.570552
-2243.49	636.1		0.570552
2785.98	2615.01		0.568807
790.105	3970.93		0.567073
-2458.56	2762.03		0.567073
-991.504	1883.78		0.567073
-3217.02	1666.85		0.567073
-2384.06	1449.05		0.567073
-3215.26	1274.46		0.567073
-1039.56	1135.44		0.567073
-790.284	577.946		0.567073
-552.619	510.361		0.567073
-789.004	248.855		0.567073
-568.409	2177.6		0.563636
-1964.82	1694.19		0.563636
-2433.62	1559.72		0.563636
1532.92	1456.96		0.563636
-1776.87	1411.71		0.563636
-2708.32	1254.09		0.563636
-2884.2	1215.72		0.563636
-1068.22	954.652		0.563636
-3364.55	257.237		0.563636
-3235.22	255.062		0.563636
-1602.35	74.5053		0.563636
-2741.74	2807.26		0.560241
751.071	1432.2		0.560241
-2929.85	1364.37		0.560241
-2815.89	1256.22		0.560241
-239.098	1166.36		0.560241
-3120.24	973.146		0.560241
1417.66	584.806		0.560241
-237.378	289.167		0.560241
-2729.08	121.726		0.560241
-1513.06	-67.7685		0.560241
-781.783	698.675		0.558559
337.7	3356.9		0.556886
-2206.99	1523.83		0.556886
-2981.67	1387.15		0.556886
-887.337	978.578		0.556886
-3139.64	850.155		0.556886
-2851.25	521.005		0.556886
1601.2	183.584		0.556886
-608.652	-663.112		0.556886
-2608.1	2863.05		0.553571
-3581.24	1635.97		0.553571
-664.047	1622.99		0.553571
-3218.74	1596.59		0.553571
-782.166	1288.55		0.553571
-1065.37	581.005		0.553571
1051.41	-160.006		0.553571
-2599.76	2523.39		0.550296
-490.706	1004.08		0.550296
-2861.36	2114.98		0.548673
1352.12	4490.55		0.547059
-2858.2	1354.73		0.547059
-1321.64	93.0108		0.547059
-3552.71	4.58851		0.547059
64.1394	3044.54		0.54386
219.224	1855.99		0.54386
-1681.53	1429.37		0.54386
-2437.55	1405.25		0.54386
-1951.95	738.827		0.54386
-3457.53	1628.83		0.540698
-1242.22	841.335		0.540698
-906.694	-8.18166		0.540698
1514.19	-52.5476		0.540698
-202.116	1335.12		0.54023
-163.924	1483.13		0.53913
-1972.8	1266.69		0.53913
-667.626	568.054		0.53913
-348.09	-196.576		0.53913
844.201	-625.985		0.53913
-2683.39	2137.65		0.537572
-2330.38	1864.27		0.537572
1105.48	1748		0.537572
-2868.79	1678.58		0.537572
-1793.86	1489.58		0.537572
-3343.93	1017.28		0.537572
-3210.25	874.186		0.537572
-3335.41	169.153		0.537572
-3139.72	1349.74		0.534483
-3469.29	786.002		0.534483
-2652.91	179.541		0.534483
-183.519	3044.95		0.531429
-2369.01	812.938		0.531429
-1061.32	403.305		0.531429
-2557.16	2919.58		0.529915
3871.87	4832.46		0.528409
-1915.42	1255.87		0.528409
1098.09	148.05		0.528409
1168.45	-442.68		0.528409
336.62	2832.72		0.525424
-2847.62	2200.49		0.525424
-2963.17	1802.4		0.525424
-3297.58	1236.08		0.525424
-3444.71	1118.99		0.525424
-3274.13	1884.23		0.522472
-572.869	1108.37		0.522472
-3333.05	582.305		0.522472
971.079	522.549		0.522472
-3187.21	1525.18		0.521008
467.032	-769.155		0.521008
-777.738	1774.96		0.519553
-2599.9	1722.15		0.519553
-1592.59	2616.49		0.516667
-2563.99	1277.23		0.516667
-3734.95	1191.73		0.516667
-2093.01	1160.36		0.516667
-3122.78	738.28		0.516667
1034.24	44.8611		0.516667
1602.9	-41.9934		0.516667
-1664	1473.75		0.513812
-2004.82	644.856		0.513812
753.65	-425.685		0.513812
-163.958	1845.98		0.512397
-2857.06	1783.59		0.512397
-791.502	1540.51		0.512397
-3067.56	369.051		0.512397
812.846	333.733		0.512397
-1663.22	726.162		0.510989
-3604.3	520.758		0.510989
-792.74	902.072		0.51087
3713.48	3478.94		0.508197
-178.693	3208.81		0.508197
-1913.66	2187.61		0.508197
-2565.82	1538.41		0.508197
-3380.53	1470.23		0.508197
-576.026	1403.71		0.508197
-3426.04	869.895		0.508197
-2539.55	558.399		0.508197
-3379.03	540.999		0.508197
-2880.51	650.874		0.505435
1086.77	611.313		0.505435
-3446.01	96.1715		0.504065
-32.9858	-797.562		0.504065
-1967.64	2456.36		0.502703
-3452.74	1777.4		0.502703
-155.551	1012.8		0.502703
-2546.41	11.4947		0.502703
1120.92	-433.577		0.502703
1327.24	4311.94		0.5
-1265.24	1676.24		0.5
-3280.97	1085.67		0.497326
-2592.49	2358.81		0.496
-3014.65	1302.79		0.496
-3228.21	1817.39		0.494681
-3190.04	1423.86		0.494681
-2495.19	1375.79		0.494681
503.94	662.186		0.494681
-938.528	541.938		0.494681
634.576	-675.906		0.494681
3778.76	4840.23		0.492063
3680.1	3455.01		0.492063
-587.354	1051.6		0.492063
-3400.11	986.804		0.492063
2604.97	2285.07		0.489583
2775.42	2067.94		0.489474
1478	1860.97		0.489474
2166.36	1218.55		0.489474
-73.0541	1096.26		0.489474
-436.357	888.662		0.489474
-817.665	507.466		0.488189
3694.31	4673.24		0.486911
1306.68	120.154		0.486911
-438.057	1085.57		0.484375
2093.21	3905		0.48062
-3184.96	1871.12		0.48062
-1985.37	1401.71		0.48062
863.766	-501.557		0.48062
88.3469	1904.13		0.479592
3460.35	4517.25		0.479381
-1340.25	1365.14		0.479381
-2932.06	2508.38		0.473282
-1908.72	2048.86		0.473282
-737.75	837.359		0.473282
1047.39	139.218		0.473282
494.945	3460.1		0.472081
-2088.47	1216.84		0.472081
-3289.1	802.476		0.472081
-1299.94	480.813		0.472081
1529.08	4645.64		0.469697
-2050.28	2534.82		0.469697
-2673.02	2458.58		0.469697
-3499.52	319.638		0.469697
-3046.78	888.854		0.467337
-1036.5	694.267		0.466165
-2426.68	672.683		0.466165
-3700.2	645.885		0.466165
366.096	347.089		0.466165
-1288.38	142.258		0.465
-755.706	1434.23		0.462687
-566.776	1328.78		0.462687
-2006.82	826.755		0.462687
1428.8	651.832		0.462687
-3348.1	1301.59		0.459259
-2188.64	1100.8		0.459259
-266.992	956.499		0.459259
-2143.49	815.898		0.459259
-1043.88	1748.06		0.458128
-3092.55	1353		0.458128
-417.294	1235.3		0.455882
-3400.08	839.405		0.455882
1037.59	1950.72		0.452555
-1631.71	1297.65		0.452555
-2746.26	1273.96		0.452555
-2684.12	1186.09		0.452555
1072.97	915.001		0.452555
-2654.86	863.104		0.452555
1620.02	847.136		0.452555
139.371	3608.99		0.449275
-3497.82	589.152		0.449275
-1442.01	153.706		0.449275
-1427.21	2664.92		0.446043
-2988.72	1898.47		0.446043
-3520.3	1395.35		0.446043
-351.812	1239.2		0.446043
-656.671	719.49		0.446043
-1405.29	2611.93		0.442857
135.015	1842.98		0.442857
-2927.97	805.322		0.442857
1360.74	4228.38		0.439716
127.379	3384.07		0.439716
-2749.62	1548.37		0.439716
-3097.39	1394.75		0.439716
-1180.34	2853.37		0.43662
764.685	2644.97		0.43662
-3118.62	2197.84		0.43662
-510.627	746.086		0.43662
1269.2	383.997		0.43662
-3608.4	207.022		0.43662
2.84213	3826.79		0.433566
-17.7213	3011.15		0.433566
-489.516	2919.04		0.433566
-1182.74	2328.57		0.433566
-2992.69	1007.51		0.433566
-1338.34	308.387		0.433566
-3003.27	2283.62		0.430556
-656.347	821.168		0.430556
-1441.51	2848.32		0.427586
-2653.42	1607.67		0.427586
-2764.89	614.128		0.427586
-2583.86	3015.28		0.424658
-2622.99	2818.92		0.424658
-2532.98	2558.34		0.424658
-1553.95	1736.57		0.424658
-2105.91	3225.72		0.421769
-1236.51	3098.69		0.421769
-3199.75	1004.13		0.421769
-1141.83	163.76		0.421769
-1228.26	50.6023		0.421769
-865.706	2942.39		0.418919
-1429.59	2737.96		0.418919
-3122.06	2012.36		0.418919
-3307.53	1633.1		0.418919
-3442.87	559.011		0.418919
-3577.24	416.073		0.418919
-1496.45	1693.86		0.416107
127.108	1050.53		0.416107
2039.12	4002.66		0.413333
-2266.66	2202.12		0.413333
-3302.48	1416.45		0.413333
-1215.74	-33.2668		0.413333
-2003.51	1228.58		0.412281
1245.55	4433.88		0.410596
-571.866	3468.94		0.410596
-2281.07	3080.61		0.410596
-2154.72	3054.73		0.410596
-2224.83	2765.27		0.410596
-722.876	2093.32		0.410596
-3371.84	1149.71		0.410596
-2441.15	1065.46		0.410596
-3382.31	887.989		0.410596
-1393.68	704.383		0.410596
-3605.62	571.595		0.410596
-0.152144	-88.3155		0.410596
1612.92	4506.48		0.407895
861.742	3606.73		0.407895
-3308.94	274.966		0.407895
-827.542	3554.82		0.405229
-858.486	3081.03		0.405229
-2776.95	2255.26		0.405229
-2367.26	2226.75		0.405229
-1853.46	1957.09		0.405229
-1275.18	1820.02		0.405229
-464.764	1312.82		0.405229
-3162.1	904.878		0.405229
1178.32	435.327		0.405229
3806.65	4818.36		0.402597
894.05	4284.3		0.402597
-1415.06	3456.91		0.402597
-2356.44	3053.61		0.402597
-2773.32	2850.62		0.402597
[truncated: 2,939 more rows]

## Sheet: Figure 6c3
-[Y1]	X1	Strain (J):Strain (J)	Total force tot (N):Total force tot (N)
4029.7	4573.82		1.33716
3211.06	4378.46		1.17356
4182.77	4439.8		1.16802
1557.13	4686.58		1.15901
1479.19	4665.41		1.13752
3801.32	4889.46		1.13305
1612.92	4506.48		1.12494
3988.76	4744.56		1.11999
1515.95	4690.79		1.11183
3866.31	4870.89		1.11148
3460.35	4517.25		1.10977
2390.21	4095.19		1.10601
1927.79	4574.78		1.09543
3871.87	4832.46		1.08667
1483.69	4616.99		1.06397
3606.58	4818.75		1.04664
1422.7	4668.06		1.0457
2825.77	4092.93		1.03662
2557.84	4085.07		1.02899
2202.21	3574.37		1.02853
2334.78	4005.04		1.01412
1919.81	4169.77		1.00839
2157.35	3715.2		1.00305
1984.54	3788.75		1.00203
3823.59	4855.66		1
1932.49	4398.11		0.986332
4219.65	4325.81		0.984789
1426.55	4521.84		0.965738
3452.27	4121.22		0.950181
2402.37	4025.06		0.929352
1937.09	4203.95		0.927614
2221.96	3989.87		0.918045
3710.18	4818.65		0.907132
2207.64	3864.75		0.906945
3595.76	4661.59		0.902378
2330.88	3940.15		0.898616
1749.89	4261.54		0.894388
1447.61	4439.69		0.889261
2171.49	3901.24		0.859045
1529.08	4645.64		0.857575
2130.5	3740.37		0.84953
4226.38	4426.7		0.838258
3806.65	4818.36		0.833004
2148.55	3860.86		0.832997
3754.8	4810.44		0.829046
1489.86	4414.49		0.826385
3220.28	3977.25		0.82445
2122.04	3780.71		0.824076
1354.06	4536.98		0.82336
4250.46	4379.4		0.822123
2225.33	3619.94		0.820856
2289.11	3612.1		0.817251
2181.81	3813.26		0.801856
2077.93	3691.57		0.801292
2039.12	4002.66		0.801276
2183.36	3669.34		0.796037
2130.48	3593.57		0.792218
2127.79	3680.82		0.791655
1470.66	4528.53		0.791483
3006.44	4123.89		0.789621
1539.89	4298.95		0.779256
3778.76	4840.23		0.77905
1360.74	4228.38		0.776776
894.05	4284.3		0.770896
2325.33	3543.3		0.767677
1735.96	4446.32		0.767221
1376.88	3391.28		0.760626
4249.89	4224.05		0.752772
4291.07	4363.52		0.742856
3962.43	3943.99		0.740501
1245.55	4433.88		0.73974
4271.91	4260.51		0.738073
4195.21	4476.34		0.737621
1207.01	3947.62		0.734814
2085.57	3828.75		0.731942
4195.95	4211.49		0.729935
2331.13	3679.84		0.726538
2453.59	3454.18		0.722362
1280.46	4370.04		0.71831
1387.28	3718.45		0.717838
2025.34	3637.97		0.716192
1352.12	4490.55		0.714422
2080.29	3745.16		0.713629
1935.32	3490.65		0.712848
4319.61	4393.05		0.71279
4178.26	4132.18		0.711419
4357	4314.78		0.710379
2093.21	3905		0.706941
3451.14	3620.47		0.706892
1234.67	4489.57		0.704456
1518.51	4170.67		0.70133
4256.3	4160.1		0.698177
4316.55	4239.51		0.697256
1941.24	3860.21		0.692992
1963.24	3594.4		0.691895
2022.51	3681.5		0.68736
3978.81	3811.02		0.685737
1230.2	4380.63		0.685123
4141.08	3907		0.682002
1909.58	3583.1		0.681407
4309.1	4137.35		0.677362
2924.77	3822.78		0.676172
3754.33	4870.19		0.676133
3994.73	3695.57		0.674228
1954.75	2963.85		0.673989
3712.96	3757.89		0.673635
4317.69	4301.63		0.673281
1995.81	3512.21		0.671831
1907.94	3702.97		0.670024
4048.3	4013.81		0.665751
1295.15	3458.59		0.663524
2957.35	3648.27		0.662291
2175.41	3757.89		0.658496
4141.1	4071.91		0.656044
1841.97	3645.7		0.653341
1905.43	3426.88		0.651084
4123.18	3792.5		0.647071
1753.88	3576.32		0.645981
2120.24	3380.44		0.643385
1720.02	3127.85		0.640726
2455.29	3302.54		0.635626
1827.49	3578.5		0.635533
3680.1	3455.01		0.632576
751.587	4267.82		0.624567
3222.34	3326.97		0.622016
2201.51	2812.9		0.615903
4048.05	3789.79		0.615786
3938.11	3619.17		0.61092
1163.7	4340.3		0.605712
3713.48	3478.94		0.604716
4228.54	3912.64		0.601548
1721.97	3207.42		0.601392
1104.48	4140.31		0.592847
3458.61	3392.8		0.591261
1700.94	3565.77		0.589149
3933.41	3718.59		0.587704
964.53	3478.48		0.586782
4277.44	4009.33		0.579648
4085.17	3726.03		0.57846
1050.79	4303.07		0.573743
2665.26	2979.67		0.573078
3966	3756.87		0.572091
1106.04	3267.15		0.567158
3461.3	3288.16		0.564292
1614.83	3410.66		0.564258
1435.92	2982.66		0.562776
1755.34	3355.05		0.562551
1570.1	3003.25		0.562501
1602.41	3328.8		0.561613
4122.03	3851.72		0.561284
712.196	4254.08		0.555925
3243.88	3238.83		0.554325
1027.7	4353.79		0.554086
3201.47	3081.69		0.552753
1511.05	3438.92		0.551694
1920.89	3168.69		0.551082
1880.82	3389.05		0.547886
1754.58	3262.52		0.545686
4295.42	4174.96		0.545224
1564.74	3434.04		0.54496
1629.58	2842.08		0.544696
1676.19	2801.89		0.543889
1327.24	4311.94		0.543785
1479.28	3240.02		0.541985
1594.88	3456.35		0.54023
3162.33	3226.14		0.537237
1634	2986.67		0.537059
2.84213	3826.79		0.536036
4129.46	3605.06		0.534767
683.068	3882.18		0.534646
3802.51	3449.08		0.529202
3866.92	3543.02		0.527215
3782.38	4776		0.524006
4015.71	3737.17		0.521662
857.043	4015.47		0.519084
4030.02	3634.97		0.517983
1625.37	2573.96		0.517565
1004.94	4188.99		0.517346
2051.3	3328.1		0.514391
3968.86	3652.78		0.514321
1707.4	2667.65		0.502935
2604.97	2285.07		0.502136
4172.52	3692.01		0.501006
1156.03	4251.19		0.500134
1891.58	3078.28		0.499585
139.371	3608.99		0.49947
3879.25	3592.76		0.499325
3158.23	3139.54		0.498665
1643.75	3104.09		0.498361
3015.13	3076.98		0.495776
979.225	2723.55		0.495171
3234.24	3144.73		0.494857
930.146	3896.55		0.494362
1562.62	3532.62		0.494088
1052.66	3808.36		0.493657
3271.6	3094.39		0.492011
1272.62	2557.77		0.490873
2779.56	3383.19		0.490603
1539.05	3206.18		0.489743
1579	3063.53		0.489201
1150.46	2394.91		0.489152
1377.12	3033.09		0.48813
2500.46	2742.65		0.487211
-827.542	3554.82		0.482991
1664.96	3277.26		0.482656
1359.6	3125.93		0.478744
3651.25	3207.58		0.472952
735.078	3476.88		0.472808
806.709	3761.69		0.471699
3376.04	2982.46		0.470609
1348.4	2705.75		0.470595
1485.81	3186.59		0.467952
1099.41	4023.32		0.467316
2999.05	2888.2		0.464615
1701.88	3418.62		0.464462
3674.98	3276.85		0.462502
1344.06	2003.18		0.461714
3882.79	3264.44		0.46109
1397.56	2716.76		0.460906
1290.11	2657.09		0.460469
1067.97	2711.75		0.459168
2260.58	2595.56		0.458468
3139.21	3045.73		0.457508
1576.47	3149.82		0.454673
1489.59	3108.45		0.454276
3994.34	3575.3		0.45389
4104.83	3493.56		0.453517
1454.86	2934.62		0.45216
3111.24	2998.68		0.452055
3947.24	3571.91		0.451167
2759.21	2537.24		0.448364
1055.34	2880.83		0.445657
790.105	3970.93		0.444308
2783.28	2802.53		0.443485
3218.56	3006.76		0.442658
3136.98	4209.44		0.442031
1601.03	3093.17		0.436889
1124.63	3894.42		0.436662
942.155	3519.35		0.436515
1225.79	2596.6		0.436009
102.691	3081.74		0.435407
1132.01	3144.19		0.432188
1060.83	2763.17		0.429017
2471.31	2481.7		0.427384
2785.98	2615.01		0.426003
1052.57	1770.12		0.4238
1315.16	2839.54		0.422771
1381.22	1875.79		0.421274
1037.48	2432.39		0.420507
3318.16	2950.31		0.420464
1362.59	2919.38		0.419981
3153.38	2837.13		0.419413
4026.17	3484.97		0.419411
1196.72	2247.84		0.418383
3692.77	2982.14		0.415279
2609.47	2591.28		0.415208
1349.81	2538.72		0.413512
729.033	3858.47		0.413126
1417	844.274		0.412891
3974.54	3344.4		0.412642
822.61	3672.37		0.412158
1463.82	2448.22		0.411362
967.128	2451.11		0.410889
1028.45	4223.15		0.410199
2722.05	2604.34		0.409979
2993.08	2136.41		0.407129
1409.73	2463.32		0.406731
1650.97	2468.8		0.406563
1196.49	3109.85		0.406491
4008.72	3312.15		0.406168
3209.44	2953.84		0.404884
2028.47	2235.47		0.404583
3134.34	2652.89		0.404247
846.78	2389.53		0.403558
1589.64	3372.71		0.401748
1241.93	2757.46		0.401025
1011.86	2223		0.400454
930.449	2547.29		0.399818
3475.68	2767.82		0.39867
3358.92	4340.67		0.398621
1913.05	1651.56		0.398505
3812.13	2982.89		0.398
3310.24	3116.05		0.397426
177.767	3280.63		0.396608
478.366	3084.45		0.395548
764.685	2644.97		0.393818
3088.1	2622.96		0.39364
1423.35	2635.1		0.393612
191.249	3636.65		0.393324
1628.52	2119.91		0.392217
1135.69	2751.43		0.392142
-456.975	3775.69		0.392019
939.331	3987.38		0.391207
2829.81	2613.23		0.390706
1738.11	1561.44		0.390414
1119.49	3831.25		0.390237
3948.35	3277.93		0.389684
686.923	2093.63		0.389048
411.027	2821.71		0.387288
3259.72	2269.75		0.386869
3419.68	2702.64		0.386792
1326.3	2896.21		0.38603
66.3312	3598.85		0.38523
717.116	2626.39		0.385146
1449.49	2326.89		0.384834
1219.18	946.237		0.384562
871.781	2341.43		0.38455
2164.41	2516.84		0.38366
1541.48	2475.9		0.383551
494.945	3460.1		0.383249
127.379	3384.07		0.382408
3722.6	2928.99		0.382094
3669.08	3037.85		0.381048
1677.37	1868.61		0.380698
1417.71	2554.91		0.380537
1935.02	2376.83		0.38007
1174.02	2170.72		0.37949
1201.03	1526		0.377481
2835.34	2497.03		0.377447
890.8	3992.16		0.376407
994.05	3696.14		0.375522
2107.26	2819.34		0.375086
3855.05	3190.07		0.373981
1494.7	2873.01		0.371972
1225.16	2698.91		0.371894
423.554	985.102		0.370401
1436.73	3108.2		0.369246
1662.84	1775.6		0.369081
2691.87	2705.31		0.368958
2963.34	2711.64		0.368709
2195.69	2761.95		0.367326
336.62	2832.72		0.366932
1368.77	2401.45		0.366858
790.102	2353.89		0.365402
2025.35	2051.53		0.363295
3257.49	2428.49		0.36241
2427.98	2237.05		0.362162
644.674	1736.58		0.361842
41.7898	2558.65		0.361729
3206.56	2423.35		0.360889
2326.64	2195.33		0.360584
433.852	3704.11		0.359948
3041.5	2709.08		0.358546
1813.6	3141.38		0.358173
3541.34	2805.08		0.357502
1083.51	3010.59		0.357004
1095.55	2934.61		0.356624
114.128	2834.97		0.354708
746.638	2225.08		0.354587
3211.65	2465.76		0.354124
646.966	2324.43		0.353986
3154.91	2695.53		0.35202
581.143	3585.38		0.351618
3129.04	2476.98		0.351286
553.222	2206.85		0.350928
2643.51	2353.75		0.350907
176.058	2750.31		0.350658
624.348	2287.91		0.348956
1472.12	2178.53		0.348799
-43.6279	2589.24		0.346373
861.742	3606.73		0.346365
3728.45	3175.39		0.343525
927.702	2941.39		0.34297
1436.26	1091.17		0.341333
2839.73	2832.37		0.341089
822.276	2489.22		0.340962
3073.49	2452.3		0.339634
979.364	2966.65		0.339521
1152.94	1808.44		0.339023
2486.83	1972.25		0.337908
910.354	2336.21		0.337145
789.616	4095.81		0.333991
337.7	3356.9		0.332041
631.902	2545.08		0.331343
2816.51	2547.03		0.331057
3270.02	2480.84		0.330895
-554.423	3523.17		0.330591
3061.01	1963.52		0.330418
3725.9	3048.86		0.330408
2120.24	1985.36		0.330111
1025.42	2363.35		0.328353
1706.81	1895.86		0.328097
1190.29	2363.41		0.327979
2994.64	2433.21		0.327936
133.566	2590.61		0.327615
1496.12	1301.7		0.326682
-315.686	2895.54		0.325959
3594.54	2819.1		0.325774
1977.59	1846.68		0.324698
3111.86	2335.95		0.323542
-675.854	2631.92		0.323418
193.792	1954.43		0.323356
532.614	295.91		0.32184
382.449	2017.51		0.321149
3150.07	2408.18		0.320004
1791.37	1917.39		0.319975
1862.16	1729.87		0.31934
857.85	1689.64		0.318348
3085.21	2002.69		0.317978
2152.82	2257.69		0.317906
407.531	1922.83		0.316721
768.617	1721.63		0.316584
308.278	2272.57		0.316173
-882.338	3572.52		0.31588
2295.28	1938.48		0.315473
3931.97	3202.45		0.314808
-500.032	2233.29		0.314703
2098.95	1810.7		0.31302
1485.99	1216.15		0.31271
3694.31	4673.24		0.311344
1578.58	2604.59		0.310477
412.855	2100.81		0.31043
823.578	3168.19		0.309638
-178.693	3208.81		0.308838
2314.87	1463.12		0.308761
-38.4669	2318.72		0.306126
-92.1475	2354.58		0.306043
2344.57	1944.35		0.305845
1846.83	2010.25		0.304876
-210.266	3124.07		0.304819
3484.95	2563.95		0.303792
2080.81	1769.29		0.302917
2835.94	2080.87		0.30132
1525.84	1799.04		0.301306
1037.59	1950.72		0.301213
1254.46	2015.72		0.300877
534.481	1422.71		0.30026
758.103	2120.5		0.300075
11.1152	2015.74		0.299161
1381.23	1947.62		0.297022
1875.83	2053.24		0.295049
717.384	2364.06		0.29499
3203.78	2104.29		0.293857
2293.6	1518.05		0.293722
1711.55	1728.6		0.293408
578.123	1797.03		0.293347
2209.26	2058.63		0.293036
-17.7213	3011.15		0.292085
2058.33	1724.71		0.291737
1478	1860.97		0.29085
-571.866	3468.94		0.290386
2749.05	2240.98		0.290188
3182.38	2540.59		0.289791
2176.79	1772.67		0.288374
1255.88	161.778		0.288334
1126.7	1528.43		0.288078
3046.54	2402.7		0.287832
235.327	1791.38		0.287534
356.181	2097.68		0.286695
-48.0659	2016		0.285439
1071.84	2190.72		0.285366
3202.75	2170.59		0.284442
2993.06	2295.36		0.28414
1958.27	1911.12		0.283995
660.317	1620.77		0.283706
2954.73	2494.01		0.281275
-618.346	2348.37		0.28081
2897.03	2322.03		0.280644
1819.78	1694.83		0.279543
1501.42	2284.14		0.279532
2594.71	2194.1		0.278893
788.452	3033.04		0.277237
3152.69	1994.06		0.277033
1297.9	1718.16		0.276626
1626.87	1849.89		0.276415
3137.69	2218.69		0.276284
1319.48	1613.61		0.276224
2715.55	1361.01		0.276212
1433.77	1782.37		0.27542
1587.1	616.449		0.275406
32.0701	3131.33		0.275211
623.6	1924.63		0.272205
1189.42	2025.86		0.272175
1502.62	1610.29		0.271737
-1182.74	2328.57		0.271694
1080.89	1647.28		0.270533
1610.32	1612.71		0.270443
147.786	2462.33		0.269817
1776.28	2037.21		0.269633
365.154	1970.38		0.269588
88.3469	1904.13		0.269571
419.495	1396.16		0.268878
1733.54	2255.51		0.268343
1107.08	874.219		0.267645
1166.05	875.085		0.26744
2320.29	2369.41		0.267301
756.238	1935.12		0.266915
3104.38	2185.26		0.264606
-148.967	1369.01		0.264209
-1236.51	3098.69		0.263366
284.145	1839.07		0.261511
1618.78	1495.83		0.261174
893.592	1663.35		0.260774
1185.43	2312.38		0.260642
-489.516	2919.04		0.260497
2015.04	1247.05		0.259654
2721.08	2020.98		0.259121
1557.7	1714.53		0.258421
71.3716	2106.74		0.258342
-196.127	2736.82		0.258045
1878.4	1905.35		0.256858
666.277	2129.25		0.255888
812.016	2151.45		0.255578
654.555	2036.47		0.25535
-49.9039	2450.38		0.25488
1501	548.851		0.25393
-1062.08	1937.87		0.253758
978.448	1490.83		0.253724
1693.29	805.599		0.253558
1849.14	1274.37		0.252881
59.2524	2262.09		0.252788
-806.731	1842.01		0.252634
472.035	2203.19		0.252321
3490.12	2490.21		0.251713
2005.18	1909.59		0.251432
459.387	1864.71		0.251265
-42.1478	1885.12		0.250821
-163.962	1588.63		0.250039
3108.82	2263.32		0.249672
2147.64	1454.7		0.249422
1884.59	1849.78		0.249405
3290.86	2545.7		0.248353
-775.141	3524.57		0.248311
2775.42	2067.94		0.248246
1746.62	1409.41		0.248159
-25.3063	3217.84		0.247894
2439.83	1984.7		0.247709
1930.03	1802.23		0.247553
-1412.86	2431.86		0.246042
-38.8592	1067.14		0.245629
1673.49	1216.19		0.245407
613.801	2665.01		0.245054
426.429	1557.26		0.24449
1665.95	1715.67		0.244404
699.389	2873.88		0.243988
1395.33	621.846		0.24283
-155.415	2220.62		0.242769
-262.755	2447.53		0.241312
1539.35	1636.92		0.240867
1112.85	1486.57		0.240031
-1209.96	2009.83		0.239924
1398.99	1226.74		0.239822
-36.1042	2948.13		0.239609
-133.018	3243.8		0.238684
-61.9208	1949.19		0.238644
-34.6785	2164.61		0.238349
1549.05	538.583		0.238034
2329.79	1347.95		0.238027
482.648	816.827		0.238018
2283.25	1287.04		0.237978
-113.759	1118.21		0.23785
-1361.67	3020.32		0.237453
340.839	1530.8		0.236469
947.487	1383.65		0.236291
1312.84	778.535		0.23584
255.572	2436.69		0.232922
-554.829	2822.92		0.232915
847.399	79.4267		0.232782
219.224	1855.99		0.232342
2054.56	1290.42		0.232326
1317.8	1226.28		0.232226
-612.024	2136.27		0.231842
1864.09	1405.15		0.231142
-1507.27	1828.26		0.230401
-858.486	3081.03		0.229031
-1573.32	1475.03		0.22823
2927.39	1663.93		0.228142
1064.68	1544.71		0.228052
-1591.91	1415.19		0.226471
2668.9	1815.71		0.226406
2600.73	1949.44		0.225541
-326.975	2108.69		0.225513
2300.93	1830.71		0.224431
777.558	1795.55		0.223854
2565.54	1098.29		0.223694
-595.113	864.511		0.222851
1631.73	1716.54		0.222399
2015.9	1651.51		0.222291
67.6442	2434.24		0.221948
183.982	-651.411		0.22069
-189.312	1194		0.220511
2855.49	2171.28		0.219636
1565.09	1041.94		0.219327
2946.18	2183.46		0.218907
-1200.41	1561.22		0.218687
-482.458	1417.32		0.218615
2463.25	2048.77		0.218017
571.96	903.626		0.217522
1369.85	571.309		0.217255
81.7402	-761.575		0.217236
1964.91	1222.81		0.217184
-638.882	1561.7		0.216852
929.918	989.99		0.21677
-777.896	1138.41		0.216261
-795.703	2660.81		0.216054
-1427.21	2664.92		0.215707
2482.16	1039.69		0.214568
482.479	1338.98		0.214037
467.032	-769.155		0.213978
2243.85	1811.05		0.213707
1406.76	426.797		0.21331
-846.852	1258.09		0.213277
2189.51	1915.32		0.212398
1858.54	1154.05		0.21225
2094.75	1625.57		0.211827
-277.684	2629.34		0.211549
1771.55	1063.14		0.211189
-1415.06	3456.91		0.210769
-340.83	2479.09		0.210638
1105.48	1748		0.209706
-599.312	-420.124		0.209526
-568.409	2177.6		0.209459
2077.89	1480.68		0.209397
3184.9	2380.36		0.209046
1692.38	1663.09		0.207634
2051.07	1079.37		0.207445
1451.15	1517.05		0.207397
-743.617	2347.86		0.207175
1176.75	315.987		0.206995
-491.015	3103.11		0.206982
1793.13	1746.65		0.20643
-722.876	2093.32		0.206137
1919.51	1110.82		0.205493
2811.48	2036.73		0.205398
859.683	1293.63		0.205104
868.489	1514.44		0.204832
696.095	1336.29		0.204218
-610.48	813.157		0.204032
1590.86	1310.1		0.202838
-1314.27	3427.71		0.202785
2555.41	1027.91		0.202749
64.1394	3044.54		0.201931
1696.56	848.102		0.201814
1112.96	963.117		0.201674
-1620.63	1451.32		0.201514
2146.29	1545.61		0.200688
2552.68	1619.63		0.200628
188.352	2203.79		0.200584
-1193.18	1379.12		0.199975
1051.41	-160.006		0.199315
2604.33	1066.44		0.198964
-392.718	1160.05		0.19893
416.746	2436.09		0.19794
1593.13	359.635		0.197179
1842.6	1634.46		0.197072
-212.141	1060.56		0.196432
1590.35	1554.1		0.196175
-836.755	1063.17		0.196059
-821.93	2037.14		0.19552
-183.519	3044.95		0.195344
2592.92	1717.11		0.19521
79.9869	-660.277		0.195111
2892.9	1808.51		0.194823
1745	1293.4		0.194711
2997.33	2191.56		0.193852
878.241	949.801		0.193638
-607.429	1248.73		0.193598
-515.889	816.682		0.192789
766.389	1331.66		0.191986
1960.75	691.441		0.191615
423.738	2023.46		0.191596
1549.59	1559.36		0.191472
2166.8	923.524		0.191217
128.801	1575.17		0.191213
-356.004	-920.202		0.191112
1760.43	949.356		0.190937
2903.98	2004.23		0.190825
2076.03	1337.45		0.190446
-1039.22	2689.23		0.190344
250.138	1561.14		0.189833
-846.365	2456.41		0.189804
833.586	1766.71		0.189623
1669.7	1106.22		0.189555
-681.202	696.242		0.189398
503.181	1153.5		0.189072
-1048.25	3099.07		0.188938
-654.927	-224.738		0.188887
1843.18	1582.52		0.18864
1700.67	1358.37		0.187897
-865.706	2942.39		0.187607
98.2508	-1048.35		0.186723
2566.94	1881.03		0.186688
73.783	1276.39		0.186664
3197.25	2034.26		0.186156
1216.02	476.943		0.186078
-194.254	2310.08		0.186046
-1431.9	1935.69		0.185753
-117.023	1078.29		0.185647
1315.57	1377.28		0.185574
1728.11	1256.63		0.185493
-0.20423	1783.31		0.185428
298.58	2064.98		0.185195
820.543	1123.32		0.184274
-1441.51	2848.32		0.184174
1378.71	278.641		0.183588
43.4132	1031.1		0.183525
2545.99	1812.19		0.183264
2616.74	1158.52		0.183192
-1592.59	2616.49		0.18303
1586.13	1427.55		0.182194
2503.41	1566.23		0.181921
-319.325	1110.06		0.181858
-155.215	2044.84		0.181171
-408.122	808.586		0.18115
208.07	1046.13		0.181074
2123.08	959.289		0.180896
-745.939	2896.46		0.180894
-557.381	-112.497		0.179226
-1340.25	1365.14		0.179072
1726.76	1045.24		0.179065
1674.94	1498.23		0.178742
751.071	1432.2		0.178663
956.57	1436.44		0.178224
1001.82	1404.86		0.177804
1850.11	643.907		0.177804
1489.2	899.545		0.177476
135.015	1842.98		0.177346
-160.814	869.508		0.177124
199.42	932.647		0.177121
106.05	603.068		0.176926
579.599	1103.38		0.17685
-644.956	2172.1		0.176563
-893.058	1811.86		0.176361
-1295.33	381.342		0.176312
1113.31	1144.84		0.17605
-310.682	237.166		0.175979
-1089.97	1545.28		0.175845
-438.057	1085.57		0.175829
996.609	1740.86		0.175647
2470.92	1743.69		0.175532
1803.9	1159.2		0.175412
1436.54	1004.88		0.175412
114.269	2301.65		0.175384
2802.64	2106.64		0.175161
467.621	1643.06		0.17474
1871.83	233.829		0.174201
1858.53	1473.42		0.174033
-1046.48	2819.52		0.173749
-213.68	-399.614		0.173605
391.861	1039.48		0.173441
-477.503	2194.38		0.17302
-171.103	1916.8		0.172733
729.132	714.53		0.171977
-238.136	1711.48		0.171877
893.016	1450.43		0.171633
-519.163	-599.058		0.17156
2128.94	1353.31		0.171176
688.004	2215.63		0.171169
1750.48	1890.97		0.170638
2045.75	1025.23		0.170509
-1251.6	392.236		0.169789
-1892.54	1632.75		0.169463
-159.706	1064.01		0.169363
2259.12	1631.46		0.169268
1933.54	1322.47		0.168768
-1127.32	1101.88		0.168554
-1606.19	3153.83		0.16821
1798.72	2269.87		0.168178
-777.738	1774.96		0.167857
1739.17	1187.56		0.167587
1524.98	943.993		0.166816
-1052.31	1510.81		0.166301
-449.232	806.647		0.166186
151.8	916.804		0.166096
-1771.87	2072.23		0.165969
463.181	1233.45		0.165935
-1405.29	2611.93		0.165924
21.0912	814.846		0.165076
323.236	1235.95		0.164968
2612.8	1016.25		0.164943
1686.89	171.8		0.164927
-892.101	327.571		0.164659
1071.29	1396.62		0.164609
2247.19	953.103		0.164389
1882.35	1308.2		0.16373
487.624	564.982		0.163525
-1705.47	1755.19		0.163459
-2025.65	3121.78		0.163318
-1497.46	1421.92		0.163102
152.133	-387.665		0.162625
-820.881	-391.429		0.162182
704.936	1408.24		0.161959
-2171.19	1389.74		0.161584
139.943	-917.695		0.160884
649.891	392.69		0.160513
2574.69	1991.2		0.160325
-1452.44	1707.65		0.160201
1901.88	299.57		0.159912
134.201	-1639.84		0.159599
-73.0541	1096.26		0.159455
2290.39	806.613		0.159353
907.461	1409.21		0.159026
-676.686	-133.941		0.158835
-333.015	1660.22		0.158437
206.354	701.823		0.15805
709.621	1593.68		0.157996
1874.96	363.696		0.157948
1116.83	1077.7		0.157228
-69.7493	967.558		0.157203
1378.82	781.432		0.156514
2232.2	647.626		0.156448
22.8831	-985.354		0.156019
77.0173	1106.29		0.155826
1758.07	1684.6		0.155759
1320.16	978.743		0.155731
-1015.65	-88.3904		0.155464
29.5578	717.523		0.155344
1777.95	84.7464		0.155165
251.787	-428.734		0.155149
2077.05	543.882		0.154423
-221.358	-920.048		0.154389
1269.2	383.997		0.154098
1202.95	555.837		0.154097
-298.466	1403.56		0.15391
1028.75	730.441		0.15367
1361.6	936.091		0.153477
588.498	949.671		0.153384
313.013	-1267.34		0.153365
-226.273	716.286		0.153057
-1913.66	2187.61		0.152977
-402.806	1051.08		0.152892
-586.953	1840.52		0.15261
-1180.34	2853.37		0.152589
-135.69	574.113		0.151749
1147.36	1258.16		0.15165
1367.45	1407.75		0.1507
441.766	508.089		0.150643
-991.504	1883.78		0.150332
212.853	1184.7		0.150024
2744.51	1888.21		0.149732
1663.04	1007.41		0.149218
122.475	680.708		0.149054
-780.281	-808.327		0.148756
1517.07	1112.3		0.148704
1840.02	725.425		0.148607
1963.53	1090.21		0.148344
-1681.53	1429.37		0.148213
2539.71	1914.48		0.147728
1942.68	1031.93		0.147619
1318.73	2245.93		0.147372
1253.6	106.139		0.147281
-956.535	1557.08		0.147107
-1246.67	2610.63		0.146999
-11.5014	571.834		0.146884
2295.03	1603.81		0.146793
2322.15	1555.4		0.146556
-1638.14	882.348		0.145474
2392.4	1285.66		0.145464
504.737	930.095		0.145368
-1847.37	2441.2		0.145259
1840.55	1861.53		0.144964
-1908.41	1299.09		0.144804
1850.45	972.768		0.144599
276.411	773.04		0.144597
-1731.9	3302.89		0.144485
-1540.42	256.312		0.144229
-418.726	1583.65		0.144073
502.614	1946.1		0.144073
832.487	1346.69		0.143662
-1291.3	51.3868		0.14321
591.047	574.96		0.143102
-2277.05	1285.38		0.142856
163.405	729.624		0.142749
1477.71	429.088		0.142471
-751.373	1925.31		0.141885
2308.24	1718.53		0.141066
1199.34	-228.137		0.140967
-821.961	1935.42		0.14086
-660.87	2017.63		0.140834
1574.18	1506.8		0.140488
2319.51	647.598		0.140372
-263.68	803.082		0.13998
1539.92	190.597		0.139858
612.174	846.231		0.139699
1645.65	345.82		0.139653
-1433.45	1797.58		0.139509
2192.91	-312.598		0.139475
2278.96	1389.82		0.139214
471.457	1600.72		0.138972
323.782	566.381		0.138544
-1764.63	1791.15		0.138036
1687.46	1287.64		0.137719
1320.1	-125.507		0.137591
521.114	-778.794		0.137309
-75.7446	2133.86		0.137244
2521.23	882.386		0.137143
-1365.26	2002		0.136767
-651.908	1836.95		0.136459
-2221.99	1833.11		0.136411
-843.851	2177.45		0.136381
-959.64	1816.81		0.13624
-1429.59	2737.96		0.136218
1206.04	1290.17		0.136207
530.445	715.206		0.136177
1961.75	90.054		0.135972
2024.16	474.709		0.135946
221.3	896.583		0.135908
-84.011	-141.571		0.135677
-377.936	1929.31		0.135593
532.403	-994.466		0.135425
971.665	97.5631		0.135226
-727.61	545.184		0.13427
-1185.33	253.124		0.134191
-861.977	-1103.84		0.134075
672.617	1034.64		0.13365
-869.745	1961.08		0.133534
-1019.12	803.841		0.133228
-163.952	725.725		0.13318
-830.082	1687.19		0.132748
1240.35	-78.2702		0.132706
99.4113	1151.48		0.132627
544.561	-575.422		0.132579
-885.184	575.459		0.132446
-1036.3	229.099		0.131643
-1597.1	1664.16		0.131577
1586.51	979.27		0.131333
507.533	-950.97		0.131223
714.363	543.177		0.131065
-1710.67	1876.08		0.130785
2588.79	959.335		0.13077
2141.56	654.613		0.130425
-350.679	-619.07		0.130281
-295.536	1970.89		0.129964
-1334.65	1806.1		0.129842
-1421.19	360.007		0.129587
-1062.37	-299.337		0.128847
436.122	330.073		0.12865
2757.23	1970.86		0.128644
-1661.31	1925.19		0.128559
-675.178	-76.7332		0.128212
571.359	756.89		0.128067
527.652	893.185		0.127805
-1271.43	888.508		0.12748
697.796	868.037		0.12738
1146.3	-385.281		0.12727
-553.109	-804.991		0.127224
-1964.82	1694.19		0.127072
828.815	1455.32		0.126948
2489.65	1416.87		0.126658
-2367.26	2226.75		0.126578
-179.547	506.142		0.126412
-1898.4	3311.8		0.126054
-2727.32	1042.36		0.126013
-371.173	1285.45		0.125704
-2437.55	1405.25		0.125449
1585.09	-531.853		0.12513
872.972	1169.5		0.124919
-571.864	1155.85		0.124763
2284.61	-472.856		0.124704
-1601.82	326.054		0.12448
1536.71	465.665		0.124169
942.136	1336.54		0.12392
2112.5	112.626		0.123759
-1135.87	1371.29		0.123429
-1222.97	1297.6		0.123278
-270.216	743.988		0.123205
-773.931	128.895		0.123003
774.329	-1041.8		0.122832
161.455	-474.283		0.122616
-999.314	2030.47		0.122575
-185.058	1398.48		0.122553
47.7651	570.186		0.122475
1621.16	465.527		0.122371
1312.14	1049.6		0.12219
551.894	846.817		0.121483
-3002.72	1655.56		0.12124
-407.705	545.18		0.121203
-1280.9	1773.98		0.12082
-312.186	787.206		0.120577
-325.408	429.801		0.120516
2333.64	556.344		0.120378
2219.97	1303.25		0.120089
1981.64	626.857		0.120048
-1556.61	339.02		0.120015
-1853.46	1957.09		0.119903
-822.197	-532.605		0.119691
-163.958	1845.98		0.119512
628.924	619.849		0.119032
2849.63	1687.34		0.118988
2135.1	521.02		0.11891
1674.85	690.793		0.118854
-615.575	556.944		0.118483
-1809.15	2449.42		0.118339
-2400.95	1630.18		0.118132
312.914	358.737		0.117912
787.074	1023.45		0.117818
-144.271	1633.18		0.117763
662.235	708.982		0.117762
-1144.32	942.357		0.117634
-1972.82	2311.08		0.117517
-582.562	1455.66		0.117273
216.948	586.316		0.116949
702.252	415.816		0.11688
370.099	953.715		0.116815
1290.81	469.775		0.116632
-770.888	1642.45		0.11662
-1967.64	2456.36		0.116554
-1025.67	-18.7928		0.116465
-24.1318	1019.31		0.116412
-2105.91	3225.72		0.11637
958.106	683.848		0.11634
-2170.87	963.395		0.116094
-143.363	-560.961		0.115874
1064.11	1087.83		0.11563
-659.854	885.014		0.11561
-374.405	1489.27		0.115559
-23.328	1526.41		0.115516
850.581	735.165		0.115347
-1307.3	183.052		0.114751
1015.98	-604.692		0.114411
1086.77	611.313		0.114377
1121.8	-160.004		0.114338
-955.106	2494.7		0.114148
169.466	-326.826		0.114145
-202.116	1335.12		0.114017
2091.83	695.943		0.114008
-1908.72	2048.86		0.113989
302.38	429.851		0.113606
-2385.7	1851.91		0.112961
-2266.66	2202.12		0.112773
-1593.4	1175.25		0.112575
-2433.62	1559.72		0.112284
-2690.66	976.577		0.111838
-791.502	1540.51		0.111211
-2731.12	922.471		0.11114
61.775	885.862		0.11113
-2106.18	2334.54		0.110728
-1549.24	486.568		0.109967
-922.652	728.664		0.109458
1345.51	453.687		0.109267
-1228.98	1426.03		0.109236
-950.906	1951.38		0.109028
-1153.83	841.708		0.10885
-573.424	1679.11		0.108695
-1068.22	954.652		0.108419
691.524	340.579		0.108357
646.564	-1303.55		0.108193
-1984.1	1443.43		0.107494
-1170.4	1171.42		0.107461
1582.24	495.157		0.107325
-819.392	615.837		0.107303
1175.76	498.572		0.107302
-924.284	197.125		0.107211
-74.5941	1343.74		0.107059
-1034.15	-1305.19		0.106865
-1442.07	251.652		0.106708
1431.8	-297.515		0.106584
90.557	737.161		0.106494
415.672	1222.22		0.106309
1176.27	-745.509		0.106168
-1797.82	2532.51		0.105981
-2154.72	3054.73		0.10562
-1564.19	912.598		0.105545
1106.98	509.537		0.105523
1674	403.509		0.105436
2638.34	1688.7		0.105412
-686.736	1001		0.105411
483.282	-423.682		0.105358
-688.714	1114.81		0.105273
707.75	1099.33		0.105232
-1197.94	1916.62		0.105168
-1893.63	1530.51		0.105151
-1468.15	1055.21		0.104814
-1265.24	1676.24		0.104703
-1384.67	158.659		0.104484
165.482	265.154		0.104469
2170.58	42.3861		0.104202
-1218.89	-624.845		0.104065
-94.9372	-200.834		0.104028
-292.55	380.234		0.103812
2145.27	1308.5		0.103483
-664.047	1622.99		0.103399
-1389.45	2036.9		0.103338
803.206	449.681		0.103185
659.093	863.821		0.102837
1783.97	38.3807		0.102832
2022	693.743		0.102731
-86.0181	655.515		0.102676
-3007.32	501.853		0.102666
971.079	522.549		0.10211
78.6034	670.7		0.101982
-2312.64	1665.67		0.101968
-2327.09	952.337		0.101919
-18.5877	1164.23		0.101767
-1870.56	1754.68		0.101645
1514.94	852.557		0.101253
675.022	-777.004		0.101228
1003.03	314.923		0.10118
530.269	402.671		0.101089
-2088.47	1216.84		0.100886
502.202	-674.183		0.100763
1922.77	607.247		0.100668
-538.489	657.121		0.100387
-2193.75	1621.32		0.100275
611.837	903.924		0.100253
497.815	-1614.36		0.10009
-576.026	1403.71		0.0999209
-2192.56	1711.23		0.0998074
1312.8	712.566		0.0997848
776.962	765.7		0.0997021
2077.45	-515.48		0.0996961
443.438	-1084.5		0.099344
370.634	1078.2		0.0993376
-1496.45	1693.86		0.099304
120.208	-1496.18		0.0992945
125.287	351.035		0.099288
-2096.19	1627.68		0.0992004
1033.15	189.61		0.0991124
-1669.09	551.847		0.0988707
-1191.14	1512.77		0.0987136
938.618	583.356		0.0984996
-1776.87	1411.71		0.0984732
1080.57	1178.77		0.0984681
1700.6	934.646		0.0984292
-977.868	213.384		0.0983885
1539.59	629.557		0.0982864
50.794	499.229		0.0981094
1628.01	666.431		0.0980989
-2030.19	1277.53		0.098014
778.59	1181.5		0.0975499
-1681.21	454.966		0.0975322
-2276.58	1914.24		0.0974471
148.718	510.883		0.0974315
-726.866	216.662		0.0973206
-674.246	11.4918		0.0973066
2391.11	589.356		0.0972827
1689.13	577.885		0.0968307
-749.643	71.2356		0.0967192
-1182.01	932.456		0.0967087
-1102.03	970.607		0.0966981
1229.9	507.909		0.0965976
99.1993	279.544		0.0965099
1602.43	396.533		0.0964956
-1233.59	467.747		0.0962046
-992.512	62.3482		0.0961701
-965.614	926.115		0.0959305
1987.65	53.0935		0.0958532
-2206.99	1523.83		0.0957389
1768.07	-94.3891		0.0956933
-1773.21	2405.35		0.0956503
-857.325	-626.473		0.0955909
1709.07	-291.291		0.0955768
1124.36	658.337		0.095258
182.047	1106.91		0.0951978
1604.45	720.898		0.0951413
1835.58	200.292		0.0951099
194.148	1252.8		0.0950777
-1493.37	660.423		0.0949869
1802.54	481.877		0.0948472
1931.86	421.122		0.0947171
-2003.03	3226.75		0.0943613
1390.61	1063.1		0.094152
-1117.49	563.984		0.0936182
509.675	1103.64		0.0936089
-740.653	-41.2982		0.0934406
482.598	-1356.06		0.0933866
-1769.59	1606.05		0.0931824
22.2454	603.533		0.0931691
127.108	1050.53		0.0931089
1890.67	851.958		0.093033
-1022.13	989.396		0.0928894
-1792.17	2782.29		0.0927976
-1106.16	123.587		0.0927905
267.346	-1180.79		0.0926352
1840.53	-58.6606		0.0923033
-2281.07	3080.61		0.0921666
2187.59	-257.87		0.0919379
1838.65	1318.74		0.0918643
386.676	1176.13		0.0918314
476.538	2342.3		0.0917292
982.792	-962.427		0.0915195
-1630.58	1216.97		0.0912866
-676.743	1448.63		0.0911101
-2264.31	2886.69		0.0909817
-588.978	-147.331		0.0906416
-2884.2	1215.72		0.0901428
-1350.11	1009.34		0.0900819
-1041.25	-788.112		0.0897262
-555.47	402.739		0.0891024
-2441.15	1065.46		0.088927
-866.455	620.905		0.0889209
1184.53	680.291		0.0886536
-594.88	-101.373		0.0886271
-957.139	-28.1396		0.0885495
-1099.75	918.77		0.0885405
-2567.31	1452.47		0.0885039
-174.007	415.956		0.0883596
-2288.01	-396.6		0.0882371
128.725	-1253.54		0.0880301
955.112	-574.396		0.0878452
-488.392	-141.499		0.0877264
-694.952	651.17		0.0876051
-1006.03	451.247		0.0875923
-594.834	-1625.66		0.0875764
-2173.07	2326.57		0.0870002
745.918	945.429		0.0867907
-30.9079	-1824.45		0.0866975
-673.61	-175.256		0.0865768
-1701.21	-386.475		0.0863545
-322.33	120.28		0.0863131
-1348.09	255.908		0.0861393
221.388	-684.616		0.0860005
-268.461	347.301		0.0858718
764.078	610.161		0.0858666
321.993	2523.55		0.085747
83.9513	1002.97		0.0857359
-419.681	1300.08		0.0856885
593.015	327.994		0.0856194
-1420.51	-880.027		0.0856095
753.133	389.151		0.0854558
1454.29	-173.682		0.0853942
-925.364	942.543		0.0852617
-1130.32	810.67		0.0852076
1271.82	722.108		0.0850599
-955.041	-113.674		0.0845715
-1772.56	1556.64		0.0845088
223.706	-949.73		0.0840124
-1152.06	92.1042		0.0837721
598.177	1213.39		0.0835979
-28.1094	-714.557		0.0835406
-760.958	-291.976		0.0834532
-2608.1	2863.05		0.0833848
916.43	900.655		0.0832177
-2683.39	2137.65		0.0829038
1148.66	536.881		0.0828759
-3014.65	1302.79		0.0828557
-2913.99	867.307		0.0827601
164.852	633.675		0.0825842
-742.791	361.596		0.0824886
-327.97	472.963		0.0824229
1379.62	693.835		0.0821124
1162.62	-515.137		0.0819827
66.84	837.016		0.0819062
1919.8	480.909		0.0818691
1043.89	-30.755		0.0814633
-1586.62	1342.18		0.0814033
-709.267	1730.77		0.0813469
-2898.62	1416.79		0.0811371
-403.388	-1897.12		0.0809698
-1787.69	379.297		0.0807256
-1451.66	1307.39		0.080592
-833.543	-119.222		0.08037
140.157	-717.755		0.0802353
-187.509	300.31		0.0799704
1436.45	391.273		0.0798808
-1083.43	267.368		0.0798593
-1028.87	770.765		0.0797316
-2815.89	1256.22		0.0795478
-2664.77	1943.82		0.079434
-1725.54	250.552		0.0792847
-2458.56	2762.03		0.0790915
-1424.33	592.574		0.0790548
-233.177	222.118		0.0790433
-133.208	952.695		0.0790061
-976.282	1346.24		0.0787901
-1698.59	661.912		0.0787683
-2895.01	2191.86		0.0784561
1582.38	897.807		0.0784391
-1328.24	1450.18		0.0782619
1270.14	-43.2392		0.078075
769.028	901.921		0.0780574
1701.38	1598.86		0.0779964
-1290.19	534.437		0.0779746
-885.467	1608.75		0.0775331
651.075	122.963		0.0774924
1066.23	279.361		0.0774509
-2028.31	970.24		0.0772105
-1493.69	1499.1		0.0770673
-784.23	1090.69		0.0770485
-1453.4	779.378		0.0769806
-1058.67	1027.81		0.0769047
-2540.48	1389.67		0.0767371
1917.33	370.765		0.0766103
1253.36	-186.829		0.0765396
-1553.95	1736.57		0.0763461
2006.19	113.325		0.0762145
-1385.21	-202.936		0.0760541
-1161.04	872.899		0.0759598
-1451.05	1202.36		0.0758934
1781.83	-42.9153		0.0757685
878.3	602.441		0.0757036
1251.22	601.689		0.0756553
-2303.66	1598.42		0.0755663
1014.4	1283.15		0.0754952
-1059.34	156.578		0.0753166
-2681.95	1773.47		0.0752975
-361.169	555.775		0.0752588
-917.001	-459.47		0.075062
-2963.17	1802.4		0.0750501
-1986.3	8.84268		0.0749699
-2592.49	2358.81		0.0749405
795.458	-1600.75		0.074863
463.221	267.98		0.0747775
-1539.55	850.793		0.0747619
-2673.02	2458.58		0.0745663
-971.877	-74.5778		0.0745448
933.46	1243.15		0.0743301
-2706.83	844.541		0.0742264
-506.155	59.3518		0.0741723
-102.182	1248.09		0.0740982
-897.634	1070.07		0.0739305
929.249	-483.98		0.0737725
-782.166	1288.55		0.0737418
-2268.65	1723.01		0.0737275
-788.341	750.48		0.0737136
1893.34	513.691		0.0736322
1164.08	993.734		0.073447
-1623.36	1513.64		0.0734003
-1279	1464.45		0.0732836
239.325	-1393.37		0.0732351
-566.776	1328.78		0.0730519
246.611	-1570.94		0.0730509
-587.354	1051.6		0.0730116
-1039.56	1135.44		0.0729727
-2027.3	-124.915		0.0729623
29.561	-495.126		0.0729077
-1164.64	-1030.11		0.0728756
1611.22	267.176		0.0727946
231.46	-1639.44		0.0726225
-946.419	364.935		0.0723409
-2486.39	2002.17		0.0723406
1932.14	272.253		0.0722972
209.089	142.263		0.0722516
-3170.26	1080.07		0.0721199
-2732.39	1368.51		0.0720984
-417.602	-146.468		0.072072
780.09	231.427		0.0719385
-1725.54	1255.07		0.0719254
-1396.39	237.261		0.0718997
1084.23	456.731		0.071869
134.4	220.596		0.0718187
2263.64	-425.165		0.0716948
-1946.82	1337.51		0.0716788
-523.32	1394.04		0.0713825
-2210.13	-466.608		0.071186
1085.48	553.827		0.0711493
-1201.65	-177.207		0.0707912
863.465	496.081		0.0701313
757.117	-1185.31		0.069998
-2146.95	1522.23		0.0699713
-2121.96	389.046		0.0698156
-1901.67	1913.46		0.0696781
1494.73	245.488		0.0696368
-1469.21	-251.8		0.0695754
-1786.22	1870.74		0.0695515
812.216	161.829		0.0695407
-237.378	289.167		0.0693795
1266.24	263.673		0.0691789
1199.87	793.048		0.0690293
-2543.75	1767.53		0.0689962
901.112	257.622		0.0689837
1678.6	-436.983		0.0689819
1568.28	1088.64		0.0689616
592.772	394.095		0.0689597
-3068.15	1184.38		0.0689047
-3218.7	1184.79		0.0688614
728.73	-1468.64		0.0686864
2032.29	-581.703		0.0686354
-2013.13	1361.07		0.0685862
571.83	-1257.16		0.0684679
1779.29	292.312		0.0683897
-2856.35	1056.22		0.0683833
-512.244	314.172		0.0683757
-1769.18	488.734		0.0683756
1487.04	311.131		0.0683052
1489.34	-99.7849		0.0682223
-968.579	318.254		0.0681509
309.569	-1641.67		0.0681194
1317.04	-667.827		0.0680063
844.201	-625.985		0.0679643
-2542.71	476.881		0.0677675
-1275.05	-252.584		0.0677092
-2776.95	2255.26		0.0676766
-1075.27	-243.538		0.0675742
-2609.83	1568.64		0.0675394
993.573	407.638		0.0675388
-1558.76	672.605		0.067066
-3.64602	-1595.59		0.0668952
-2599.89	2196.59		0.0667873
1178.32	435.327		0.0667597
-480.91	-1131.77		0.0666586
352.391	625.981		0.0664505
-838.961	569.145		0.0663367
-787.715	87.601		0.0663351
1357.1	214.356		0.066202
-2829.39	1494.02		0.0660809
167.598	-1550.97		0.0658869
-2356.44	3053.61		0.0657888
46.1658	-1660.1		0.0657283
-266.045	-489.69		0.0655667
-698.165	-34.5738		0.0655356
730.153	1210.64		0.0653727
798.534	713.388		0.065261
1097.01	-6.92034		0.0652176
-1490.33	-859.348		0.0651598
-1202.19	363.635		0.0649155
-1732.2	154.64		0.0647754
859.617	-1539.95		0.0647673
1164.9	-956.428		0.064766
-159.513	1277.27		0.0646513
-2883.41	2056.3		0.0644881
-1233.16	1721.74		0.064229
1983.19	229.811		0.064204
-975.444	643.768		0.0640567
-2628.39	2767.43		0.064038
-1008.16	389.847		0.0638776
-2625.97	2675.16		0.063633
-1098.93	-159.34		0.0635336
-2622.99	2818.92		0.0634086
379.844	-5.8844		0.0633269
-1239.7	88.0115		0.0632787
-2243.49	636.1		0.0632614
-532.644	597.229		0.0632171
38.0562	189.699		0.063138
1826.74	1448.82		0.0630869
-1112.14	25.6317		0.063066
-973.082	826.422		0.0629878
-1084.25	756.151		0.062957
318.006	-1084.72		0.0627404
-1028.49	-523.482		0.0627301
-1393.68	704.383		0.0625383
-2824.33	1319.62		0.0622068
-2304.88	2541.27		0.0621578
-2949.68	1503.3		0.0620995
1334.94	155.637		0.0620566
133.414	-815.98		0.0619931
-223.092	480.155		0.0619769
-262.802	-134.419		0.0619291
-1355	-324.029		0.0618662
-2653.42	1607.67		0.0618061
-3061.75	1329.85		0.0618053
1249.89	653.837		0.0616513
1182.03	-1215.88		0.0616402
754.94	21.2242		0.0614753
-1449.91	303.727		0.0614471
-999.615	1300.25		0.0610438
-1937.94	-880.632		0.0610377
400.238	811.57		0.0610187
-623.549	764.006		0.0609904
193.499	-1348.63		0.0607702
993.926	-1351.63		0.0606972
-230.267	-1835.28		0.060392
201.208	331.196		0.0601991
240.965	36.6948		0.0601858
-3214.93	1387.16		0.0601079
-2284.9	887.443		0.0598255
1492.82	729.762		0.059503
182.201	544.686		0.0592838
-2533.84	1091.53		0.0592712
-731.761	-181.043		0.0588356
-2351.81	2537.88		0.0586593
-2832.58	727.996		0.0586235
-590.221	1599.92		0.0585717
1288.74	510.603		0.0584692
-2870.2	583.29		0.0582046
-703.887	961.663		0.0581859
63.8101	1326.78		0.0580019
2166.36	1218.55		0.0579691
6.51047	-1687.03		0.0579495
-2709.78	2243.37		0.0579356
-2539.55	558.399		0.0579259
-145.36	-620.525		0.0579229
-1816.16	1093.63		0.057883
-2909.64	1327.24		0.0576906
1417.66	584.806		0.0573576
-2621.9	1932.69		0.0571767
-3094.27	702.279		0.0571518
436.922	-1227.12		0.0571117
-1729.07	-355.162		0.0570255
1532.92	1456.96		0.0569786
1097.96	-252.158		0.0569424
-16.4796	-1362.59		0.0568639
-1515.19	969.889		0.0568023
323.662	-50.2103		0.056682
-2830.79	2058.56		0.0564383
944.688	-1330.05		0.0563953
-102.798	-710.791		0.0563391
-2847.62	2200.49		0.0561222
-1827.75	-481.412		0.0560721
-167.042	-1029.3		0.0560537
-1588.07	412.71		0.0560128
1443.26	239.994		0.0558889
1660.7	304.301		0.0558854
-2741.51	2131.31		0.0556076
1170.77	582.258		0.0555325
609.14	197.884		0.0555182
-2402.71	2885.61		0.055435
2274.27	-380.516		0.054886
829.016	-1697.89		0.0548211
-3159.61	804.859		0.0547997
-2318.99	-720.265		0.0546573
-2495.19	1375.79		0.0546474
245.205	-382.244		0.0546338
363.591	-1080.4		0.0545206
736.06	-1339.15		0.0544368
1191.44	-1064.95		0.0544012
1346.87	605.137		0.0543901
-2154.31	-525.715		0.0543749
-444.469	-1301.91		0.053933
-1449	655.353		0.0539211
-2511.86	696.105		0.0539103
-855.394	-36.4148		0.0538942
-576.625	567.715		0.0537632
-937.528	-280.366		0.0537405
-2272.7	1048.23		0.0537379
-81.4049	-587.456		0.0537283
234.023	807.268		0.053723
-2935.25	1957.98		0.0536784
-2697.87	1133.58		0.0536544
-1115.44	-275.318		0.053524
-949.721	1248.79		0.0535205
-82.8378	1186.65		0.0532923
-1171.92	487.865		0.0532865
110.641	1446.5		0.0532785
36.6534	-867.155		0.053273
1978.24	521.411		0.0531659
-2045.87	-648.34		0.0531181
-2412.97	292.111		0.0529829
-2654.86	863.104		0.0527417
-2458.87	727.213		0.0527352
-701.158	-220.464		0.0526653
-1985.37	1401.71		0.0525874
-2018.51	-461.756		0.0525666
202.473	1313.16		0.052546
-2857.54	1185.54		0.0522846
-644.216	-123.214		0.0521888
-2383.75	1395.37		0.0519342
-1057.68	103.1		0.0519039
1267.43	-130.557		0.051894
-343.647	-30.6697		0.0518314
-1092.74	66.2182		0.0518256
708.344	-46.142		0.0517052
-2224.83	2765.27		0.0516873
-194.587	-237.313		0.0514747
-2040.08	69.8149		0.0514706
-3218.74	1596.59		0.0514705
1224.43	-967.402		0.0514524
-1948.65	51.1693		0.0513737
586.484	-1572.2		0.0512661
-2749.62	1548.37		0.051228
1436.23	729.51		0.051227
1526.94	95.5286		0.0512033
-107.229	912.549		0.0511988
-2347.9	-559.679		0.0509776
1244.52	-1199.04		0.0509497
-155.551	1012.8		0.0508652
-2640.84	804.59		0.0508648
-2307.39	441.108		0.0507797
-45.6792	-924.862		0.0506735
131.498	-671.663		0.05041
-1199.87	75.8845		0.0503515
-957.38	866.891		0.0502762
1637.07	-373.358		0.0501758
1354.53	-218.5		0.050134
89.3737	400.729		0.050035
-2868.79	1678.58		0.0499708
-1139.49	230.987		0.0498747
-1985.08	532.561		0.0497487
-2241.91	-773.134		0.0496992
-3215.26	1274.46		0.0494085
-3155.79	1160.19		0.0493727
1341.32	522.584		0.0492328
-1019.99	-355.626		0.0492108
-153.811	-850.814		0.0491518
-346.445	-1923.54		0.0490336
-265.11	-1720.73		0.0489876
-279.364	112.734		0.0489874
-232.75	-796.377		0.048923
-1364.74	1400.79		0.0488554
-2120.33	-374.132		0.048808
-1054.34	-436.079		0.0487732
-786.889	-67.4751		0.0486653
-2824.77	627.606		0.0486269
1613.15	-894.88		0.0486255
-1275.18	1820.02		0.0484695
-1188.02	-229.314		0.0484103
-2081.42	-483.927		0.0482865
-2426.24	1104.62		0.0482764
-2770.04	2778.35		0.0482413
1565	419.577		0.0479726
1012.72	1238.63		0.0479553
-2523.16	1920.98		0.047925
-3096.24	867.725		0.0479093
-3240.33	1435.07		0.0478199
-2566.1	1351.7		0.0477955
146.804	-529.13		0.0477823
723.816	-1625.39		0.0477697
-1116.38	196.005		0.0476558
-816.836	45.83		0.0476269
1828.72	-494.672		0.0474183
-3108.71	329.394		0.0472857
1646.16	42.5476		0.0472464
990.983	-877.874		0.0472459
13.4529	34.8333		0.0471575
-163.924	1483.13		0.0471307
-169.169	-744.955		0.0471191
835.014	123.822		0.0470352
-2261.1	130.893		0.0468377
-159.615	-173.977		0.0467864
-552.619	510.361		0.0467008
-1473.78	-162.381		0.0466149
-1942.12	-467.662		0.0465775
-324.744	952.121		0.0465531
-2360.77	1332.12		0.0464329
-1010.19	-244.479		0.0463648
1490.39	171.634		0.0463645
-2800.06	769.95		0.0463318
-729.091	1778.2		0.0463164
-1105.69	-550.045		0.0461526
-2115.26	1371.26		0.0461013
-3124.2	1435.59		0.0460158
-688.159	315.337		0.0459785
-1164.38	-135.018		0.0459021
-528.652	544.671		0.0458466
-1342.83	623.792		0.0458346
-2646.86	243.392		0.0456985
503.94	662.186		0.0455489
1232.4	724.703		0.0455469
829.159	-1633.16		0.0454008
-2932.06	2508.38		0.0452505
-1247.18	-357.421		0.0450195
-694.969	-1816.08		0.0449945
-2599.76	2523.39		0.0449608
2009.67	-234.089		0.0449393
-2599.9	1722.15		0.0449299
1810.68	1379.48		0.0447646
619.724	-1134.03		0.0446931
-255.733	55.434		0.0445825
78.4664	1.09567		0.0444639
-1077.55	880.508		0.0443214
-873.83	-196.71		0.0442992
-1242.22	841.335		0.0442015
1911.73	194.526		0.0441805
-344.945	270.478		0.0440758
391.93	-1329.89		0.0440234
-2062.51	1424.37		0.0439982
1342.91	736.658		0.043965
471.95	-1418.91		0.0438712
439.56	-1680.6		0.0438706
-1205.85	635.618		0.0437973
-908.849	-1041.34		0.0437669
-2746.26	1273.96		0.0437573
-591.392	-30.5809		0.0437241
-2231.32	1407.26		0.0435971
-2597.05	442.251		0.0434373
-1561.85	724.789		0.0434107
-2780.79	689.263		0.0433939
-2574.67	391.205		0.0433644
-1186.72	788.347		0.0433597
1047.39	139.218		0.0433024
-175.209	1128.88		0.0430315
2193.25	-497.148		0.0430239
-1052.82	1676.43		0.0429996
-1823.37	-365.433		0.0429972
-149.62	-1934.77		0.0429599
2080.89	-317.506		0.0428727
-2814.7	1432.32		0.0428254
1078.61	89.9291		0.0427297
1212.3	397.524		0.042727
803.912	-37.8223		0.0426264
-3053.17	1425.06		0.042623
1342.86	29.0958		0.042614
-2456.75	1314.65		0.0424599
1568.96	-773.007		0.0423816
1418.08	200.654		0.0423578
-1639.94	-242.493		0.0423301
-994.165	139.643		0.0423028
-608.825	-228.148		0.0422505
1306.68	120.154		0.0421952
-1951.95	738.827		0.041996
-2059.15	-408.179		0.041907
-814.512	332.403		0.0418609
-3226.97	919.982		0.0417049
-2971.5	340.626		0.0416617
2153.32	-403.559		0.0414871
-2736.24	791.687		0.0414558
362.916	398.78		0.0414455
-1020.4	287.254		0.0412727
307.646	-1318.1		0.0412068
-399.06	657.882		0.0411727
-3406.75	1086.36		0.0410569
-2050.28	2534.82		0.0409735
-1359.76	484.179		0.0409554
-94.0042	-645.749		0.0407632
762.209	442.343		0.0407552
-3057.11	1601.91		0.0407136
-2737.71	2529.38		0.0406736
-32.9858	-797.562		0.0406258
-1784.16	-389.67		0.0405832
2067.47	363.028		0.0405005
-239.098	1166.36		0.0404846
1947.9	155.13		0.0404276
-1260.24	-176.681		0.0404115
-3280.97	1085.67		0.0403529
624.56	-1772.57		0.0403176
-2334.88	120.984		0.0402153
-1319.22	-239.813		0.0402107
-2615.82	511.714		0.0401374
-3101.08	1249.83		0.040132
-91.9916	95.8677		0.0401207
-2925.04	-15.5633		0.0400269
-1071.47	-1660.45		0.0400029
-2050.5	-593.191		0.0399754
865.112	-1725.42		0.0399498
-2100.22	826.575		0.0399493
270.026	-1099.15		0.0399492
-2639.6	1252.21		0.0398981
-76.4821	-880.859		0.0397199
-656.347	821.168		0.0397163
-108.835	-802.221		0.039701
-1729.96	798.778		0.0396874
288.195	-17.2211		0.0394797
-3198.55	165.037		0.0393802
-1631.71	1297.65		0.0393201
1620.02	847.136		0.0392806
253.86	-1831.9		0.0392793
1181.19	86.9775		0.0391276
-2991.22	697.126		0.0391196
-464.764	1312.82		0.0391132
17.9205	-1531.23		0.0390761
-2103.61	653.631		0.0389191
-1973.29	194.101		0.03891
-214.39	-183.964		0.0388641
1411.18	496.917		0.0388342
-1793.86	1489.58		0.0388173
-874.491	192.295		0.0388148
-3348.1	1301.59		0.03876
1428.8	651.832		0.0387246
-881.86	140.321		0.0386853
-3228.21	1817.39		0.0385139
-597.876	-70.9959		0.0383198
1039.47	-1286.84		0.0381953
-1321.64	93.0108		0.0380256
-2294.77	604.112		0.0379859
158.905	853.275		0.0379447
-2418.15	615.211		0.0378329
-1826.29	552.425		0.0377818
820.405	-664.687		0.0377319
-62.636	-1792.07		0.0376904
367.672	847.293		0.0375259
403.182	-998.2		0.037504
-2002.22	-510.008		0.0374061
-1957.37	-298.31		0.0373739
-3139.72	1349.74		0.0373353
-861.645	657.292		0.0373309
-737.75	837.359		0.0373193
1758.13	184.781		0.0373012
1098.09	148.05		0.0372785
-490.437	-1950.71		0.0372528
812.846	333.733		0.0372508
-1418.2	1003.28		0.0372398
-1132.96	703.978		0.0371875
1120.92	-433.577		0.0371438
-3217.02	1666.85		0.0370304
-967.136	-1660.47		0.0370243
-837.066	399.699		0.0369973
-1664	1473.75		0.0369898
-382.637	343.092		0.0369853
-3400.11	986.804		0.0369101
1285.23	226.384		0.03691
1247.45	441.494		0.0368971
-1228.26	50.6023		0.0368946
-2247.37	2571.02		0.0368845
-1301.29	-367.967		0.0368788
-1241.78	1379.06		0.0368714
-3331.44	1097.6		0.0368668
147.449	-1682.89		0.0368146
-1158.53	-432.555		0.0367956
419.949	110.4		0.0367696
758.077	-1767.43		0.0367686
-1196.42	-473.271		0.0367401
-782.841	-873.718		0.036572
-2192.94	482.947		0.0365532
-22.6326	-1755.38		0.0364422
-348.09	-196.576		0.0364217
-851.478	-355.811		0.0363906
-2691.6	2081.54		0.036379
320.958	-173.143		0.0363277
1105.4	-1155.27		0.0362891
-2894.12	-65.6428		0.0362345
-51.5596	76.6716		0.0362111
-1863.99	-27.9913		0.0360906
-1922.39	-59.2707		0.0360687
-2858.2	1354.73		0.0360303
-479.342	-37.9598		0.0359733
-2602.54	-275.645		0.0359506
-46.4298	860.144		0.0357852
-1799.43	106.278		0.0357735
-2704.42	470.008		0.035613
-125.154	-21.1716		0.0355791
-177.7	168.533		0.0355067
-360.506	221.969		0.0354292
207.832	751.999		0.0353907
-139.697	-894.418		0.0353743
200.662	-94.6014		0.0352884
-608.652	-663.112		0.0352304
-764.13	804.263		0.0350351
817.649	659.652		0.0350057
-2813.02	-4.56647		0.0349495
-3090.36	611.314		0.034943
287.846	169.979		0.0349378
-2925.32	1261.67		0.0348992
2214.51	-455.056		0.0348809
702.733	-404.571		0.0348021
-2077.76	165.385		0.034786
-2028.58	1481.78		0.0347425
-219.436	-1904.54		0.0347037
87.0962	56.4176		0.0346905
-677.423	490.544		0.0346874
-1904.01	-995.079		0.0345944
1197.74	270.317		0.0345907
557.218	-81.6076		0.0344851
-69.4571	-1642.62		0.0344177
2190.41	-356.653		0.0343047
2038.67	1146.7		0.0342924
-1350.21	-1472.58		0.0342845
-1126.9	-191.857		0.0342356
291.397	42.8709		0.0342328
-2677.72	-103.405		0.0341681
-3583.78	-151.189		0.0341261
1411.19	143.228		0.0340958
-3122.06	2012.36		0.0340712
-772.716	-1576.93		0.0339102
-2449.41	2845.32		0.0338728
193.248	295.106		0.0338459
1565.77	-74.092		0.0337438
-1286.84	-480.047		0.0337414
-1132.14	-232.222		0.0336644
-1559.73	-164.75		0.0335494
1846.25	28.7905		0.0333809
-2981.67	1387.15		0.0332527
-3097.88	1814.14		0.0332125
-2578.26	279.918		0.0330983
1126.36	114.982		0.0330636
-2803.82	2503.3		0.0330253
-510.627	746.086		0.0329734
-2050.55	-287.187		0.0329087
-2584.29	-235.848		0.0327667
-425.428	1402.66		0.0327293
-2741.46	-353.7		0.0327152
2243.07	-325.805		0.0327113
-2470.97	-90.5044		0.0326639
-1386.44	-407.085		0.0326501
-1093.94	-342.054		0.0325826
644.499	-1598.34		0.0325794
241.262	-73.5925		0.0325783
-1192.67	531.337		0.0325701
-2457.9	476.113		0.0325336
-3025.78	2143.02		0.032407
-260.12	-1625.78		0.0323564
1256.73	13.7973		0.0323145
1702.63	-79.1184		0.0322708
-1887.76	1083.96		0.0322683
-26.7445	155.15		0.0322147
1674.51	-43.3476		0.0321149
-2565.82	1538.41		0.0320738
-444.88	1352.24		0.0320365
-139.279	49.3482		0.0318946
-3520.3	1395.35		0.0318741
-66.2882	301.446		0.0318232
-2387.89	2577.26		0.0318173
1434.1	302.16		0.0316667
-2749.79	489.59		0.0316358
-2499.77	1435.24		0.031448
728.827	-1686.6		0.0314216
-1424.28	-451.216		0.0313839
-3058.09	120.729		0.0313549
-3221.2	834.812		0.0313495
-3123.28	1767.03		0.0313079
-1910.78	-126.819		0.0311969
-761.936	1347.68		0.0311427
195.319	217.88		0.0311246
-2973.09	2051.53		0.0310623
-1523.93	-401.543		0.0310351
404.845	-1625.96		0.0310273
-2404.52	1027.85		0.0309632
-572.869	1108.37		0.0309463
-2258.42	-187.831		0.030893
-3368.79	1364.89		0.0308785
-3097.39	1394.75		0.0308685
-2715.31	2588.48		0.0308617
-2652.26	-226.188		0.0307218
1693.44	508.257		0.030676
-2719.71	1456.23		0.0306596
-3158.23	277.407		0.0306425
949.274	1155.13		0.0306348
305.844	-118.51		0.0305999
-1444.37	-1501.12		0.0305447
1909.41	1231.83		0.0305277
-1518.24	-482.281		0.0305057
-1270.8	-53.5314		0.0304365
-3317.07	545.192		0.0304161
-2364.84	421.715		0.0303485
-3446.88	1570.87		0.0302653
-2505.2	61.1511		0.0302641
917.32	-1529.14		0.0302294
1895.39	251.543		0.0302212
433.229	-86.0422		0.0302158
-994.382	-1340.51		0.0301979
-2231.23	-587.013		0.030194
-476.86	1166.62		0.0301387
912.438	32.7042		0.0300313
-191.07	-1985.6		0.0300126
-3442.87	559.011		0.0300106
908.926	-1569.42		0.0297963
-3314.45	123.07		0.0297396
-3454.64	1719.84		0.0297185
-2384.06	1449.05		0.0296586
-2536.39	199.952		0.0295722
-2929.85	1364.37		0.0293357
-265.837	-1568.36		0.0291542
533.462	-1360.37		0.0291383
-2271.32	283.317		0.0291121
-2940.57	450.976		0.0289424
48.1777	-60.2681		0.028941
634.576	-675.906		0.0289398
1248	-1156.23		0.0288517
-2143.49	815.898		0.0288254
358.384	-1702.11		0.0287932
-1701.36	-1278.67		0.0285629
-86.303	539.429		0.0285344
-3440.64	312.905		0.028425
-2583.86	3015.28		0.0284164
-630.463	135.561		0.0284072
-628.588	1156.92		0.0283081
677.24	-1692.23		0.0282787
-846.761	96.4296		0.0281854
-2402.6	-791.866		0.0281666
2001.67	1113.17		0.0280224
-1186.52	-839.906		0.0279859
-1641.2	673.938		0.0279727
-3130.95	1475.51		0.0279467
194.752	0.883037		0.0279323
-2546.41	11.4947		0.0278558
-667.626	568.054		0.0278194
-1442.01	153.706		0.0276206
-547.422	-707.963		0.0276203
-1880.64	-1299.93		0.0275959
-2744.85	706.809		0.0275741
-157.728	647.283		0.0275656
-2906.97	728.027		0.0274866
868.627	539.959		0.0274594
-140.045	-1597.38		0.0273033
-3291.74	1131.17		0.0272503
-1659.29	129.885		0.0272266
-2873.13	1830.8		0.0271456
-3289.1	802.476		0.0270848
-2249.93	-23.9599		0.027052
-3396.15	-111.34		0.0270469
1712.95	-35.5138		0.0270135
1448.77	23.7745		0.0268944
1602.9	-41.9934		0.0268111
-1972.8	1266.69		0.0266603
-3457.53	1628.83		0.0265674
-2939.93	2027.86		0.0264784
-2789.62	878.443		0.026455
-3283.32	19.5688		0.0263001
-1131.25	1278.53		0.0262276
-41.1364	-1901.56		0.0262271
-3199.75	1004.13		0.0261071
-1237.33	-439.611		0.025988
-1817.28	436.727		0.0259671
-3129.93	1886.39		0.0258734
-2498.99	431.786		0.0257568
-1997.35	-553.895		0.0256638
2192.62	-593.429		0.0255356
-409.788	-203.52		0.0254217
-230.795	-1750.7		0.0252798
-103.43	842.869		0.0252538
-1621.91	-118.326		0.0252446
117.85	-1758.78		0.0252133
-2697.32	-308.675		0.0251202
-409.697	-1852.31		0.0251118
-3184.96	1871.12		0.0250456
-196.312	-2027.85		0.0249792
-2279.81	1339.57		0.0249268
-1898.92	74.0063		0.0248932
-3398.22	671.885		0.0248184
-2719.17	1315.12		0.0247965
-2269.02	-671.637		0.024778
-3464.1	924.816		0.0247663
-1390.52	-534.639		0.0247546
-755.706	1434.23		0.024664
983.953	169.597		0.0246243
-3506.88	1675.85		0.024549
1544.81	1.16454		0.0243994
-277.284	-2027.45		0.0242728
1782.12	-139.869		0.0242698
-313.053	319.168		0.0241665
-3120.24	973.146		0.0241007
-1920.72	2367.46		0.0240998
-3071.5	221.794		0.0239966
-1323.57	27.4107		0.0239901
-217.347	-1537.12		0.0239668
-825.117	-1870.38		0.0239529
-2773.32	2850.62		0.0238361
-2412.87	42.4375		0.0238311
-156.24	-63.8851		0.0237762
-2022.3	-791.931		0.0236919
[truncated: 2,939 more rows]

## Sheet: Figure 6c4
-[Y1]	X1	Contraction impulse (Ns)	Contraction velocity (m/s)
4029.7	4573.82		2.97327e-06
4319.61	4393.05		1.9915e-06
4309.1	4137.35		1.95694e-06
3988.76	4744.56		1.92396e-06
3460.35	4517.25		1.72765e-06
4317.69	4301.63		1.63465e-06
4195.21	4476.34		1.53666e-06
4271.91	4260.51		1.51465e-06
4357	4314.78		1.47541e-06
4277.44	4009.33		1.46506e-06
4228.54	3912.64		1.45336e-06
4316.55	4239.51		1.43935e-06
4219.65	4325.81		1.4237e-06
4250.46	4379.4		1.42204e-06
4295.42	4174.96		1.39537e-06
3812.13	2982.89		1.37589e-06
4123.18	3792.5		1.35005e-06
4291.07	4363.52		1.33369e-06
3490.12	2490.21		1.31023e-06
4226.38	4426.7		1.23922e-06
4141.08	3907		1.2327e-06
4256.3	4160.1		1.19215e-06
4182.77	4439.8		1.19132e-06
3855.05	3190.07		1.18761e-06
4178.26	4132.18		1.14763e-06
4104.83	3493.56		1.12407e-06
4249.89	4224.05		1.1124e-06
4008.72	3312.15		1.10738e-06
4122.03	3851.72		1.05875e-06
3290.86	2545.7		1.04968e-06
3994.73	3695.57		1.02439e-06
4030.02	3634.97		1.02328e-06
4129.46	3605.06		9.965e-07
3484.95	2563.95		9.94703e-07
3948.35	3277.93		9.92628e-07
3669.08	3037.85		9.83263e-07
3541.34	2805.08		9.39973e-07
3806.65	4818.36		9.39514e-07
3725.9	3048.86		9.23853e-07
4048.05	3789.79		9.16132e-07
3722.6	2928.99		9.12924e-07
3968.86	3652.78		9.06079e-07
3931.97	3202.45		8.98126e-07
3802.51	3449.08		8.87949e-07
3651.25	3207.58		8.86515e-07
3203.78	2104.29		8.82692e-07
3978.81	3811.02		8.78459e-07
4048.3	4013.81		8.76535e-07
2039.12	4002.66		8.73063e-07
3966	3756.87		8.71246e-07
3947.24	3571.91		8.66495e-07
3376.04	2982.46		8.65577e-07
3882.79	3264.44		8.64016e-07
3938.11	3619.17		8.63326e-07
3692.77	2982.14		8.6113e-07
4015.71	3737.17		8.58634e-07
3104.38	2185.26		8.55921e-07
4141.1	4071.91		8.53492e-07
4085.17	3726.03		8.24669e-07
3270.02	2480.84		8.22454e-07
3259.72	2269.75		8.22372e-07
4195.95	4211.49		8.13873e-07
2775.42	2067.94		8.07118e-07
3974.54	3344.4		8.04422e-07
3933.41	3718.59		7.99555e-07
3728.45	3175.39		7.93194e-07
3879.25	3592.76		7.92024e-07
3201.47	3081.69		7.88926e-07
3184.9	2380.36		7.86009e-07
2757.23	1970.86		7.81869e-07
3458.61	3392.8		7.66468e-07
3158.23	3139.54		7.65017e-07
2993.08	2136.41		7.63807e-07
4026.17	3484.97		7.63181e-07
3152.69	1994.06		7.57028e-07
2802.64	2106.64		7.53585e-07
2849.63	1687.34		7.47437e-07
3866.92	3543.02		7.40628e-07
3712.96	3757.89		7.31559e-07
3150.07	2408.18		7.11003e-07
2946.18	2183.46		7.03315e-07
2892.9	1808.51		6.98358e-07
3594.54	2819.1		6.97909e-07
2835.94	2080.87		6.86728e-07
2811.48	2036.73		6.79516e-07
2855.49	2171.28		6.74248e-07
2997.33	2191.56		6.72091e-07
3674.98	3276.85		6.64304e-07
2927.39	1663.93		6.60432e-07
3243.88	3238.83		6.4349e-07
2616.74	1158.52		6.40328e-07
3994.34	3575.3		6.38041e-07
3257.49	2428.49		6.34466e-07
3475.68	2767.82		6.33826e-07
2592.92	1717.11		6.2936e-07
3182.38	2540.59		6.23146e-07
3222.34	3326.97		6.19813e-07
3209.44	2953.84		6.17085e-07
3754.33	4870.19		6.14843e-07
2744.51	1888.21		6.10045e-07
3129.04	2476.98		6.08372e-07
3606.58	4818.75		6.06434e-07
3137.69	2218.69		6.00722e-07
2638.34	1688.7		5.95897e-07
2539.71	1914.48		5.95051e-07
2600.73	1949.44		5.94049e-07
3061.01	1963.52		5.93016e-07
3419.68	2702.64		5.91203e-07
3139.21	3045.73		5.88132e-07
2957.35	3648.27		5.8782e-07
3962.43	3943.99		5.84201e-07
2604.97	2285.07		5.82613e-07
3234.24	3144.73		5.82295e-07
2903.98	2004.23		5.81037e-07
2994.64	2433.21		5.79102e-07
3871.87	4832.46		5.78768e-07
3680.1	3455.01		5.77697e-07
2574.69	1991.2		5.76175e-07
3108.82	2263.32		5.75109e-07
3271.6	3094.39		5.70663e-07
2924.77	3822.78		5.69058e-07
3206.56	2423.35		5.68472e-07
3162.33	3226.14		5.68308e-07
3111.86	2335.95		5.65223e-07
3452.27	4121.22		5.62493e-07
3211.65	2465.76		5.61618e-07
2897.03	2322.03		5.61473e-07
1927.79	4574.78		5.56579e-07
3088.1	2622.96		5.54934e-07
2993.06	2295.36		5.53469e-07
2759.21	2537.24		5.53113e-07
3823.59	4855.66		5.52956e-07
3197.25	2034.26		5.52829e-07
2141.56	654.613		5.5087e-07
3713.48	3478.94		5.49343e-07
2308.24	1718.53		5.44067e-07
2609.47	2591.28		5.38716e-07
2749.05	2240.98		5.36549e-07
3046.54	2402.7		5.27065e-07
3218.56	3006.76		5.23464e-07
1701.38	1598.86		5.1875e-07
1901.88	299.57		5.1761e-07
2489.65	1416.87		5.17293e-07
3318.16	2950.31		5.14465e-07
2785.98	2615.01		5.12005e-07
2189.51	1915.32		5.11053e-07
2783.28	2802.53		5.10613e-07
1687.46	1287.64		5.10561e-07
2135.1	521.02		5.10428e-07
3015.13	3076.98		5.07372e-07
3202.75	2170.59		5.07232e-07
2259.12	1631.46		5.06235e-07
1749.89	4261.54		5.03632e-07
3451.14	3620.47		5.029e-07
2482.16	1039.69		5.02608e-07
2503.41	1566.23		5.02605e-07
2545.99	1812.19		4.97192e-07
3461.3	3288.16		4.94459e-07
1735.96	4446.32		4.93194e-07
3041.5	2709.08		4.92771e-07
2668.9	1815.71		4.90005e-07
2120.24	1985.36		4.8811e-07
1758.07	1684.6		4.82846e-07
2594.71	2194.1		4.75996e-07
2470.92	1743.69		4.75825e-07
1590.35	1554.1		4.74309e-07
3866.31	4870.89		4.74167e-07
2816.51	2547.03		4.72731e-07
3111.24	2998.68		4.71136e-07
2232.2	647.626		4.70893e-07
3073.49	2452.3		4.70214e-07
1317.8	1226.28		4.69028e-07
1478	1860.97		4.67276e-07
1348.4	2705.75		4.66345e-07
3085.21	2002.69		4.6458e-07
2588.79	959.335		4.64138e-07
1631.73	1716.54		4.58083e-07
930.449	2547.29		4.51011e-07
1842.6	1634.46		4.49287e-07
2243.85	1811.05		4.48783e-07
2295.03	1603.81		4.48058e-07
1674.94	1498.23		4.43838e-07
1574.18	1506.8		4.41083e-07
2392.4	1285.66		4.37933e-07
2715.55	1361.01		4.37206e-07
1489.34	-99.7849		4.36659e-07
-659.854	885.014		4.32845e-07
1840.55	1861.53		4.32333e-07
2779.56	3383.19		4.30793e-07
2344.57	1944.35		4.29867e-07
3801.32	4889.46		4.24464e-07
2300.93	1830.71		4.23366e-07
2463.25	2048.77		4.21872e-07
2604.33	1066.44		4.19187e-07
2015.9	1651.51		4.16681e-07
3134.34	2652.89		4.15133e-07
2028.47	2235.47		4.13677e-07
2552.68	1619.63		4.13206e-07
2555.41	1027.91		4.12729e-07
2835.34	2497.03		4.12154e-07
2319.51	647.598		4.10406e-07
2721.08	2020.98		4.08751e-07
1696.56	848.102		4.08134e-07
1541.48	2475.9		4.08029e-07
1700.67	1358.37		4.07593e-07
2521.23	882.386		4.07116e-07
1367.45	1407.75		4.0662e-07
2333.64	556.344		4.05642e-07
1539.35	1636.92		4.04595e-07
2005.18	1909.59		4.01418e-07
1663.04	1007.41		4.00984e-07
2077.05	543.882		4.00848e-07
2391.11	589.356		4.00301e-07
1586.13	1427.55		3.9881e-07
2076.03	1337.45		3.98311e-07
745.918	945.429		3.94933e-07
2427.98	2237.05		3.94676e-07
1930.03	1802.23		3.94518e-07
2195.69	2761.95		3.91413e-07
2612.8	1016.25		3.85292e-07
3220.28	3977.25		3.84348e-07
2829.81	2613.23		3.83866e-07
3710.18	4818.65		3.77886e-07
2954.73	2494.01		3.77518e-07
2038.67	1146.7		3.75299e-07
3778.76	4840.23		3.73907e-07
1050.79	4303.07		3.732e-07
1932.49	4398.11		3.72223e-07
2260.58	2595.56		3.70618e-07
2566.94	1881.03		3.70064e-07
2098.95	1810.7		3.69729e-07
990.983	-877.874		3.68944e-07
1121.8	-160.004		3.63009e-07
2565.54	1098.29		3.62994e-07
2320.29	2369.41		3.61283e-07
1981.64	626.857		3.59903e-07
2453.59	3454.18		3.59282e-07
1549.59	1559.36		3.58438e-07
2289.11	3612.1		3.57914e-07
2963.34	2711.64		3.57344e-07
2322.15	1555.4		3.56915e-07
-194.254	2310.08		3.56607e-07
1650.97	2468.8		3.56512e-07
2643.51	2353.75		3.50902e-07
2152.82	2257.69		3.50762e-07
476.538	2342.3		3.50014e-07
1838.65	1318.74		3.49324e-07
3595.76	4661.59		3.47941e-07
2326.64	2195.33		3.477e-07
1417.71	2554.91		3.4711e-07
1750.48	1890.97		3.47063e-07
2471.31	2481.7		3.45135e-07
2722.05	2604.34		3.44824e-07
3153.38	2837.13		3.44638e-07
1882.35	1308.2		3.42591e-07
1477.71	429.088		3.42438e-07
1692.38	1663.09		3.41346e-07
2839.73	2832.37		3.39164e-07
1206.04	1290.17		3.38199e-07
2278.96	1389.82		3.36953e-07
2283.25	1287.04		3.35855e-07
611.837	903.924		3.35622e-07
1039.13	1431.42		3.35611e-07
3310.24	3116.05		3.35588e-07
2290.39	806.613		3.35113e-07
2130.5	3740.37		3.34186e-07
1726.76	1045.24		3.33889e-07
1625.37	2573.96		3.33733e-07
787.074	1023.45		3.33685e-07
-1058.67	1027.81		3.33384e-07
1768.07	-94.3891		3.33279e-07
2500.46	2742.65		3.31695e-07
3154.91	2695.53		3.31043e-07
2665.26	2979.67		3.3001e-07
1733.54	2255.51		3.2996e-07
662.235	708.982		3.2922e-07
1878.4	1905.35		3.2685e-07
1843.18	1582.52		3.25809e-07
2128.94	1353.31		3.2428e-07
2080.81	1769.29		3.24096e-07
1202.95	555.837		3.21918e-07
-1549.24	486.568		3.21126e-07
2691.87	2705.31		3.21111e-07
2209.26	2058.63		3.18275e-07
502.202	-674.183		3.17935e-07
2176.79	1772.67		3.16933e-07
1706.81	1895.86		3.16752e-07
1315.57	1377.28		3.16113e-07
1793.13	1746.65		3.1589e-07
1875.83	2053.24		3.14159e-07
1557.7	1714.53		3.13162e-07
2058.33	1724.71		3.11565e-07
2145.27	1308.5		3.09141e-07
2486.83	1972.25		3.08175e-07
1739.17	1187.56		3.06899e-07
22.2454	603.533		3.06749e-07
1791.37	1917.39		3.05046e-07
2825.77	4092.93		3.04492e-07
1720.02	3127.85		3.01932e-07
2127.79	3680.82		3.0131e-07
751.071	1432.2		3.0087e-07
872.972	1169.5		3.00716e-07
2293.6	1518.05		2.99874e-07
1884.59	1849.78		2.9891e-07
1015.98	-604.692		2.96781e-07
415.672	1222.22		2.96211e-07
1320.1	-125.507		2.95707e-07
-1199.87	75.8845		2.94693e-07
646.564	-1303.55		2.94541e-07
859.617	-1539.95		2.92717e-07
2112.5	112.626		2.92697e-07
1891.58	3078.28		2.92008e-07
1447.61	4439.69		2.91784e-07
2329.79	1347.95		2.91707e-07
1676.19	2801.89		2.91319e-07
-43.6279	2589.24		2.90712e-07
1107.08	874.219		2.9025e-07
3754.8	4810.44		2.8974e-07
2120.24	3380.44		2.89032e-07
2247.19	953.103		2.88156e-07
1933.54	1322.47		2.8517e-07
135.015	1842.98		2.84419e-07
2094.75	1625.57		2.84131e-07
3694.31	4673.24		2.84089e-07
1849.14	1274.37		2.83446e-07
1346.87	605.137		2.83156e-07
1745	1293.4		2.81597e-07
1693.29	805.599		2.79445e-07
2455.29	3302.54		2.79297e-07
1162.62	-515.137		2.78356e-07
1318.73	2245.93		2.7747e-07
1913.05	1651.56		2.76219e-07
416.746	2436.09		2.76073e-07
1958.27	1911.12		2.75666e-07
1941.24	3860.21		2.75571e-07
-24.1318	1019.31		2.74763e-07
1502.62	1610.29		2.74511e-07
1776.28	2037.21		2.73948e-07
2147.64	1454.7		2.72441e-07
2331.13	3679.84		2.71525e-07
1626.87	1849.89		2.68622e-07
1810.68	1379.48		2.68616e-07
2314.87	1463.12		2.65749e-07
1174.02	2170.72		2.65398e-07
861.742	3606.73		2.65004e-07
-26.7445	155.15		2.63833e-07
688.004	2215.63		2.63536e-07
29.561	-495.126		2.63269e-07
-160.814	869.508		2.62842e-07
2201.51	2812.9		2.60282e-07
1920.89	3168.69		2.59958e-07
1728.11	1256.63		2.59888e-07
1344.06	2003.18		2.59621e-07
1813.6	3141.38		2.59257e-07
1083.51	3010.59		2.59099e-07
77.0173	1106.29		2.58999e-07
958.106	683.848		2.58778e-07
944.688	-1330.05		2.57759e-07
1874.96	363.696		2.56191e-07
-73.0541	1096.26		2.56169e-07
2295.28	1938.48		2.55691e-07
-174.007	415.956		2.5486e-07
675.022	-777.004		2.54796e-07
1191.44	-1064.95		2.54623e-07
1826.74	1448.82		2.54397e-07
993.926	-1351.63		2.54186e-07
-75.7446	2133.86		2.53812e-07
208.07	1046.13		2.52792e-07
370.634	1078.2		2.52373e-07
1290.81	469.775		2.5155e-07
764.078	610.161		2.51018e-07
1819.78	1694.83		2.50787e-07
1909.41	1231.83		2.5e-07
61.775	885.862		2.49417e-07
1011.86	2223		2.49335e-07
21.0912	814.846		2.48624e-07
1224.43	-967.402		2.48496e-07
571.96	903.626		2.47907e-07
504.737	930.095		2.47712e-07
-1764.41	-62.373		2.4743e-07
2325.33	3543.3		2.47147e-07
1119.49	3831.25		2.47051e-07
939.331	3987.38		2.46017e-07
1935.32	3490.65		2.45672e-07
1665.95	1715.67		2.45155e-07
-1092.74	66.2182		2.44875e-07
2077.89	1480.68		2.44446e-07
1686.89	171.8		2.44169e-07
239.325	-1393.37		2.43982e-07
730.153	1210.64		2.43712e-07
1977.59	1846.68		2.43626e-07
2166.36	1218.55		2.42412e-07
443.438	-1084.5		2.42355e-07
1942.68	1031.93		2.41741e-07
507.533	-950.97		2.41549e-07
1840.02	725.425		2.41453e-07
588.498	949.671		2.4118e-07
-263.68	803.082		2.41114e-07
1312.14	1049.6		2.39307e-07
41.7898	2558.65		2.38683e-07
2181.81	3813.26		2.38324e-07
1201.03	1526		2.38072e-07
1454.29	-173.682		2.38032e-07
1369.85	571.309		2.37997e-07
1164.9	-956.428		2.37987e-07
766.389	1331.66		2.37888e-07
2122.04	3780.71		2.35335e-07
1963.53	1090.21		2.34947e-07
777.558	1795.55		2.34867e-07
1637.07	-373.358		2.33494e-07
1426.55	4521.84		2.33072e-07
2067.47	363.028		2.31865e-07
2054.56	1290.42		2.3145e-07
-1239.7	88.0115		2.31392e-07
1176.75	315.987		2.31326e-07
1798.72	2269.87		2.31074e-07
199.42	932.647		2.30868e-07
2022	693.743		2.29879e-07
-2491.14	2412.97		2.29312e-07
-512.244	314.172		2.29172e-07
-133.208	952.695		2.28695e-07
1207.01	3947.62		2.28126e-07
-292.55	380.234		2.26713e-07
1297.9	1718.16		2.25789e-07
-163.958	1845.98		2.25167e-07
1864.09	1405.15		2.25026e-07
-163.952	725.725		2.24803e-07
871.781	2341.43		2.24407e-07
1470.66	4528.53		2.24098e-07
822.61	3672.37		2.23977e-07
1922.77	607.247		2.23526e-07
2025.35	2051.53		2.22648e-07
1501.42	2284.14		2.22342e-07
3211.06	4378.46		2.22207e-07
1028.45	4223.15		2.21895e-07
193.499	-1348.63		2.21803e-07
-1734.64	-18.9865		2.20991e-07
1150.46	2394.91		2.20662e-07
1272.62	2557.77		2.20225e-07
581.143	3585.38		2.2017e-07
1964.91	1222.81		2.19732e-07
3782.38	4776		2.19595e-07
2219.97	1303.25		2.19481e-07
1846.83	2010.25		2.18806e-07
2091.83	695.943		2.17562e-07
1451.15	1517.05		2.17515e-07
212.853	1184.7		2.17231e-07
-1270.8	-53.5314		2.16465e-07
-438.057	1085.57		2.16279e-07
776.962	765.7		2.16161e-07
-90.6937	-101.076		2.16086e-07
223.706	-949.73		2.14185e-07
2045.75	1025.23		2.1341e-07
746.638	2225.08		2.13201e-07
1342.86	29.0958		2.13123e-07
1995.81	3512.21		2.12957e-07
-506.155	59.3518		2.1271e-07
593.015	327.994		2.11419e-07
-408.122	808.586		2.11117e-07
64.1394	3044.54		2.10871e-07
979.364	2966.65		2.10593e-07
1317.04	-667.827		2.09999e-07
1700.6	934.646		2.09854e-07
1166.05	875.085		2.09602e-07
1225.79	2596.6		2.09479e-07
-1153.83	841.708		2.09236e-07
151.8	916.804		2.08185e-07
2146.29	1545.61		2.07546e-07
2015.04	1247.05		2.0687e-07
1112.85	1486.57		2.06575e-07
-591.392	-30.5809		2.05607e-07
2001.67	1113.17		2.05538e-07
2130.48	3593.57		2.05356e-07
829.159	-1633.16		2.05237e-07
1489.86	4414.49		2.04815e-07
613.801	2665.01		2.0426e-07
2175.41	3757.89		2.04024e-07
612.174	846.231		2.0367e-07
1803.9	1159.2		2.03591e-07
370.099	953.715		2.03339e-07
714.363	543.177		2.03144e-07
1909.58	3583.1		2.02611e-07
-749.643	71.2356		2.02445e-07
1935.02	2376.83		2.02274e-07
1496.12	1301.7		2.02241e-07
161.455	-474.283		2.01971e-07
996.609	1740.86		2.01827e-07
1479.19	4665.41		2.01072e-07
2166.8	923.524		2.00727e-07
99.4113	1151.48		2.00147e-07
2202.21	3574.37		1.98891e-07
1320.16	978.743		1.98464e-07
-16.4796	-1362.59		1.98353e-07
-319.325	1110.06		1.97842e-07
2557.84	4085.07		1.97683e-07
1327.24	4311.94		1.97471e-07
-69.7493	967.558		1.97407e-07
1492.82	729.762		1.97237e-07
83.9513	1002.97		1.97056e-07
1604.45	720.898		1.96477e-07
202.473	1313.16		1.96438e-07
1858.54	1154.05		1.94909e-07
-268.461	347.301		1.9483e-07
736.06	-1339.15		1.94439e-07
930.146	3896.55		1.94217e-07
1290.11	2657.09		1.93737e-07
865.112	-1725.42		1.92532e-07
1620.02	847.136		1.91827e-07
1037.48	2432.39		1.91526e-07
29.5578	717.523		1.91517e-07
2207.64	3864.75		1.91439e-07
165.482	265.154		1.91188e-07
47.7651	570.186		1.90973e-07
795.458	-1600.75		1.90965e-07
-1385.21	-202.936		1.90883e-07
672.617	1034.64		1.90583e-07
-955.041	-113.674		1.90345e-07
128.801	1575.17		1.90273e-07
2402.37	4025.06		1.89629e-07
-610.48	813.157		1.89468e-07
-2412.97	292.111		1.89276e-07
163.405	729.624		1.88857e-07
-1275.05	-252.584		1.88733e-07
2187.59	-257.87		1.88641e-07
43.4132	1031.1		1.88432e-07
890.8	3992.16		1.88261e-07
707.75	1099.33		1.87817e-07
2022.51	3681.5		1.87668e-07
2170.58	42.3861		1.87635e-07
1532.92	1456.96		1.87367e-07
-846.761	96.4296		1.87365e-07
1431.8	-297.515		1.87261e-07
-159.706	1064.01		1.87047e-07
2051.3	3328.1		1.86662e-07
929.249	-483.98		1.85825e-07
-992.512	62.3482		1.85736e-07
1610.32	1612.71		1.85633e-07
1669.7	1106.22		1.85536e-07
947.487	1383.65		1.8512e-07
1954.75	2963.85		1.8464e-07
1361.6	936.091		1.83844e-07
-226.273	716.286		1.83717e-07
2390.21	4095.19		1.83664e-07
-644.216	-123.214		1.83566e-07
463.181	1233.45		1.83433e-07
-86.0181	655.515		1.82859e-07
-11.5014	571.834		1.8225e-07
-1228.98	1426.03		1.81963e-07
1674.85	690.793		1.81356e-07
530.445	715.206		1.81319e-07
1539.92	190.597		1.81244e-07
487.624	564.982		1.80409e-07
1234.67	4489.57		1.80391e-07
2051.07	1079.37		1.80219e-07
-1710.67	1876.08		1.80129e-07
1080.89	1647.28		1.8e-07
-881.86	140.321		1.79527e-07
-167.042	-1029.3		1.79003e-07
-726.866	216.662		1.78092e-07
1562.62	3532.62		1.77445e-07
2225.33	3619.94		1.76131e-07
-731.761	-181.043		1.75944e-07
1850.45	972.768		1.75813e-07
2330.88	3940.15		1.75706e-07
1435.92	2982.66		1.7567e-07
1052.57	1770.12		1.75395e-07
-773.931	128.895		1.74145e-07
-266.992	956.499		1.73536e-07
90.557	737.161		1.72338e-07
1777.95	84.7464		1.71141e-07
482.598	-1356.06		1.70802e-07
-1116.38	196.005		1.70763e-07
221.3	896.583		1.70219e-07
956.57	1436.44		1.68934e-07
-2913.99	867.307		1.68721e-07
2093.21	3905		1.67953e-07
859.683	1293.63		1.67888e-07
2107.26	2819.34		1.67101e-07
832.487	1346.69		1.67019e-07
1754.58	3262.52		1.66381e-07
644.674	1736.58		1.6638e-07
846.78	2389.53		1.66321e-07
1254.46	2015.72		1.66257e-07
1124.63	3894.42		1.65138e-07
209.089	142.263		1.64928e-07
2263.64	-425.165		1.64594e-07
2334.78	4005.04		1.639e-07
532.614	295.91		1.6372e-07
-360.506	221.969		1.62794e-07
-855.394	-36.4148		1.62757e-07
1436.54	1004.88		1.62587e-07
696.095	1336.29		1.6251e-07
-1201.65	-177.207		1.62258e-07
2009.67	-234.089		1.62055e-07
1862.16	1729.87		1.6187e-07
534.481	1422.71		1.61639e-07
1398.99	1226.74		1.61444e-07
1085.48	553.827		1.60984e-07
46.1658	-1660.1		1.60971e-07
391.861	1039.48		1.60728e-07
6.51047	-1687.03		1.5954e-07
-1957.37	-298.31		1.59069e-07
-1451.05	1202.36		1.58846e-07
-1126.9	-191.857		1.58757e-07
32.0701	3131.33		1.58231e-07
2157.35	3715.2		1.58146e-07
1557.13	4686.58		1.58134e-07
-2173.07	2326.57		1.57705e-07
1319.48	1613.61		1.57489e-07
1660.7	304.301		1.57345e-07
1280.46	4370.04		1.56537e-07
753.133	389.151		1.56519e-07
717.116	2626.39		1.56301e-07
578.123	1797.03		1.56133e-07
868.489	1514.44		1.55606e-07
579.599	1103.38		1.54987e-07
1027.7	4353.79		1.5469e-07
1485.99	1216.15		1.5459e-07
1568.28	1088.64		1.54516e-07
1707.4	2667.65		1.54409e-07
1917.33	370.765		1.53927e-07
1156.03	4251.19		1.53794e-07
1220.36	-40.2004		1.5362e-07
1738.11	1561.44		1.53402e-07
-656.671	719.49		1.52994e-07
878.241	949.801		1.52871e-07
1043.89	-30.755		1.5286e-07
1124.36	658.337		1.52775e-07
-270.216	743.988		1.52716e-07
1568.96	-773.007		1.51538e-07
2284.61	-472.856		1.51503e-07
-819.392	615.837		1.51231e-07
-971.877	-74.5778		1.50973e-07
-1188.02	-229.314		1.50365e-07
-2789.62	878.443		1.49483e-07
1760.43	949.356		1.49445e-07
660.317	1620.77		1.49072e-07
-843.851	2177.45		1.48907e-07
1689.13	577.885		1.4887e-07
436.122	330.073		1.48796e-07
1248	-1156.23		1.48784e-07
81.7402	-761.575		1.48639e-07
2164.41	2516.84		1.4764e-07
1271.82	722.108		1.46949e-07
120.208	-1496.18		1.46932e-07
-594.88	-101.373		1.46737e-07
-555.47	402.739		1.46555e-07
-777.738	1774.96		1.46469e-07
-133.018	3243.8		1.46367e-07
1755.34	3355.05		1.46298e-07
1578.58	2604.59		1.46215e-07
1585.09	-531.853		1.45469e-07
-84.011	-141.571		1.45357e-07
1515.95	4690.79		1.4526e-07
-1132.14	-232.222		1.44946e-07
139.371	3608.99		1.44855e-07
98.2508	-1048.35		1.44708e-07
250.138	1561.14		1.44173e-07
318.006	-1084.72		1.43943e-07
176.058	2750.31		1.43868e-07
1890.67	851.958		1.43681e-07
-214.39	-183.964		1.4367e-07
-1228.26	50.6023		1.43386e-07
1501	548.851		1.43373e-07
-1355	-324.029		1.43284e-07
2025.34	3637.97		1.43131e-07
-22.6326	-1755.38		1.42758e-07
88.3469	1904.13		1.42654e-07
-1597.1	1664.16		1.4245e-07
-488.392	-141.499		1.4244e-07
-140.045	-1597.38		1.42314e-07
2123.08	959.289		1.42289e-07
728.73	-1468.64		1.42227e-07
1104.48	4140.31		1.42153e-07
114.269	2301.65		1.42143e-07
-200.18	-17.6954		1.41905e-07
-1202.19	363.635		1.41865e-07
-3383.74	471.138		1.41795e-07
758.077	-1767.43		1.41612e-07
-2121.96	389.046		1.41596e-07
-1028.49	-523.482		1.41049e-07
628.924	619.849		1.41005e-07
757.117	-1185.31		1.40007e-07
78.6034	670.7		1.39872e-07
1978.24	521.411		1.39692e-07
139.943	-917.695		1.39581e-07
1664.96	3277.26		1.393e-07
-772.716	-1576.93		1.39186e-07
-1291.3	51.3868		1.38926e-07
1643.75	3104.09		1.38692e-07
683.068	3882.18		1.38338e-07
2183.36	3669.34		1.38246e-07
659.093	863.821		1.37997e-07
803.206	449.681		1.37605e-07
-2425.86	-242.926		1.37234e-07
723.816	-1625.39		1.37003e-07
544.561	-575.422		1.36927e-07
-660.87	2017.63		1.36634e-07
1433.77	1782.37		1.36606e-07
50.794	499.229		1.36501e-07
122.475	680.708		1.35965e-07
2148.55	3860.86		1.35872e-07
419.949	110.4		1.3587e-07
2221.96	3989.87		1.3581e-07
691.524	340.579		1.35647e-07
1579	3063.53		1.35577e-07
-179.547	506.142		1.35482e-07
-751.373	1925.31		1.35411e-07
140.157	-717.755		1.35108e-07
1489.59	3108.45		1.34544e-07
1014.4	1283.15		1.34384e-07
702.252	415.816		1.34369e-07
1893.34	513.691		1.34336e-07
3006.44	4123.89		1.34266e-07
735.078	3476.88		1.34256e-07
-3270.29	737.815		1.34128e-07
829.016	-1697.89		1.33896e-07
2032.29	-581.703		1.33823e-07
309.569	-1641.67		1.33729e-07
1390.61	1063.1		1.33563e-07
-1328.24	1450.18		1.33467e-07
1525.84	1799.04		1.33245e-07
1828.72	-494.672		1.32893e-07
1753.88	3576.32		1.32722e-07
774.329	-1041.8		1.32699e-07
-515.63	-272.332		1.3212e-07
1612.92	4506.48		1.31964e-07
1417	844.274		1.31903e-07
59.2524	2262.09		1.31861e-07
551.894	846.817		1.31206e-07
-673.61	-175.256		1.3097e-07
245.205	-382.244		1.30966e-07
1536.71	465.665		1.30582e-07
-1823.37	-365.433		1.30537e-07
1245.55	4433.88		1.3046e-07
-2120.33	-374.132		1.30433e-07
-262.802	-134.419		1.30414e-07
-740.653	-41.2982		1.30337e-07
806.709	3761.69		1.29963e-07
-1060.4	43.4347		1.2983e-07
193.792	1954.43		1.29739e-07
147.449	-1682.89		1.297e-07
-3.64602	-1595.59		1.29246e-07
2080.29	3745.16		1.29113e-07
-1068.22	954.652		1.28711e-07
1514.94	852.557		1.28619e-07
1678.6	-436.983		1.28473e-07
1105.4	-1155.27		1.28369e-07
-1167.42	-338.308		1.27583e-07
-1412.86	2431.86		1.27343e-07
1841.97	3645.7		1.27277e-07
955.112	-574.396		1.27273e-07
1802.54	481.877		1.27272e-07
276.411	773.04		1.27241e-07
1454.86	2934.62		1.2724e-07
-3058.09	120.729		1.27073e-07
-1847.37	2441.2		1.26892e-07
-991.504	1883.78		1.26353e-07
1126.7	1528.43		1.2616e-07
1594.88	3456.35		1.26125e-07
-3392.14	-258.664		1.261e-07
-230.795	-1750.7		1.26048e-07
-688.159	315.337		1.2598e-07
201.208	331.196		1.25815e-07
221.388	-684.616		1.25634e-07
128.725	-1253.54		1.25555e-07
820.543	1123.32		1.25519e-07
1345.51	453.687		1.25124e-07
1602.41	3328.8		1.24882e-07
1376.88	3391.28		1.2476e-07
592.772	394.095		1.24613e-07
728.827	-1686.6		1.24494e-07
255.572	2436.69		1.24067e-07
908.926	-1569.42		1.23915e-07
1001.82	1404.86		1.23543e-07
-2729.08	121.726		1.23089e-07
-62.636	-1792.07		1.22991e-07
1781.83	-42.9153		1.22556e-07
-836.755	1063.17		1.22502e-07
1244.52	-1199.04		1.22373e-07
-3240.33	1435.07		1.2231e-07
598.177	1213.39		1.21868e-07
1251.22	601.689		1.21632e-07
1182.03	-1215.88		1.21269e-07
1176.27	-745.509		1.21219e-07
313.013	-1267.34		1.21056e-07
624.56	-1772.57		1.20938e-07
-833.543	-119.222		1.2089e-07
-681.202	696.242		1.20416e-07
532.403	-994.466		1.19667e-07
-409.788	-203.52		1.19371e-07
-145.36	-620.525		1.19e-07
251.787	-428.734		1.18568e-07
-81.4049	-587.456		1.18407e-07
-965.614	926.115		1.18181e-07
356.181	2097.68		1.18093e-07
1858.53	1473.42		1.1792e-07
-1620.63	1451.32		1.17826e-07
2077.93	3691.57		1.17805e-07
1352.12	4490.55		1.17433e-07
-333.015	1660.22		1.17114e-07
704.936	1408.24		1.16909e-07
1919.51	1110.82		1.16787e-07
-233.177	222.118		1.16618e-07
2080.89	-317.506		1.16531e-07
1582.24	495.157		1.16247e-07
-1209.96	2009.83		1.15984e-07
1071.84	2190.72		1.15889e-07
521.114	-778.794		1.1573e-07
1479.28	3240.02		1.15728e-07
-873.83	-196.71		1.15613e-07
463.221	267.98		1.15611e-07
1071.29	1396.62		1.15232e-07
164.852	633.675		1.14831e-07
1434.1	302.16		1.14717e-07
1634	2986.67		1.14592e-07
-194.587	-237.313		1.1439e-07
1827.49	3578.5		1.14265e-07
1549.05	538.583		1.14041e-07
-113.759	1118.21		1.14002e-07
36.6534	-867.155		1.13998e-07
1628.01	666.431		1.13875e-07
1840.53	-58.6606		1.13674e-07
1662.84	1775.6		1.13628e-07
-148.967	1369.01		1.13227e-07
17.9205	-1531.23		1.13178e-07
79.9869	-660.277		1.12334e-07
790.102	2353.89		1.1203e-07
717.384	2364.06		1.11922e-07
-1942.12	-467.662		1.11818e-07
1919.81	4169.77		1.11333e-07
-608.825	-228.148		1.11263e-07
-217.347	-1537.12		1.11222e-07
1055.34	2880.83		1.11148e-07
917.32	-1529.14		1.10941e-07
-806.731	1842.01		1.10791e-07
106.05	603.068		1.10706e-07
-1117.49	563.984		1.10645e-07
1381.22	1875.79		1.10302e-07
-1937.94	-880.632		1.10246e-07
1963.24	3594.4		1.10037e-07
1646.16	42.5476		1.0997e-07
1099.41	4023.32		1.09291e-07
1746.62	1409.41		1.09193e-07
1590.86	1310.1		1.09162e-07
321.993	2523.55		1.09094e-07
-2258.42	-187.831		1.09082e-07
712.196	4254.08		1.09054e-07
-698.165	-34.5738		1.09047e-07
-417.602	-146.468		1.0896e-07
686.923	2093.63		1.08866e-07
-1260.24	-176.681		1.08823e-07
1771.55	1063.14		1.08798e-07
22.8831	-985.354		1.08737e-07
336.62	2832.72		1.08612e-07
-957.139	-28.1396		1.0832e-07
1576.47	3149.82		1.08275e-07
-1473.78	-162.381		1.07747e-07
-2507.65	-532.108		1.07608e-07
863.465	496.081		1.06713e-07
-599.312	-420.124		1.05922e-07
148.718	510.883		1.05584e-07
-1453.4	779.378		1.05511e-07
-1080.65	-371.488		1.05246e-07
-2715.31	2588.48		1.05145e-07
790.105	3970.93		1.05066e-07
-1311.45	-582.164		1.04828e-07
-61.9208	1949.19		1.0458e-07
-135.69	574.113		1.04563e-07
-159.615	-173.977		1.04557e-07
1960.75	691.441		1.04373e-07
-1452.44	1707.65		1.04197e-07
340.839	1530.8		1.0416e-07
-1729.07	-355.162		1.0398e-07
-219.436	-1904.54		1.0392e-07
1621.16	465.527		1.03004e-07
1368.77	2401.45		1.02795e-07
591.047	574.96		1.02731e-07
1614.83	3410.66		1.0258e-07
-125.154	-21.1716		1.02435e-07
-117.023	1078.29		1.02351e-07
2171.49	3901.24		1.02336e-07
-1447.97	912.253		1.02302e-07
764.685	2644.97		1.02002e-07
-1787.69	379.297		1.01462e-07
-674.246	11.4918		1.01209e-07
822.276	2489.22		1.01082e-07
812.216	161.829		1.01049e-07
-994.165	139.643		1.00897e-07
483.282	-423.682		1.00846e-07
169.466	-326.826		1.00761e-07
-770.888	1642.45		1.00597e-07
-356.004	-920.202		1.00372e-07
-2385.7	1851.91		1.00281e-07
482.648	816.827		1.00236e-07
-1171.92	487.865		1.00141e-07
102.691	3081.74		1.00083e-07
-1827.75	-481.412		1.00049e-07
-1059.34	156.578		9.96609e-08
167.598	-1550.97		9.92728e-08
-869.745	1961.08		9.92532e-08
-2690.66	976.577		9.91851e-08
1483.69	4616.99		9.90975e-08
206.354	701.823		9.90414e-08
-2486.39	2002.17		9.88346e-08
133.414	-815.98		9.88314e-08
-1681.21	454.966		9.88172e-08
482.681	107.777		9.86042e-08
-1135.87	1371.29		9.84669e-08
1359.6	3125.93		9.79702e-08
407.531	1922.83		9.7656e-08
-94.9372	-200.834		9.76557e-08
910.354	2336.21		9.75631e-08
403.182	-998.2		9.71617e-08
2025.37	-191.654		9.67641e-08
-675.854	2631.92		9.67368e-08
1700.94	3565.77		9.66706e-08
-94.0042	-645.749		9.63916e-08
-585.353	-1879.72		9.62411e-08
1326.3	2896.21		9.60576e-08
67.6442	2434.24		9.59441e-08
423.554	985.102		9.587e-08
-28.1094	-714.557		9.5473e-08
1539.59	629.557		9.54113e-08
1135.69	2751.43		9.53052e-08
1628.52	2119.91		9.52291e-08
-2367.26	2226.75		9.52047e-08
-407.705	545.18		9.51707e-08
134.201	-1639.84		9.51618e-08
-760.958	-291.976		9.49297e-08
436.922	-1227.12		9.47883e-08
1919.8	480.909		9.47871e-08
1067.97	2711.75		9.45172e-08
2077.45	-515.48		9.44416e-08
-449.232	806.647		9.41023e-08
1436.23	729.51		9.39445e-08
-1418.2	1003.28		9.38264e-08
-2307.39	441.108		9.36645e-08
833.586	1766.71		9.35904e-08
1060.83	2763.17		9.32293e-08
1315.16	2839.54		9.293e-08
-1420.51	-880.027		9.28805e-08
649.891	392.69		9.2553e-08
-577.826	-1726.3		9.2449e-08
1601.03	3093.17		9.20103e-08
-922.652	728.664		9.19282e-08
893.016	1450.43		9.16891e-08
1779.29	292.312		9.1664e-08
-2652.91	179.541		9.16506e-08
-1784.16	-389.67		9.11004e-08
-968.579	318.254		9.08406e-08
1582.38	897.807		9.056e-08
1539.05	3206.18		9.03544e-08
-163.962	1588.63		9.02073e-08
1354.53	-218.5		9.01552e-08
994.05	3696.14		9.01195e-08
1907.94	3702.97		9.00724e-08
1517.07	1112.3		8.98397e-08
-2441.15	1065.46		8.98318e-08
571.83	-1257.16		8.98077e-08
2214.51	-455.056		8.94147e-08
1106.04	3267.15		8.94092e-08
-1604.19	647.246		8.92406e-08
1357.1	214.356		8.90332e-08
-688.714	1114.81		8.88728e-08
-582.562	1455.66		8.85989e-08
1494.7	2873.01		8.84043e-08
2024.16	474.709		8.83494e-08
-3061.75	1329.85		8.78448e-08
702.733	-404.571		8.78148e-08
-1215.74	-33.2668		8.78014e-08
-1365.26	2002		8.77812e-08
2153.32	-403.559		8.7576e-08
-817.665	507.466		8.75618e-08
358.384	-1702.11		8.74716e-08
-48.0659	2016		8.73783e-08
-155.215	2044.84		8.72796e-08
553.222	2206.85		8.71705e-08
-2249.93	-23.9599		8.68456e-08
9.46097	-1940.1		8.68436e-08
11.1152	2015.74		8.67233e-08
-2025.65	3121.78		8.65385e-08
791.399	-746.398		8.64454e-08
-2087	-568.24		8.63793e-08
2.84213	3826.79		8.63386e-08
586.484	-1572.2		8.63271e-08
-2824.77	627.606		8.62929e-08
-149.62	-1934.77		8.6165e-08
-1922.39	-59.2707		8.61413e-08
1349.81	2538.72		8.60875e-08
1677.37	1868.61		8.54284e-08
1163.7	4340.3		8.54154e-08
677.24	-1692.23		8.51163e-08
-1436.2	-496.723		8.50466e-08
1850.11	643.907		8.50029e-08
-1948.65	51.1693		8.49856e-08
1360.74	4228.38		8.49597e-08
-694.969	-1816.08		8.46671e-08
-654.927	-224.738		8.43156e-08
-3094.27	702.279		8.42199e-08
365.154	1970.38		8.41586e-08
-409.697	-1852.31		8.41205e-08
-976.282	1346.24		8.399e-08
-1019.12	803.841		8.39271e-08
2192.91	-312.598		8.3853e-08
-851.478	-355.811		8.37069e-08
847.399	79.4267		8.34134e-08
3358.92	4340.67		8.34001e-08
1526.94	95.5286		8.33535e-08
1586.51	979.27		8.32261e-08
-2830.03	1147.63		8.32202e-08
-2261.1	130.893		8.31093e-08
798.534	713.388		8.30112e-08
-1910.78	-126.819		8.28647e-08
412.855	2100.81		8.26613e-08
1529.08	4645.64		8.23581e-08
1511.05	3438.92		8.22394e-08
1931.86	421.122		8.21581e-08
-189.312	1194		8.20814e-08
-1006.03	451.247		8.20523e-08
-1904.01	-995.079		8.19177e-08
1078.61	89.9291		8.17333e-08
-1540.42	256.312		8.16931e-08
-588.978	-147.331		8.16433e-08
2085.57	3828.75		8.15576e-08
-2433.62	1559.72		8.13781e-08
323.662	-50.2103		8.0763e-08
-2193.75	1621.32		8.06625e-08
803.912	-37.8223		8.05983e-08
-791.502	1540.51		8.04979e-08
471.95	-1418.91		8.0401e-08
-326.975	2108.69		8.02818e-08
-1098.93	-159.34		8.0281e-08
291.397	42.8709		8.01963e-08
149.606	-86.5634		8.01765e-08
666.277	2129.25		8.00471e-08
2243.33	-487.457		7.99834e-08
927.702	2941.39		7.99334e-08
979.225	2723.55		7.9904e-08
-866.455	620.905		7.9847e-08
1539.89	4298.95		7.98302e-08
-1701.21	-386.475		7.96545e-08
-820.881	-391.429		7.96489e-08
-1444.37	-1501.12		7.95825e-08
-946.419	364.935		7.94134e-08
1113.31	1144.84		7.94028e-08
284.145	1839.07		7.91195e-08
631.902	2545.08		7.90305e-08
1984.54	3788.75		7.89917e-08
320.958	-173.143		7.89899e-08
-1280.9	1773.98		7.87791e-08
-1390.52	-534.639		7.8646e-08
-1182.01	932.456		7.86309e-08
1485.81	3186.59		7.80868e-08
-2018.51	-461.756		7.78585e-08
-675.178	-76.7332		7.78117e-08
850.581	735.165		7.7797e-08
-277.684	2629.34		7.76603e-08
-1725.54	250.552		7.74166e-08
-925.364	942.543		7.74125e-08
-230.267	-1835.28		7.72638e-08
1225.16	2698.91		7.72469e-08
-1301.29	-367.967		7.72216e-08
2274.27	-380.516		7.71398e-08
-3002.72	1655.56		7.71243e-08
-1424.28	-451.216		7.70826e-08
-2884.2	1215.72		7.70566e-08
1937.09	4203.95		7.68468e-08
1618.78	1495.83		7.66723e-08
644.499	-1598.34		7.65202e-08
1436.45	391.273		7.63425e-08
-1986.3	8.84268		7.63037e-08
117.85	-1758.78		7.61996e-08
-232.75	-796.377		7.61247e-08
-266.045	-489.69		7.57803e-08
382.449	2017.51		7.55854e-08
517.55	-1254.5		7.557e-08
-2028.31	970.24		7.55468e-08
-3007.32	501.853		7.52201e-08
1564.74	3434.04		7.51638e-08
-1237.33	-439.611		7.51456e-08
1449.49	2326.89		7.49899e-08
-480.91	-1131.77		7.45933e-08
494.945	3460.1		7.40237e-08
699.389	2873.88		7.38932e-08
-2578.26	279.918		7.38926e-08
-885.184	575.459		7.37942e-08
1721.97	3207.42		7.37912e-08
-3440.64	312.905		7.37524e-08
-2027.3	-124.915		7.36051e-08
-92.1475	2354.58		7.35564e-08
-957.685	-1716.01		7.3506e-08
1097.96	-252.158		7.34248e-08
-1442.07	251.652		7.33548e-08
-1862.17	-601.174		7.33196e-08
-1099.75	918.77		7.30968e-08
235.327	1791.38		7.30944e-08
-1054.34	-436.079		7.29681e-08
-957.38	866.891		7.26181e-08
1905.43	3426.88		7.25155e-08
-1669.09	551.847		7.24574e-08
183.982	-651.411		7.243e-08
219.224	1855.99		7.24227e-08
151.884	-759.675		7.23861e-08
-2059.15	-408.179		7.23473e-08
-1340.25	1365.14		7.2187e-08
1397.56	2716.76		7.21827e-08
930.111	217.337		7.21606e-08
651.075	122.963		7.18222e-08
1056.88	373.613		7.17271e-08
1846.25	28.7905		7.14054e-08
367.672	847.293		7.1193e-08
312.914	358.737		7.1181e-08
-1089.97	1545.28		7.11389e-08
-3128.65	1563.5		7.09415e-08
-682.243	83.5561		7.07268e-08
-1913.66	2187.61		7.05504e-08
-1093.94	-342.054		7.03639e-08
-2708.32	1254.09		7.02592e-08
-402.806	1051.08		7.0078e-08
1629.58	2842.08		6.99816e-08
1987.65	53.0935		6.94022e-08
433.229	-86.0422		6.8938e-08
-787.715	87.601		6.89167e-08
-2002.22	-510.008		6.88136e-08
1518.51	4170.67		6.87741e-08
-2437.55	1405.25		6.8708e-08
-1698.44	-857.628		6.8299e-08
131.498	-671.663		6.82241e-08
-2727.32	1042.36		6.81989e-08
-25.3063	3217.84		6.81459e-08
-838.961	569.145		6.79097e-08
-153.811	-850.814		6.7761e-08
1377.12	3033.09		6.74797e-08
1611.22	267.176		6.72941e-08
-814.512	332.403		6.72768e-08
-392.718	1160.05		6.71585e-08
-213.68	-399.614		6.71217e-08
71.3716	2106.74		6.71023e-08
-2231.23	-587.013		6.68835e-08
857.043	4015.47		6.67136e-08
152.133	-387.665		6.66769e-08
-1396.39	237.261		6.64245e-08
1587.1	616.449		6.63078e-08
533.462	-1360.37		6.62702e-08
1064.68	1544.71		6.61263e-08
1378.71	278.641		6.59772e-08
-554.829	2822.92		6.59312e-08
1004.94	4188.99		6.58659e-08
-882.338	3572.52		6.57673e-08
-780.281	-808.327		6.57335e-08
1524.98	943.993		6.56373e-08
-3385.7	-61.5067		6.54584e-08
-3177.08	2262.89		6.54043e-08
-2327.09	952.337		6.53524e-08
-1892.54	1632.75		6.53263e-08
-586.953	1840.52		6.53119e-08
1170.77	582.258		6.52886e-08
270.026	-1099.15		6.50464e-08
497.815	-1614.36		6.48341e-08
134.4	220.596		6.47822e-08
758.103	2120.5		6.4667e-08
-212.141	1060.56		6.43845e-08
-827.542	3554.82		6.409e-08
1241.93	2757.46		6.40534e-08
-1200.41	1561.22		6.40483e-08
-1152.06	92.1042		6.39691e-08
-1010.19	-244.479		6.37322e-08
894.05	4284.3		6.36803e-08
-2536.39	199.952		6.36648e-08
-519.163	-599.058		6.36621e-08
754.94	21.2242		6.35771e-08
623.6	1924.63		6.35092e-08
1255.88	161.778		6.34645e-08
-2538.05	-688.262		6.34291e-08
1443.26	239.994		6.34044e-08
-2081.42	-483.927		6.33463e-08
-515.889	816.682		6.33249e-08
-221.358	-920.048		6.32129e-08
323.782	566.381		6.31698e-08
-3446.88	1570.87		6.31334e-08
-1559.73	-164.75		6.29713e-08
-853.966	-1824.62		6.27448e-08
-1022.13	989.396		6.26502e-08
-3226.97	919.982		6.24434e-08
-1350.21	-1472.58		6.24377e-08
-1319.22	-239.813		6.24372e-08
-41.1364	-1901.56		6.2428e-08
-1218.89	-624.845		6.23504e-08
-1127.32	1101.88		6.23441e-08
-1893.63	1530.51		6.23425e-08
-343.647	-30.6697		6.20705e-08
-1951.62	-237.069		6.19284e-08
1673.49	1216.19		6.1883e-08
-825.117	-1870.38		6.16624e-08
-2334.88	120.984		6.16022e-08
-1193.18	1379.12		6.13775e-08
1494.73	245.488		6.13753e-08
-279.364	112.734		6.1181e-08
-949.721	1248.79		6.1161e-08
-3454.64	1719.84		6.11253e-08
530.269	402.671		6.10067e-08
1436.26	1091.17		6.09352e-08
231.46	-1639.44		6.08788e-08
812.016	2151.45		6.08171e-08
-1826.29	552.425		6.07629e-08
-1539.55	850.793		6.07387e-08
1570.1	3003.25		6.06773e-08
-350.679	-619.07		6.06322e-08
220.262	-1882.51		6.04005e-08
1378.82	781.432		6.03521e-08
-3283.32	19.5688		6.03018e-08
1240.35	-78.2702		6.02957e-08
-1319.21	-1552.74		6.01437e-08
-1028.87	770.765		6.01191e-08
-187.509	300.31		6.0062e-08
38.0562	189.699		5.99327e-08
1930.45	71.2		5.98595e-08
-1144.32	942.357		5.95989e-08
-1359.76	484.179		5.94678e-08
-2077.76	165.385		5.93444e-08
-2210.13	-466.608		5.93361e-08
-2683.37	2325.57		5.9214e-08
971.665	97.5631		5.90887e-08
-490.437	-1950.71		5.89491e-08
-615.575	556.944		5.89088e-08
302.38	429.851		5.88476e-08
-1307.3	183.052		5.8693e-08
-403.388	-1897.12		5.86398e-08
1312.84	778.535		5.85727e-08
182.201	544.686		5.85467e-08
-554.423	3523.17		5.85371e-08
1147.36	1258.16		5.83866e-08
1266.24	263.673		5.83026e-08
-377.936	1929.31		5.82228e-08
-1507.27	1828.26		5.81178e-08
1709.07	-291.291		5.80818e-08
1423.35	2635.1		5.80488e-08
1395.33	621.846		5.80255e-08
1142.08	829.434		5.76505e-08
1132.23	599.724		5.76118e-08
-1139.49	230.987		5.74907e-08
-1608.18	799.691		5.74755e-08
1003.03	314.923		5.74222e-08
-46.4298	860.144		5.73659e-08
391.93	-1329.89		5.73135e-08
-2640.84	804.59		5.73082e-08
-701.158	-220.464		5.72844e-08
-1726.39	-207.521		5.72035e-08
-2498.99	431.786		5.71821e-08
267.346	-1180.79		5.71156e-08
-1701.36	-1278.67		5.70936e-08
-1196.42	-473.271		5.69363e-08
-908.849	-1041.34		5.68187e-08
441.766	508.089		5.66179e-08
-1161.04	872.899		5.65995e-08
-3235.22	255.062		5.65968e-08
708.344	-46.142		5.65765e-08
-2646.86	243.392		5.65132e-08
-1015.65	-88.3904		5.58747e-08
1406.76	426.797		5.58712e-08
-1287.64	-1636.62		5.57451e-08
-967.136	-1660.47		5.56394e-08
-322.33	120.28		5.5341e-08
-191.07	-1985.6		5.52794e-08
433.852	3704.11		5.52547e-08
-861.977	-1103.84		5.5079e-08
1033.15	189.61		5.50666e-08
-1182.74	2328.57		5.50505e-08
-2764.47	-91.3615		5.50277e-08
-346.445	-1923.54		5.48789e-08
-348.09	-196.576		5.48527e-08
1436.73	3108.2		5.46215e-08
756.238	1935.12		5.45615e-08
-2347.9	-559.679		5.4538e-08
-1745.06	-256.565		5.45044e-08
-1588.07	412.71		5.44859e-08
-2969.52	1210.5		5.44775e-08
-553.109	-804.991		5.44728e-08
1354.06	4536.98		5.43868e-08
-1857.44	-1189.33		5.43042e-08
2006.19	113.325		5.42253e-08
-2546.41	11.4947		5.41197e-08
1112.96	963.117		5.4095e-08
1880.82	3389.05		5.4076e-08
1835.58	200.292		5.38105e-08
-2088.47	1216.84		5.36945e-08
-3159.61	804.859		5.3689e-08
-1130.32	810.67		5.36105e-08
-846.852	1258.09		5.34784e-08
-2856.35	1056.22		5.34162e-08
-2925.32	1261.67		5.33766e-08
-2815.89	1256.22		5.33454e-08
1253.6	106.139		5.31167e-08
-51.5596	76.6716		5.30435e-08
-2493.69	-636.73		5.29782e-08
-686.736	1001		5.29388e-08
-1295.33	381.342		5.29095e-08
257.998	-1778.11		5.28465e-08
-1290.19	534.437		5.27572e-08
-108.835	-802.221		5.26571e-08
323.236	1235.95		5.26265e-08
1701.88	3418.62		5.24706e-08
1196.49	3109.85		5.24321e-08
-1698.59	661.912		5.2403e-08
404.845	-1625.96		5.22607e-08
-1236.51	3098.69		5.21577e-08
-1988.38	-602.499		5.21493e-08
-38.8592	1067.14		5.19296e-08
298.58	2064.98		5.18502e-08
362.916	398.78		5.17237e-08
-315.686	2895.54		5.16438e-08
482.479	1338.98		5.15935e-08
1593.13	359.635		5.15084e-08
1295.15	3458.59		5.13427e-08
632.824	-1435.56		5.13313e-08
-310.682	237.166		5.13294e-08
-3534.11	549.611		5.12518e-08
-3211.48	208.386		5.10224e-08
-3346.3	71.6902		5.09924e-08
195.319	217.88		5.0804e-08
1381.23	1947.62		5.06261e-08
-202.116	1335.12		5.06249e-08
-557.381	-112.497		5.04964e-08
-2470.97	-90.5044		5.0481e-08
-2360.77	1332.12		5.04164e-08
654.555	2036.47		5.04028e-08
-1265.24	1676.24		5.02049e-08
-1115.44	-275.318		5.01604e-08
-260.12	-1625.78		5.00862e-08
646.966	2324.43		4.98152e-08
768.617	1721.63		4.97716e-08
502.614	1946.1		4.97663e-08
-1467.62	-951.558		4.9632e-08
-1593.4	1175.25		4.95393e-08
-505.755	-1900.32		4.94908e-08
-775.141	3524.57		4.94387e-08
-3646.71	431.669		4.94338e-08
-238.136	1711.48		4.92697e-08
-2154.72	3054.73		4.92195e-08
-2652.26	-226.188		4.8997e-08
1270.14	-43.2392		4.89584e-08
1472.12	2178.53		4.89544e-08
-956.535	1557.08		4.88064e-08
-2277.05	1285.38		4.87501e-08
467.032	-769.155		4.86305e-08
426.429	1557.26		4.85476e-08
-312.186	787.206		4.85281e-08
-1039.56	1135.44		4.84263e-08
-2731.12	922.471		4.83789e-08
459.387	1864.71		4.8348e-08
-816.836	45.83		4.83019e-08
-2154.31	-525.715		4.8243e-08
1175.76	498.572		4.81813e-08
-3122.17	-230.005		4.80719e-08
-594.834	-1625.66		4.80278e-08
-3397.41	283.859		4.80195e-08
1422.7	4668.06		4.7987e-08
1152.94	1808.44		4.7719e-08
-419.681	1300.08		4.77187e-08
-2706.83	844.541		4.7702e-08
-1158.53	-432.555		4.77003e-08
1589.64	3372.71		4.76676e-08
604.434	-142.618		4.76251e-08
-3379.03	540.999		4.75628e-08
3136.98	4209.44		4.75544e-08
527.652	893.185		4.75501e-08
624.348	2287.91		4.75033e-08
-737.288	747.668		4.74751e-08
-265.11	-1720.73		4.73015e-08
1409.73	2463.32		4.71316e-08
-1034.15	-1305.19		4.7113e-08
-3198.55	165.037		4.70441e-08
-2578.54	-741.557		4.69637e-08
-994.382	-1340.51		4.68657e-08
-2170.87	963.395		4.68006e-08
-178.25	-1096.86		4.67134e-08
-417.294	1235.3		4.65304e-08
-1997.35	-553.895		4.63617e-08
241.262	-73.5925		4.61995e-08
-102.798	-710.791		4.60701e-08
-1431.9	1935.69		4.59721e-08
-727.61	545.184		4.59396e-08
-3158.23	277.407		4.58444e-08
-1020.4	287.254		4.58443e-08
1039.47	-1286.84		4.58317e-08
823.578	3168.19		4.58126e-08
-1421.19	360.007		4.58052e-08
-917.001	-459.47		4.55923e-08
1487.04	311.131		4.55366e-08
-1591.91	1415.19		4.53824e-08
-2741.74	2807.26		4.53744e-08
1132.01	3144.19		4.5164e-08
191.249	3636.65		4.48865e-08
-3442.87	559.011		4.48717e-08
-612.024	2136.27		4.47077e-08
1932.14	272.253		4.45702e-08
-1764.63	1791.15		4.4537e-08
-2288.01	-396.6		4.44986e-08
-2433.84	189.481		4.43911e-08
-1973.29	194.101		4.43598e-08
419.495	1396.16		4.41479e-08
-1185.33	253.124		4.4121e-08
1025.42	2363.35		4.39889e-08
-2050.5	-593.191		4.39339e-08
2243.07	-325.805		4.38548e-08
-30.9079	-1824.45		4.38338e-08
-361.169	555.775		4.36964e-08
-1251.6	392.236		4.36037e-08
-1705.47	1755.19		4.35532e-08
-479.342	-37.9598		4.33412e-08
-576.625	567.715		4.33195e-08
-587.354	1051.6		4.31832e-08
-196.312	-2027.85		4.315e-08
-2830.79	2058.56		4.30114e-08
-2539.55	558.399		4.2993e-08
-456.975	3775.69		4.28534e-08
-2533.84	1091.53		4.27772e-08
-3071.5	221.794		4.27211e-08
-777.896	1138.41		4.2686e-08
1114.14	-88.7108		4.26442e-08
-1691.25	-1075.4		4.26352e-08
-1075.27	-243.538		4.25473e-08
-237.378	289.167		4.24806e-08
-3697.93	913.959		4.23787e-08
-595.113	864.511		4.22933e-08
1064.11	1087.83		4.22419e-08
-340.83	2479.09		4.21563e-08
1645.65	345.82		4.2055e-08
-2857.54	1185.54		4.1993e-08
379.844	-5.8844		4.18398e-08
-950.906	1951.38		4.17638e-08
-32.9858	-797.562		4.14241e-08
-553.661	-22.6908		4.13251e-08
1387.28	3718.45		4.1226e-08
-2619.62	1314.22		4.11986e-08
-2294.77	604.112		4.11932e-08
-3221.2	834.812		4.1107e-08
-1497.46	1421.92		4.10041e-08
1052.66	3808.36		4.09949e-08
-3130.29	678.449		4.09338e-08
-2925.04	-15.5633		4.0908e-08
-900.185	799.378		4.07696e-08
-2376.35	-844.335		4.06945e-08
2190.41	-356.653		4.06912e-08
-2458.87	727.213		4.06145e-08
-1062.08	1937.87		4.05849e-08
-3124.2	1435.59		4.0393e-08
-538.489	657.121		4.03087e-08
-2221.99	1833.11		4.02976e-08
-1880.64	-1299.93		4.02924e-08
751.587	4267.82		4.02872e-08
878.3	602.441		4.02141e-08
2192.62	-593.429		4.01093e-08
509.675	1103.64		4.01017e-08
-196.127	2736.82		4.01012e-08
-1776.87	1411.71		4.00801e-08
-1700.17	-576.953		4.00651e-08
1983.19	229.811		4.00374e-08
-1144.92	1043.47		3.99871e-08
-1671.81	1186.99		3.99674e-08
-1424.33	592.574		3.99086e-08
650.395	-1533.99		3.98311e-08
-822.197	-532.605		3.98233e-08
-1429.59	2737.96		3.98194e-08
146.804	-529.13		3.98012e-08
1086.77	611.313		3.9654e-08
177.767	3280.63		3.9592e-08
-651.908	1836.95		3.95242e-08
-476.86	1166.62		3.94777e-08
-1186.52	-839.906		3.94438e-08
-139.697	-894.418		3.94179e-08
1216.02	476.943		3.93445e-08
-399.06	657.882		3.93394e-08
-1601.82	326.054		3.91942e-08
1362.59	2919.38		3.91802e-08
-1180.34	2853.37		3.91661e-08
-2814.61	-245.983		3.91603e-08
-2745.25	541.684		3.8976e-08
-3570.24	1326.31		3.88933e-08
-74.5941	1343.74		3.8856e-08
-1972.82	2311.08		3.88467e-08
-1449	655.353		3.87932e-08
-999.314	2030.47		3.86935e-08
-2991.22	697.126		3.86025e-08
-2669.1	349.154		3.85709e-08
907.461	1409.21		3.85618e-08
-1342.83	623.792		3.8557e-08
-1518.24	-482.281		3.8533e-08
-1681.53	1429.37		3.85042e-08
1066.23	279.361		3.83672e-08
-1773.21	2405.35		3.83365e-08
-895.014	-247.538		3.83075e-08
246.611	-1570.94		3.82799e-08
89.3737	400.729		3.82561e-08
-2532.98	2558.34		3.82416e-08
-1908.41	1299.09		3.81848e-08
-2608.1	2863.05		3.81687e-08
-638.882	1561.7		3.80669e-08
253.86	-1831.9		3.7894e-08
-1025.67	-18.7928		3.78301e-08
-3317.07	545.192		3.76748e-08
-2318.99	-720.265		3.75899e-08
-1271.43	888.508		3.7582e-08
-1164.38	-135.018		3.75778e-08
-91.9916	95.8677		3.7528e-08
-3096.24	867.725		3.74965e-08
964.53	3478.48		3.74679e-08
1269.2	383.997		3.74141e-08
133.566	2590.61		3.74056e-08
-38.4669	2318.72		3.73851e-08
-3382.16	118.253		3.70859e-08
-2269.02	-671.637		3.70184e-08
-669.249	126.954		3.69869e-08
973.485	-426.566		3.69501e-08
1783.97	38.3807		3.67653e-08
890.88	-1666.58		3.67126e-08
-500.032	2233.29		3.66322e-08
929.918	989.99		3.65654e-08
789.616	4095.81		3.65586e-08
-782.166	1288.55		3.64533e-08
-2737.71	2529.38		3.63508e-08
1911.73	194.526		3.62528e-08
-354.056	75.3449		3.61104e-08
-2625.97	2675.16		3.60959e-08
-637.147	-852.19		3.60703e-08
1230.2	4380.63		3.60655e-08
-608.652	-663.112		3.604e-08
-2176.88	-593.38		3.578e-08
-2100.22	826.575		3.5774e-08
127.379	3384.07		3.56642e-08
352.391	625.981		3.56617e-08
901.112	257.622		3.5632e-08
-1041.25	-788.112		3.55129e-08
-2113.19	1556.57		3.54978e-08
1287.4	-1117.44		3.54826e-08
1613.15	-894.88		3.536e-08
-1230.19	-289.169		3.53515e-08
-630.463	135.561		3.53245e-08
478.366	3084.45		3.53126e-08
-2547.2	2674.3		3.52887e-08
-1451.66	1307.39		3.52667e-08
1374.66	-276.142		3.52425e-08
-536.749	97.5759		3.52291e-08
-1490.33	-859.348		3.52172e-08
1102.29	356.291		3.5119e-08
-3400.11	986.804		3.51047e-08
-45.6792	-924.862		3.50995e-08
-2511.86	696.105		3.50827e-08
-1687.42	-515.42		3.50307e-08
-420.351	-1997.72		3.50215e-08
-568.409	2177.6		3.49432e-08
-2003.51	1228.58		3.48926e-08
-742.791	361.596		3.4869e-08
-2022.3	-791.931		3.47507e-08
13.4529	34.8333		3.46862e-08
-374.405	1489.27		3.46376e-08
-897.634	1070.07		3.45126e-08
982.792	-962.427		3.44574e-08
-2241.91	-773.134		3.44438e-08
-2773.32	2850.62		3.43823e-08
1871.83	233.829		3.42628e-08
-3335.41	169.153		3.42432e-08
1196.72	2247.84		3.41803e-08
729.132	714.53		3.41211e-08
-3014.65	1302.79		3.41169e-08
-1797.82	2532.51		3.41068e-08
-3357.8	808.949		3.4071e-08
-2426.12	1245.81		3.405e-08
73.783	1276.39		3.40222e-08
-1370.07	-71.1982		3.39269e-08
-1062.37	-299.337		3.38923e-08
-2628.39	2767.43		3.38882e-08
-159.513	1277.27		3.38866e-08
-2172.76	-754.593		3.38738e-08
240.965	36.6948		3.38716e-08
-2040.08	69.8149		3.38235e-08
-872	721.903		3.37114e-08
-295.556	-625.42		3.3673e-08
27.1166	-28.2223		3.36418e-08
-2580.43	-633.106		3.36306e-08
-1772.56	1556.64		3.35739e-08
-76.4821	-880.859		3.35586e-08
-2304.88	2541.27		3.35022e-08
-1019.99	-355.626		3.33847e-08
571.359	756.89		3.33463e-08
1463.82	2448.22		3.33462e-08
-444.88	1352.24		3.33296e-08
-1084.25	756.151		3.33031e-08
-1621.91	-118.326		3.32794e-08
-1286.84	-480.047		3.3261e-08
1489.2	899.545		3.32525e-08
-3122.06	2012.36		3.31907e-08
1077.63	-1342.25		3.30183e-08
305.844	-118.51		3.29428e-08
942.155	3519.35		3.28531e-08
-3528.53	98.4327		3.28323e-08
1146.3	-385.281		3.2736e-08
48.1777	-60.2681		3.26959e-08
-2697.87	1133.58		3.26756e-08
-3464.1	924.816		3.2612e-08
-924.284	197.125		3.25667e-08
386.676	1176.13		3.25388e-08
-1039.22	2689.23		3.25128e-08
-2402.71	2885.61		3.25055e-08
-1323.57	27.4107		3.24636e-08
1106.98	509.537		3.24361e-08
-1222.97	1297.6		3.24287e-08
65.251	-1812.84		3.24218e-08
-709.267	1730.77		3.23743e-08
-576.026	1403.71		3.2342e-08
-1771.87	2072.23		3.22399e-08
-3368.79	1364.89		3.19686e-08
-2704.42	470.008		3.17896e-08
-3314.45	123.07		3.17394e-08
-477.503	2194.38		3.17264e-08
-169.169	-744.955		3.16762e-08
1080.57	1178.77		3.16453e-08
-1208.41	145.712		3.15827e-08
-786.889	-67.4751		3.1502e-08
-3505.76	505.953		3.14864e-08
-937.528	-280.366		3.14583e-08
-102.992	-846.52		3.14212e-08
-156.24	-63.8851		3.14062e-08
-1134.3	898.431		3.13631e-08
-999.615	1300.25		3.13576e-08
-782.841	-873.718		3.13079e-08
-2658.95	37.9885		3.11793e-08
-1361.67	3020.32		3.11119e-08
-3398.22	671.885		3.10687e-08
-1946.82	1337.51		3.09904e-08
-1941.15	461.306		3.09744e-08
-3057.11	1601.91		3.09355e-08
-694.952	651.17		3.08999e-08
1758.13	184.781		3.08094e-08
-1769.18	488.734		3.07734e-08
1565.77	-74.092		3.07638e-08
-2500.8	3055.59		3.06955e-08
-1241.78	1379.06		3.05735e-08
-824.62	-915.894		3.05613e-08
-1310.99	899.296		3.05565e-08
-607.429	1248.73		3.04966e-08
-371.173	1285.45		3.04781e-08
-384.561	115.16		3.04753e-08
-1273.99	-117.641		3.04535e-08
-3426.04	869.895		3.04455e-08
-2355.64	322.312		3.04431e-08
114.128	2834.97		3.03435e-08
1411.19	143.228		3.0314e-08
-482.458	1417.32		3.02139e-08
143.442	-150		3.02043e-08
-2935.25	1957.98		3.01813e-08
651.34	478.081		3.01164e-08
-2741.46	-353.7		3.00163e-08
-1447.46	-13.5751		2.99979e-08
-1387.05	-1626.67		2.99308e-08
-2971.5	340.626		2.97931e-08
-1043.88	1748.06		2.97079e-08
-618.346	2348.37		2.97013e-08
-795.703	2660.81		2.96456e-08
-1247.18	-357.421		2.9618e-08
-2312.47	809.149		2.95944e-08
-892.101	327.571		2.9565e-08
820.405	-664.687		2.93739e-08
-1729.96	798.778		2.93274e-08
-1105.69	-550.045		2.93115e-08
1116.83	1077.7		2.92921e-08
-1556.61	339.02		2.92223e-08
-3274.13	1884.23		2.92151e-08
-2384.15	381.132		2.91748e-08
-2770.04	2778.35		2.88864e-08
-623.549	764.006		2.87313e-08
-1817.28	436.727		2.8655e-08
1181.19	86.9775		2.86301e-08
-327.97	472.963		2.86248e-08
188.352	2203.79		2.86167e-08
-721.489	501.19		2.84878e-08
-1384.67	158.659		2.83631e-08
-1329.18	142.982		2.83169e-08
609.14	197.884		2.83043e-08
-265.837	-1568.36		2.8111e-08
709.621	1593.68		2.80725e-08
-3406.75	1086.36		2.80719e-08
-1233.16	1721.74		2.80477e-08
-18.5877	1164.23		2.80284e-08
-2673.02	2458.58		2.79431e-08
-571.864	1155.85		2.79395e-08
-532.644	597.229		2.7878e-08
-1816.16	1093.63		2.78264e-08
-973.082	826.422		2.77634e-08
-1786.22	1870.74		2.77197e-08
1961.75	90.054		2.75898e-08
-2542.71	476.881		2.74584e-08
-1967.64	2456.36		2.74546e-08
-1441.51	2848.32		2.74167e-08
-3506.88	1675.85		2.73803e-08
-3608.7	1225.73		2.73149e-08
-858.486	3081.03		2.7191e-08
-573.424	1679.11		2.71783e-08
-1792.17	2782.29		2.71335e-08
-722.876	2093.32		2.71026e-08
557.218	-81.6076		2.70881e-08
-1131.25	1278.53		2.70091e-08
-1102.03	970.607		2.69761e-08
972.256	953.753		2.69579e-08
-664.642	406.163		2.69385e-08
-977.868	213.384		2.6907e-08
-3307.26	686.625		2.6858e-08
-2719.71	1456.23		2.6827e-08
-187.113	-1835.84		2.67778e-08
-1556.03	-36.7082		2.67156e-08
1334.94	155.637		2.6656e-08
337.7	3356.9		2.66224e-08
-3444.71	1118.99		2.65914e-08
-1964.82	1694.19		2.63535e-08
-444.469	-1301.91		2.63505e-08
-34.6785	2164.61		2.63403e-08
39.8882	228.608		2.62731e-08
1588.64	228.878		2.62654e-08
-3463.13	1416.71		2.61491e-08
439.56	-1680.6		2.61162e-08
-975.444	643.768		2.60677e-08
-2963.04	932.394		2.59961e-08
-566.154	292.948		2.59014e-08
-1186.72	788.347		2.58595e-08
-2307.7	491.057		2.58524e-08
1306.68	120.154		2.57482e-08
-3228.21	1817.39		2.56562e-08
-1898.4	3311.8		2.56047e-08
-1984.1	1443.43		2.55804e-08
-1386.44	-407.085		2.55589e-08
-1985.08	532.561		2.55246e-08
1831.87	319.638		2.54371e-08
-1468.15	1055.21		2.53936e-08
-2563.24	2237.08		2.53327e-08
-2402.6	-791.866		2.52032e-08
-2895.01	2191.86		2.5131e-08
-1068.98	-1766.42		2.51035e-08
-3218.7	1184.79		2.50809e-08
-2192.56	1711.23		2.50697e-08
-2113.41	2702.68		2.50584e-08
-837.066	399.699		2.49719e-08
-3101.68	-308.207		2.49693e-08
45.9214	-1896.56		2.49347e-08
66.3312	3598.85		2.48901e-08
-329.504	-76.4257		2.48654e-08
-3190.04	1423.86		2.48346e-08
-185.058	1398.48		2.48069e-08
78.4664	1.09567		2.47251e-08
-3507.42	248.887		2.46724e-08
-3368.16	1063.21		2.46478e-08
503.181	1153.5		2.43538e-08
-344.945	270.478		2.4242e-08
-178.693	3208.81		2.41854e-08
-2364.84	421.715		2.4169e-08
-3118.43	789.406		2.41272e-08
-155.551	1012.8		2.40798e-08
411.027	2821.71		2.40582e-08
-69.4571	-1642.62		2.40302e-08
-2050.55	-287.187		2.40033e-08
-2231.32	1407.26		2.39358e-08
-790.284	577.946		2.39208e-08
-3619.75	1102.29		2.3907e-08
1249.89	653.837		2.39002e-08
-1205.85	635.618		2.38989e-08
-2858.2	1354.73		2.38558e-08
-3364.55	257.237		2.37766e-08
697.796	868.037		2.37688e-08
630.394	-1484.74		2.37372e-08
-1172.66	-72.9561		2.36983e-08
-177.7	168.533		2.36793e-08
-3318.47	229.331		2.36727e-08
-1057.68	103.1		2.36068e-08
-857.325	-626.473		2.36e-08
882.63	403.931		2.35926e-08
-313.053	319.168		2.35682e-08
978.448	1490.83		2.34079e-08
-3435.44	44.1985		2.33749e-08
-2249.87	210.834		2.33561e-08
-1484.88	32.3625		2.33272e-08
1602.43	396.533		2.33259e-08
-1008.16	389.847		2.33129e-08
1750.56	15.4125		2.3271e-08
-1799.43	106.278		2.32507e-08
-3129.93	1886.39		2.31974e-08
-2716.31	-223.335		2.31308e-08
-885.467	1608.75		2.31067e-08
-1985.37	1401.71		2.31028e-08
-874.491	192.295		2.30559e-08
-94.098	-1912.08		2.30533e-08
125.287	351.035		2.30428e-08
-418.726	1583.65		2.29777e-08
-2894.97	778.727		2.29632e-08
-351.812	1239.2		2.29286e-08
-1793.86	1489.58		2.29044e-08
-2880.51	650.874		2.28763e-08
-3465.71	-131.406		2.28532e-08
1051.41	-160.006		2.2846e-08
-1527.98	196.259		2.27854e-08
-3264.85	219.087		2.27159e-08
-547.422	-707.963		2.27068e-08
-3204.88	2230.07		2.27e-08
-3626.59	1314.36		2.26735e-08
-3218.74	1596.59		2.25541e-08
-510.627	746.086		2.25406e-08
-1106.16	123.587		2.25112e-08
-1664	1473.75		2.24867e-08
207.832	751.999		2.2484e-08
-955.106	2494.7		2.24549e-08
194.148	1252.8		2.24339e-08
-3647.05	603.205		2.23894e-08
-3319.37	868.797		2.23841e-08
-1052.31	1510.81		2.23563e-08
2193.25	-497.148		2.23492e-08
-1433.45	1797.58		2.23098e-08
1880.77	99.3851		2.22592e-08
-3446.01	96.1715		2.22579e-08
1490.39	171.634		2.21765e-08
-3170.26	1080.07		2.21588e-08
-1523.93	-401.543		2.21073e-08
-2861.36	2114.98		2.20677e-08
-2766.49	241.662		2.19266e-08
-3090.36	611.314		2.18641e-08
-1233.59	467.747		2.18461e-08
200.662	-94.6014		2.17412e-08
-3540.12	1256.87		2.16121e-08
-1036.5	694.267		2.15954e-08
1411.18	496.917		2.15879e-08
308.278	2272.57		2.15787e-08
-3497.82	589.152		2.15618e-08
-3297.58	1236.08		2.15204e-08
1256.73	13.7973		2.14939e-08
-3586.67	-75.9372		2.14797e-08
-597.876	-70.9959		2.13707e-08
-1284.84	-1696.52		2.13638e-08
-2732.39	1368.51		2.13559e-08
600.42	-1524.23		2.13205e-08
-761.936	1347.68		2.12953e-08
-2030.19	1277.53		2.1295e-08
-1036.3	229.099		2.12925e-08
-2883.41	2056.3		2.12782e-08
1097.01	-6.92034		2.1269e-08
1451.06	73.6001		2.12481e-08
-2417.93	-598.992		2.12435e-08
-906.291	-151.077		2.12325e-08
-893.058	1811.86		2.11843e-08
1415.48	-103.853		2.11573e-08
-1096.43	447.48		2.10841e-08
788.452	3033.04		2.10811e-08
-2870.2	583.29		2.09987e-08
-1192.67	531.337		2.09855e-08
-2764.89	614.128		2.09725e-08
942.136	1336.54		2.09292e-08
-1493.37	660.423		2.08901e-08
-1725.54	1255.07		2.08473e-08
-1638.14	882.348		2.08329e-08
-2681.95	1773.47		2.08323e-08
-2917.32	665.809		2.07976e-08
967.128	2451.11		2.07792e-08
147.786	2462.33		2.06706e-08
-1882.14	-552.122		2.05833e-08
-2540.48	1389.67		2.05654e-08
-3331.44	1097.6		2.0554e-08
-528.652	544.671		2.05154e-08
307.646	-1318.1		2.05133e-08
-2082.13	58.4991		2.04753e-08
-514.077	-744.866		2.04336e-08
-464.764	1312.82		2.03767e-08
-2615.82	511.714		2.03388e-08
127.108	1050.53		2.03297e-08
-1427.21	2664.92		2.02203e-08
1947.9	155.13		2.01705e-08
674.73	-172.831		2.01685e-08
-3130.95	1475.51		2.01521e-08
-745.569	24.8281		2.00608e-08
-1442.01	153.706		2.00473e-08
-2035.69	-43.8873		2.00129e-08
828.815	1455.32		1.99787e-08
634.576	-675.906		1.99452e-08
-3138.7	-283.935		1.99111e-08
-3353.12	1688.09		1.98796e-08
1229.9	507.909		1.98729e-08
893.592	1663.35		1.9869e-08
1199.34	-228.137		1.98152e-08
-1606.19	3153.83		1.97769e-08
400.238	811.57		1.97254e-08
-2992.69	1007.51		1.9704e-08
762.209	442.343		1.96852e-08
-3214.93	1387.16		1.96814e-08
-1659.29	129.885		1.96625e-08
-2448.77	3094.52		1.96141e-08
-1541.07	-254.423		1.95703e-08
-2400.95	1630.18		1.95466e-08
-1415.06	3456.91		1.94164e-08
-1400.78	-1185.27		1.93553e-08
-3118.62	2197.84		1.93107e-08
-2973.09	2051.53		1.92467e-08
-3025.78	2143.02		1.91968e-08
-566.776	1328.78		1.91696e-08
-3046.78	888.854		1.91481e-08
-0.20423	1783.31		1.91206e-08
1120.92	-433.577		1.91198e-08
-789.004	248.855		1.90979e-08
234.023	807.268		1.90972e-08
-3453.19	829.618		1.90917e-08
-821.93	2037.14		1.90613e-08
-3537.31	301.494		1.89796e-08
1184.53	680.291		1.89099e-08
1190.29	2363.41		1.88322e-08
-552.619	510.361		1.88232e-08
-1288.38	142.258		1.87649e-08
949.274	1155.13		1.8712e-08
-2003.03	3226.75		1.86415e-08
1712.95	-35.5138		1.85801e-08
-2929.85	1364.37		1.8565e-08
-2736.24	791.687		1.84901e-08
-523.32	1394.04		1.84719e-08
423.738	2023.46		1.84571e-08
-1112.14	25.6317		1.8453e-08
-3307.18	-55.3318		1.84471e-08
-2103.29	-615.038		1.8423e-08
-2426.24	1104.62		1.832e-08
-3029.41	964.305		1.83075e-08
-3280.97	1085.67		1.82593e-08
-2842.83	247.985		1.82526e-08
-2927.97	805.322		1.82389e-08
288.195	-17.2211		1.81901e-08
1342.91	736.658		1.81756e-08
1702.63	-79.1184		1.81453e-08
-2466.5	-568.037		1.81234e-08
-590.221	1599.92		1.81081e-08
-755.706	1434.23		1.80968e-08
-3490.39	387.5		1.80912e-08
-1071.47	-1660.45		1.80744e-08
-1586.62	1342.18		1.8057e-08
-1274.13	-1387.55		1.80194e-08
-3377.32	598.502		1.8018e-08
1095.55	2934.61		1.79476e-08
-3289.1	802.476		1.79391e-08
51.3902	128.779		1.79278e-08
1674	403.509		1.78967e-08
-2684.12	1186.09		1.78668e-08
-2143.49	815.898		1.78655e-08
812.846	333.733		1.78261e-08
729.033	3858.47		1.77843e-08
-1334.65	1806.1		1.7771e-08
-23.328	1526.41		1.77603e-08
1565	419.577		1.77342e-08
1098.09	148.05		1.77184e-08
-2106.18	2334.54		1.77076e-08
-2344.53	16.5401		1.77051e-08
-1564.19	912.598		1.76711e-08
-1989.45	247.832		1.76253e-08
1053.74	-93.4431		1.7607e-08
-1321.64	93.0108		1.75947e-08
-3600.46	1158.59		1.75582e-08
-3139.64	850.155		1.75226e-08
-3425.53	1411.23		1.74804e-08
-3581.24	1635.97		1.74057e-08
-311.525	-293.518		1.73839e-08
-2768.37	1423.93		1.73428e-08
1126.36	114.982		1.73393e-08
-2523.16	1920.98		1.72977e-08
1047.39	139.218		1.72942e-08
-569.18	996.899		1.72427e-08
-3441.08	1357.17		1.72414e-08
1674.51	-43.3476		1.72218e-08
-1052.82	1676.43		1.72086e-08
-2898.62	1416.79		1.72012e-08
-3574.2	657.524		1.71902e-08
-1077.55	880.508		1.71368e-08
171.407	785.423		1.70969e-08
938.618	583.356		1.70842e-08
-3217.02	1666.85		1.70438e-08
-262.755	2447.53		1.70283e-08
-2279.81	1339.57		1.69804e-08
-1602.35	74.5053		1.69632e-08
1084.23	456.731		1.69416e-08
-1887.76	1083.96		1.69196e-08
-2709.78	2243.37		1.68762e-08
-2096.19	1627.68		1.68499e-08
366.096	347.089		1.68048e-08
-1364.74	1400.79		1.67882e-08
-2719.17	1315.12		1.6786e-08
-2664.77	1943.82		1.6775e-08
-3457.53	1628.83		1.67503e-08
-656.347	821.168		1.67181e-08
-3281.47	1786.25		1.67095e-08
-2050.28	2534.82		1.6709e-08
993.573	407.638		1.6702e-08
-815.617	1235.28		1.66993e-08
-3199.75	1004.13		1.66751e-08
-2593.58	1222.6		1.66576e-08
-223.092	480.155		1.66271e-08
-295.536	1970.89		1.65199e-08
-2814.7	1432.32		1.6515e-08
-3291.74	1131.17		1.6511e-08
-821.961	1935.42		1.651e-08
-3068.15	1184.38		1.64858e-08
[truncated: 2,939 more rows]

## Sheet: Figure 6d1
-[Y1]	X1	Stiffness [kPa]
1557.13	4686.58	35 kPa
1426.55	4521.84	35 kPa
1539.89	4298.95	35 kPa
751.587	4267.82	35 kPa
1004.94	4188.99	35 kPa
2390.21	4095.19	35 kPa
2557.84	4085.07	35 kPa
857.043	4015.47	35 kPa
790.105	3970.93	35 kPa
2085.57	3828.75	35 kPa
2.84213	3826.79	35 kPa
806.709	3761.69	35 kPa
1907.94	3702.97	35 kPa
2077.93	3691.57	35 kPa
2022.51	3681.5	35 kPa
1963.24	3594.4	35 kPa
1909.58	3583.1	35 kPa
1827.49	3578.5	35 kPa
1753.88	3576.32	35 kPa
1700.94	3565.77	35 kPa
1562.62	3532.62	35 kPa
942.155	3519.35	35 kPa
2453.59	3454.18	35 kPa
1511.05	3438.92	35 kPa
1376.88	3391.28	35 kPa
127.379	3384.07	35 kPa
1589.64	3372.71	35 kPa
1755.34	3355.05	35 kPa
-1731.9	3302.89	35 kPa
1479.28	3240.02	35 kPa
-2105.91	3225.72	35 kPa
-178.693	3208.81	35 kPa
1485.81	3186.59	35 kPa
1132.01	3144.19	35 kPa
1720.02	3127.85	35 kPa
-210.266	3124.07	35 kPa
1489.59	3108.45	35 kPa
-1048.25	3099.07	35 kPa
1601.03	3093.17	35 kPa
102.691	3081.74	35 kPa
-858.486	3081.03	35 kPa
-2281.07	3080.61	35 kPa
1579	3063.53	35 kPa
-2356.44	3053.61	35 kPa
-17.7213	3011.15	35 kPa
1435.92	2982.66	35 kPa
1362.59	2919.38	35 kPa
1494.7	2873.01	35 kPa
-1180.34	2853.37	35 kPa
-1441.51	2848.32	35 kPa
-1046.48	2819.52	35 kPa
-2622.99	2818.92	35 kPa
1676.19	2801.89	35 kPa
1241.93	2757.46	35 kPa
-196.127	2736.82	35 kPa
1067.97	2711.75	35 kPa
-1039.22	2689.23	35 kPa
-2547.2	2674.3	35 kPa
613.801	2665.01	35 kPa
764.685	2644.97	35 kPa
-675.854	2631.92	35 kPa
-1592.59	2616.49	35 kPa
1578.58	2604.59	35 kPa
1349.81	2538.72	35 kPa
822.276	2489.22	35 kPa
-340.83	2479.09	35 kPa
1541.48	2475.9	35 kPa
1650.97	2468.8	35 kPa
-846.365	2456.41	35 kPa
-262.755	2447.53	35 kPa
-2592.49	2358.81	35 kPa
-618.346	2348.37	35 kPa
-743.617	2347.86	35 kPa
910.354	2336.21	35 kPa
-2106.18	2334.54	35 kPa
-2683.37	2325.57	35 kPa
1185.43	2312.38	35 kPa
308.278	2272.57	35 kPa
-2776.95	2255.26	35 kPa
-500.032	2233.29	35 kPa
-3253.82	2228.44	35 kPa
-155.415	2220.62	35 kPa
553.222	2206.85	35 kPa
188.352	2203.79	35 kPa
-477.503	2194.38	35 kPa
-568.409	2177.6	35 kPa
1174.02	2170.72	35 kPa
-34.6785	2164.61	35 kPa
-2741.51	2131.31	35 kPa
298.58	2064.98	35 kPa
-1908.72	2048.86	35 kPa
-821.93	2037.14	35 kPa
-1389.45	2036.9	35 kPa
11.1152	2015.74	35 kPa
-295.536	1970.89	35 kPa
365.154	1970.38	35 kPa
-1853.46	1957.09	35 kPa
-2664.77	1943.82	35 kPa
-1431.9	1935.69	35 kPa
-2621.9	1932.69	35 kPa
-1661.31	1925.19	35 kPa
-1197.94	1916.62	35 kPa
-1901.67	1913.46	35 kPa
-2988.72	1898.47	35 kPa
-42.1478	1885.12	35 kPa
219.224	1855.99	35 kPa
-1507.27	1828.26	35 kPa
-1275.18	1820.02	35 kPa
-959.64	1816.81	35 kPa
-893.058	1811.86	35 kPa
-1334.65	1806.1	35 kPa
-1433.45	1797.58	35 kPa
235.327	1791.38	35 kPa
-2543.75	1767.53	35 kPa
-1553.95	1736.57	35 kPa
-2268.65	1723.01	35 kPa
768.617	1721.63	35 kPa
-2192.56	1711.23	35 kPa
-1964.82	1694.19	35 kPa
-1496.45	1693.86	35 kPa
-830.082	1687.19	35 kPa
-2868.79	1678.58	35 kPa
-3217.02	1666.85	35 kPa
-2312.64	1665.67	35 kPa
-1892.54	1632.75	35 kPa
-2400.95	1630.18	35 kPa
-2096.19	1627.68	35 kPa
-664.047	1622.99	35 kPa
660.317	1620.77	35 kPa
-2653.42	1607.67	35 kPa
-1769.59	1606.05	35 kPa
471.457	1600.72	35 kPa
-2609.83	1568.64	35 kPa
-638.882	1561.7	35 kPa
-2565.82	1538.41	35 kPa
-2206.99	1523.83	35 kPa
-2146.95	1522.23	35 kPa
-1623.36	1513.64	35 kPa
-1191.14	1512.77	35 kPa
-1493.69	1499.1	35 kPa
1618.78	1495.83	35 kPa
-1793.86	1489.58	35 kPa
-1664	1473.75	35 kPa
1858.53	1473.42	35 kPa
-1279	1464.45	35 kPa
-1620.63	1451.32	35 kPa
-1984.1	1443.43	35 kPa
-1877.7	1430.99	35 kPa
-1681.53	1429.37	35 kPa
-3053.17	1425.06	35 kPa
-1497.46	1421.92	35 kPa
-3650.35	1400.71	35 kPa
-3520.3	1395.35	35 kPa
-3097.39	1394.75	35 kPa
-2540.48	1389.67	35 kPa
-3214.93	1387.16	35 kPa
-2981.67	1387.15	35 kPa
-1193.18	1379.12	35 kPa
-2495.19	1375.79	35 kPa
-2691.61	1375.25	35 kPa
-2115.26	1371.26	35 kPa
-2013.13	1361.07	35 kPa
-2210.94	1353.56	35 kPa
-1183.36	1342.05	35 kPa
-2279.81	1339.57	35 kPa
-2515.11	1336.42	35 kPa
-2909.64	1327.24	35 kPa
-2681.78	1310.29	35 kPa
-2277.05	1285.38	35 kPa
-2152.55	1279.88	35 kPa
-2030.19	1277.53	35 kPa
-2639.6	1252.21	35 kPa
2015.04	1247.05	35 kPa
323.236	1235.95	35 kPa
-815.617	1235.28	35 kPa
-2782.9	1220.35	35 kPa
-1630.58	1216.97	35 kPa
-3218.7	1184.79	35 kPa
-3068.15	1184.38	35 kPa
-476.86	1166.62	35 kPa
-3155.79	1160.19	35 kPa
-2830.03	1147.63	35 kPa
-3444.71	1118.99	35 kPa
-3331.44	1097.6	35 kPa
-38.8592	1067.14	35 kPa
-1468.15	1055.21	35 kPa
-2272.7	1048.23	35 kPa
-2727.32	1042.36	35 kPa
-3343.93	1017.28	35 kPa
-3199.75	1004.13	35 kPa
929.918	989.99	35 kPa
423.554	985.102	35 kPa
-3120.24	973.146	35 kPa
-3029.41	964.305	35 kPa
1112.96	963.117	35 kPa
-1144.32	942.357	35 kPa
-2963.04	932.394	35 kPa
-2731.12	922.471	35 kPa
-3382.31	887.989	35 kPa
-1638.14	882.348	35 kPa
-2789.62	878.443	35 kPa
-3210.25	874.186	35 kPa
697.796	868.037	35 kPa
-595.113	864.511	35 kPa
-3139.64	850.155	35 kPa
-1242.22	841.335	35 kPa
482.648	816.827	35 kPa
-2800.06	769.95	35 kPa
-3351.76	759.183	35 kPa
-1951.95	738.827	35 kPa
-2832.58	727.996	35 kPa
729.132	714.53	35 kPa
-2744.85	706.809	35 kPa
-681.202	696.242	35 kPa
1960.75	691.441	35 kPa
-2780.79	689.263	35 kPa
-1558.76	672.605	35 kPa
1249.89	653.837	35 kPa
-2243.49	636.1	35 kPa
-3090.36	611.314	35 kPa
-2919.21	577.607	35 kPa
-615.575	556.944	35 kPa
-1669.09	551.847	35 kPa
-2964.69	535.625	35 kPa
-3505.76	505.953	35 kPa
-2597.05	442.251	35 kPa
-3646.71	431.669	35 kPa
-2416.07	414.754	35 kPa
-2574.67	391.205	35 kPa
-2989.78	380.532	35 kPa
1645.65	345.82	35 kPa
-2807.13	337.615	35 kPa
-3108.71	329.394	35 kPa
-892.101	327.571	35 kPa
-1601.82	326.054	35 kPa
-2271.32	283.317	35 kPa
1255.88	161.778	35 kPa
-1321.64	93.0108	35 kPa
-1898.92	74.0063	35 kPa
-2813.02	-4.56647	35 kPa
-906.694	-8.18166	35 kPa
-675.178	-76.7332	35 kPa
-0.152144	-88.3155	35 kPa
-1015.65	-88.3904	35 kPa
-557.381	-112.497	35 kPa
-3627.24	-187.929	35 kPa
-2584.29	-235.848	35 kPa
-2288.01	-396.6	35 kPa
-213.68	-399.614	35 kPa
-599.312	-420.124	35 kPa
-917.001	-459.47	35 kPa
-2210.13	-466.608	35 kPa
-822.197	-532.605	35 kPa
-519.163	-599.058	35 kPa
151.884	-759.675	35 kPa
-2241.91	-773.134	35 kPa
-356.004	-920.202	35 kPa
313.013	-1267.34	35 kPa
231.46	-1639.44	35 kPa
-1071.47	-1660.45	35 kPa
439.56	-1680.6	35 kPa
-277.284	-2027.45	35 kPa
		35 kPa
1927.79	4574.78	10 kPa
4029.7	4573.82	10 kPa
1470.66	4528.53	10 kPa
1234.67	4489.57	10 kPa
4357	4314.78	10 kPa
1050.79	4303.07	10 kPa
1156.03	4251.19	10 kPa
4316.55	4239.51	10 kPa
3136.98	4209.44	10 kPa
4295.42	4174.96	10 kPa
4178.26	4132.18	10 kPa
3962.43	3943.99	10 kPa
1124.63	3894.42	10 kPa
4122.03	3851.72	10 kPa
1119.49	3831.25	10 kPa
4123.18	3792.5	10 kPa
4085.17	3726.03	10 kPa
3968.86	3652.78	10 kPa
2957.35	3648.27	10 kPa
4030.02	3634.97	10 kPa
861.742	3606.73	10 kPa
581.143	3585.38	10 kPa
3947.24	3571.91	10 kPa
4026.17	3484.97	10 kPa
735.078	3476.88	10 kPa
3458.61	3392.8	10 kPa
3974.54	3344.4	10 kPa
4008.72	3312.15	10 kPa
3948.35	3277.93	10 kPa
3674.98	3276.85	10 kPa
-2003.03	3226.75	10 kPa
3855.05	3190.07	10 kPa
3728.45	3175.39	10 kPa
1813.6	3141.38	10 kPa
32.0701	3131.33	10 kPa
-2154.72	3054.73	10 kPa
3725.9	3048.86	10 kPa
64.1394	3044.54	10 kPa
979.364	2966.65	10 kPa
3318.16	2950.31	10 kPa
-2402.71	2885.61	10 kPa
-2608.1	2863.05	10 kPa
-2449.41	2845.32	10 kPa
2839.73	2832.37	10 kPa
-1429.59	2737.96	10 kPa
2963.34	2711.64	10 kPa
3154.91	2695.53	10 kPa
3484.95	2563.95	10 kPa
2759.21	2537.24	10 kPa
-1797.82	2532.51	10 kPa
3270.02	2480.84	10 kPa
-1847.37	2441.2	10 kPa
416.746	2436.09	10 kPa
67.6442	2434.24	10 kPa
3150.07	2408.18	10 kPa
3046.54	2402.7	10 kPa
3184.9	2380.36	10 kPa
1935.02	2376.83	10 kPa
2897.03	2322.03	10 kPa
-1972.82	2311.08	10 kPa
114.269	2301.65	10 kPa
2993.06	2295.36	10 kPa
1798.72	2269.87	10 kPa
1318.73	2245.93	10 kPa
2749.05	2240.98	10 kPa
2427.98	2237.05	10 kPa
688.004	2215.63	10 kPa
-2847.62	2200.49	10 kPa
2594.71	2194.1	10 kPa
-2895.01	2191.86	10 kPa
2997.33	2191.56	10 kPa
2946.18	2183.46	10 kPa
2855.49	2171.28	10 kPa
3202.75	2170.59	10 kPa
2802.64	2106.64	10 kPa
3203.78	2104.29	10 kPa
356.181	2097.68	10 kPa
2209.26	2058.63	10 kPa
-2883.41	2056.3	10 kPa
2025.35	2051.53	10 kPa
-660.87	2017.63	10 kPa
1846.83	2010.25	10 kPa
2574.69	1991.2	10 kPa
2757.23	1970.86	10 kPa
2344.57	1944.35	10 kPa
-751.373	1925.31	10 kPa
1791.37	1917.39	10 kPa
2539.71	1914.48	10 kPa
2005.18	1909.59	10 kPa
1878.4	1905.35	10 kPa
1750.48	1890.97	10 kPa
-991.504	1883.78	10 kPa
1840.55	1861.53	10 kPa
1977.59	1846.68	10 kPa
-163.958	1845.98	10 kPa
135.015	1842.98	10 kPa
-2873.13	1830.8	10 kPa
2300.93	1830.71	10 kPa
-3228.21	1817.39	10 kPa
-3097.88	1814.14	10 kPa
2892.9	1808.51	10 kPa
1930.03	1802.23	10 kPa
-3281.47	1786.25	10 kPa
-729.091	1778.2	10 kPa
-777.738	1774.96	10 kPa
2080.81	1769.29	10 kPa
-1043.88	1748.06	10 kPa
-3454.64	1719.84	10 kPa
2592.92	1717.11	10 kPa
1665.95	1715.67	10 kPa
2638.34	1688.7	10 kPa
2849.63	1687.34	10 kPa
2927.39	1663.93	10 kPa
1692.38	1663.09	10 kPa
-3581.24	1635.97	10 kPa
-3307.53	1633.1	10 kPa
-3457.53	1628.83	10 kPa
2094.75	1625.57	10 kPa
1502.62	1610.29	10 kPa
2295.03	1603.81	10 kPa
1701.38	1598.86	10 kPa
128.801	1575.17	10 kPa
-2898.5	1571.1	10 kPa
-3128.65	1563.5	10 kPa
-2433.62	1559.72	10 kPa
1549.59	1559.36	10 kPa
1112.85	1486.57	10 kPa
-3380.53	1470.23	10 kPa
2314.87	1463.12	10 kPa
-1328.24	1450.18	10 kPa
1826.74	1448.82	10 kPa
-2499.77	1435.24	10 kPa
-3240.33	1435.07	10 kPa
1039.13	1431.42	10 kPa
907.461	1409.21	10 kPa
1864.09	1405.15	10 kPa
-185.058	1398.48	10 kPa
1071.29	1396.62	10 kPa
-3272.14	1395.4	10 kPa
1810.68	1379.48	10 kPa
-1340.25	1365.14	10 kPa
2128.94	1353.31	10 kPa
-3092.55	1353	10 kPa
-444.88	1352.24	10 kPa
832.487	1346.69	10 kPa
942.136	1336.54	10 kPa
766.389	1331.66	10 kPa
-3061.75	1329.85	10 kPa
-566.776	1328.78	10 kPa
63.8101	1326.78	10 kPa
1933.54	1322.47	10 kPa
-3626.59	1314.36	10 kPa
202.473	1313.16	10 kPa
1882.35	1308.2	10 kPa
1745	1293.4	10 kPa
-159.513	1277.27	10 kPa
-3540.12	1256.87	10 kPa
-3297.58	1236.08	10 kPa
1909.41	1231.83	10 kPa
-3608.7	1225.73	10 kPa
1964.91	1222.81	10 kPa
415.672	1222.22	10 kPa
-1671.81	1186.99	10 kPa
-2857.54	1185.54	10 kPa
212.853	1184.7	10 kPa
-18.5877	1164.23	10 kPa
99.4113	1151.48	10 kPa
-3371.84	1149.71	10 kPa
2038.67	1146.7	10 kPa
-1039.56	1135.44	10 kPa
-688.714	1114.81	10 kPa
2001.67	1113.17	10 kPa
1669.7	1106.22	10 kPa
-2426.24	1104.62	10 kPa
707.75	1099.33	10 kPa
1963.53	1090.21	10 kPa
1568.28	1088.64	10 kPa
1064.11	1087.83	10 kPa
-3406.75	1086.36	10 kPa
2051.07	1079.37	10 kPa
-117.023	1078.29	10 kPa
370.634	1078.2	10 kPa
1116.83	1077.7	10 kPa
2604.33	1066.44	10 kPa
-159.706	1064.01	10 kPa
1771.55	1063.14	10 kPa
-402.806	1051.08	10 kPa
127.108	1050.53	10 kPa
1942.68	1031.93	10 kPa
-1058.67	1027.81	10 kPa
787.074	1023.45	10 kPa
-24.1318	1019.31	10 kPa
-3443.5	1018.69	10 kPa
2612.8	1016.25	10 kPa
1663.04	1007.41	10 kPa
83.9513	1002.97	10 kPa
-686.736	1001	10 kPa
-1022.13	989.396	10 kPa
-3400.11	986.804	10 kPa
-887.337	978.578	10 kPa
-2028.31	970.24	10 kPa
2588.79	959.335	10 kPa
-266.992	956.499	10 kPa
-1068.22	954.652	10 kPa
370.099	953.715	10 kPa
-133.208	952.695	10 kPa
-324.744	952.121	10 kPa
745.918	945.429	10 kPa
1700.6	934.646	10 kPa
2166.8	923.524	10 kPa
-1099.75	918.77	10 kPa
611.837	903.924	10 kPa
-1310.99	899.296	10 kPa
221.3	896.583	10 kPa
527.652	893.185	10 kPa
-1271.43	888.508	10 kPa
2521.23	882.386	10 kPa
-1077.55	880.508	10 kPa
-3096.24	867.725	10 kPa
-957.38	866.891	10 kPa
1514.94	852.557	10 kPa
551.894	846.817	10 kPa
-2706.83	844.541	10 kPa
-1153.83	841.708	10 kPa
-3400.08	839.405	10 kPa
-3221.2	834.812	10 kPa
-656.347	821.168	10 kPa
234.023	807.268	10 kPa
-1019.12	803.841	10 kPa
-3289.1	802.476	10 kPa
-2736.24	791.687	10 kPa
-312.186	787.206	10 kPa
-623.549	764.006	10 kPa
163.405	729.624	10 kPa
-1663.22	726.162	10 kPa
1840.02	725.425	10 kPa
1271.82	722.108	10 kPa
-656.671	719.49	10 kPa
29.5578	717.523	10 kPa
530.445	715.206	10 kPa
662.235	708.982	10 kPa
-3094.27	702.279	10 kPa
2091.83	695.943	10 kPa
2022	693.743	10 kPa
-3130.29	678.449	10 kPa
-1641.2	673.938	10 kPa
-3398.22	671.885	10 kPa
78.6034	670.7	10 kPa
817.649	659.652	10 kPa
-3574.2	657.524	10 kPa
-1449	655.353	10 kPa
2141.56	654.613	10 kPa
-694.952	651.17	10 kPa
-157.728	647.283	10 kPa
-1205.85	635.618	10 kPa
1981.64	626.857	10 kPa
628.924	619.849	10 kPa
764.078	610.161	10 kPa
1346.87	605.137	10 kPa
1251.22	601.689	10 kPa
-1424.33	592.574	10 kPa
2391.11	589.356	10 kPa
-3497.82	589.152	10 kPa
216.948	586.316	10 kPa
938.618	583.356	10 kPa
-1065.37	581.005	10 kPa
-2656.11	577.203	10 kPa
487.624	564.982	10 kPa
-1117.49	563.984	10 kPa
-2539.55	558.399	10 kPa
1085.48	553.827	10 kPa
-3317.07	545.192	10 kPa
182.201	544.686	10 kPa
714.363	543.177	10 kPa
-938.528	541.938	10 kPa
-2745.25	541.684	10 kPa
2135.1	521.02	10 kPa
-3604.3	520.758	10 kPa
1893.34	513.691	10 kPa
-817.665	507.466	10 kPa
1411.18	496.917	10 kPa
-1549.24	486.568	10 kPa
-1299.94	480.813	10 kPa
1290.81	469.775	10 kPa
1621.16	465.527	10 kPa
803.206	449.681	10 kPa
-325.408	429.801	10 kPa
-3577.24	416.073	10 kPa
-174.007	415.956	10 kPa
-1061.32	403.305	10 kPa
-555.47	402.739	10 kPa
530.269	402.671	10 kPa
89.3737	400.729	10 kPa
1212.3	397.524	10 kPa
753.133	389.151	10 kPa
-3490.39	387.5	10 kPa
1269.2	383.997	10 kPa
-292.55	380.234	10 kPa
2067.47	363.028	10 kPa
312.914	358.737	10 kPa
-2971.5	340.626	10 kPa
436.122	330.073	10 kPa
-1762.68	329.523	10 kPa
593.015	327.994	10 kPa
-512.244	314.172	10 kPa
1487.04	311.131	10 kPa
1660.7	304.301	10 kPa
193.248	295.106	10 kPa
1932.14	272.253	10 kPa
1197.74	270.317	10 kPa
-923.593	269.909	10 kPa
463.221	267.98	10 kPa
165.482	265.154	10 kPa
-1442.07	251.652	10 kPa
-3507.42	248.887	10 kPa
-1989.45	247.832	10 kPa
1494.73	245.488	10 kPa
-2766.49	241.662	10 kPa
1443.26	239.994	10 kPa
-3071.5	221.794	10 kPa
930.111	217.337	10 kPa
1236.84	211.395	10 kPa
-3608.4	207.022	10 kPa
-1372.84	205.099	10 kPa
609.14	197.884	10 kPa
1539.92	190.597	10 kPa
1758.13	184.781	10 kPa
-2652.91	179.541	10 kPa
-177.7	168.533	10 kPa
812.216	161.829	10 kPa
-1059.34	156.578	10 kPa
1947.9	155.13	10 kPa
-994.165	139.643	10 kPa
1047.39	139.218	10 kPa
-2261.1	130.893	10 kPa
51.3902	128.779	10 kPa
-3314.45	123.07	10 kPa
-2729.08	121.726	10 kPa
-2334.88	120.984	10 kPa
-384.561	115.16	10 kPa
419.949	110.4	10 kPa
482.681	107.777	10 kPa
1880.77	99.3851	10 kPa
-536.749	97.5759	10 kPa
-3446.01	96.1715	10 kPa
-787.715	87.601	10 kPa
-682.243	83.5561	10 kPa
-51.5596	76.6716	10 kPa
-1199.87	75.8845	10 kPa
87.0962	56.4176	10 kPa
1987.65	53.0935	10 kPa
-1291.3	51.3868	10 kPa
-3435.44	44.1985	10 kPa
-2412.87	42.4375	10 kPa
2170.58	42.3861	10 kPa
1783.97	38.3807	10 kPa
-2658.95	37.9885	10 kPa
240.965	36.6948	10 kPa
1342.86	29.0958	10 kPa
78.4664	1.09567	10 kPa
288.195	-17.2211	10 kPa
-2076.76	-17.79	10 kPa
-125.154	-21.1716	10 kPa
-343.647	-30.6697	10 kPa
-3420.43	-33.3548	10 kPa
1712.95	-35.5138	10 kPa
-855.394	-36.4148	10 kPa
803.912	-37.8223	10 kPa
-479.342	-37.9598	10 kPa
1602.9	-41.9934	10 kPa
708.344	-46.142	10 kPa
-1764.41	-62.373	10 kPa
-786.889	-67.4751	10 kPa
-1370.07	-71.1982	10 kPa
241.262	-73.5925	10 kPa
1240.35	-78.2702	10 kPa
557.218	-81.6076	10 kPa
-1457.94	-84.3269	10 kPa
1768.07	-94.3891	10 kPa
-90.6937	-101.076	10 kPa
-594.88	-101.373	10 kPa
-2027.3	-124.915	10 kPa
1320.1	-125.507	10 kPa
-3465.71	-131.406	10 kPa
-488.392	-141.499	10 kPa
-417.602	-146.468	10 kPa
-588.978	-147.331	10 kPa
143.442	-150	10 kPa
-906.291	-151.077	10 kPa
674.73	-172.831	10 kPa
320.958	-173.143	10 kPa
-1260.24	-176.681	10 kPa
-214.39	-183.964	10 kPa
-1126.9	-191.857	10 kPa
-873.83	-196.71	10 kPa
-94.9372	-200.834	10 kPa
-409.788	-203.52	10 kPa
-701.158	-220.464	10 kPa
-608.825	-228.148	10 kPa
-1188.02	-229.314	10 kPa
-3122.17	-230.005	10 kPa
-1951.62	-237.069	10 kPa
-194.587	-237.313	10 kPa
-1319.22	-239.813	10 kPa
-1541.07	-254.423	10 kPa
-1745.06	-256.565	10 kPa
2034.29	-271.673	10 kPa
-515.63	-272.332	10 kPa
-3138.7	-283.935	10 kPa
-1230.19	-289.169	10 kPa
-1957.37	-298.31	10 kPa
-3101.68	-308.207	10 kPa
-1355	-324.029	10 kPa
-1729.07	-355.162	10 kPa
-1019.99	-355.626	10 kPa
-851.478	-355.811	10 kPa
-1301.29	-367.967	10 kPa
-3108.16	-369.241	10 kPa
1146.3	-385.281	10 kPa
-1701.21	-386.475	10 kPa
-1739.45	-392.388	10 kPa
-2420.09	-394.676	10 kPa
702.733	-404.571	10 kPa
2263.64	-425.165	10 kPa
973.485	-426.566	10 kPa
-1158.53	-432.555	10 kPa
1120.92	-433.577	10 kPa
-1054.34	-436.079	10 kPa
-2018.51	-461.756	10 kPa
-1196.42	-473.271	10 kPa
-1827.75	-481.412	10 kPa
929.249	-483.98	10 kPa
1828.72	-494.672	10 kPa
-1436.2	-496.723	10 kPa
2193.25	-497.148	10 kPa
863.766	-501.557	10 kPa
-2002.22	-510.008	10 kPa
-1687.42	-515.42	10 kPa
-1028.49	-523.482	10 kPa
1585.09	-531.853	10 kPa
-1105.69	-550.045	10 kPa
-2347.9	-559.679	10 kPa
-2087	-568.24	10 kPa
955.112	-574.396	10 kPa
-1700.17	-576.953	10 kPa
2032.29	-581.703	10 kPa
-2231.23	-587.013	10 kPa
-2653.83	-598.039	10 kPa
-145.36	-620.525	10 kPa
-295.556	-625.42	10 kPa
-2580.43	-633.106	10 kPa
2135.79	-633.217	10 kPa
-1572.6	-637.909	10 kPa
-2045.87	-648.34	10 kPa
-2620.67	-660.951	10 kPa
820.405	-664.687	10 kPa
502.202	-674.183	10 kPa
634.576	-675.906	10 kPa
-2538.05	-688.262	10 kPa
140.157	-717.755	10 kPa
521.114	-778.794	10 kPa
-2022.3	-791.931	10 kPa
-2376.35	-844.335	10 kPa
-1490.33	-859.348	10 kPa
-782.841	-873.718	10 kPa
990.983	-877.874	10 kPa
-687.546	-884.862	10 kPa
-45.6792	-924.862	10 kPa
-1815.87	-929.948	10 kPa
507.533	-950.97	10 kPa
-1467.62	-951.558	10 kPa
403.182	-998.2	10 kPa
-908.849	-1041.34	10 kPa
-1691.25	-1075.4	10 kPa
443.438	-1084.5	10 kPa
-1400.78	-1185.27	10 kPa
757.117	-1185.31	10 kPa
1244.52	-1199.04	10 kPa
571.83	-1257.16	10 kPa
646.564	-1303.55	10 kPa
471.95	-1418.91	10 kPa
650.395	-1533.99	10 kPa
167.598	-1550.97	10 kPa
-265.837	-1568.36	10 kPa
586.484	-1572.2	10 kPa
-140.045	-1597.38	10 kPa
723.816	-1625.39	10 kPa
-260.12	-1625.78	10 kPa
404.845	-1625.96	10 kPa
829.159	-1633.16	10 kPa
46.1658	-1660.1	10 kPa
358.384	-1702.11	10 kPa
-1068.98	-1766.42	10 kPa
758.077	-1767.43	10 kPa
257.998	-1778.11	10 kPa
-987.63	-1788.82	10 kPa
65.251	-1812.84	10 kPa
-694.969	-1816.08	10 kPa
-825.117	-1870.38	10 kPa
-505.755	-1900.32	10 kPa
9.46097	-1940.1	10 kPa
-191.07	-1985.6	10 kPa
-196.312	-2027.85	10 kPa
		10 kPa

## Sheet: Figure 6d2
-[Y1]	X1	Media #
1927.79	4574.78	M16-1
4029.7	4573.82	M16-1
1470.66	4528.53	M16-1
1234.67	4489.57	M16-1
4357	4314.78	M16-1
1050.79	4303.07	M16-1
1156.03	4251.19	M16-1
4316.55	4239.51	M16-1
3136.98	4209.44	M16-1
4295.42	4174.96	M16-1
4178.26	4132.18	M16-1
3962.43	3943.99	M16-1
1124.63	3894.42	M16-1
4122.03	3851.72	M16-1
1119.49	3831.25	M16-1
4123.18	3792.5	M16-1
4085.17	3726.03	M16-1
3968.86	3652.78	M16-1
2957.35	3648.27	M16-1
4030.02	3634.97	M16-1
861.742	3606.73	M16-1
581.143	3585.38	M16-1
3947.24	3571.91	M16-1
4026.17	3484.97	M16-1
735.078	3476.88	M16-1
3458.61	3392.8	M16-1
3974.54	3344.4	M16-1
4008.72	3312.15	M16-1
3948.35	3277.93	M16-1
3674.98	3276.85	M16-1
-2003.03	3226.75	M16-1
3855.05	3190.07	M16-1
3728.45	3175.39	M16-1
1813.6	3141.38	M16-1
32.0701	3131.33	M16-1
-2154.72	3054.73	M16-1
3725.9	3048.86	M16-1
64.1394	3044.54	M16-1
979.364	2966.65	M16-1
3318.16	2950.31	M16-1
-2402.71	2885.61	M16-1
-2608.1	2863.05	M16-1
-2449.41	2845.32	M16-1
2839.73	2832.37	M16-1
-1429.59	2737.96	M16-1
2963.34	2711.64	M16-1
3154.91	2695.53	M16-1
3484.95	2563.95	M16-1
2759.21	2537.24	M16-1
-1797.82	2532.51	M16-1
3270.02	2480.84	M16-1
-1847.37	2441.2	M16-1
416.746	2436.09	M16-1
67.6442	2434.24	M16-1
3150.07	2408.18	M16-1
3046.54	2402.7	M16-1
3184.9	2380.36	M16-1
1935.02	2376.83	M16-1
2897.03	2322.03	M16-1
-1972.82	2311.08	M16-1
114.269	2301.65	M16-1
2993.06	2295.36	M16-1
1798.72	2269.87	M16-1
1318.73	2245.93	M16-1
2749.05	2240.98	M16-1
2427.98	2237.05	M16-1
688.004	2215.63	M16-1
-2847.62	2200.49	M16-1
2594.71	2194.1	M16-1
-2895.01	2191.86	M16-1
2997.33	2191.56	M16-1
2946.18	2183.46	M16-1
2855.49	2171.28	M16-1
3202.75	2170.59	M16-1
2802.64	2106.64	M16-1
3203.78	2104.29	M16-1
356.181	2097.68	M16-1
2209.26	2058.63	M16-1
-2883.41	2056.3	M16-1
2025.35	2051.53	M16-1
-660.87	2017.63	M16-1
1846.83	2010.25	M16-1
2574.69	1991.2	M16-1
2757.23	1970.86	M16-1
2344.57	1944.35	M16-1
-751.373	1925.31	M16-1
1791.37	1917.39	M16-1
2539.71	1914.48	M16-1
2005.18	1909.59	M16-1
1878.4	1905.35	M16-1
1750.48	1890.97	M16-1
-991.504	1883.78	M16-1
1840.55	1861.53	M16-1
1977.59	1846.68	M16-1
-163.958	1845.98	M16-1
135.015	1842.98	M16-1
-2873.13	1830.8	M16-1
2300.93	1830.71	M16-1
-3228.21	1817.39	M16-1
-3097.88	1814.14	M16-1
2892.9	1808.51	M16-1
1930.03	1802.23	M16-1
-3281.47	1786.25	M16-1
-729.091	1778.2	M16-1
-777.738	1774.96	M16-1
2080.81	1769.29	M16-1
-1043.88	1748.06	M16-1
-3454.64	1719.84	M16-1
2592.92	1717.11	M16-1
1665.95	1715.67	M16-1
2638.34	1688.7	M16-1
2849.63	1687.34	M16-1
2927.39	1663.93	M16-1
1692.38	1663.09	M16-1
-3581.24	1635.97	M16-1
-3307.53	1633.1	M16-1
-3457.53	1628.83	M16-1
2094.75	1625.57	M16-1
1502.62	1610.29	M16-1
2295.03	1603.81	M16-1
1701.38	1598.86	M16-1
128.801	1575.17	M16-1
-2898.5	1571.1	M16-1
-3128.65	1563.5	M16-1
-2433.62	1559.72	M16-1
1549.59	1559.36	M16-1
1112.85	1486.57	M16-1
-3380.53	1470.23	M16-1
2314.87	1463.12	M16-1
-1328.24	1450.18	M16-1
1826.74	1448.82	M16-1
-2499.77	1435.24	M16-1
-3240.33	1435.07	M16-1
1039.13	1431.42	M16-1
907.461	1409.21	M16-1
1864.09	1405.15	M16-1
-185.058	1398.48	M16-1
1071.29	1396.62	M16-1
-3272.14	1395.4	M16-1
1810.68	1379.48	M16-1
-1340.25	1365.14	M16-1
2128.94	1353.31	M16-1
-3092.55	1353	M16-1
-444.88	1352.24	M16-1
832.487	1346.69	M16-1
942.136	1336.54	M16-1
766.389	1331.66	M16-1
-3061.75	1329.85	M16-1
-566.776	1328.78	M16-1
63.8101	1326.78	M16-1
1933.54	1322.47	M16-1
-3626.59	1314.36	M16-1
202.473	1313.16	M16-1
1882.35	1308.2	M16-1
1745	1293.4	M16-1
-159.513	1277.27	M16-1
-3540.12	1256.87	M16-1
-3297.58	1236.08	M16-1
1909.41	1231.83	M16-1
-3608.7	1225.73	M16-1
1964.91	1222.81	M16-1
415.672	1222.22	M16-1
-1671.81	1186.99	M16-1
-2857.54	1185.54	M16-1
212.853	1184.7	M16-1
-18.5877	1164.23	M16-1
99.4113	1151.48	M16-1
-3371.84	1149.71	M16-1
2038.67	1146.7	M16-1
-1039.56	1135.44	M16-1
-688.714	1114.81	M16-1
2001.67	1113.17	M16-1
1669.7	1106.22	M16-1
-2426.24	1104.62	M16-1
707.75	1099.33	M16-1
1963.53	1090.21	M16-1
1568.28	1088.64	M16-1
1064.11	1087.83	M16-1
-3406.75	1086.36	M16-1
2051.07	1079.37	M16-1
-117.023	1078.29	M16-1
370.634	1078.2	M16-1
1116.83	1077.7	M16-1
2604.33	1066.44	M16-1
-159.706	1064.01	M16-1
1771.55	1063.14	M16-1
-402.806	1051.08	M16-1
127.108	1050.53	M16-1
1942.68	1031.93	M16-1
-1058.67	1027.81	M16-1
787.074	1023.45	M16-1
-24.1318	1019.31	M16-1
-3443.5	1018.69	M16-1
2612.8	1016.25	M16-1
1663.04	1007.41	M16-1
83.9513	1002.97	M16-1
-686.736	1001	M16-1
-1022.13	989.396	M16-1
-3400.11	986.804	M16-1
-887.337	978.578	M16-1
-2028.31	970.24	M16-1
2588.79	959.335	M16-1
-266.992	956.499	M16-1
-1068.22	954.652	M16-1
370.099	953.715	M16-1
-133.208	952.695	M16-1
-324.744	952.121	M16-1
745.918	945.429	M16-1
1700.6	934.646	M16-1
2166.8	923.524	M16-1
-1099.75	918.77	M16-1
611.837	903.924	M16-1
-1310.99	899.296	M16-1
221.3	896.583	M16-1
527.652	893.185	M16-1
-1271.43	888.508	M16-1
2521.23	882.386	M16-1
-1077.55	880.508	M16-1
-3096.24	867.725	M16-1
-957.38	866.891	M16-1
1514.94	852.557	M16-1
551.894	846.817	M16-1
-2706.83	844.541	M16-1
-1153.83	841.708	M16-1
-3400.08	839.405	M16-1
-3221.2	834.812	M16-1
-656.347	821.168	M16-1
234.023	807.268	M16-1
-1019.12	803.841	M16-1
-3289.1	802.476	M16-1
-2736.24	791.687	M16-1
-312.186	787.206	M16-1
-623.549	764.006	M16-1
163.405	729.624	M16-1
-1663.22	726.162	M16-1
1840.02	725.425	M16-1
1271.82	722.108	M16-1
-656.671	719.49	M16-1
29.5578	717.523	M16-1
530.445	715.206	M16-1
662.235	708.982	M16-1
-3094.27	702.279	M16-1
2091.83	695.943	M16-1
2022	693.743	M16-1
-3130.29	678.449	M16-1
-1641.2	673.938	M16-1
-3398.22	671.885	M16-1
78.6034	670.7	M16-1
817.649	659.652	M16-1
-3574.2	657.524	M16-1
-1449	655.353	M16-1
2141.56	654.613	M16-1
-694.952	651.17	M16-1
-157.728	647.283	M16-1
-1205.85	635.618	M16-1
1981.64	626.857	M16-1
628.924	619.849	M16-1
764.078	610.161	M16-1
1346.87	605.137	M16-1
1251.22	601.689	M16-1
-1424.33	592.574	M16-1
2391.11	589.356	M16-1
-3497.82	589.152	M16-1
216.948	586.316	M16-1
938.618	583.356	M16-1
-1065.37	581.005	M16-1
-2656.11	577.203	M16-1
487.624	564.982	M16-1
-1117.49	563.984	M16-1
-2539.55	558.399	M16-1
1085.48	553.827	M16-1
-3317.07	545.192	M16-1
182.201	544.686	M16-1
714.363	543.177	M16-1
-938.528	541.938	M16-1
-2745.25	541.684	M16-1
2135.1	521.02	M16-1
-3604.3	520.758	M16-1
1893.34	513.691	M16-1
-817.665	507.466	M16-1
1411.18	496.917	M16-1
-1549.24	486.568	M16-1
-1299.94	480.813	M16-1
1290.81	469.775	M16-1
1621.16	465.527	M16-1
803.206	449.681	M16-1
-325.408	429.801	M16-1
-3577.24	416.073	M16-1
-174.007	415.956	M16-1
-1061.32	403.305	M16-1
-555.47	402.739	M16-1
530.269	402.671	M16-1
89.3737	400.729	M16-1
1212.3	397.524	M16-1
753.133	389.151	M16-1
-3490.39	387.5	M16-1
1269.2	383.997	M16-1
-292.55	380.234	M16-1
2067.47	363.028	M16-1
312.914	358.737	M16-1
-2971.5	340.626	M16-1
436.122	330.073	M16-1
-1762.68	329.523	M16-1
593.015	327.994	M16-1
-512.244	314.172	M16-1
1487.04	311.131	M16-1
1660.7	304.301	M16-1
193.248	295.106	M16-1
1932.14	272.253	M16-1
1197.74	270.317	M16-1
-923.593	269.909	M16-1
463.221	267.98	M16-1
165.482	265.154	M16-1
-1442.07	251.652	M16-1
-3507.42	248.887	M16-1
-1989.45	247.832	M16-1
1494.73	245.488	M16-1
-2766.49	241.662	M16-1
1443.26	239.994	M16-1
-3071.5	221.794	M16-1
930.111	217.337	M16-1
1236.84	211.395	M16-1
-3608.4	207.022	M16-1
-1372.84	205.099	M16-1
609.14	197.884	M16-1
1539.92	190.597	M16-1
1758.13	184.781	M16-1
-2652.91	179.541	M16-1
-177.7	168.533	M16-1
812.216	161.829	M16-1
-1059.34	156.578	M16-1
1947.9	155.13	M16-1
-994.165	139.643	M16-1
1047.39	139.218	M16-1
-2261.1	130.893	M16-1
51.3902	128.779	M16-1
-3314.45	123.07	M16-1
-2729.08	121.726	M16-1
-2334.88	120.984	M16-1
-384.561	115.16	M16-1
419.949	110.4	M16-1
482.681	107.777	M16-1
1880.77	99.3851	M16-1
-536.749	97.5759	M16-1
-3446.01	96.1715	M16-1
-787.715	87.601	M16-1
-682.243	83.5561	M16-1
-51.5596	76.6716	M16-1
-1199.87	75.8845	M16-1
87.0962	56.4176	M16-1
1987.65	53.0935	M16-1
-1291.3	51.3868	M16-1
-3435.44	44.1985	M16-1
-2412.87	42.4375	M16-1
2170.58	42.3861	M16-1
1783.97	38.3807	M16-1
-2658.95	37.9885	M16-1
240.965	36.6948	M16-1
1342.86	29.0958	M16-1
78.4664	1.09567	M16-1
288.195	-17.2211	M16-1
-2076.76	-17.79	M16-1
-125.154	-21.1716	M16-1
-343.647	-30.6697	M16-1
-3420.43	-33.3548	M16-1
1712.95	-35.5138	M16-1
-855.394	-36.4148	M16-1
803.912	-37.8223	M16-1
-479.342	-37.9598	M16-1
1602.9	-41.9934	M16-1
708.344	-46.142	M16-1
-1764.41	-62.373	M16-1
-786.889	-67.4751	M16-1
-1370.07	-71.1982	M16-1
241.262	-73.5925	M16-1
1240.35	-78.2702	M16-1
557.218	-81.6076	M16-1
-1457.94	-84.3269	M16-1
1768.07	-94.3891	M16-1
-90.6937	-101.076	M16-1
-594.88	-101.373	M16-1
-2027.3	-124.915	M16-1
1320.1	-125.507	M16-1
-3465.71	-131.406	M16-1
-488.392	-141.499	M16-1
-417.602	-146.468	M16-1
-588.978	-147.331	M16-1
143.442	-150	M16-1
-906.291	-151.077	M16-1
674.73	-172.831	M16-1
320.958	-173.143	M16-1
-1260.24	-176.681	M16-1
-214.39	-183.964	M16-1
-1126.9	-191.857	M16-1
-873.83	-196.71	M16-1
-94.9372	-200.834	M16-1
-409.788	-203.52	M16-1
-701.158	-220.464	M16-1
-608.825	-228.148	M16-1
-1188.02	-229.314	M16-1
-3122.17	-230.005	M16-1
-1951.62	-237.069	M16-1
-194.587	-237.313	M16-1
-1319.22	-239.813	M16-1
-1541.07	-254.423	M16-1
-1745.06	-256.565	M16-1
2034.29	-271.673	M16-1
-515.63	-272.332	M16-1
-3138.7	-283.935	M16-1
-1230.19	-289.169	M16-1
-1957.37	-298.31	M16-1
-3101.68	-308.207	M16-1
-1355	-324.029	M16-1
-1729.07	-355.162	M16-1
-1019.99	-355.626	M16-1
-851.478	-355.811	M16-1
-1301.29	-367.967	M16-1
-3108.16	-369.241	M16-1
1146.3	-385.281	M16-1
-1701.21	-386.475	M16-1
-1739.45	-392.388	M16-1
-2420.09	-394.676	M16-1
702.733	-404.571	M16-1
2263.64	-425.165	M16-1
973.485	-426.566	M16-1
-1158.53	-432.555	M16-1
1120.92	-433.577	M16-1
-1054.34	-436.079	M16-1
-2018.51	-461.756	M16-1
-1196.42	-473.271	M16-1
-1827.75	-481.412	M16-1
929.249	-483.98	M16-1
1828.72	-494.672	M16-1
-1436.2	-496.723	M16-1
2193.25	-497.148	M16-1
863.766	-501.557	M16-1
-2002.22	-510.008	M16-1
-1687.42	-515.42	M16-1
-1028.49	-523.482	M16-1
1585.09	-531.853	M16-1
-1105.69	-550.045	M16-1
-2347.9	-559.679	M16-1
-2087	-568.24	M16-1
955.112	-574.396	M16-1
-1700.17	-576.953	M16-1
2032.29	-581.703	M16-1
-2231.23	-587.013	M16-1
-2653.83	-598.039	M16-1
-145.36	-620.525	M16-1
-295.556	-625.42	M16-1
-2580.43	-633.106	M16-1
2135.79	-633.217	M16-1
-1572.6	-637.909	M16-1
-2045.87	-648.34	M16-1
-2620.67	-660.951	M16-1
820.405	-664.687	M16-1
502.202	-674.183	M16-1
634.576	-675.906	M16-1
-2538.05	-688.262	M16-1
140.157	-717.755	M16-1
521.114	-778.794	M16-1
-2022.3	-791.931	M16-1
-2376.35	-844.335	M16-1
-1490.33	-859.348	M16-1
-782.841	-873.718	M16-1
990.983	-877.874	M16-1
-687.546	-884.862	M16-1
-45.6792	-924.862	M16-1
-1815.87	-929.948	M16-1
507.533	-950.97	M16-1
-1467.62	-951.558	M16-1
403.182	-998.2	M16-1
-908.849	-1041.34	M16-1
-1691.25	-1075.4	M16-1
443.438	-1084.5	M16-1
-1400.78	-1185.27	M16-1
757.117	-1185.31	M16-1
1244.52	-1199.04	M16-1
571.83	-1257.16	M16-1
646.564	-1303.55	M16-1
471.95	-1418.91	M16-1
650.395	-1533.99	M16-1
167.598	-1550.97	M16-1
-265.837	-1568.36	M16-1
586.484	-1572.2	M16-1
-140.045	-1597.38	M16-1
723.816	-1625.39	M16-1
-260.12	-1625.78	M16-1
404.845	-1625.96	M16-1
829.159	-1633.16	M16-1
46.1658	-1660.1	M16-1
358.384	-1702.11	M16-1
-1068.98	-1766.42	M16-1
758.077	-1767.43	M16-1
257.998	-1778.11	M16-1
-987.63	-1788.82	M16-1
65.251	-1812.84	M16-1
-694.969	-1816.08	M16-1
-825.117	-1870.38	M16-1
-505.755	-1900.32	M16-1
9.46097	-1940.1	M16-1
-191.07	-1985.6	M16-1
-196.312	-2027.85	M16-1
		M16-1
3801.32	4889.46	M16-2
3866.31	4870.89	M16-2
3823.59	4855.66	M16-2
3778.76	4840.23	M16-2
3606.58	4818.75	M16-2
3710.18	4818.65	M16-2
3806.65	4818.36	M16-2
3754.8	4810.44	M16-2
3988.76	4744.56	M16-2
3694.31	4673.24	M16-2
3595.76	4661.59	M16-2
1529.08	4645.64	M16-2
3460.35	4517.25	M16-2
1352.12	4490.55	M16-2
1735.96	4446.32	M16-2
4182.77	4439.8	M16-2
4226.38	4426.7	M16-2
4291.07	4363.52	M16-2
1327.24	4311.94	M16-2
4271.91	4260.51	M16-2
712.196	4254.08	M16-2
1360.74	4228.38	M16-2
1028.45	4223.15	M16-2
1937.09	4203.95	M16-2
3006.44	4123.89	M16-2
1099.41	4023.32	M16-2
2039.12	4002.66	M16-2
890.8	3992.16	M16-2
939.331	3987.38	M16-2
1207.01	3947.62	M16-2
4141.08	3907	M16-2
930.146	3896.55	M16-2
2924.77	3822.78	M16-2
3712.96	3757.89	M16-2
1387.28	3718.45	M16-2
3994.73	3695.57	M16-2
3938.11	3619.17	M16-2
139.371	3608.99	M16-2
3879.25	3592.76	M16-2
-775.141	3524.57	M16-2
3713.48	3478.94	M16-2
964.53	3478.48	M16-2
494.945	3460.1	M16-2
1295.15	3458.59	M16-2
3680.1	3455.01	M16-2
-133.018	3243.8	M16-2
3931.97	3202.45	M16-2
-2025.65	3121.78	M16-2
-1236.51	3098.69	M16-2
478.366	3084.45	M16-2
-2500.8	3055.59	M16-2
1083.51	3010.59	M16-2
3812.13	2982.89	M16-2
3376.04	2982.46	M16-2
699.389	2873.88	M16-2
-2773.32	2850.62	M16-2
114.128	2834.97	M16-2
336.62	2832.72	M16-2
411.027	2821.71	M16-2
3594.54	2819.1	M16-2
-2224.83	2765.27	M16-2
2195.69	2761.95	M16-2
-277.684	2629.34	M16-2
717.116	2626.39	M16-2
2785.98	2615.01	M16-2
2829.81	2613.23	M16-2
-43.6279	2589.24	M16-2
-2387.89	2577.26	M16-2
-2247.37	2571.02	M16-2
41.7898	2558.65	M16-2
2816.51	2547.03	M16-2
-2351.81	2537.88	M16-2
321.993	2523.55	M16-2
-2599.76	2523.39	M16-2
-2803.82	2503.3	M16-2
2954.73	2494.01	M16-2
3490.12	2490.21	M16-2
2471.31	2481.7	M16-2
147.786	2462.33	M16-2
-1967.64	2456.36	M16-2
967.128	2451.11	M16-2
-49.9039	2450.38	M16-2
255.572	2436.69	M16-2
-1412.86	2431.86	M16-2
-1773.21	2405.35	M16-2
-1920.72	2367.46	M16-2
717.384	2364.06	M16-2
2643.51	2353.75	M16-2
476.538	2342.3	M16-2
-194.254	2310.08	M16-2
2604.97	2285.07	M16-2
1501.42	2284.14	M16-2
3259.72	2269.75	M16-2
1733.54	2255.51	M16-2
-2709.78	2243.37	M16-2
-2932.93	2241.32	M16-2
2028.47	2235.47	M16-2
472.035	2203.19	M16-2
1071.84	2190.72	M16-2
3104.38	2185.26	M16-2
-843.851	2177.45	M16-2
2993.08	2136.41	M16-2
-75.7446	2133.86	M16-2
666.277	2129.25	M16-2
-326.975	2108.69	M16-2
71.3716	2106.74	M16-2
-2691.6	2081.54	M16-2
2835.94	2080.87	M16-2
-2973.09	2051.53	M16-2
-155.215	2044.84	M16-2
654.555	2036.47	M16-2
-999.314	2030.47	M16-2
-2939.93	2027.86	M16-2
423.738	2023.46	M16-2
1254.46	2015.72	M16-2
-1209.96	2009.83	M16-2
3085.21	2002.69	M16-2
3152.69	1994.06	M16-2
2486.83	1972.25	M16-2
3061.01	1963.52	M16-2
1037.59	1950.72	M16-2
502.614	1946.1	M16-2
-2523.16	1920.98	M16-2
-171.103	1916.8	M16-2
88.3469	1904.13	M16-2
2744.51	1888.21	M16-2
2566.94	1881.03	M16-2
-3184.96	1871.12	M16-2
1884.59	1849.78	M16-2
-586.953	1840.52	M16-2
-651.908	1836.95	M16-2
2545.99	1812.19	M16-2
-3151.1	1805	M16-2
1525.84	1799.04	M16-2
777.558	1795.55	M16-2
-0.20423	1783.31	M16-2
1433.77	1782.37	M16-2
-3452.74	1777.4	M16-2
996.609	1740.86	M16-2
-709.267	1730.77	M16-2
1297.9	1718.16	M16-2
-1452.44	1707.65	M16-2
1819.78	1694.83	M16-2
-1265.24	1676.24	M16-2
1913.05	1651.56	M16-2
1080.89	1647.28	M16-2
-1166.18	1644.64	M16-2
2552.68	1619.63	M16-2
-885.467	1608.75	M16-2
-956.535	1557.08	M16-2
2322.15	1555.4	M16-2
-791.502	1540.51	M16-2
-23.328	1526.41	M16-2
2293.6	1518.05	M16-2
1451.15	1517.05	M16-2
-1052.31	1510.81	M16-2
1574.18	1506.8	M16-2
1532.92	1456.96	M16-2
-2719.71	1456.23	M16-2
-582.562	1455.66	M16-2
2147.64	1454.7	M16-2
-3124.2	1435.59	M16-2
-2814.7	1432.32	M16-2
-2898.62	1416.79	M16-2
-1776.87	1411.71	M16-2
1367.45	1407.75	M16-2
1001.82	1404.86	M16-2
-576.026	1403.71	M16-2
2278.96	1389.82	M16-2
2715.55	1361.01	M16-2
1700.67	1358.37	M16-2
-3441.08	1357.17	M16-2
-2858.2	1354.73	M16-2
-2783.26	1340.75	M16-2
-1946.82	1337.51	M16-2
696.095	1336.29	M16-2
-202.116	1335.12	M16-2
-2360.77	1332.12	M16-2
1838.65	1318.74	M16-2
-2619.62	1314.22	M16-2
-464.764	1312.82	M16-2
-1222.97	1297.6	M16-2
-782.166	1288.55	M16-2
1687.46	1287.64	M16-2
-2563.99	1277.23	M16-2
1849.14	1274.37	M16-2
-1915.42	1255.87	M16-2
-3101.08	1249.83	M16-2
-102.182	1248.09	M16-2
-2003.51	1228.58	M16-2
-3661.89	1227.59	M16-2
1317.8	1226.28	M16-2
-3143.76	1218.77	M16-2
2166.36	1218.55	M16-2
730.153	1210.64	M16-2
-1451.05	1202.36	M16-2
-3316.16	1185.88	M16-2
778.59	1181.5	M16-2
1080.57	1178.77	M16-2
386.676	1176.13	M16-2
-1170.4	1171.42	M16-2
-2991.68	1167.72	M16-2
-2093.01	1160.36	M16-2
1803.9	1159.2	M16-2
2616.74	1158.52	M16-2
-628.588	1156.92	M16-2
-571.864	1155.85	M16-2
1858.54	1154.05	M16-2
-3729.26	1147.3	M16-2
1113.31	1144.84	M16-2
-2697.87	1133.58	M16-2
-175.209	1128.88	M16-2
1517.07	1112.3	M16-2
1919.51	1110.82	M16-2
-319.325	1110.06	M16-2
-1127.32	1101.88	M16-2
-3696.2	1095.05	M16-2
-3280.97	1085.67	M16-2
-2811.27	1075.21	M16-2
-897.634	1070.07	M16-2
-3368.16	1063.21	M16-2
-2856.35	1056.22	M16-2
208.07	1046.13	M16-2
1726.76	1045.24	M16-2
-1144.92	1043.47	M16-2
2482.16	1039.69	M16-2
672.617	1034.64	M16-2
2555.41	1027.91	M16-2
-2404.52	1027.85	M16-2
2045.75	1025.23	M16-2
1436.54	1004.88	M16-2
-569.18	996.899	M16-2
1164.08	993.734	M16-2
1850.45	972.768	M16-2
-2327.09	952.337	M16-2
878.241	949.801	M16-2
-925.364	942.543	M16-2
199.42	932.647	M16-2
1072.97	915.001	M16-2
-3697.93	913.959	M16-2
-107.229	912.549	M16-2
-3162.1	904.878	M16-2
571.96	903.626	M16-2
-792.74	902.072	M16-2
-1134.3	898.431	M16-2
-436.357	888.662	M16-2
61.775	885.862	M16-2
-659.854	885.014	M16-2
-3473.68	880.612	M16-2
1166.05	875.085	M16-2
-3319.37	868.797	M16-2
-2913.99	867.307	M16-2
1696.56	848.102	M16-2
1620.02	847.136	M16-2
612.174	846.231	M16-2
-737.75	837.359	M16-2
-1096.07	836.95	M16-2
-2100.22	826.575	M16-2
-973.082	826.422	M16-2
400.238	811.57	M16-2
-3357.8	808.949	M16-2
-1608.18	799.691	M16-2
-1186.72	788.347	M16-2
276.411	773.04	M16-2
-737.288	747.668	M16-2
-3122.78	738.28	M16-2
90.557	737.161	M16-2
1342.91	736.658	M16-2
1232.4	724.703	M16-2
-3595.27	722.467	M16-2
-872	721.903	M16-2
1604.45	720.898	M16-2
-226.273	716.286	M16-2
-1132.96	703.978	M16-2
206.354	701.823	M16-2
-2991.22	697.126	M16-2
-1036.5	694.267	M16-2
-3452.31	691.593	M16-2
-1493.37	660.423	M16-2
1124.36	658.337	M16-2
-399.06	657.882	M16-2
-861.645	657.292	M16-2
-538.489	657.121	M16-2
1428.8	651.832	M16-2
-2880.51	650.874	M16-2
-1604.19	647.246	M16-2
1850.11	643.907	M16-2
-3469.14	639.192	M16-2
352.391	625.981	M16-2
-1679.67	625.45	M16-2
-819.392	615.837	M16-2
-3647.05	603.205	M16-2
106.05	603.068	M16-2
1132.23	599.724	M16-2
-532.644	597.229	M16-2
47.7651	570.186	M16-2
-838.961	569.145	M16-2
-2248.15	550.654	M16-2
-1290.19	534.437	M16-2
-721.489	501.19	M16-2
1175.76	498.572	M16-2
1582.24	495.157	M16-2
-1053.17	489.383	M16-2
-1359.76	484.179	M16-2
1919.8	480.909	M16-2
-762.392	476.33	M16-2
568.742	466.028	M16-2
1536.71	465.665	M16-2
1084.23	456.731	M16-2
-2380.44	453.182	M16-2
1247.45	441.494	M16-2
1178.32	435.327	M16-2
-2498.99	431.786	M16-2
302.38	429.851	M16-2
882.63	403.931	M16-2
592.772	394.095	M16-2
25.4217	375.437	M16-2
-3587.11	364.718	M16-2
1874.96	363.696	M16-2
-268.461	347.301	M16-2
366.096	347.089	M16-2
812.846	333.733	M16-2
-814.512	332.403	M16-2
-1239.74	331.276	M16-2
-1487.14	324.387	M16-2
1176.75	315.987	M16-2
-3537.31	301.494	M16-2
-66.2882	301.446	M16-2
-566.154	292.948	M16-2
-237.378	289.167	M16-2
1066.23	279.361	M16-2
-3308.94	274.966	M16-2
-1083.43	267.368	M16-2
-1348.09	255.908	M16-2
-1725.54	250.552	M16-2
-2842.83	247.985	M16-2
-2646.86	243.392	M16-2
-1396.39	237.261	M16-2
1983.19	229.811	M16-2
-3318.47	229.331	M16-2
134.4	220.596	M16-2
-726.866	216.662	M16-2
1418.08	200.654	M16-2
-2536.39	199.952	M16-2
-874.491	192.295	M16-2
38.0562	189.699	M16-2
-1244.68	171.58	M16-2
983.953	169.597	M16-2
1334.94	155.637	M16-2
-1442.01	153.706	M16-2
1098.09	148.05	M16-2
-630.463	135.561	M16-2
-773.931	128.895	M16-2
-159.918	127.712	M16-2
-669.249	126.954	M16-2
-3058.09	120.729	M16-2
-3382.16	118.253	M16-2
2006.19	113.325	M16-2
-1057.68	103.1	M16-2
-3528.53	98.4327	M16-2
-1152.06	92.1042	M16-2
1451.06	73.6001	M16-2
-903.713	72.2423	M16-2
-3346.3	71.6902	M16-2
-255.733	55.434	M16-2
-3384.84	50.0186	M16-2
-139.279	49.3482	M16-2
291.397	42.8709	M16-2
-745.569	24.8281	M16-2
-3552.71	4.58851	M16-2
379.844	-5.8844	M16-2
1097.01	-6.92034	M16-2
-2249.93	-23.9599	M16-2
-3350.36	-24.311	M16-2
1270.14	-43.2392	M16-2
-2035.69	-43.8873	M16-2
-156.24	-63.8851	M16-2
-971.877	-74.5778	M16-2
-329.504	-76.4257	M16-2
433.229	-86.0422	M16-2
149.606	-86.5634	M16-2
-2470.97	-90.5044	M16-2
-3504.99	-92.3255	M16-2
-1273.99	-117.641	M16-2
560.731	-130.358	M16-2
-1098.93	-159.34	M16-2
1051.41	-160.006	M16-2
-1473.78	-162.381	M16-2
1253.36	-186.829	M16-2
2025.37	-191.654	M16-2
1354.53	-218.5	M16-2
-3610.9	-219.672	M16-2
-2716.31	-223.335	M16-2
-3311.73	-242.93	M16-2
-895.014	-247.538	M16-2
-1115.44	-275.318	M16-2
1374.66	-276.142	M16-2
-2050.55	-287.187	M16-2
1709.07	-291.291	M16-2
-1093.94	-342.054	M16-2
-2059.15	-408.179	M16-2
483.282	-423.682	M16-2
753.65	-425.685	M16-2
-1237.33	-439.611	M16-2
1168.45	-442.68	M16-2
891.822	-445.823	M16-2
-1424.28	-451.216	M16-2
-1518.24	-482.281	M16-2
-2081.42	-483.927	M16-2
-2924.67	-505.81	M16-2
1162.62	-515.137	M16-2
-2154.31	-525.715	M16-2
844.201	-625.985	M16-2
-2776.44	-644.822	M16-2
1317.04	-667.827	M16-2
-2437.86	-679.131	M16-2
791.399	-746.398	M16-2
-108.835	-802.221	M16-2
-1816	-824.828	M16-2
-637.147	-852.19	M16-2
-1937.94	-880.632	M16-2
1164.9	-956.428	M16-2
1039.47	-1286.84	M16-2
307.646	-1318.1	M16-2
944.688	-1330.05	M16-2
736.06	-1339.15	M16-2
193.499	-1348.63	M16-2
533.462	-1360.37	M16-2
-1274.13	-1387.55	M16-2
120.208	-1496.18	M16-2
917.32	-1529.14	M16-2
859.617	-1539.95	M16-2
309.569	-1641.67	M16-2
-230.795	-1750.7	M16-2
220.262	-1882.51	M16-2
		M16-2
