# Supplementary material for: Tracking single hiPSC-derived cardiomyocyte contractile function using CONTRAX an efficient pipeline for traction force measurement
Source: Nat Commun. 2024 Jun 26;15:5427. doi: 10.1038/s41467-024-49755-3 (PMC11208611; doi:10.1038/s41467-024-49755-3)
Supplement: Supplementary file 4 — Source Data [file 41467_2024_49755_MOESM4_ESM.zip › Figure 7_a_d.xlsx]

## Sheet: Figure 7a
Area (um^2)	Area (um^2) 10kPa Lact d20	Aspect ratio (-)	Ratio (-) 10kPa Lact d20	Contraction Force [nN]	Quadrant
	931.974		12.6151
	1114.88		10.0866
	794.998		10.0167
	915.576		9.93192
	916.23		9.88337
	1200.29		9.83265
	739.569		9.42302
	859.182		9.39809
	1208.67		9.36925
	1442.33		9.36188
	830.689		9.2665
	1470.09		9.23067
	1327.4		9.04364
	1330.44		8.9257
	864.747		8.92275
	1239.47		8.6177
	1353.44		8.58635
	900.958		8.49087
	673.027		8.46581
	1050.03		8.44729
	522.084		8.44272
	1006.99		8.41378
	1289.85		8.38501
	1320.49		8.22333
	917.208		8.18634
	944.143		8.12825
	1217.8		8.03357
	860.592		8.01527
	727.177		7.98164
	1174.54		7.9429
	1103.75		7.93879
	1656.26		7.86997
	648.375		7.86378
	512.506		7.85576
	698.684		7.77793
	1239.84		7.76942
	492.023		7.76932
	1108.8		7.73836
	1161.33		7.55198
	632.496		7.54294
	1191.16		7.53772
	1217.06		7.52956
	1305.88		7.52242
	891.163		7.51381
	827.424		7.48101
	954.531		7.46556
	1346.02		7.4259
	1007.07		7.41172
	873.8		7.40834
	1045.58		7.33375
	1031.48		7.32909
	1170.31		7.281
	604.437		7.25834
	1135.29		7.24004
	1107.09		7.21737
	302.075		7.18269
	1347.43		7.16601
	1239.99		7.16471
	1376.22		7.16412
	1112.36		7.15006
	1153.02		7.14729
	1225.81		7.1035
	767.84		7.04387
	505.759		7.02684
	1303.43		7.02498
	424.211		7.0089
	933.236		6.9829
	892.202		6.96941
	1511.19		6.90815
	698.535		6.90289
	670.636		6.8514
	893.612		6.78682
	987.18		6.77465
	1170.9		6.766
	979.389		6.75477
	980.279		6.74886
	1354.55		6.73815
	1069.4		6.72285
	882.927		6.69295
	1053.22		6.67864
	1027.99		6.67728
	852.059		6.63977
	1119.41		6.62917
	1438.03		6.58281
	917.489		6.56708
	648.004		6.54073
	435.514		6.52352
	738.975		6.51395
	662.473		6.50298
	601.331		6.49955
	566.53		6.49715
	1502.88		6.42275
	458.079		6.4028
	878.846		6.34053
	782.903		6.32993
	820.226		6.28075
	1115.92		6.23425
	1451.68		6.2011
	475.114		6.19957
	1118.44		6.18537
	1146.71		6.18207
	749.067		6.13358
	602.984		6.06037
	917.653		6.0355
	1246.96		6.00945
	1010.7		5.99086
	1185.45		5.98462
	913.869		5.97717
	836.402		5.96618
	1076.15		5.90576
	1086.09		5.89919
	835.512		5.89909
	1126.61		5.84304
	795.814		5.81773
	1027.69		5.80553
	571.576		5.80073
	1171.42		5.78681
	819.797		5.78295
	971.153		5.74756
	972.117		5.73356
	1364.42		5.7145
	869.199		5.70933
	775.779		5.68773
	1252.53		5.66767
	1009.44		5.66379
	875.459		5.65867
	1386.24		5.62644
	1180.03		5.60382
	778.97		5.58029
	628.115		5.55261
	1420.15		5.54479
	549.093		5.52079
	1967.31		5.51679
	853.32		5.48579
	814.513		5.48028
	989.332		5.479
	662.993		5.47303
	697.051		5.46606
	908.526		5.41752
	1924.72		5.40887
	1195.17		5.39146
	600.812		5.3664
	790.471		5.33867
	927.893		5.33426
	754.112		5.33067
	918.915		5.32949
	435.974		5.319
	1257.79		5.31382
	339.25		5.28482
	1603.13		5.27299
	359.829		5.27197
	1033.56		5.26383
	1157.03		5.25366
	573.283		5.23626
	625.892		5.23577
	1039.27		5.2125
	660.915		5.21161
	1118.07		5.19766
	1607.88		5.18504
	725.767		5.14977
	1045.13		5.14683
	667.774		5.14237
	1114.21		5.13027
	1608.03		5.11749
	742.982		5.11723
	905.113		5.11714
	1016.27		5.10697
	565.269		5.10441
	399.428		5.10068
	1244.22		5.09653
	1446.12		5.07981
	904		5.07629
	911.049		5.0752
	912.978		5.07043
	593.837		5.06895
	484.018		5.0628
	716.863		5.04934
	696.309		5.04682
	1103.16		5.03178
	1349.66		5.01127
	1044.83		4.99829
	1173.87		4.98876
	734.078		4.98431
	1256.76		4.97989
	421.763		4.97953
	679.466		4.97635
	896.877		4.96782
	1017.16		4.96219
	1918.41		4.94789
	473.481		4.94542
	810.135		4.93861
	453.551		4.93515
	1101.08		4.92462
	840.854		4.92315
	2201.34		4.92209
	544.199		4.91175
	1098.71		4.90616
	995.983		4.89893
	631.383		4.89315
	550.874		4.88262
	1224.25		4.87699
	785.129		4.87135
	495.445		4.86255
	861.9		4.85133
	564.527		4.84758
	1532.04		4.8319
	1317.16		4.83077
	538.408		4.82588
	1044.98		4.82061
	1116.59		4.80659
	999.572		4.80481
	1068.73		4.80202
	648.004		4.79714
	569.064		4.78667
	997.939		4.78421
	1282.28		4.78038
	923.07		4.75989
	614.836		4.75702
	512.216		4.73947
	954.754		4.7352
	603.483		4.73443
	1642.83		4.67655
	1215.5		4.65345
	808.206		4.6294
	989.851		4.61626
	1044.24		4.60318
	777.486		4.60267
	1139.52		4.5949
	766.356		4.585
	795.591		4.55469
	474.075		4.54134
	608.083		4.53544
	561.856		4.51563
	581.593		4.49358
	1380.23		4.48916
	981.318		4.46912
	360.324		4.46371
	1084.16		4.46094
	805.609		4.44957
	729.552		4.44897
	670.932		4.44397
	1080.9		4.4096
	1629.99		4.39211
	505.908		4.39075
	1235.16		4.39045
	746.767		4.33893
	1426.45		4.32079
	985.399		4.30519
	821.265		4.29943
	941.027		4.29151
	640.881		4.28189
	702.097		4.24999
	425.992		4.24763
	1177.29		4.24552
	814.29		4.24325
	566.605		4.23543
	553.026		4.21255
	790.175		4.21121
	940.656		4.19185
	1140.63		4.18745
	2044.7		4.17671
	563.637		4.14253
	503.236		4.13441
	677.462		4.12985
	784.535		4.12983
	593.688		4.12973
	706.772		4.12206
	1116.29		4.11541
	1008.92		4.1036
	761.978		4.0948
	750.551		4.08634
	911.533		4.08035
	796.407		4.05989
	651.862		4.05691
	573.802		4.05589
	893.909		4.04557
	385.701		4.03995
	411.449		4.02663
	641.177		4.00318
	1010.92		3.9997
	770.363		3.99728
	495.297		3.99538
	522.158		3.98996
	805.312		3.98913
	1589.33		3.98583
	785.871		3.98132
	872.687		3.96729
	819.484		3.94891
	305.711		3.9293
	803.976		3.92884
	567.272		3.91859
	419.982		3.90253
	725.1		3.89294
	1476.39		3.88224
	779.935		3.88194
	528.242		3.85309
	786.39		3.83647
	680.95		3.83387
	626.411		3.83145
	535.663		3.82958
	704.62		3.82436
	499.795		3.8236
	877.955		3.82308
	363.96		3.81225
	702.839		3.80781
	620.178		3.80148
	980.502		3.79792
	866.454		3.79459
	668.632		3.79148
	1803.99		3.7887
	681.246		3.78196
	254.883		3.78184
	683.027		3.76893
	648.746		3.76089
	959.948		3.75974
	394.753		3.75844
	764.575		3.74264
	290.797		3.73338
	1141.52		3.72143
	522.232		3.71792
	891.312		3.69692
	352.384		3.68343
	914.166		3.66462
	871.722		3.66298
	2259.67		3.65241
	759.974		3.65057
	369.896		3.64953
	559.555		3.64455
	515.034		3.63269
	869.422		3.62791
	597.398		3.61187
	471.849		3.60667
	887.75		3.60045
	704.175		3.59322
	827.943		3.58372
	1075.33		3.57515
	500.12		3.55593
	1145.75		3.54887
	1384.6		3.54034
	459.977		3.51234
	674.939		3.51047
	698.461		3.4944
	746.024		3.48887
	803.902		3.48494
	524.903		3.48242
	362.476		3.47731
	871.871		3.46715
	499.675		3.46368
	981.096		3.46105
	1148.42		3.45103
	511.324		3.42716
	1676.66		3.42158
	534.92		3.40886
	847.607		3.39515
	496.781		3.39286
	497.82		3.38914
	533.362		3.38214
	482.015		3.37329
	721.241		3.37165
	478.527		3.36941
	451.889		3.36699
	715.453		3.36248
	1474.69		3.35585
	472.591		3.34352
	788.319		3.34235
	456.415		3.33604
	504.572		3.33371
	761.384		3.33156
	424.434		3.32426
	1449.9		3.31659
	476.524		3.30775
	1266.7		3.29749
	660.841		3.28606
	841.522		3.28526
	809.764		3.28449
	545.16		3.28386
	589.978		3.27406
	608.083		3.27383
	585.823		3.2687
	1183		3.26448
	568.756		3.24011
	386.51		3.24005
	627.45		3.23353
	672.713		3.21748
	313.651		3.21343
	694.009		3.21248
	969.594		3.1881
	970.707		3.18789
	592.946		3.18227
	369.822		3.17134
	675.681		3.16589
	956.386		3.16366
	507.392		3.15153
	741.572		3.1381
	705.807		3.10622
	404.233		3.1061
	703.507		3.10158
	222.502		3.09359
	485.131		3.08808
	537.443		3.08173
	854.656		3.08058
	497.523		3.07709
	230.693		3.07052
	422.44		3.06468
	319.216		3.06048
	581.222		3.05391
	563.117		3.05296
	314.838		3.04818
	265.568		3.04182
	495.371		3.02315
	498.413		3.01896
	492.18		3.0034
	697.126		2.99367
	1069.54		2.98628
	448.846		2.96708
	708.033		2.95304
	457.602		2.95211
	572.021		2.94927
	616.171		2.94398
	599.699		2.9251
	388.446		2.92381
	443.43		2.92378
	518.67		2.9165
	490.177		2.91217
	729.403		2.90568
	847.755		2.89171
	1048.92		2.88975
	1261.5		2.88252
	281.818		2.87302
	364.182		2.85419
	935.833		2.84831
	513.105		2.83889
	1068.06		2.82541
	264.974		2.80203
	316.767		2.79872
	608.751		2.7825
	894.131		2.76586
	486.467		2.76584
	586.12		2.75251
	291.263		2.75201
	884.04		2.74472
	435.787		2.73817
	472.888		2.73518
	559.704		2.7336
	244.272		2.72579
	807.018		2.72514
	466.655		2.71511
	319.216		2.7125
	393.863		2.70965
	518.67		2.70607
	678.575		2.70508
	652.827		2.69705
	658.392		2.68551
	474.669		2.68277
	724.358		2.68044
	469.029		2.67957
	703.878		2.67494
	540.263		2.66708
	940.804		2.64885
	537.072		2.6179
	729.181		2.6012
	583.894		2.59779
	990.668		2.5945
	540.56		2.5897
	577.661		2.58046
	1365.61		2.57387
	500.342		2.56965
	432.003		2.56287
	633.683		2.5591
	657.502		2.55455
	861.186		2.55194
	734.82		2.5332
	685.031		2.52037
	545.16		2.51159
	235.813		2.49764
	828.314		2.49375
	429.035		2.48139
	1416.81		2.4757
	628.563		2.46947
	594.282		2.45236
	333.537		2.44588
	457.602		2.43145
	940.062		2.4282
	337.173		2.42609
	550.874		2.42351
	746.915		2.42049
	486.615		2.41371
	756.413		2.40822
	454.708		2.4069
	396.312		2.40429
	518.002		2.40213
	616.171		2.40143
	534.253		2.40123
	802.121		2.377
	389.337		2.35253
	530.691		2.34502
	322.629		2.33262
	418.498		2.32625
	202.274		2.32337
	306.676		2.32309
	370.564		2.30076
	348.526		2.28183
	620.995		2.27629
	557.107		2.2676
	491.735		2.22616
	551.69		2.20679
	500.639		2.20353
	236.351		2.20322
	205.836		2.20247
	465.764		2.20178
	538.779		2.19687
	309.57		2.19051
	498.413		2.18859
	457.38		2.1828
	429.554		2.17696
	464.948		2.17622
	379.468		2.17504
	470.217		2.17028
	650.749		2.16961
	621.588		2.16513
	793.143		2.15282
	629.825		2.15266
	488.099		2.14684
	1020.42		2.14011
	482.682		2.13505
	311.425		2.12911
	292.429		2.12445
	377.39		2.12211
	453.224		2.11046
	429.48		2.09928
	340.883		2.09274
	529.504		2.07268
	691.635		2.07151
	427.922		2.04241
	420.427		2.00747
	743.65		2.00728
	290.351		2.00433
	1037.71		1.99471
	592.872		1.98231
	550.058		1.97508
	751.738		1.97033
	307.492		1.96751
	230.492		1.9667
	499.007		1.96185
	374.422		1.95576
	551.69		1.92143
	408.555		1.91462
	336.653		1.87628
	332.127		1.86467
	400.022		1.85527
	402.322		1.81984
	194.483		1.8128
	237.817		1.80182
	565.343		1.75856
	402.916		1.74201
	421.392		1.72837
	412.191		1.72205
	469.252		1.71013
	607.267		1.70149
	373.086		1.69159
	300.443		1.63648
	781.864		1.61945
	334.873		1.61661
	371.677		1.60703
	649.859		1.60439
	263.194		1.58331
	337.173		1.57682
	1115.4		1.56567
	520.08		1.55175
	258.816		1.5104
	403.732		1.50104
	562.004		1.48131
	392.973		1.47362
	288.348		1.42762
	217.485		1.41907
	474.743		1.41044
	416.94		1.38057
	257.703		1.33396
	825.198		1.31618
	806.722		1.31065
	482.682		1.27582
	1558.31		1.26865
	104.699		1.25354
	180.236		1.22547
	227.057		1.16736
	83.2544		1.14205
	532.991		1.13739
	130.001		1.10947
	441.797		1.07043
931.974			12.6151
1114.88			10.0866
794.998			10.0167
915.576			9.93192
916.23			9.88337
1200.29			9.83265
739.569			9.42302
859.182			9.39809
1208.67			9.36925
1442.33			9.36188
830.689			9.2665
1470.09			9.23067
1327.4			9.04364
1330.44			8.9257
864.747			8.92275
1239.47			8.6177
1353.44			8.58635
900.958			8.49087
673.027			8.46581
1050.03			8.44729
522.084			8.44272
1006.99			8.41378
1289.85			8.38501
1320.49			8.22333
917.208			8.18634
944.143			8.12825
1217.8			8.03357
860.592			8.01527
727.177			7.98164
1174.54			7.9429
1103.75			7.93879
1656.26			7.86997
648.375			7.86378
512.506			7.85576
698.684			7.77793
1239.84			7.76942
492.023			7.76932
1108.8			7.73836
1161.33			7.55198
632.496			7.54294
1191.16			7.53772
1217.06			7.52956
1305.88			7.52242
891.163			7.51381
827.424			7.48101
954.531			7.46556
1346.02			7.4259
1007.07			7.41172
873.8			7.40834
1045.58			7.33375
1031.48			7.32909
1170.31			7.281
604.437			7.25834
1135.29			7.24004
1107.09			7.21737
302.075			7.18269
1347.43			7.16601
1239.99			7.16471
1376.22			7.16412
1112.36			7.15006
1153.02			7.14729
1225.81			7.1035
767.84			7.04387
505.759			7.02684
1303.43			7.02498
424.211			7.0089
933.236			6.9829
892.202			6.96941
1511.19			6.90815
698.535			6.90289
670.636			6.8514
893.612			6.78682
987.18			6.77465
1170.9			6.766
979.389			6.75477
980.279			6.74886
1354.55			6.73815
1069.4			6.72285
882.927			6.69295
1053.22			6.67864
1027.99			6.67728
852.059			6.63977
1119.41			6.62917
1438.03			6.58281
917.489			6.56708
648.004			6.54073
435.514			6.52352
738.975			6.51395
662.473			6.50298
601.331			6.49955
566.53			6.49715
1502.88			6.42275
458.079			6.4028
878.846			6.34053
782.903			6.32993
820.226			6.28075
1115.92			6.23425
1451.68			6.2011
475.114			6.19957
1118.44			6.18537
1146.71			6.18207
749.067			6.13358
602.984			6.06037
917.653			6.0355
1246.96			6.00945
1010.7			5.99086
1185.45			5.98462
913.869			5.97717
836.402			5.96618
1076.15			5.90576
1086.09			5.89919
835.512			5.89909
1126.61			5.84304
795.814			5.81773
1027.69			5.80553
571.576			5.80073
1171.42			5.78681
819.797			5.78295
971.153			5.74756
972.117			5.73356
1364.42			5.7145
869.199			5.70933
775.779			5.68773
1252.53			5.66767
1009.44			5.66379
875.459			5.65867
1386.24			5.62644
1180.03			5.60382
778.97			5.58029
628.115			5.55261
1420.15			5.54479
549.093			5.52079
1967.31			5.51679
853.32			5.48579
814.513			5.48028
989.332			5.479
662.993			5.47303
697.051			5.46606
908.526			5.41752
1924.72			5.40887
1195.17			5.39146
600.812			5.3664
790.471			5.33867
927.893			5.33426
754.112			5.33067
918.915			5.32949
435.974			5.319
1257.79			5.31382
339.25			5.28482
1603.13			5.27299
359.829			5.27197
1033.56			5.26383
1157.03			5.25366
573.283			5.23626
625.892			5.23577
1039.27			5.2125
660.915			5.21161
1118.07			5.19766
1607.88			5.18504
725.767			5.14977
1045.13			5.14683
667.774			5.14237
1114.21			5.13027
1608.03			5.11749
742.982			5.11723
905.113			5.11714
1016.27			5.10697
565.269			5.10441
399.428			5.10068
1244.22			5.09653
1446.12			5.07981
904			5.07629
911.049			5.0752
912.978			5.07043
593.837			5.06895
484.018			5.0628
716.863			5.04934
696.309			5.04682
1103.16			5.03178
1349.66			5.01127
1044.83			4.99829
1173.87			4.98876
734.078			4.98431
1256.76			4.97989
421.763			4.97953
679.466			4.97635
896.877			4.96782
1017.16			4.96219
1918.41			4.94789
473.481			4.94542
810.135			4.93861
453.551			4.93515
1101.08			4.92462
840.854			4.92315
2201.34			4.92209
544.199			4.91175
1098.71			4.90616
995.983			4.89893
631.383			4.89315
550.874			4.88262
1224.25			4.87699
785.129			4.87135
495.445			4.86255
861.9			4.85133
564.527			4.84758
1532.04			4.8319
1317.16			4.83077
538.408			4.82588
1044.98			4.82061
1116.59			4.80659
999.572			4.80481
1068.73			4.80202
648.004			4.79714
569.064			4.78667
997.939			4.78421
1282.28			4.78038
923.07			4.75989
614.836			4.75702
512.216			4.73947
954.754			4.7352
603.483			4.73443
1642.83			4.67655
1215.5			4.65345
808.206			4.6294
989.851			4.61626
1044.24			4.60318
777.486			4.60267
1139.52			4.5949
766.356			4.585
795.591			4.55469
474.075			4.54134
608.083			4.53544
561.856			4.51563
581.593			4.49358
1380.23			4.48916
981.318			4.46912
360.324			4.46371
1084.16			4.46094
805.609			4.44957
729.552			4.44897
670.932			4.44397
1080.9			4.4096
1629.99			4.39211
505.908			4.39075
1235.16			4.39045
746.767			4.33893
1426.45			4.32079
985.399			4.30519
821.265			4.29943
941.027			4.29151
640.881			4.28189
702.097			4.24999
425.992			4.24763
1177.29			4.24552
814.29			4.24325
566.605			4.23543
553.026			4.21255
790.175			4.21121
940.656			4.19185
1140.63			4.18745
2044.7			4.17671
563.637			4.14253
503.236			4.13441
677.462			4.12985
784.535			4.12983
593.688			4.12973
706.772			4.12206
1116.29			4.11541
1008.92			4.1036
761.978			4.0948
750.551			4.08634
911.533			4.08035
796.407			4.05989
651.862			4.05691
573.802			4.05589
893.909			4.04557
385.701			4.03995
411.449			4.02663
641.177			4.00318
1010.92			3.9997
770.363			3.99728
495.297			3.99538
522.158			3.98996
805.312			3.98913
1589.33			3.98583
785.871			3.98132
872.687			3.96729
819.484			3.94891
305.711			3.9293
803.976			3.92884
567.272			3.91859
419.982			3.90253
725.1			3.89294
1476.39			3.88224
779.935			3.88194
528.242			3.85309
786.39			3.83647
680.95			3.83387
626.411			3.83145
535.663			3.82958
704.62			3.82436
499.795			3.8236
877.955			3.82308
363.96			3.81225
702.839			3.80781
620.178			3.80148
980.502			3.79792
866.454			3.79459
668.632			3.79148
1803.99			3.7887
681.246			3.78196
254.883			3.78184
683.027			3.76893
648.746			3.76089
959.948			3.75974
394.753			3.75844
764.575			3.74264
290.797			3.73338
1141.52			3.72143
522.232			3.71792
891.312			3.69692
352.384			3.68343
914.166			3.66462
871.722			3.66298
2259.67			3.65241
759.974			3.65057
369.896			3.64953
559.555			3.64455
515.034			3.63269
869.422			3.62791
597.398			3.61187
471.849			3.60667
887.75			3.60045
704.175			3.59322
827.943			3.58372
1075.33			3.57515
500.12			3.55593
1145.75			3.54887
1384.6			3.54034
459.977			3.51234
674.939			3.51047
698.461			3.4944
746.024			3.48887
803.902			3.48494
524.903			3.48242
362.476			3.47731
871.871			3.46715
499.675			3.46368
981.096			3.46105
1148.42			3.45103
511.324			3.42716
1676.66			3.42158
534.92			3.40886
847.607			3.39515
496.781			3.39286
497.82			3.38914
533.362			3.38214
482.015			3.37329
721.241			3.37165
478.527			3.36941
451.889			3.36699
715.453			3.36248
1474.69			3.35585
472.591			3.34352
788.319			3.34235
456.415			3.33604
504.572			3.33371
761.384			3.33156
424.434			3.32426
1449.9			3.31659
476.524			3.30775
1266.7			3.29749
660.841			3.28606
841.522			3.28526
809.764			3.28449
545.16			3.28386
589.978			3.27406
608.083			3.27383
585.823			3.2687
1183			3.26448
568.756			3.24011
386.51			3.24005
627.45			3.23353
672.713			3.21748
313.651			3.21343
694.009			3.21248
969.594			3.1881
970.707			3.18789
592.946			3.18227
369.822			3.17134
675.681			3.16589
956.386			3.16366
507.392			3.15153
741.572			3.1381
705.807			3.10622
404.233			3.1061
703.507			3.10158
222.502			3.09359
485.131			3.08808
537.443			3.08173
854.656			3.08058
497.523			3.07709
230.693			3.07052
422.44			3.06468
319.216			3.06048
581.222			3.05391
563.117			3.05296
314.838			3.04818
265.568			3.04182
495.371			3.02315
498.413			3.01896
492.18			3.0034
697.126			2.99367
1069.54			2.98628
448.846			2.96708
708.033			2.95304
457.602			2.95211
572.021			2.94927
616.171			2.94398
599.699			2.9251
388.446			2.92381
443.43			2.92378
518.67			2.9165
490.177			2.91217
729.403			2.90568
847.755			2.89171
1048.92			2.88975
1261.5			2.88252
281.818			2.87302
364.182			2.85419
935.833			2.84831
513.105			2.83889
1068.06			2.82541
264.974			2.80203
316.767			2.79872
608.751			2.7825
894.131			2.76586
486.467			2.76584
586.12			2.75251
291.263			2.75201
884.04			2.74472
435.787			2.73817
472.888			2.73518
559.704			2.7336
244.272			2.72579
807.018			2.72514
466.655			2.71511
319.216			2.7125
393.863			2.70965
518.67			2.70607
678.575			2.70508
652.827			2.69705
658.392			2.68551
474.669			2.68277
724.358			2.68044
469.029			2.67957
703.878			2.67494
540.263			2.66708
940.804			2.64885
537.072			2.6179
729.181			2.6012
583.894			2.59779
990.668			2.5945
540.56			2.5897
577.661			2.58046
1365.61			2.57387
500.342			2.56965
432.003			2.56287
633.683			2.5591
657.502			2.55455
861.186			2.55194
734.82			2.5332
685.031			2.52037
545.16			2.51159
235.813			2.49764
828.314			2.49375
429.035			2.48139
1416.81			2.4757
628.563			2.46947
594.282			2.45236
333.537			2.44588
457.602			2.43145
940.062			2.4282
337.173			2.42609
550.874			2.42351
746.915			2.42049
486.615			2.41371
756.413			2.40822
454.708			2.4069
396.312			2.40429
518.002			2.40213
616.171			2.40143
534.253			2.40123
802.121			2.377
389.337			2.35253
530.691			2.34502
322.629			2.33262
418.498			2.32625
202.274			2.32337
306.676			2.32309
370.564			2.30076
348.526			2.28183
620.995			2.27629
557.107			2.2676
491.735			2.22616
551.69			2.20679
500.639			2.20353
236.351			2.20322
205.836			2.20247
465.764			2.20178
538.779			2.19687
309.57			2.19051
498.413			2.18859
457.38			2.1828
429.554			2.17696
464.948			2.17622
379.468			2.17504
470.217			2.17028
650.749			2.16961
621.588			2.16513
793.143			2.15282
629.825			2.15266
488.099			2.14684
1020.42			2.14011
482.682			2.13505
311.425			2.12911
292.429			2.12445
377.39			2.12211
453.224			2.11046
429.48			2.09928
340.883			2.09274
529.504			2.07268
691.635			2.07151
427.922			2.04241
420.427			2.00747
743.65			2.00728
290.351			2.00433
1037.71			1.99471
592.872			1.98231
550.058			1.97508
751.738			1.97033
307.492			1.96751
230.492			1.9667
499.007			1.96185
374.422			1.95576
551.69			1.92143
408.555			1.91462
336.653			1.87628
332.127			1.86467
400.022			1.85527
402.322			1.81984
194.483			1.8128
237.817			1.80182
565.343			1.75856
402.916			1.74201
421.392			1.72837
412.191			1.72205
469.252			1.71013
607.267			1.70149
373.086			1.69159
300.443			1.63648
781.864			1.61945
334.873			1.61661
371.677			1.60703
649.859			1.60439
263.194			1.58331
337.173			1.57682
1115.4			1.56567
520.08			1.55175
258.816			1.5104
403.732			1.50104
562.004			1.48131
392.973			1.47362
288.348			1.42762
217.485			1.41907
474.743			1.41044
416.94			1.38057
257.703			1.33396
825.198			1.31618
806.722			1.31065
482.682			1.27582
1558.31			1.26865
104.699			1.25354
180.236			1.22547
227.057			1.16736
83.2544			1.14205
532.991			1.13739
130.001			1.10947
441.797			1.07043
2293.8
2272.13
2200.45
2190.51
2177.3
2161.13
2148.88
2133
2126.03
2125.14
2116.53
2112.97
2066.37
2051.75
2048.71
2044.7
2043.37
1985.05
1950.54
1950.1
1947.2
1935.85
1922.34
1921.31
1916.26
1913.81
1913.66
1897.34
1889.55
1887.77
1887.17
1886.8
1872.41
1865.43
1860.16
1860.02
1855.56
1854.01
1849.7
1848.89
1845.47
1841.17
1837.68
1832.49
1831.89
1829.44
1827.52
1814.9
1813.12
1812.3
1807.93
1799.24
1795.09
1790.56
1787.74
1783.14
1781.06
1764.22
1756.13
1753.83
1752.94
1742.33
1738.7
1736.54
1734.84
1731.79
1728.01
1723.19
1714.95
1709.61
1701.67
1701.59
1701.45
1696.4
1695.14
1694.77
1686.01
1684.53
1682.45
1681.12
1680.37
1679.71
1678.59
1673.62
1670.73
1668.35
1664.05
1662.34
1655.74
1654.55
1645.87
1643.94
1643.05
1642.98
1634.37
1633.48
1628.88
1627.76
1616.78
1598.9
1598.68
1596.45
1595.63
1592.37
1591.11
1588.36
1588.21
1586.51
1579.09
1573.23
1569.74
1568.11
1565.66
1564.77
1561.72
1560.46
1559.8
1556.46
1554.68
1552.23
1545.03
1544.81
1542.95
1537.98
1534.42
1533.82
1529.52
1528.63
1522.17
1521.28
1518.32
1518.17
1513.42
1506.89
1506.44
1503.25
1502.21
1500.73
1500.66
1497.17
1495.24
1491.16
1489.08
1485.07
1484.85
1483.59
1483.37
1483.29
1480.03
1473.42
1470.31
1469.42
1468.82
1466.38
1463.26
1461.7
1460.29
1459.85
1454.73
1449.61
1444.78
1443.52
1442.63
1440.7
1438.4
1437.81
1433.73
1431.2
1420.96
1418.81
1418.07
1417.03
1416.81
1415.25
1415.18
1414.14
1411.24
1409.46
1407.68
1405.31
1399.37
1399.07
1398.26
1395.81
1392.4
1391.06
1390.62
1389.13
1386.68
1385.87
1384.16
1383.34
1380.38
1379.34
1379.19
1378.97
1378.59
1377.85
1374.96
1374.22
1373.85
1371.25
1370.65
1367.91
1366.72
1365.24
1365.09
1363.98
1362.57
1361.01
1359.15
1354.4
1349.66
1348.47
1346.98
1343.72
1339.12
1338.08
1335.93
1333.7
1330.07
1329.84
1329.4
1328.06
1327.62
1326.95
1326.8
1325.84
1322.79
1321.68
1321.09
1320.72
1319.46
1317.82
1314.63
1313.15
1310.77
1310.18
1307.95
1307.29
1303.65
1303.58
1303.13
1302.54
1302.09
1301.35
1300.68
1300.53
1297.86
1297.05
1293.34
1292.3
1291.63
1291.41
1290.89
1288.96
1287.92
1287.47
1282.87
1281.39
1281.17
1279.98
1279.61
1279.16
1278.42
1278.27
1277.23
1272.78
1271.15
1266.48
1262.54
1262.17
1261.95
1260.39
1257.5
1255.27
1254.53
1250.3
1248.82
1247.7
1246.81
1246.07
1244.66
1241.99
1241.62
1237.83
1237.02
1236.35
1235.98
1234.27
1232.64
1232.34
1231.9
1231.38
1231.01
1230.12
1229
1226.63
1222.62
1219.36
1215.57
1213.64
1210.97
1210.75
1209.79
1209.71
1209.27
1206.08
1204.22
1199.17
1198.66
1198.58
1198.28
1196.21
1195.76
1194.72
1194.57
1193.83
1193.16
1192.79
1192.35
1191.68
1190.64
1186.71
1181.37
1181.29
1181.14
1180.77
1180.55
1180.33
1180.25
1180.18
1179.88
1179.21
1177.73
1177.29
1176.62
1176.1
1175.8
1174.91
1173.06
1171.2
1170.46
1170.24
1168.38
1166.08
1165.04
1163.34
1163.19
1162.3
1161.55
1161.26
1159.55
1159.18
1156.95
1154.51
1153.99
1152.87
1152.43
1151.54
1151.46
1151.39
1151.31
1150.42
1149.39
1149.31
1148.94
1147.53
1146.64
1146.27
1145.23
1143.45
1141.82
1140.93
1140.56
1139.52
1138.7
1138.03
1137.96
1137.29
1136.18
1135.95
1135.88
1135.81
1135.29
1134.32
1133.21
1130.98
1130.91
1128.61
1127.2
1126.23
1125.86
1125.34
1124.82
1123.34
1123.04
1122.23
1122.15
1121.86
1120.59
1119.7
1118.74
1115.55
1115.25
1115.1
1114.73
1112.06
1111.91
1111.39
1107.02
1106.79
1105.46
1105.16
1103.97
1103.53
1102.79
1102.71
1102.34
1100.78
1100.26
1100.19
1098.71
1098.63
1096.33
1093.88
1093.81
1093.66
1090.62
1090.1
1089.65
1087.28
1085.42
1084.38
1083.87
1083.42
1083.27
1080.97
1080.01
1079.41
1078.67
1078.45
1075.85
1075.78
1075.7
1074.96
1074.59
1073.85
1073.55
1072.81
1072.59
1071.92
1071.62
1070.66
1067.54
1067.32
1067.02
1066.65
1066.5
1064.13
1063.16
1063.01
1062.94
1061.9
1060.34
1057.82
1057.23
1055.45
1054.56
1054.33
1052.63
1052.55
1051.96
1051.74
1051.51
1051.36
1050.85
1050.77
1049.66
1049.58
1049.06
1048.99
1048.47
1047.14
1046.1
1045.8
1044.91
1044.76
1044.46
1043.43
1042.98
1042.24
1042.02
1041.94
1040.46
1040.23
1040.16
1040.01
1038.75
1038.16
1037.27
1037.12
1037.04
1036.45
1034.74
1034.52
1034.45
1034.3
1034.15
1034
1033.78
1033.7
1033.56
1033.26
1032.89
1031.7
1031.48
1031.33
1031.18
1029.85
1029.48
1029.33
1028.51
1027.92
1023.91
1023.61
1022.35
1022.2
1019.16
1018.64
1018.49
1017.45
1016.64
1015.75
1015.53
1015.45
1014.41
1014.12
1013.67
1013.3
1012.71
1012.63
1012.11
1011.59
1011.3
1010.26
1010.11
1009.59
1008.62
1008.48
1007.44
1007.21
1006.92
1006.4
1004.99
1004.17
1003.95
1002.69
1002.47
1001.28
1000.76
999.349
998.978
997.717
996.975
996.53
996.307
995.936
995.417
995.046
993.784
993.487
991.929
990.89
990.519
988.664
988.145
987.477
986.735
986.587
986.512
985.993
985.919
985.845
985.696
984.212
983.841
981.096
980.65
980.428
979.241
978.053
977.905
977.757
977.608
977.163
976.792
976.347
975.605
974.937
972.785
972.711
971.004
970.93
970.262
968.185
967.814
967.591
966.701
965.588
964.697
964.474
963.955
963.807
962.397
962.248
961.581
960.542
959.206
958.761
958.39
956.98
956.832
956.683
956.312
956.09
954.531
954.457
954.235
954.16
953.789
953.196
952.231
951.118
949.412
949.115
948.67
948.15
947.334
947.185
946.889
946.295
945.627
945.553
945.405
945.108
944.143
943.846
943.772
943.401
941.769
941.546
941.175
940.953
940.878
940.73
940.507
939.765
939.617
938.652
937.465
936.649
936.278
936.055
935.833
935.387
935.165
935.091
934.942
934.72
934.497
934.349
933.903
933.458
932.865
932.568
932.494
931.529
929.896
929.674
929.451
929.229
928.858
928.041
926.706
926.038
925.89
925.741
925.073
924.331
922.921
922.476
921.808
921.363
921.215
920.992
920.621
920.473
919.137
917.06
916.689
915.798
915.279
914.091
913.572
913.349
911.272
909.194
907.784
907.636
906.671
906.3
905.039
902.516
902.368
901.403
901.18
900.884
900.216
899.103
899.029
898.806
897.619
897.544
897.025
896.654
896.58
896.431
896.283
895.467
893.167
892.944
892.35
891.534
891.312
890.718
889.605
889.456
889.011
888.937
888.789
887.972
887.824
887.75
886.859
886.637
885.746
884.782
884.633
883.966
883.595
882.853
882.407
881.146
880.775
880.701
880.33
879.884
879.662
878.697
877.807
877.733
877.362
877.065
873.874
873.058
872.984
872.613
872.538
871.351
869.793
868.977
868.903
867.27
866.677
865.638
865.193
864.673
864.005
862.818
859.256
859.108
858.44
858.292
857.327
856.808
856.363
854.953
854.73
854.062
853.691
853.246
852.801
852.504
851.02
850.649
849.684
849.239
847.829
847.533
847.458
846.197
845.974
845.9
845.826
845.752
845.455
845.381
844.564
844.045
843.822
843.451
843.303
842.709
842.413
841.003
840.929
840.632
839.445
839.148
838.777
[truncated: 6,711 more rows]

## Sheet: Figure 7b
-[Y1]	X1	Comment	Exp. day (group), Media # (group), Stiffness (group) (Combined) (group)
3801.32	4889.46		Other
3823.59	4855.66		Other
3710.18	4818.65		Other
1515.95	4690.79		Other
1557.13	4686.58		Other
3694.31	4673.24		Other
1479.19	4665.41		Other
1529.08	4645.64		Other
1483.69	4616.99		Other
1354.06	4536.98		Other
1612.92	4506.48		Other
1352.12	4490.55		Other
1735.96	4446.32		Other
4182.77	4439.8		Other
4226.38	4426.7		Other
4319.61	4393.05		Other
1230.2	4380.63		Other
4250.46	4379.4		Other
1280.46	4370.04		Other
4291.07	4363.52		Other
3358.92	4340.67		Other
4219.65	4325.81		Other
1327.24	4311.94		Other
4317.69	4301.63		Other
894.05	4284.3		Other
1749.89	4261.54		Other
4271.91	4260.51		Other
1360.74	4228.38		Other
4249.89	4224.05		Other
4195.95	4211.49		Other
1937.09	4203.95		Other
1004.94	4188.99		Other
1518.51	4170.67		Other
4256.3	4160.1		Other
1104.48	4140.31		Other
3006.44	4123.89		Other
3452.27	4121.22		Other
2390.21	4095.19		Other
2825.77	4092.93		Other
2557.84	4085.07		Other
4141.1	4071.91		Other
1099.41	4023.32		Other
857.043	4015.47		Other
4048.3	4013.81		Other
2334.78	4005.04		Other
2221.96	3989.87		Other
3220.28	3977.25		Other
2330.88	3940.15		Other
4228.54	3912.64		Other
4141.08	3907		Other
2093.21	3905		Other
2085.57	3828.75		Other
2924.77	3822.78		Other
3978.81	3811.02		Other
1052.66	3808.36		Other
4048.05	3789.79		Other
2175.41	3757.89		Other
3712.96	3757.89		Other
3966	3756.87		Other
4015.71	3737.17		Other
3933.41	3718.59		Other
2157.35	3715.2		Other
433.852	3704.11		Other
994.05	3696.14		Other
2077.93	3691.57		Other
2331.13	3679.84		Other
2183.36	3669.34		Other
1841.97	3645.7		Other
2025.34	3637.97		Other
3451.14	3620.47		Other
2225.33	3619.94		Other
3938.11	3619.17		Other
2289.11	3612.1		Other
1963.24	3594.4		Other
2130.48	3593.57		Other
3879.25	3592.76		Other
1827.49	3578.5		Other
1700.94	3565.77		Other
2325.33	3543.3		Other
3866.92	3543.02		Other
942.155	3519.35		Other
3713.48	3478.94		Other
1594.88	3456.35		Other
3680.1	3455.01		Other
2453.59	3454.18		Other
3802.51	3449.08		Other
1511.05	3438.92		Other
1564.74	3434.04		Other
1905.43	3426.88		Other
1701.88	3418.62		Other
1614.83	3410.66		Other
1880.82	3389.05		Other
2779.56	3383.19		Other
2120.24	3380.44		Other
1589.64	3372.71		Other
1755.34	3355.05		Other
2051.3	3328.1		Other
3222.34	3326.97		Other
2455.29	3302.54		Other
3461.3	3288.16		Other
177.767	3280.63		Other
1664.96	3277.26		Other
3243.88	3238.83		Other
3162.33	3226.14		Other
1721.97	3207.42		Other
1539.05	3206.18		Other
1485.81	3186.59		Other
1920.89	3168.69		Other
823.578	3168.19		Other
1576.47	3149.82		Other
3234.24	3144.73		Other
1132.01	3144.19		Other
3158.23	3139.54		Other
-210.266	3124.07		Other
3310.24	3116.05		Other
1196.49	3109.85		Other
1489.59	3108.45		Other
1436.73	3108.2		Other
1643.75	3104.09		Other
3271.6	3094.39		Other
1601.03	3093.17		Other
478.366	3084.45		Other
3201.47	3081.69		Other
1891.58	3078.28		Other
3015.13	3076.98		Other
3139.21	3045.73		Other
788.452	3033.04		Other
1083.51	3010.59		Other
3218.56	3006.76		Other
1570.1	3003.25		Other
3111.24	2998.68		Other
1634	2986.67		Other
1954.75	2963.85		Other
3209.44	2953.84		Other
-865.706	2942.39		Other
927.702	2941.39		Other
1095.55	2934.61		Other
1362.59	2919.38		Other
-745.939	2896.46		Other
1326.3	2896.21		Other
1494.7	2873.01		Other
1629.58	2842.08		Other
3153.38	2837.13		Other
411.027	2821.71		Other
2107.26	2819.34		Other
2201.51	2812.9		Other
3541.34	2805.08		Other
2783.28	2802.53		Other
2195.69	2761.95		Other
1241.93	2757.46		Other
1397.56	2716.76		Other
3041.5	2709.08		Other
2691.87	2705.31		Other
-2113.41	2702.68		Other
1225.16	2698.91		Other
1707.4	2667.65		Other
-795.703	2660.81		Other
1290.11	2657.09		Other
3134.34	2652.89		Other
1423.35	2635.1		Other
717.116	2626.39		Other
2829.81	2613.23		Other
1578.58	2604.59		Other
133.566	2590.61		Other
3290.86	2545.7		Other
1349.81	2538.72		Other
321.993	2523.55		Other
2164.41	2516.84		Other
2835.34	2497.03		Other
-955.106	2494.7		Other
2954.73	2494.01		Other
3490.12	2490.21		Other
2471.31	2481.7		Other
3129.04	2476.98		Other
1541.48	2475.9		Other
1650.97	2468.8		Other
1409.73	2463.32		Other
147.786	2462.33		Other
967.128	2451.11		Other
1463.82	2448.22		Other
-262.755	2447.53		Other
2994.64	2433.21		Other
1368.77	2401.45		Other
2320.29	2369.41		Other
717.384	2364.06		Other
1190.29	2363.41		Other
1025.42	2363.35		Other
1449.49	2326.89		Other
-38.4669	2318.72		Other
2604.97	2285.07		Other
1501.42	2284.14		Other
308.278	2272.57		Other
3259.72	2269.75		Other
2152.82	2257.69		Other
1196.72	2247.84		Other
188.352	2203.79		Other
472.035	2203.19		Other
2326.64	2195.33		Other
1071.84	2190.72		Other
3104.38	2185.26		Other
1472.12	2178.53		Other
-644.956	2172.1		Other
-34.6785	2164.61		Other
812.016	2151.45		Other
666.277	2129.25		Other
1628.52	2119.91		Other
2835.94	2080.87		Other
298.58	2064.98		Other
654.555	2036.47		Other
-999.314	2030.47		Other
1189.42	2025.86		Other
423.738	2023.46		Other
2721.08	2020.98		Other
-48.0659	2016		Other
11.1152	2015.74		Other
1254.46	2015.72		Other
3085.21	2002.69		Other
3152.69	1994.06		Other
2120.24	1985.36		Other
2486.83	1972.25		Other
-950.906	1951.38		Other
1037.59	1950.72		Other
-61.9208	1949.19		Other
1381.23	1947.62		Other
502.614	1946.1		Other
2295.28	1938.48		Other
-377.936	1929.31		Other
623.6	1924.63		Other
407.531	1922.83		Other
-171.103	1916.8		Other
1706.81	1895.86		Other
2566.94	1881.03		Other
1381.22	1875.79		Other
1677.37	1868.61		Other
1478	1860.97		Other
219.224	1855.99		Other
1626.87	1849.89		Other
-586.953	1840.52		Other
2668.9	1815.71		Other
2545.99	1812.19		Other
2098.95	1810.7		Other
1152.94	1808.44		Other
777.558	1795.55		Other
-0.20423	1783.31		Other
1433.77	1782.37		Other
1662.84	1775.6		Other
2176.79	1772.67		Other
833.586	1766.71		Other
1105.48	1748		Other
2470.92	1743.69		Other
1862.16	1729.87		Other
2058.33	1724.71		Other
768.617	1721.63		Other
2308.24	1718.53		Other
1297.9	1718.16		Other
1819.78	1694.83		Other
-573.424	1679.11		Other
-1052.82	1676.43		Other
-333.015	1660.22		Other
2015.9	1651.51		Other
-1166.18	1644.64		Other
467.621	1643.06		Other
-770.888	1642.45		Other
-144.271	1633.18		Other
2259.12	1631.46		Other
-664.047	1622.99		Other
2552.68	1619.63		Other
1610.32	1612.71		Other
-885.467	1608.75		Other
709.621	1593.68		Other
-418.726	1583.65		Other
1843.18	1582.52		Other
2503.41	1566.23		Other
1738.11	1561.44		Other
250.138	1561.14		Other
426.429	1557.26		Other
2322.15	1555.4		Other
2146.29	1545.61		Other
2293.6	1518.05		Other
1451.15	1517.05		Other
1618.78	1495.83		Other
978.448	1490.83		Other
-163.924	1483.13		Other
2077.89	1480.68		Other
1858.53	1473.42		Other
-1279	1464.45		Other
-582.562	1455.66		Other
2147.64	1454.7		Other
1586.13	1427.55		Other
1746.62	1409.41		Other
-576.026	1403.71		Other
-298.466	1403.56		Other
-1364.74	1400.79		Other
2278.96	1389.82		Other
-1241.78	1379.06		Other
2715.55	1361.01		Other
2329.79	1347.95		Other
-74.5941	1343.74		Other
482.479	1338.98		Other
2076.03	1337.45		Other
1838.65	1318.74		Other
1590.86	1310.1		Other
2145.27	1308.5		Other
2219.97	1303.25		Other
1496.12	1301.7		Other
-999.615	1300.25		Other
2054.56	1290.42		Other
-782.166	1288.55		Other
2283.25	1287.04		Other
2392.4	1285.66		Other
-371.173	1285.45		Other
-1131.25	1278.53		Other
73.783	1276.39		Other
1849.14	1274.37		Other
1147.36	1258.16		Other
1728.11	1256.63		Other
194.148	1252.8		Other
2015.04	1247.05		Other
933.46	1243.15		Other
-351.812	1239.2		Other
1012.72	1238.63		Other
323.236	1235.95		Other
-815.617	1235.28		Other
1398.99	1226.74		Other
2166.36	1218.55		Other
1673.49	1216.19		Other
1485.99	1216.15		Other
-82.8378	1186.65		Other
778.59	1181.5		Other
1080.57	1178.77		Other
-476.86	1166.62		Other
1803.9	1159.2		Other
-571.864	1155.85		Other
1858.54	1154.05		Other
503.181	1153.5		Other
1113.31	1144.84		Other
820.543	1123.32		Other
1517.07	1112.3		Other
1919.51	1110.82		Other
182.047	1106.91		Other
509.675	1103.64		Other
579.599	1103.38		Other
2565.54	1098.29		Other
1436.26	1091.17		Other
-784.23	1090.69		Other
1390.61	1063.1		Other
-587.354	1051.6		Other
1312.14	1049.6		Other
2555.41	1027.91		Other
2045.75	1025.23		Other
-155.551	1012.8		Other
1436.54	1004.88		Other
-490.706	1004.08		Other
1164.08	993.734		Other
929.918	989.99		Other
1586.51	979.27		Other
1320.16	978.743		Other
1850.45	972.768		Other
1112.96	963.117		Other
2123.08	959.289		Other
972.256	953.753		Other
2247.19	953.103		Other
878.241	949.801		Other
588.498	949.671		Other
1760.43	949.356		Other
1524.98	943.993		Other
1361.6	936.091		Other
1072.97	915.001		Other
-107.229	912.549		Other
456.768	906.923		Other
769.028	901.921		Other
916.43	900.655		Other
1489.2	899.545		Other
1582.38	897.807		Other
-436.357	888.662		Other
697.796	868.037		Other
158.905	853.275		Other
1890.67	851.958		Other
1696.56	848.102		Other
1620.02	847.136		Other
-103.43	842.869		Other
-737.75	837.359		Other
1142.08	829.434		Other
-973.082	826.422		Other
2290.39	806.613		Other
551.236	804.419		Other
-764.13	804.263		Other
-900.185	799.378		Other
1199.87	793.048		Other
1378.82	781.432		Other
1312.84	778.535		Other
-1028.87	770.765		Other
571.359	756.89		Other
-1084.25	756.151		Other
207.832	751.999		Other
-737.288	747.668		Other
-510.627	746.086		Other
1342.91	736.658		Other
850.581	735.165		Other
1028.75	730.441		Other
1492.82	729.762		Other
1436.23	729.51		Other
1232.4	724.703		Other
-872	721.903		Other
1604.45	720.898		Other
729.132	714.53		Other
798.534	713.388		Other
1312.8	712.566		Other
-781.783	698.675		Other
-1036.5	694.267		Other
1379.62	693.835		Other
1960.75	691.441		Other
1674.85	690.793		Other
1184.53	680.291		Other
1628.01	666.431		Other
503.94	662.186		Other
1124.36	658.337		Other
-399.06	657.882		Other
1249.89	653.837		Other
1428.8	651.832		Other
1850.11	643.907		Other
-975.444	643.768		Other
164.852	633.675		Other
1539.59	629.557		Other
352.391	625.981		Other
1395.33	621.846		Other
1587.1	616.449		Other
1086.77	611.313		Other
1922.77	607.247		Other
878.3	602.441		Other
1132.23	599.724		Other
-336.83	590.377		Other
1417.66	584.806		Other
1170.77	582.258		Other
-790.284	577.946		Other
1369.85	571.309		Other
-838.961	569.145		Other
-667.626	568.054		Other
-576.625	567.715		Other
323.782	566.381		Other
2333.64	556.344		Other
-361.169	555.775		Other
1501	548.851		Other
868.627	539.959		Other
-86.303	539.429		Other
1549.05	538.583		Other
1148.66	536.881		Other
1341.32	522.584		Other
971.079	522.549		Other
1978.24	521.411		Other
1288.74	510.603		Other
-552.619	510.361		Other
1693.44	508.257		Other
441.766	508.089		Other
1229.9	507.909		Other
1175.76	498.572		Other
863.465	496.081		Other
1582.24	495.157		Other
-677.423	490.544		Other
-1053.17	489.383		Other
1802.54	481.877		Other
1919.8	480.909		Other
-223.092	480.155		Other
1459.42	478.48		Other
651.34	478.081		Other
1216.02	476.943		Other
2024.16	474.709		Other
568.742	466.028		Other
1536.71	465.665		Other
1084.23	456.731		Other
1345.51	453.687		Other
762.209	442.343		Other
1247.45	441.494		Other
1766.65	440.35		Other
1178.32	435.327		Other
-1360	432.075		Other
302.38	429.851		Other
1406.76	426.797		Other
1931.86	421.122		Other
1565	419.577		Other
702.252	415.816		Other
993.573	407.638		Other
882.63	403.931		Other
1674	403.509		Other
1602.43	396.533		Other
592.772	394.095		Other
649.891	392.69		Other
1436.45	391.273		Other
25.4217	375.437		Other
1056.88	373.613		Other
1917.33	370.765		Other
1874.96	363.696		Other
1593.13	359.635		Other
1102.29	356.291		Other
125.287	351.035		Other
366.096	347.089		Other
1645.65	345.82		Other
-382.637	343.092		Other
691.524	340.579		Other
812.846	333.733		Other
201.208	331.196		Other
1831.87	319.638		Other
-313.053	319.168		Other
1434.1	302.16		Other
-66.2882	301.446		Other
-187.509	300.31		Other
-566.154	292.948		Other
1779.29	292.312		Other
-237.378	289.167		Other
99.1993	279.544		Other
1066.23	279.361		Other
1378.71	278.641		Other
-1083.43	267.368		Other
1611.22	267.176		Other
1266.24	263.673		Other
987.001	259.469		Other
1895.39	251.543		Other
-310.682	237.166		Other
1871.83	233.829		Other
780.09	231.427		Other
1983.19	229.811		Other
1588.64	228.878		Other
39.8882	228.608		Other
1285.23	226.384		Other
134.4	220.596		Other
195.319	217.88		Other
1357.1	214.356		Other
1418.08	200.654		Other
1835.58	200.292		Other
414.968	199.035		Other
1911.73	194.526		Other
38.0562	189.699		Other
1033.15	189.61		Other
1601.2	183.584		Other
1686.89	171.8		Other
1490.39	171.634		Other
287.846	169.979		Other
983.953	169.597		Other
1255.88	161.778		Other
1334.94	155.637		Other
1098.09	148.05		Other
-210.421	147.678		Other
1411.19	143.228		Other
209.089	142.263		Other
-159.918	127.712		Other
835.014	123.822		Other
772.798	120.283		Other
1306.68	120.154		Other
1126.36	114.982		Other
2006.19	113.325		Other
-279.364	112.734		Other
2112.5	112.626		Other
1253.6	106.139		Other
971.665	97.5631		Other
-91.9916	95.8677		Other
1526.94	95.5286		Other
1961.75	90.054		Other
1078.61	89.9291		Other
1181.19	86.9775		Other
1777.95	84.7464		Other
-586.354	83.807		Other
1451.06	73.6001		Other
1930.45	71.2		Other
-255.733	55.434		Other
-139.279	49.3482		Other
1034.24	44.8611		Other
291.397	42.8709		Other
13.4529	34.8333		Other
912.438	32.7042		Other
-322.389	29.6947		Other
1846.25	28.7905		Other
-745.569	24.8281		Other
1448.77	23.7745		Other
1750.56	15.4125		Other
1256.73	13.7973		Other
1544.81	1.16454		Other
194.752	0.883037		Other
379.844	-5.8844		Other
1097.01	-6.92034		Other
27.1166	-28.2223		Other
1043.89	-30.755		Other
1270.14	-43.2392		Other
1674.51	-43.3476		Other
1514.19	-52.5476		Other
1840.53	-58.6606		Other
-156.24	-63.8851		Other
-597.876	-70.9959		Other
1565.77	-74.092		Other
-329.504	-76.4257		Other
1702.63	-79.1184		Other
433.229	-86.0422		Other
149.606	-86.5634		Other
-0.152144	-88.3155		Other
1114.14	-88.7108		Other
-404.475	-90.5248		Other
1053.74	-93.4431		Other
388.707	-94.3528		Other
200.662	-94.6014		Other
1415.48	-103.853		Other
305.844	-118.51		Other
560.731	-130.358		Other
1782.12	-139.869		Other
1051.41	-160.006		Other
1454.29	-173.682		Other
1253.36	-186.829		Other
2025.37	-191.654		Other
1354.53	-218.5		Other
2009.67	-234.089		Other
2187.59	-257.87		Other
1374.66	-276.142		Other
1709.07	-291.291		Other
1431.8	-297.515		Other
2192.91	-312.598		Other
2080.89	-317.506		Other
2243.07	-325.805		Other
2190.41	-356.653		Other
1637.07	-373.358		Other
2274.27	-380.516		Other
2153.32	-403.559		Other
483.282	-423.682		Other
753.65	-425.685		Other
251.787	-428.734		Other
1678.6	-436.983		Other
1168.45	-442.68		Other
891.822	-445.823		Other
2214.51	-455.056		Other
2284.61	-472.856		Other
2243.33	-487.457		Other
2077.45	-515.48		Other
-143.363	-560.961		Other
2192.62	-593.429		Other
844.201	-625.985		Other
1068.58	-682.84		Other
1176.27	-745.509		Other
467.032	-769.155		Other
1568.96	-773.007		Other
982.792	-962.427		Other
-416.611	-981.153		Other
1039.47	-1286.84		Other
917.32	-1529.14		Other
908.926	-1569.42		Other
1927.79	4574.78		(d20, M16-1, 10kPa)
4029.7	4573.82		(d20, M16-1, 10kPa)
1470.66	4528.53		(d20, M16-1, 10kPa)
4357	4314.78		(d20, M16-1, 10kPa)
4316.55	4239.51		(d20, M16-1, 10kPa)
3136.98	4209.44		(d20, M16-1, 10kPa)
4295.42	4174.96		(d20, M16-1, 10kPa)
3962.43	3943.99		(d20, M16-1, 10kPa)
4122.03	3851.72		(d20, M16-1, 10kPa)
3968.86	3652.78		(d20, M16-1, 10kPa)
2957.35	3648.27		(d20, M16-1, 10kPa)
4030.02	3634.97		(d20, M16-1, 10kPa)
3947.24	3571.91		(d20, M16-1, 10kPa)
4026.17	3484.97		(d20, M16-1, 10kPa)
3458.61	3392.8		(d20, M16-1, 10kPa)
3674.98	3276.85		(d20, M16-1, 10kPa)
3855.05	3190.07		(d20, M16-1, 10kPa)
3728.45	3175.39		(d20, M16-1, 10kPa)
3725.9	3048.86		(d20, M16-1, 10kPa)
979.364	2966.65		(d20, M16-1, 10kPa)
3318.16	2950.31		(d20, M16-1, 10kPa)
2963.34	2711.64		(d20, M16-1, 10kPa)
3154.91	2695.53		(d20, M16-1, 10kPa)
2759.21	2537.24		(d20, M16-1, 10kPa)
67.6442	2434.24		(d20, M16-1, 10kPa)
3046.54	2402.7		(d20, M16-1, 10kPa)
2897.03	2322.03		(d20, M16-1, 10kPa)
2749.05	2240.98		(d20, M16-1, 10kPa)
356.181	2097.68		(d20, M16-1, 10kPa)
2025.35	2051.53		(d20, M16-1, 10kPa)
1846.83	2010.25		(d20, M16-1, 10kPa)
1791.37	1917.39		(d20, M16-1, 10kPa)
1878.4	1905.35		(d20, M16-1, 10kPa)
1977.59	1846.68		(d20, M16-1, 10kPa)
2300.93	1830.71		(d20, M16-1, 10kPa)
-729.091	1778.2		(d20, M16-1, 10kPa)
2080.81	1769.29		(d20, M16-1, 10kPa)
-1043.88	1748.06		(d20, M16-1, 10kPa)
2592.92	1717.11		(d20, M16-1, 10kPa)
1665.95	1715.67		(d20, M16-1, 10kPa)
2094.75	1625.57		(d20, M16-1, 10kPa)
2295.03	1603.81		(d20, M16-1, 10kPa)
2314.87	1463.12		(d20, M16-1, 10kPa)
1826.74	1448.82		(d20, M16-1, 10kPa)
907.461	1409.21		(d20, M16-1, 10kPa)
1864.09	1405.15		(d20, M16-1, 10kPa)
-185.058	1398.48		(d20, M16-1, 10kPa)
1071.29	1396.62		(d20, M16-1, 10kPa)
1810.68	1379.48		(d20, M16-1, 10kPa)
63.8101	1326.78		(d20, M16-1, 10kPa)
1933.54	1322.47		(d20, M16-1, 10kPa)
1745	1293.4		(d20, M16-1, 10kPa)
1909.41	1231.83		(d20, M16-1, 10kPa)
1964.91	1222.81		(d20, M16-1, 10kPa)
-1671.81	1186.99		(d20, M16-1, 10kPa)
-18.5877	1164.23		(d20, M16-1, 10kPa)
2038.67	1146.7		(d20, M16-1, 10kPa)
1669.7	1106.22		(d20, M16-1, 10kPa)
707.75	1099.33		(d20, M16-1, 10kPa)
1963.53	1090.21		(d20, M16-1, 10kPa)
1568.28	1088.64		(d20, M16-1, 10kPa)
1064.11	1087.83		(d20, M16-1, 10kPa)
2051.07	1079.37		(d20, M16-1, 10kPa)
1116.83	1077.7		(d20, M16-1, 10kPa)
2604.33	1066.44		(d20, M16-1, 10kPa)
1771.55	1063.14		(d20, M16-1, 10kPa)
127.108	1050.53		(d20, M16-1, 10kPa)
1942.68	1031.93		(d20, M16-1, 10kPa)
2612.8	1016.25		(d20, M16-1, 10kPa)
-887.337	978.578		(d20, M16-1, 10kPa)
2588.79	959.335		(d20, M16-1, 10kPa)
-324.744	952.121		(d20, M16-1, 10kPa)
1700.6	934.646		(d20, M16-1, 10kPa)
2166.8	923.524		(d20, M16-1, 10kPa)
-1099.75	918.77		(d20, M16-1, 10kPa)
221.3	896.583		(d20, M16-1, 10kPa)
527.652	893.185		(d20, M16-1, 10kPa)
2521.23	882.386		(d20, M16-1, 10kPa)
-1077.55	880.508		(d20, M16-1, 10kPa)
1514.94	852.557		(d20, M16-1, 10kPa)
-656.347	821.168		(d20, M16-1, 10kPa)
-312.186	787.206		(d20, M16-1, 10kPa)
-623.549	764.006		(d20, M16-1, 10kPa)
1840.02	725.425		(d20, M16-1, 10kPa)
1271.82	722.108		(d20, M16-1, 10kPa)
-656.671	719.49		(d20, M16-1, 10kPa)
2091.83	695.943		(d20, M16-1, 10kPa)
2022	693.743		(d20, M16-1, 10kPa)
817.649	659.652		(d20, M16-1, 10kPa)
1981.64	626.857		(d20, M16-1, 10kPa)
628.924	619.849		(d20, M16-1, 10kPa)
1251.22	601.689		(d20, M16-1, 10kPa)
2391.11	589.356		(d20, M16-1, 10kPa)
216.948	586.316		(d20, M16-1, 10kPa)
938.618	583.356		(d20, M16-1, 10kPa)
-1065.37	581.005		(d20, M16-1, 10kPa)
1085.48	553.827		(d20, M16-1, 10kPa)
-938.528	541.938		(d20, M16-1, 10kPa)
1893.34	513.691		(d20, M16-1, 10kPa)
1411.18	496.917		(d20, M16-1, 10kPa)
-1299.94	480.813		(d20, M16-1, 10kPa)
1290.81	469.775		(d20, M16-1, 10kPa)
1621.16	465.527		(d20, M16-1, 10kPa)
803.206	449.681		(d20, M16-1, 10kPa)
-1061.32	403.305		(d20, M16-1, 10kPa)
530.269	402.671		(d20, M16-1, 10kPa)
89.3737	400.729		(d20, M16-1, 10kPa)
1212.3	397.524		(d20, M16-1, 10kPa)
753.133	389.151		(d20, M16-1, 10kPa)
1269.2	383.997		(d20, M16-1, 10kPa)
2067.47	363.028		(d20, M16-1, 10kPa)
312.914	358.737		(d20, M16-1, 10kPa)
1487.04	311.131		(d20, M16-1, 10kPa)
1660.7	304.301		(d20, M16-1, 10kPa)
193.248	295.106		(d20, M16-1, 10kPa)
1932.14	272.253		(d20, M16-1, 10kPa)
1197.74	270.317		(d20, M16-1, 10kPa)
463.221	267.98		(d20, M16-1, 10kPa)
1494.73	245.488		(d20, M16-1, 10kPa)
1443.26	239.994		(d20, M16-1, 10kPa)
930.111	217.337		(d20, M16-1, 10kPa)
1236.84	211.395		(d20, M16-1, 10kPa)
609.14	197.884		(d20, M16-1, 10kPa)
1539.92	190.597		(d20, M16-1, 10kPa)
1758.13	184.781		(d20, M16-1, 10kPa)
-177.7	168.533		(d20, M16-1, 10kPa)
812.216	161.829		(d20, M16-1, 10kPa)
1947.9	155.13		(d20, M16-1, 10kPa)
1047.39	139.218		(d20, M16-1, 10kPa)
51.3902	128.779		(d20, M16-1, 10kPa)
-384.561	115.16		(d20, M16-1, 10kPa)
419.949	110.4		(d20, M16-1, 10kPa)
482.681	107.777		(d20, M16-1, 10kPa)
1880.77	99.3851		(d20, M16-1, 10kPa)
-536.749	97.5759		(d20, M16-1, 10kPa)
-682.243	83.5561		(d20, M16-1, 10kPa)
-51.5596	76.6716		(d20, M16-1, 10kPa)
87.0962	56.4176		(d20, M16-1, 10kPa)
1987.65	53.0935		(d20, M16-1, 10kPa)
2170.58	42.3861		(d20, M16-1, 10kPa)
1783.97	38.3807		(d20, M16-1, 10kPa)
240.965	36.6948		(d20, M16-1, 10kPa)
1342.86	29.0958		(d20, M16-1, 10kPa)
78.4664	1.09567		(d20, M16-1, 10kPa)
288.195	-17.2211		(d20, M16-1, 10kPa)
-125.154	-21.1716		(d20, M16-1, 10kPa)
-343.647	-30.6697		(d20, M16-1, 10kPa)
1712.95	-35.5138		(d20, M16-1, 10kPa)
-479.342	-37.9598		(d20, M16-1, 10kPa)
1602.9	-41.9934		(d20, M16-1, 10kPa)
241.262	-73.5925		(d20, M16-1, 10kPa)
1240.35	-78.2702		(d20, M16-1, 10kPa)
557.218	-81.6076		(d20, M16-1, 10kPa)
-417.602	-146.468		(d20, M16-1, 10kPa)
-588.978	-147.331		(d20, M16-1, 10kPa)
-409.788	-203.52		(d20, M16-1, 10kPa)
-701.158	-220.464		(d20, M16-1, 10kPa)
2034.29	-271.673		(d20, M16-1, 10kPa)
1146.3	-385.281		(d20, M16-1, 10kPa)
702.733	-404.571		(d20, M16-1, 10kPa)
2263.64	-425.165		(d20, M16-1, 10kPa)
973.485	-426.566		(d20, M16-1, 10kPa)
1120.92	-433.577		(d20, M16-1, 10kPa)
929.249	-483.98		(d20, M16-1, 10kPa)
1828.72	-494.672		(d20, M16-1, 10kPa)
2193.25	-497.148		(d20, M16-1, 10kPa)
863.766	-501.557		(d20, M16-1, 10kPa)
1585.09	-531.853		(d20, M16-1, 10kPa)
955.112	-574.396		(d20, M16-1, 10kPa)
2032.29	-581.703		(d20, M16-1, 10kPa)
-295.556	-625.42		(d20, M16-1, 10kPa)
2135.79	-633.217		(d20, M16-1, 10kPa)
820.405	-664.687		(d20, M16-1, 10kPa)
634.576	-675.906		(d20, M16-1, 10kPa)
521.114	-778.794		(d20, M16-1, 10kPa)
1244.52	-1199.04		(d20, M16-1, 10kPa)
650.395	-1533.99		(d20, M16-1, 10kPa)
1515.95	4690.79	7
1557.13	4686.58	7
1479.19	4665.41	7
1529.08	4645.64	7
1483.69	4616.99	7
1927.79	4574.78	7
1354.06	4536.98	7
1470.66	4528.53	7
1612.92	4506.48	7
1352.12	4490.55	7
1735.96	4446.32	7
1230.2	4380.63	7
1280.46	4370.04	7
1327.24	4311.94	7
894.05	4284.3	7
1937.09	4203.95	7
1004.94	4188.99	7
1518.51	4170.67	7
1104.48	4140.31	7
857.043	4015.47	7
433.852	3704.11	7
177.767	3280.63	7
979.364	2966.65	7
-865.706	2942.39	7
-2113.41	2702.68	7
-955.106	2494.7	7
67.6442	2434.24	7
188.352	2203.79	7
298.58	2064.98	7
-582.562	1455.66	7
-1364.74	1400.79	7
-1028.87	770.765	7
-975.444	643.768	7
-838.961	569.145	7
-576.625	567.715	7
78.4664	1.09567	7
702.733	-404.571	7
753.65	-425.685	7
973.485	-426.566	7
891.822	-445.823	7
929.249	-483.98	7
863.766	-501.557	7
844.201	-625.985	7
820.405	-664.687	7
634.576	-675.906	7
467.032	-769.155	7
521.114	-778.794	7
-999.314	2030.47	6
-950.906	1951.38	6
-729.091	1778.2	6
-1043.88	1748.06	6
-1052.82	1676.43	6
-333.015	1660.22	6
-1166.18	1644.64	6
-770.888	1642.45	6
-664.047	1622.99	6
-885.467	1608.75	6
-1279	1464.45	6
-576.026	1403.71	6
-1241.78	1379.06	6
-999.615	1300.25	6
-782.166	1288.55	6
-1131.25	1278.53	6
-1671.81	1186.99	6
-476.86	1166.62	6
-784.23	1090.69	6
-587.354	1051.6	6
-490.706	1004.08	6
-887.337	978.578	6
-324.744	952.121	6
-1099.75	918.77	6
-1077.55	880.508	6
-737.75	837.359	6
-973.082	826.422	6
-656.347	821.168	6
-764.13	804.263	6
-900.185	799.378	6
-312.186	787.206	6
-1084.25	756.151	6
207.832	751.999	6
-510.627	746.086	6
-872	721.903	6
-781.783	698.675	6
-1036.5	694.267	6
-399.06	657.882	6
-1065.37	581.005	6
-790.284	577.946	6
-667.626	568.054	6
-938.528	541.938	6
-552.619	510.361	6
-1053.17	489.383	6
-1299.94	480.813	6
-1360	432.075	6
-1061.32	403.305	6
-682.243	83.5561	6
3290.86	2545.7	5
3152.69	1994.06	5
2300.93	1830.71	5
2308.24	1718.53	5
2552.68	1619.63	5
2293.6	1518.05	5
1586.13	1427.55	5
2715.55	1361.01	5
2076.03	1337.45	5
1728.11	1256.63	5
579.599	1103.38	5
2565.54	1098.29	5
2604.33	1066.44	5
2555.41	1027.91	5
2612.8	1016.25	5
2588.79	959.335	5
588.498	949.671	5
2521.23	882.386	5
1981.64	626.857	5
2391.11	589.356	5
-295.556	-625.42	5
-416.611	-981.153	5
3801.32	4889.46	4
3823.59	4855.66	4
3710.18	4818.65	4
3694.31	4673.24	4
3358.92	4340.67	4
1749.89	4261.54	4
1360.74	4228.38	4
3136.98	4209.44	4
3006.44	4123.89	4
3452.27	4121.22	4
2390.21	4095.19	4
2825.77	4092.93	4
2557.84	4085.07	4
1099.41	4023.32	4
2334.78	4005.04	4
2221.96	3989.87	4
3220.28	3977.25	4
2330.88	3940.15	4
2093.21	3905	4
2085.57	3828.75	4
1052.66	3808.36	4
2175.41	3757.89	4
2157.35	3715.2	4
994.05	3696.14	4
2077.93	3691.57	4
2331.13	3679.84	4
2183.36	3669.34	4
1841.97	3645.7	4
2025.34	3637.97	4
2225.33	3619.94	4
2289.11	3612.1	4
1963.24	3594.4	4
2130.48	3593.57	4
1827.49	3578.5	4
1700.94	3565.77	4
2325.33	3543.3	4
942.155	3519.35	4
1594.88	3456.35	4
2453.59	3454.18	4
1511.05	3438.92	4
1564.74	3434.04	4
1905.43	3426.88	4
1701.88	3418.62	4
1614.83	3410.66	4
1880.82	3389.05	4
2120.24	3380.44	4
1589.64	3372.71	4
1755.34	3355.05	4
2051.3	3328.1	4
2455.29	3302.54	4
1664.96	3277.26	4
1721.97	3207.42	4
1539.05	3206.18	4
1485.81	3186.59	4
1920.89	3168.69	4
823.578	3168.19	4
1576.47	3149.82	4
1132.01	3144.19	4
-210.266	3124.07	4
1196.49	3109.85	4
1489.59	3108.45	4
1436.73	3108.2	4
1643.75	3104.09	4
1601.03	3093.17	4
478.366	3084.45	4
1891.58	3078.28	4
788.452	3033.04	4
1083.51	3010.59	4
1570.1	3003.25	4
1634	2986.67	4
1954.75	2963.85	4
927.702	2941.39	4
1095.55	2934.61	4
1362.59	2919.38	4
-745.939	2896.46	4
1326.3	2896.21	4
1494.7	2873.01	4
1629.58	2842.08	4
411.027	2821.71	4
2107.26	2819.34	4
2201.51	2812.9	4
1241.93	2757.46	4
1397.56	2716.76	4
1225.16	2698.91	4
3154.91	2695.53	4
1707.4	2667.65	4
-795.703	2660.81	4
1290.11	2657.09	4
1423.35	2635.1	4
717.116	2626.39	4
133.566	2590.61	4
1349.81	2538.72	4
321.993	2523.55	4
2471.31	2481.7	4
1541.48	2475.9	4
1650.97	2468.8	4
1409.73	2463.32	4
147.786	2462.33	4
967.128	2451.11	4
1463.82	2448.22	4
-262.755	2447.53	4
2320.29	2369.41	4
717.384	2364.06	4
1190.29	2363.41	4
1025.42	2363.35	4
1449.49	2326.89	4
-38.4669	2318.72	4
2604.97	2285.07	4
1501.42	2284.14	4
308.278	2272.57	4
2152.82	2257.69	4
1196.72	2247.84	4
472.035	2203.19	4
2326.64	2195.33	4
1071.84	2190.72	4
1472.12	2178.53	4
-644.956	2172.1	4
-34.6785	2164.61	4
812.016	2151.45	4
666.277	2129.25	4
1628.52	2119.91	4
356.181	2097.68	4
2025.35	2051.53	4
654.555	2036.47	4
1189.42	2025.86	4
423.738	2023.46	4
2721.08	2020.98	4
-48.0659	2016	4
11.1152	2015.74	4
1254.46	2015.72	4
1846.83	2010.25	4
2120.24	1985.36	4
2486.83	1972.25	4
1037.59	1950.72	4
-61.9208	1949.19	4
1381.23	1947.62	4
502.614	1946.1	4
2295.28	1938.48	4
-377.936	1929.31	4
623.6	1924.63	4
407.531	1922.83	4
1791.37	1917.39	4
-171.103	1916.8	4
1878.4	1905.35	4
1706.81	1895.86	4
2566.94	1881.03	4
1381.22	1875.79	4
1677.37	1868.61	4
1478	1860.97	4
219.224	1855.99	4
1626.87	1849.89	4
1977.59	1846.68	4
-586.953	1840.52	4
2668.9	1815.71	4
2545.99	1812.19	4
2098.95	1810.7	4
1152.94	1808.44	4
-0.20423	1783.31	4
1433.77	1782.37	4
1662.84	1775.6	4
2176.79	1772.67	4
2080.81	1769.29	4
833.586	1766.71	4
1105.48	1748	4
2470.92	1743.69	4
2058.33	1724.71	4
768.617	1721.63	4
1297.9	1718.16	4
1665.95	1715.67	4
1819.78	1694.83	4
-573.424	1679.11	4
2015.9	1651.51	4
467.621	1643.06	4
-144.271	1633.18	4
2259.12	1631.46	4
2094.75	1625.57	4
1610.32	1612.71	4
2295.03	1603.81	4
709.621	1593.68	4
-418.726	1583.65	4
1843.18	1582.52	4
2503.41	1566.23	4
250.138	1561.14	4
426.429	1557.26	4
2322.15	1555.4	4
2146.29	1545.61	4
1451.15	1517.05	4
1618.78	1495.83	4
978.448	1490.83	4
-163.924	1483.13	4
2077.89	1480.68	4
1858.53	1473.42	4
2314.87	1463.12	4
2147.64	1454.7	4
1826.74	1448.82	4
1746.62	1409.41	4
907.461	1409.21	4
1864.09	1405.15	4
-298.466	1403.56	4
-185.058	1398.48	4
1071.29	1396.62	4
2278.96	1389.82	4
1810.68	1379.48	4
2329.79	1347.95	4
-74.5941	1343.74	4
482.479	1338.98	4
63.8101	1326.78	4
1933.54	1322.47	4
1838.65	1318.74	4
1590.86	1310.1	4
2145.27	1308.5	4
2219.97	1303.25	4
1745	1293.4	4
2054.56	1290.42	4
2283.25	1287.04	4
2392.4	1285.66	4
-371.173	1285.45	4
73.783	1276.39	4
1849.14	1274.37	4
1147.36	1258.16	4
194.148	1252.8	4
2015.04	1247.05	4
933.46	1243.15	4
-351.812	1239.2	4
1012.72	1238.63	4
323.236	1235.95	4
-815.617	1235.28	4
1909.41	1231.83	4
1964.91	1222.81	4
2166.36	1218.55	4
1673.49	1216.19	4
-82.8378	1186.65	4
778.59	1181.5	4
1080.57	1178.77	4
-18.5877	1164.23	4
1803.9	1159.2	4
-571.864	1155.85	4
1858.54	1154.05	4
503.181	1153.5	4
2038.67	1146.7	4
1113.31	1144.84	4
820.543	1123.32	4
1517.07	1112.3	4
1919.51	1110.82	4
182.047	1106.91	4
1669.7	1106.22	4
509.675	1103.64	4
707.75	1099.33	4
1963.53	1090.21	4
1568.28	1088.64	4
1064.11	1087.83	4
2051.07	1079.37	4
1116.83	1077.7	4
1771.55	1063.14	4
1390.61	1063.1	4
127.108	1050.53	4
1312.14	1049.6	4
1942.68	1031.93	4
2045.75	1025.23	4
-155.551	1012.8	4
1436.54	1004.88	4
1164.08	993.734	4
929.918	989.99	4
1586.51	979.27	4
1320.16	978.743	4
1850.45	972.768	4
1112.96	963.117	4
2123.08	959.289	4
972.256	953.753	4
2247.19	953.103	4
878.241	949.801	4
1760.43	949.356	4
1524.98	943.993	4
1361.6	936.091	4
1700.6	934.646	4
2166.8	923.524	4
1072.97	915.001	4
-107.229	912.549	4
456.768	906.923	4
769.028	901.921	4
916.43	900.655	4
1582.38	897.807	4
221.3	896.583	4
527.652	893.185	4
-436.357	888.662	4
697.796	868.037	4
158.905	853.275	4
1514.94	852.557	4
1890.67	851.958	4
1696.56	848.102	4
1620.02	847.136	4
-103.43	842.869	4
1142.08	829.434	4
2290.39	806.613	4
551.236	804.419	4
1199.87	793.048	4
1378.82	781.432	4
-623.549	764.006	4
571.359	756.89	4
-737.288	747.668	4
1342.91	736.658	4
850.581	735.165	4
1028.75	730.441	4
1492.82	729.762	4
1436.23	729.51	4
1840.02	725.425	4
1232.4	724.703	4
1271.82	722.108	4
1604.45	720.898	4
-656.671	719.49	4
729.132	714.53	4
798.534	713.388	4
1312.8	712.566	4
2091.83	695.943	4
1379.62	693.835	4
2022	693.743	4
1960.75	691.441	4
1674.85	690.793	4
1184.53	680.291	4
1628.01	666.431	4
503.94	662.186	4
817.649	659.652	4
1124.36	658.337	4
1249.89	653.837	4
1428.8	651.832	4
1850.11	643.907	4
164.852	633.675	4
1539.59	629.557	4
352.391	625.981	4
628.924	619.849	4
1086.77	611.313	4
1922.77	607.247	4
878.3	602.441	4
1251.22	601.689	4
1132.23	599.724	4
-336.83	590.377	4
216.948	586.316	4
1417.66	584.806	4
938.618	583.356	4
1170.77	582.258	4
1369.85	571.309	4
323.782	566.381	4
-361.169	555.775	4
1085.48	553.827	4
868.627	539.959	4
-86.303	539.429	4
1148.66	536.881	4
1341.32	522.584	4
971.079	522.549	4
1978.24	521.411	4
1893.34	513.691	4
1288.74	510.603	4
1693.44	508.257	4
441.766	508.089	4
1229.9	507.909	4
1175.76	498.572	4
1411.18	496.917	4
863.465	496.081	4
1582.24	495.157	4
-677.423	490.544	4
1802.54	481.877	4
1919.8	480.909	4
-223.092	480.155	4
1459.42	478.48	4
651.34	478.081	4
2024.16	474.709	4
1290.81	469.775	4
568.742	466.028	4
1536.71	465.665	4
1621.16	465.527	4
1084.23	456.731	4
1345.51	453.687	4
803.206	449.681	4
762.209	442.343	4
1247.45	441.494	4
1766.65	440.35	4
1178.32	435.327	4
302.38	429.851	4
1931.86	421.122	4
1565	419.577	4
702.252	415.816	4
993.573	407.638	4
882.63	403.931	4
1674	403.509	4
530.269	402.671	4
89.3737	400.729	4
1212.3	397.524	4
1602.43	396.533	4
592.772	394.095	4
1436.45	391.273	4
753.133	389.151	4
1269.2	383.997	4
25.4217	375.437	4
1056.88	373.613	4
1917.33	370.765	4
1874.96	363.696	4
2067.47	363.028	4
312.914	358.737	4
1102.29	356.291	4
125.287	351.035	4
366.096	347.089	4
1645.65	345.82	4
-382.637	343.092	4
691.524	340.579	4
812.846	333.733	4
201.208	331.196	4
1831.87	319.638	4
-313.053	319.168	4
1487.04	311.131	4
1660.7	304.301	4
1434.1	302.16	4
-66.2882	301.446	4
-187.509	300.31	4
193.248	295.106	4
-566.154	292.948	4
1779.29	292.312	4
-237.378	289.167	4
99.1993	279.544	4
1066.23	279.361	4
1932.14	272.253	4
1197.74	270.317	4
463.221	267.98	4
-1083.43	267.368	4
1611.22	267.176	4
1266.24	263.673	4
987.001	259.469	4
1895.39	251.543	4
1494.73	245.488	4
1443.26	239.994	4
780.09	231.427	4
1983.19	229.811	4
1588.64	228.878	4
39.8882	228.608	4
1285.23	226.384	4
134.4	220.596	4
195.319	217.88	4
930.111	217.337	4
1357.1	214.356	4
1236.84	211.395	4
1418.08	200.654	4
414.968	199.035	4
609.14	197.884	4
1911.73	194.526	4
1539.92	190.597	4
38.0562	189.699	4
1033.15	189.61	4
1758.13	184.781	4
1601.2	183.584	4
1686.89	171.8	4
1490.39	171.634	4
287.846	169.979	4
983.953	169.597	4
-177.7	168.533	4
812.216	161.829	4
1334.94	155.637	4
1947.9	155.13	4
1098.09	148.05	4
-210.421	147.678	4
1411.19	143.228	4
209.089	142.263	4
1047.39	139.218	4
51.3902	128.779	4
-159.918	127.712	4
835.014	123.822	4
772.798	120.283	4
1306.68	120.154	4
-384.561	115.16	4
1126.36	114.982	4
2006.19	113.325	4
-279.364	112.734	4
419.949	110.4	4
482.681	107.777	4
1253.6	106.139	4
1880.77	99.3851	4
-536.749	97.5759	4
971.665	97.5631	4
-91.9916	95.8677	4
1526.94	95.5286	4
1078.61	89.9291	4
1181.19	86.9775	4
-586.354	83.807	4
-51.5596	76.6716	4
1451.06	73.6001	4
1930.45	71.2	4
87.0962	56.4176	4
-255.733	55.434	4
-139.279	49.3482	4
1034.24	44.8611	4
291.397	42.8709	4
1783.97	38.3807	4
240.965	36.6948	4
13.4529	34.8333	4
912.438	32.7042	4
-322.389	29.6947	4
1342.86	29.0958	4
1846.25	28.7905	4
-745.569	24.8281	4
1448.77	23.7745	4
1750.56	15.4125	4
1256.73	13.7973	4
1544.81	1.16454	4
194.752	0.883037	4
379.844	-5.8844	4
1097.01	-6.92034	4
288.195	-17.2211	4
-125.154	-21.1716	4
27.1166	-28.2223	4
-343.647	-30.6697	4
1043.89	-30.755	4
1712.95	-35.5138	4
-479.342	-37.9598	4
1602.9	-41.9934	4
1270.14	-43.2392	4
1674.51	-43.3476	4
1514.19	-52.5476	4
1840.53	-58.6606	4
-156.24	-63.8851	4
-597.876	-70.9959	4
241.262	-73.5925	4
1565.77	-74.092	4
-329.504	-76.4257	4
1240.35	-78.2702	4
1702.63	-79.1184	4
557.218	-81.6076	4
433.229	-86.0422	4
149.606	-86.5634	4
-0.152144	-88.3155	4
1114.14	-88.7108	4
-404.475	-90.5248	4
1053.74	-93.4431	4
388.707	-94.3528	4
200.662	-94.6014	4
1415.48	-103.853	4
305.844	-118.51	4
560.731	-130.358	4
1782.12	-139.869	4
-417.602	-146.468	4
-588.978	-147.331	4
1051.41	-160.006	4
1454.29	-173.682	4
1253.36	-186.829	4
-409.788	-203.52	4
1354.53	-218.5	4
-701.158	-220.464	4
1374.66	-276.142	4
1431.8	-297.515	4
2274.27	-380.516	4
1146.3	-385.281	4
2153.32	-403.559	4
251.787	-428.734	4
1120.92	-433.577	4
1168.45	-442.68	4
2192.62	-593.429	4
2135.79	-633.217	4
1176.27	-745.509	4
982.792	-962.427	4
1578.58	2604.59	3
2164.41	2516.84	3
1368.77	2401.45	3
777.558	1795.55	3
1862.16	1729.87	3
1738.11	1561.44	3
1496.12	1301.7	3
1398.99	1226.74	3
1485.99	1216.15	3
1436.26	1091.17	3
1489.2	899.545	3
1312.84	778.535	3
1395.33	621.846	3
1587.1	616.449	3
2333.64	556.344	3
1501	548.851	3
1549.05	538.583	3
1216.02	476.943	3
1406.76	426.797	3
649.891	392.69	3
1593.13	359.635	3
1378.71	278.641	3
-310.682	237.166	3
1871.83	233.829	3
1835.58	200.292	3
1255.88	161.778	3
2112.5	112.626	3
1961.75	90.054	3
1777.95	84.7464	3
1987.65	53.0935	3
2170.58	42.3861	3
2025.37	-191.654	3
2009.67	-234.089	3
2187.59	-257.87	3
2034.29	-271.673	3
1709.07	-291.291	3
2192.91	-312.598	3
2080.89	-317.506	3
2243.07	-325.805	3
2190.41	-356.653	3
1637.07	-373.358	3
483.282	-423.682	3
2263.64	-425.165	3
1678.6	-436.983	3
2214.51	-455.056	3
2284.61	-472.856	3
2243.33	-487.457	3
1828.72	-494.672	3
2193.25	-497.148	3
2077.45	-515.48	3
1585.09	-531.853	3
-143.363	-560.961	3
955.112	-574.396	3
2032.29	-581.703	3
1068.58	-682.84	3
1568.96	-773.007	3
1244.52	-1199.04	3
1039.47	-1286.84	3
917.32	-1529.14	3
650.395	-1533.99	3
908.926	-1569.42	3
4029.7	4573.82	2
4182.77	4439.8	2
4226.38	4426.7	2
4319.61	4393.05	2
4250.46	4379.4	2
4291.07	4363.52	2
4219.65	4325.81	2
4357	4314.78	2
4317.69	4301.63	2
4271.91	4260.51	2
4316.55	4239.51	2
4249.89	4224.05	2
4195.95	4211.49	2
4295.42	4174.96	2
4256.3	4160.1	2
4141.1	4071.91	2
4048.3	4013.81	2
3962.43	3943.99	2
4228.54	3912.64	2
4141.08	3907	2
4122.03	3851.72	2
2924.77	3822.78	2
3978.81	3811.02	2
4048.05	3789.79	2
3712.96	3757.89	2
3966	3756.87	2
4015.71	3737.17	2
3933.41	3718.59	2
3968.86	3652.78	2
2957.35	3648.27	2
4030.02	3634.97	2
3451.14	3620.47	2
3938.11	3619.17	2
3879.25	3592.76	2
3947.24	3571.91	2
3866.92	3543.02	2
4026.17	3484.97	2
3713.48	3478.94	2
3680.1	3455.01	2
3802.51	3449.08	2
3458.61	3392.8	2
2779.56	3383.19	2
3222.34	3326.97	2
3461.3	3288.16	2
3674.98	3276.85	2
3243.88	3238.83	2
3162.33	3226.14	2
3855.05	3190.07	2
3728.45	3175.39	2
3234.24	3144.73	2
3158.23	3139.54	2
3310.24	3116.05	2
3271.6	3094.39	2
3201.47	3081.69	2
3015.13	3076.98	2
3725.9	3048.86	2
3139.21	3045.73	2
3218.56	3006.76	2
3111.24	2998.68	2
3209.44	2953.84	2
3318.16	2950.31	2
3153.38	2837.13	2
3541.34	2805.08	2
2783.28	2802.53	2
2195.69	2761.95	2
2963.34	2711.64	2
3041.5	2709.08	2
2691.87	2705.31	2
3134.34	2652.89	2
2829.81	2613.23	2
2759.21	2537.24	2
2835.34	2497.03	2
2954.73	2494.01	2
3490.12	2490.21	2
3129.04	2476.98	2
2994.64	2433.21	2
3046.54	2402.7	2
2897.03	2322.03	2
3259.72	2269.75	2
2749.05	2240.98	2
3104.38	2185.26	2
2835.94	2080.87	2
3085.21	2002.69	2
2592.92	1717.11	2

## Sheet: Figure 7c
-[Y1]	X1	Cell #	Exp. day	Plate #	Well #	Avg. Contraction Force (nN)
3271.6	3094.39	33	d30	P3	w4	122.123
1835.58	200.292	33	d40	P3	w4	22.441
2779.56	3383.19	28	d40	P3	w4	121.738
		24	d20	P3	w4	24.3103
1320.16	978.743	21	d40	P3	w4	36.8674
3458.61	3392.8	20	d20	P3	w4	150.18
2120.24	1985.36	20	d30	P3	w4	79.6101
2034.29	-271.673	19	d20	P3	w4	1.05517
		19	d30	P3	w4	31.9283
1236.84	211.395	18	d20	P3	w4	0.322188
1184.53	680.291	18	d40	P3	w4	20.9122
		17	d20	P3	w4	25.4926
1526.94	95.5286	17	d30	P3	w4	12.0643
		14	d30	P3	w4	31.871
1669.7	1106.22	13	d20	P3	w4	44.9897
1674.51	-43.3476	13	d40	P3	w4	7.5641
		5	d20	P3	w4	26.0288
503.94	662.186	5	d30	P3	w4	10.7307
1702.63	-79.1184	5	d40	P3	w4	7.60085
1053.74	-93.4431	4	d30	P3	w4	5.33817
938.618	583.356	49	d20	P3	w1	23.2441
707.75	1099.33	48	d20	P3	w1	24.8402
2009.67	-234.089	48	d30	P3	w1	10.587
3111.24	2998.68	48	d40	P3	w1	111.297
1810.68	1379.48	15	d20	P3	w1	10.5458
929.249	-483.98	11	d20	P3	w1	17.3927
4249.89	4224.05	11	d30	P3	w1	200.185
-333.015	1660.22	9	d30	P3	w1	37.5148
		9	d40	P3	w1	12.2885
933.46	1243.15	4	d30	P3	w1	17.5245
441.766	508.089	4	d40	P3	w1	35.6505
1271.82	722.108	167	d20	P1	w2	20.0617
3234.24	3144.73	167	d30	P1	w2	122.904
2783.28	2802.53	167	d40	P1	w2	109.006
702.252	415.816	159	d30	P1	w2	27.6054
2247.19	953.103	148	d30	P1	w2	38.9406
		148	d40	P1	w2
		141	d40	P1	w2
1590.86	1310.1	134	d30	P1	w2	48.1972
1147.36	1258.16	133	d30	P1	w2	35.8912
2067.47	363.028	130	d20	P1	w2	9.54046
4256.3	4160.1	130	d40	P1	w2	182.6
709.621	1593.68	129	d30	P1	w2	37.4094
1085.48	553.827	128	d20	P1	w2	16.7728
250.138	1561.14	128	d30	P1	w2	45.0567
2503.41	1566.23	123	d30	P1	w2	43.151
3015.13	3076.98	123	d40	P1	w2	123.156
240.965	36.6948	122	d20	P1	w2	14.1838
2691.87	2705.31	122	d30	P1	w2	89.5056
3220.28	3977.25	122	d40	P1	w2	224.481
2283.25	1287.04	120	d30	P1	w2	56.7392
		120	d40	P1	w2
1116.83	1077.7	112	d20	P1	w2	37.2254
3222.34	3326.97	112	d40	P1	w2	159.252
1251.22	601.689	108	d20	P1	w2	17.8377
588.498	949.671	103	d30	P1	w2	36.306
530.269	402.671	95	d20	P1	w2	23.8579
1585.09	-531.853	92	d20	P1	w2	29.567
863.465	496.081	87	d30	P1	w2	16.5323
557.218	-81.6076	78	d20	P1	w2	8.12266
509.675	1103.64	78	d30	P1	w2	22.0854
2077.89	1480.68	73	d30	P1	w2	49.7853
201.208	331.196	73	d40	P1	w2	14.1869
1626.87	1849.89	59	d30	P1	w2	66.1888
2024.16	474.709	59	d40	P1	w2	32.1428
2749.05	2240.98	57	d20	P1	w2	69.6054
-187.509	300.31	57	d30	P1	w2	18.8578
1893.34	513.691	56	d20	P1	w2	17.3595
1693.44	508.257	56	d30	P1	w2	7.22506
		56	d40	P1	w2
-1077.55	880.508	53	d20	P1	w2	10.4413
200.662	-94.6014	50	d30	P1	w2	8.31197
2051.07	1079.37	49	d20	P1	w2	49.3125
1760.43	949.356	49	d30	P1	w2	45.3229
		38	d40	P1	w2	5.32722
2170.58	42.3861	35	d20	P1	w2	24.5959
2058.33	1724.71	35	d30	P1	w2	69.9906
3162.33	3226.14	35	d40	P1	w2	134.69
2263.64	-425.165	32	d20	P1	w2	16.9017
2176.79	1772.67	32	d30	P1	w2	69.1543
3139.21	3045.73	32	d40	P1	w2	112.76
1514.94	852.557	30	d20	P1	w2	23.8968
1436.45	391.273	30	d30	P1	w2	18.8367
3134.34	2652.89	30	d40	P1	w2	98.6486
4026.17	3484.97	27	d20	P1	w2	102.626
3209.44	2953.84	27	d30	P1	w2	98.8151
3041.5	2709.08	27	d40	P1	w2	86.8366
1840.02	725.425	24	d20	P1	w2	35.1639
1411.19	143.228	24	d30	P1	w2	8.0309
4048.05	3789.79	24	d40	P1	w2	157.399
1890.67	851.958	21	d30	P1	w2	21.949
2329.79	1347.95	18	d30	P1	w2	56.7512
1539.92	190.597	14	d20	P1	w2	33.0755
1490.39	171.634	14	d30	P1	w2	10.923
3933.41	3718.59	14	d40	P1	w2	149.143
2588.79	959.335	58	d20	P1	w1	30.9096
1933.54	1322.47	58	d20	P1	w1	39.9907
1487.04	311.131	55	d20	P1	w1	16.101
482.681	107.777	54	d20	P1	w1	1.68337
527.652	893.185	54	d20	P1	w1	30.2037
		51	d20	P1	w1
2295.03	1603.81	40	d20	P1	w1	34.7308
1880.77	99.3851	32	d20	P1	w1	0.643675
1783.97	38.3807	32	d20	P1	w1	24.2711
221.3	896.583	25	d20	P1	w1	32.1337
1494.73	245.488	23	d20	P1	w1	16.4155
-682.243	83.5561	10	d20	P1	w1	3.27932
312.914	358.737	5	d20	P1	w1	27.8509

## Sheet: Figure 7bc_background
-[Y1]	X1
3801.32	4889.46
3866.31	4870.89
3754.33	4870.19
3823.59	4855.66
3778.76	4840.23
3871.87	4832.46
3606.58	4818.75
3710.18	4818.65
3806.65	4818.36
3754.8	4810.44
3782.38	4776
3988.76	4744.56
1515.95	4690.79
1557.13	4686.58
3694.31	4673.24
1422.7	4668.06
1479.19	4665.41
3595.76	4661.59
1529.08	4645.64
1483.69	4616.99
1927.79	4574.78
4029.7	4573.82
1354.06	4536.98
1470.66	4528.53
1426.55	4521.84
3460.35	4517.25
1612.92	4506.48
1352.12	4490.55
1234.67	4489.57
4195.21	4476.34
1735.96	4446.32
4182.77	4439.8
1447.61	4439.69
1245.55	4433.88
4226.38	4426.7
1489.86	4414.49
1932.49	4398.11
4319.61	4393.05
1230.2	4380.63
4250.46	4379.4
3211.06	4378.46
1280.46	4370.04
4291.07	4363.52
1027.7	4353.79
3358.92	4340.67
1163.7	4340.3
4219.65	4325.81
4357	4314.78
1327.24	4311.94
1050.79	4303.07
4317.69	4301.63
1539.89	4298.95
894.05	4284.3
751.587	4267.82
1749.89	4261.54
4271.91	4260.51
712.196	4254.08
1156.03	4251.19
4316.55	4239.51
1360.74	4228.38
4249.89	4224.05
1028.45	4223.15
4195.95	4211.49
3136.98	4209.44
1937.09	4203.95
1004.94	4188.99
4295.42	4174.96
1518.51	4170.67
1919.81	4169.77
4256.3	4160.1
1104.48	4140.31
4309.1	4137.35
4178.26	4132.18
3006.44	4123.89
3452.27	4121.22
789.616	4095.81
2390.21	4095.19
2825.77	4092.93
2557.84	4085.07
4141.1	4071.91
2402.37	4025.06
1099.41	4023.32
857.043	4015.47
4048.3	4013.81
4277.44	4009.33
2334.78	4005.04
2039.12	4002.66
890.8	3992.16
2221.96	3989.87
939.331	3987.38
3220.28	3977.25
790.105	3970.93
1207.01	3947.62
3962.43	3943.99
2330.88	3940.15
4228.54	3912.64
4141.08	3907
2093.21	3905
2171.49	3901.24
930.146	3896.55
1124.63	3894.42
683.068	3882.18
2207.64	3864.75
2148.55	3860.86
1941.24	3860.21
729.033	3858.47
4122.03	3851.72
1119.49	3831.25
2085.57	3828.75
2.84213	3826.79
2924.77	3822.78
2181.81	3813.26
3978.81	3811.02
1052.66	3808.36
4123.18	3792.5
4048.05	3789.79
1984.54	3788.75
2122.04	3780.71
-456.975	3775.69
806.709	3761.69
2175.41	3757.89
3712.96	3757.89
3966	3756.87
2080.29	3745.16
2130.5	3740.37
4015.71	3737.17
4085.17	3726.03
3933.41	3718.59
1387.28	3718.45
2157.35	3715.2
433.852	3704.11
1907.94	3702.97
994.05	3696.14
3994.73	3695.57
4172.52	3692.01
2077.93	3691.57
2022.51	3681.5
2127.79	3680.82
2331.13	3679.84
822.61	3672.37
2183.36	3669.34
3968.86	3652.78
2957.35	3648.27
1841.97	3645.7
2025.34	3637.97
191.249	3636.65
4030.02	3634.97
3451.14	3620.47
2225.33	3619.94
3938.11	3619.17
2289.11	3612.1
139.371	3608.99
861.742	3606.73
4129.46	3605.06
66.3312	3598.85
1963.24	3594.4
2130.48	3593.57
3879.25	3592.76
581.143	3585.38
1909.58	3583.1
1827.49	3578.5
1753.88	3576.32
3994.34	3575.3
2202.21	3574.37
-882.338	3572.52
3947.24	3571.91
1700.94	3565.77
-827.542	3554.82
2325.33	3543.3
3866.92	3543.02
1562.62	3532.62
-775.141	3524.57
-554.423	3523.17
942.155	3519.35
1995.81	3512.21
4104.83	3493.56
1935.32	3490.65
4026.17	3484.97
3713.48	3478.94
964.53	3478.48
735.078	3476.88
-571.866	3468.94
494.945	3460.1
1295.15	3458.59
-1415.06	3456.91
1594.88	3456.35
3680.1	3455.01
2453.59	3454.18
3802.51	3449.08
1511.05	3438.92
1564.74	3434.04
-1314.27	3427.71
1905.43	3426.88
1701.88	3418.62
1614.83	3410.66
3458.61	3392.8
1376.88	3391.28
1880.82	3389.05
127.379	3384.07
2779.56	3383.19
2120.24	3380.44
1589.64	3372.71
337.7	3356.9
1755.34	3355.05
3974.54	3344.4
1602.41	3328.8
2051.3	3328.1
3222.34	3326.97
4008.72	3312.15
-1731.9	3302.89
2455.29	3302.54
3461.3	3288.16
177.767	3280.63
3948.35	3277.93
1664.96	3277.26
3674.98	3276.85
1106.04	3267.15
3882.79	3264.44
1754.58	3262.52
-133.018	3243.8
1479.28	3240.02
3243.88	3238.83
-2003.03	3226.75
3162.33	3226.14
-2105.91	3225.72
-25.3063	3217.84
-178.693	3208.81
3651.25	3207.58
1721.97	3207.42
1539.05	3206.18
3931.97	3202.45
3855.05	3190.07
1485.81	3186.59
3728.45	3175.39
1920.89	3168.69
823.578	3168.19
-1606.19	3153.83
1576.47	3149.82
3234.24	3144.73
1132.01	3144.19
1813.6	3141.38
3158.23	3139.54
32.0701	3131.33
1720.02	3127.85
1359.6	3125.93
-210.266	3124.07
-2025.65	3121.78
3310.24	3116.05
1196.49	3109.85
1489.59	3108.45
1436.73	3108.2
1643.75	3104.09
-491.015	3103.11
-1048.25	3099.07
-1236.51	3098.69
-2448.77	3094.52
3271.6	3094.39
1601.03	3093.17
478.366	3084.45
102.691	3081.74
3201.47	3081.69
-858.486	3081.03
-2281.07	3080.61
1891.58	3078.28
3015.13	3076.98
1579	3063.53
-2500.8	3055.59
-2154.72	3054.73
-2356.44	3053.61
3725.9	3048.86
3139.21	3045.73
-183.519	3044.95
64.1394	3044.54
3669.08	3037.85
1377.12	3033.09
788.452	3033.04
-1361.67	3020.32
-2583.86	3015.28
-17.7213	3011.15
1083.51	3010.59
3218.56	3006.76
1570.1	3003.25
3111.24	2998.68
1634	2986.67
3812.13	2982.89
1435.92	2982.66
3376.04	2982.46
3692.77	2982.14
2665.26	2979.67
979.364	2966.65
1954.75	2963.85
3209.44	2953.84
3318.16	2950.31
-36.1042	2948.13
-865.706	2942.39
927.702	2941.39
1454.86	2934.62
1095.55	2934.61
3722.6	2928.99
-2557.16	2919.58
1362.59	2919.38
-489.516	2919.04
-745.939	2896.46
1326.3	2896.21
-315.686	2895.54
2999.05	2888.2
-2264.31	2886.69
-2402.71	2885.61
1055.34	2880.83
699.389	2873.88
1494.7	2873.01
-2608.1	2863.05
-1180.34	2853.37
-2773.32	2850.62
-1441.51	2848.32
-2449.41	2845.32
1629.58	2842.08
1315.16	2839.54
3153.38	2837.13
114.128	2834.97
336.62	2832.72
2839.73	2832.37
-554.829	2822.92
411.027	2821.71
-1046.48	2819.52
2107.26	2819.34
3594.54	2819.1
-2622.99	2818.92
2201.51	2812.9
-2741.74	2807.26
3541.34	2805.08
2783.28	2802.53
1676.19	2801.89
-1792.17	2782.29
-2770.04	2778.35
3475.68	2767.82
-2628.39	2767.43
-2224.83	2765.27
1060.83	2763.17
-2458.56	2762.03
2195.69	2761.95
1241.93	2757.46
1135.69	2751.43
176.058	2750.31
2500.46	2742.65
-1429.59	2737.96
-196.127	2736.82
979.225	2723.55
1397.56	2716.76
1067.97	2711.75
2963.34	2711.64
3041.5	2709.08
1348.4	2705.75
2691.87	2705.31
-2113.41	2702.68
3419.68	2702.64
1225.16	2698.91
3154.91	2695.53
-1039.22	2689.23
-2625.97	2675.16
-2547.2	2674.3
1707.4	2667.65
613.801	2665.01
-1427.21	2664.92
-795.703	2660.81
1290.11	2657.09
3134.34	2652.89
764.685	2644.97
1423.35	2635.1
-675.854	2631.92
-277.684	2629.34
717.116	2626.39
3088.1	2622.96
-1592.59	2616.49
2785.98	2615.01
2829.81	2613.23
-1405.29	2611.93
-1246.67	2610.63
1578.58	2604.59
2722.05	2604.34
1225.79	2596.6
2260.58	2595.56
2609.47	2591.28
133.566	2590.61
-43.6279	2589.24
-2715.31	2588.48
-2387.89	2577.26
1625.37	2573.96
-2247.37	2571.02
3484.95	2563.95
41.7898	2558.65
-2532.98	2558.34
1272.62	2557.77
1417.71	2554.91
930.449	2547.29
2816.51	2547.03
3290.86	2545.7
631.902	2545.08
-2304.88	2541.27
3182.38	2540.59
1349.81	2538.72
-2351.81	2537.88
2759.21	2537.24
-2050.28	2534.82
-1797.82	2532.51
-2737.71	2529.38
321.993	2523.55
-2599.76	2523.39
2164.41	2516.84
-2932.06	2508.38
-2803.82	2503.3
2835.34	2497.03
-955.106	2494.7
2954.73	2494.01
3490.12	2490.21
822.276	2489.22
2471.31	2481.7
3270.02	2480.84
-340.83	2479.09
3129.04	2476.98
1541.48	2475.9
1650.97	2468.8
3211.65	2465.76
1409.73	2463.32
147.786	2462.33
-2673.02	2458.58
-846.365	2456.41
-1967.64	2456.36
3073.49	2452.3
967.128	2451.11
-49.9039	2450.38
-1809.15	2449.42
1463.82	2448.22
-262.755	2447.53
-1847.37	2441.2
255.572	2436.69
416.746	2436.09
67.6442	2434.24
2994.64	2433.21
1037.48	2432.39
-1412.86	2431.86
3257.49	2428.49
3206.56	2423.35
-2491.14	2412.97
3150.07	2408.18
-1773.21	2405.35
3046.54	2402.7
1368.77	2401.45
1150.46	2394.91
846.78	2389.53
3184.9	2380.36
1935.02	2376.83
2320.29	2369.41
-1920.72	2367.46
717.384	2364.06
1190.29	2363.41
1025.42	2363.35
-2592.49	2358.81
-92.1475	2354.58
790.102	2353.89
2643.51	2353.75
-618.346	2348.37
-743.617	2347.86
476.538	2342.3
871.781	2341.43
910.354	2336.21
3111.86	2335.95
-2106.18	2334.54
-1182.74	2328.57
1449.49	2326.89
-2173.07	2326.57
-2683.37	2325.57
646.966	2324.43
2897.03	2322.03
-38.4669	2318.72
1185.43	2312.38
-1972.82	2311.08
-194.254	2310.08
114.269	2301.65
2993.06	2295.36
624.348	2287.91
2604.97	2285.07
1501.42	2284.14
-3003.27	2283.62
308.278	2272.57
1798.72	2269.87
3259.72	2269.75
3108.82	2263.32
-3177.08	2262.89
59.2524	2262.09
2152.82	2257.69
1733.54	2255.51
-2776.95	2255.26
1196.72	2247.84
1318.73	2245.93
-2709.78	2243.37
-2932.93	2241.32
2749.05	2240.98
-2563.24	2237.08
2427.98	2237.05
2028.47	2235.47
-500.032	2233.29
-3204.88	2230.07
-3253.82	2228.44
-2367.26	2226.75
746.638	2225.08
1011.86	2223
-155.415	2220.62
3137.69	2218.69
688.004	2215.63
553.222	2206.85
188.352	2203.79
472.035	2203.19
-2266.66	2202.12
-2847.62	2200.49
-3118.62	2197.84
-2599.89	2196.59
2326.64	2195.33
-477.503	2194.38
2594.71	2194.1
-2895.01	2191.86
2997.33	2191.56
1071.84	2190.72
-1913.66	2187.61
3104.38	2185.26
2946.18	2183.46
1472.12	2178.53
-568.409	2177.6
-843.851	2177.45
-644.956	2172.1
2855.49	2171.28
1174.02	2170.72
3202.75	2170.59
-34.6785	2164.61
812.016	2151.45
-3025.78	2143.02
-2683.39	2137.65
2993.08	2136.41
-612.024	2136.27
-75.7446	2133.86
-2741.51	2131.31
666.277	2129.25
758.103	2120.5
1628.52	2119.91
-2861.36	2114.98
-326.975	2108.69
71.3716	2106.74
2802.64	2106.64
3203.78	2104.29
412.855	2100.81
356.181	2097.68
686.923	2093.63
-722.876	2093.32
-2691.6	2081.54
2835.94	2080.87
-1771.87	2072.23
2775.42	2067.94
298.58	2064.98
2209.26	2058.63
-2830.79	2058.56
-2883.41	2056.3
1875.83	2053.24
2025.35	2051.53
-2973.09	2051.53
-1908.72	2048.86
2463.25	2048.77
-155.215	2044.84
1776.28	2037.21
-821.93	2037.14
-1389.45	2036.9
2811.48	2036.73
654.555	2036.47
3197.25	2034.26
-999.314	2030.47
-2939.93	2027.86
1189.42	2025.86
423.738	2023.46
2721.08	2020.98
-660.87	2017.63
382.449	2017.51
-48.0659	2016
11.1152	2015.74
1254.46	2015.72
-3122.06	2012.36
1846.83	2010.25
-1209.96	2009.83
2903.98	2004.23
1344.06	2003.18
3085.21	2002.69
-2486.39	2002.17
-1365.26	2002
3152.69	1994.06
2574.69	1991.2
2120.24	1985.36
2439.83	1984.7
2486.83	1972.25
-295.536	1970.89
2757.23	1970.86
365.154	1970.38
3061.01	1963.52
-869.745	1961.08
-2935.25	1957.98
-1853.46	1957.09
193.792	1954.43
-950.906	1951.38
1037.59	1950.72
2600.73	1949.44
-61.9208	1949.19
1381.23	1947.62
502.614	1946.1
2344.57	1944.35
-2664.77	1943.82
2295.28	1938.48
-1062.08	1937.87
-1431.9	1935.69
-821.961	1935.42
756.238	1935.12
-2621.9	1932.69
-377.936	1929.31
-751.373	1925.31
-1661.31	1925.19
623.6	1924.63
407.531	1922.83
-2523.16	1920.98
1791.37	1917.39
-171.103	1916.8
-1197.94	1916.62
2189.51	1915.32
2539.71	1914.48
-2276.58	1914.24
-1901.67	1913.46
1958.27	1911.12
2005.18	1909.59
1878.4	1905.35
88.3469	1904.13
-2988.72	1898.47
1706.81	1895.86
1750.48	1890.97
2744.51	1888.21
-3129.93	1886.39
-42.1478	1885.12
-3274.13	1884.23
-991.504	1883.78
2566.94	1881.03
-1710.67	1876.08
1381.22	1875.79
-3184.96	1871.12
-1786.22	1870.74
1677.37	1868.61
459.387	1864.71
-2330.38	1864.27
1840.55	1861.53
1478	1860.97
219.224	1855.99
-2385.7	1851.91
1626.87	1849.89
1884.59	1849.78
1977.59	1846.68
-163.958	1845.98
135.015	1842.98
-806.731	1842.01
-586.953	1840.52
284.145	1839.07
-651.908	1836.95
-2221.99	1833.11
-2873.13	1830.8
2300.93	1830.71
-1507.27	1828.26
-1275.18	1820.02
-3228.21	1817.39
-959.64	1816.81
2668.9	1815.71
-3097.88	1814.14
2545.99	1812.19
-893.058	1811.86
2243.85	1811.05
2098.95	1810.7
2892.9	1808.51
1152.94	1808.44
-1334.65	1806.1
-3151.1	1805
-2963.17	1802.4
1930.03	1802.23
1525.84	1799.04
-1433.45	1797.58
578.123	1797.03
777.558	1795.55
235.327	1791.38
-1764.63	1791.15
-3281.47	1786.25
-2857.06	1783.59
-0.20423	1783.31
1433.77	1782.37
-729.091	1778.2
-3452.74	1777.4
1662.84	1775.6
-777.738	1774.96
-1280.9	1773.98
-2681.95	1773.47
2176.79	1772.67
1052.57	1770.12
2080.81	1769.29
-2543.75	1767.53
-3123.28	1767.03
833.586	1766.71
-1705.47	1755.19
-1870.56	1754.68
-1043.88	1748.06
1105.48	1748
1793.13	1746.65
2470.92	1743.69
996.609	1740.86
644.674	1736.58
-1553.95	1736.57
-709.267	1730.77
1862.16	1729.87
1711.55	1728.6
2058.33	1724.71
-2268.65	1723.01
-2599.9	1722.15
-1233.16	1721.74
768.617	1721.63
-3033.17	1721.58
-3454.64	1719.84
2308.24	1718.53
1297.9	1718.16
2592.92	1717.11
1631.73	1716.54
1665.95	1715.67
1557.7	1714.53
-238.136	1711.48
-2192.56	1711.23
-1452.44	1707.65
1819.78	1694.83
-1964.82	1694.19
-1496.45	1693.86
857.85	1689.64
2638.34	1688.7
-3353.12	1688.09
2849.63	1687.34
-830.082	1687.19
1758.07	1684.6
-573.424	1679.11
-2868.79	1678.58
-1052.82	1676.43
-1265.24	1676.24
-3506.88	1675.85
-3217.02	1666.85
-2312.64	1665.67
-1597.1	1664.16
2927.39	1663.93
893.592	1663.35
1692.38	1663.09
-333.015	1660.22
-3002.72	1655.56
1913.05	1651.56
2015.9	1651.51
1080.89	1647.28
-1166.18	1644.64
467.621	1643.06
-770.888	1642.45
1539.35	1636.92
-3581.24	1635.97
1842.6	1634.46
-144.271	1633.18
-3307.53	1633.1
-1892.54	1632.75
2259.12	1631.46
-2400.95	1630.18
-3457.53	1628.83
-2096.19	1627.68
2094.75	1625.57
-664.047	1622.99
-2193.75	1621.32
660.317	1620.77
2552.68	1619.63
1319.48	1613.61
1610.32	1612.71
1502.62	1610.29
-885.467	1608.75
-2653.42	1607.67
-1769.59	1606.05
2295.03	1603.81
-3057.11	1601.91
471.457	1600.72
-590.221	1599.92
1701.38	1598.86
-2303.66	1598.42
-3218.74	1596.59
709.621	1593.68
-163.962	1588.63
-418.726	1583.65
1843.18	1582.52
128.801	1575.17
-2898.5	1571.1
-3446.88	1570.87
-2609.83	1568.64
2503.41	1566.23
-3128.65	1563.5
-638.882	1561.7
1738.11	1561.44
-1200.41	1561.22
250.138	1561.14
-2433.62	1559.72
1549.59	1559.36
426.429	1557.26
-956.535	1557.08
-1772.56	1556.64
-2113.19	1556.57
2322.15	1555.4
1590.35	1554.1
-2749.62	1548.37
2146.29	1545.61
-1089.97	1545.28
1064.68	1544.71
-791.502	1540.51
-2565.82	1538.41
340.839	1530.8
-1893.63	1530.51
1126.7	1528.43
-23.328	1526.41
1201.03	1526
-3187.21	1525.18
-2206.99	1523.83
-2146.95	1522.23
2293.6	1518.05
1451.15	1517.05
868.489	1514.44
-1623.36	1513.64
-1191.14	1512.77
-1052.31	1510.81
1574.18	1506.8
-2949.68	1503.3
-1493.69	1499.1
1674.94	1498.23
1618.78	1495.83
-2829.39	1494.02
978.448	1490.83
-1793.86	1489.58
-374.405	1489.27
1112.85	1486.57
-163.924	1483.13
-2028.58	1481.78
2077.89	1480.68
-3130.95	1475.51
-1573.32	1475.03
-1664	1473.75
1858.53	1473.42
-3380.53	1470.23
-1279	1464.45
2314.87	1463.12
1532.92	1456.96
-2719.71	1456.23
-582.562	1455.66
828.815	1455.32
2147.64	1454.7
-2567.31	1452.47
-1620.63	1451.32
893.016	1450.43
-1328.24	1450.18
-2384.06	1449.05
1826.74	1448.82
-676.743	1448.63
110.641	1446.5
-1984.1	1443.43
956.57	1436.44
-3124.2	1435.59
-2499.77	1435.24
-3240.33	1435.07
-755.706	1434.23
-2814.7	1432.32
751.071	1432.2
1039.13	1431.42
-1877.7	1430.99
-1681.53	1429.37
1586.13	1427.55
-1228.98	1426.03
-3053.17	1425.06
-2062.51	1424.37
-2768.37	1423.93
-3190.04	1423.86
534.481	1422.71
-1497.46	1421.92
-482.458	1417.32
2489.65	1416.87
-2898.62	1416.79
-3463.13	1416.71
-3302.48	1416.45
-1591.91	1415.19
-1776.87	1411.71
-3425.53	1411.23
1746.62	1409.41
907.461	1409.21
704.936	1408.24
1367.45	1407.75
-2231.32	1407.26
-2437.55	1405.25
1864.09	1405.15
1001.82	1404.86
-576.026	1403.71
-298.466	1403.56
-425.428	1402.66
-1985.37	1401.71
-1364.74	1400.79
-3650.35	1400.71
-185.058	1398.48
1071.29	1396.62
419.495	1396.16
-3272.14	1395.4
-2383.75	1395.37
-3520.3	1395.35
-3097.39	1394.75
-523.32	1394.04
2278.96	1389.82
-2171.19	1389.74
-2540.48	1389.67
-3214.93	1387.16
-2981.67	1387.15
947.487	1383.65
1810.68	1379.48
-1193.18	1379.12
-1241.78	1379.06
1315.57	1377.28
-2495.19	1375.79
-2691.61	1375.25
-1135.87	1371.29
-2115.26	1371.26
-148.967	1369.01
-2732.39	1368.51
-1340.25	1365.14
-3368.79	1364.89
-2929.85	1364.37
-2013.13	1361.07
2715.55	1361.01
1700.67	1358.37
-3441.08	1357.17
-2858.2	1354.73
-2210.94	1353.56
2128.94	1353.31
-3092.55	1353
-444.88	1352.24
-2566.1	1351.7
-3139.72	1349.74
2329.79	1347.95
-761.936	1347.68
832.487	1346.69
-976.282	1346.24
-74.5941	1343.74
-1586.62	1342.18
-1183.36	1342.05
-2783.26	1340.75
-2279.81	1339.57
482.479	1338.98
-1946.82	1337.51
2076.03	1337.45
942.136	1336.54
-2515.11	1336.42
696.095	1336.29
-202.116	1335.12
-2360.77	1332.12
766.389	1331.66
-3061.75	1329.85
-566.776	1328.78
-2909.64	1327.24
63.8101	1326.78
-3570.24	1326.31
1933.54	1322.47
-2824.33	1319.62
1838.65	1318.74
-2719.17	1315.12
-2456.75	1314.65
-3626.59	1314.36
-2619.62	1314.22
202.473	1313.16
-464.764	1312.82
-2681.78	1310.29
1590.86	1310.1
2145.27	1308.5
1882.35	1308.2
-1451.66	1307.39
2219.97	1303.25
-3014.65	1302.79
1496.12	1301.7
-3348.1	1301.59
-999.615	1300.25
-419.681	1300.08
-1908.41	1299.09
-1631.71	1297.65
-1222.97	1297.6
859.683	1293.63
1745	1293.4
2054.56	1290.42
1206.04	1290.17
-782.166	1288.55
1687.46	1287.64
2283.25	1287.04
2392.4	1285.66
-371.173	1285.45
-2277.05	1285.38
1014.4	1283.15
-2152.55	1279.88
-1131.25	1278.53
-2030.19	1277.53
-159.513	1277.27
-2563.99	1277.23
73.783	1276.39
-3215.26	1274.46
1849.14	1274.37
-2746.26	1273.96
-1972.8	1266.69
-2925.32	1261.67
1147.36	1258.16
-846.852	1258.09
-3540.12	1256.87
1728.11	1256.63
-2815.89	1256.22
-1915.42	1255.87
-1725.54	1255.07
-2708.32	1254.09
194.148	1252.8
-2639.6	1252.21
-3101.08	1249.83
-949.721	1248.79
-607.429	1248.73
-102.182	1248.09
2015.04	1247.05
-2426.12	1245.81
933.46	1243.15
-351.812	1239.2
1012.72	1238.63
-3297.58	1236.08
323.236	1235.95
-417.294	1235.3
-815.617	1235.28
463.181	1233.45
1909.41	1231.83
-2003.51	1228.58
-3661.89	1227.59
1398.99	1226.74
1317.8	1226.28
-3608.7	1225.73
1964.91	1222.81
-2593.58	1222.6
415.672	1222.22
-3200.4	1220.43
-2782.9	1220.35
-3143.76	1218.77
2166.36	1218.55
-1630.58	1216.97
-2088.47	1216.84
1673.49	1216.19
1485.99	1216.15
-2884.2	1215.72
598.177	1213.39
730.153	1210.64
-2969.52	1210.5
-863.726	1205.71
-1451.05	1202.36
-189.312	1194
-3734.95	1191.73
1739.17	1187.56
-1671.81	1186.99
-82.8378	1186.65
-2684.12	1186.09
-3316.16	1185.88
-2857.54	1185.54
-3218.7	1184.79
212.853	1184.7
-3068.15	1184.38
778.59	1181.5
1080.57	1178.77
386.676	1176.13
-1593.4	1175.25
-1170.4	1171.42
872.972	1169.5
-2991.68	1167.72
-476.86	1166.62
-239.098	1166.36
-18.5877	1164.23
-2093.01	1160.36
-3155.79	1160.19
-392.718	1160.05
1803.9	1159.2
-3600.46	1158.59
2616.74	1158.52
-628.588	1156.92
-571.864	1155.85
949.274	1155.13
1858.54	1154.05
503.181	1153.5
99.4113	1151.48
-3371.84	1149.71
-2830.03	1147.63
-3729.26	1147.3
2038.67	1146.7
1113.31	1144.84
-777.896	1138.41
-1039.56	1135.44
-2697.87	1133.58
-3291.74	1131.17
-175.209	1128.88
820.543	1123.32
-3444.71	1118.99
-113.759	1118.21
-688.714	1114.81
2001.67	1113.17
1517.07	1112.3
1919.51	1110.82
-319.325	1110.06
-572.869	1108.37
182.047	1106.91
77.0173	1106.29
1669.7	1106.22
-2426.24	1104.62
509.675	1103.64
579.599	1103.38
-3619.75	1102.29
-1127.32	1101.88
-2188.64	1100.8
707.75	1099.33
2565.54	1098.29
-3331.44	1097.6
-73.0541	1096.26
-3696.2	1095.05
-1816.16	1093.63
-2533.84	1091.53
1436.26	1091.17
-784.23	1090.69
1963.53	1090.21
1568.28	1088.64
1064.11	1087.83
-3406.75	1086.36
-3280.97	1085.67
-438.057	1085.57
-1887.76	1083.96
-3170.26	1080.07
2051.07	1079.37
-117.023	1078.29
370.634	1078.2
1116.83	1077.7
-2811.27	1075.21
-2225.21	1074
-897.634	1070.07
-38.8592	1067.14
2604.33	1066.44
-2441.15	1065.46
-159.706	1064.01
-3368.16	1063.21
-836.755	1063.17
1771.55	1063.14
1390.61	1063.1
-212.141	1060.56
-2856.35	1056.22
-1468.15	1055.21
-587.354	1051.6
-402.806	1051.08
127.108	1050.53
1312.14	1049.6
-2272.7	1048.23
208.07	1046.13
1726.76	1045.24
-1144.92	1043.47
-2727.32	1042.36
1565.09	1041.94
2482.16	1039.69
391.861	1039.48
672.617	1034.64
1942.68	1031.93
43.4132	1031.1
2555.41	1027.91
-2404.52	1027.85
-1058.67	1027.81
2045.75	1025.23
787.074	1023.45
-24.1318	1019.31
-3443.5	1018.69
-3343.93	1017.28
2612.8	1016.25
-155.551	1012.8
-1350.11	1009.34
-2992.69	1007.51
1663.04	1007.41
1436.54	1004.88
-3199.75	1004.13
-490.706	1004.08
-1418.2	1003.28
83.9513	1002.97
-686.736	1001
-569.18	996.899
1164.08	993.734
929.918	989.99
-1022.13	989.396
-3400.11	986.804
423.554	985.102
1586.51	979.27
1320.16	978.743
-887.337	978.578
-2690.66	976.577
-3120.24	973.146
1850.45	972.768
-1102.03	970.607
-2028.31	970.24
-1515.19	969.889
-69.7493	967.558
-3029.41	964.305
-2170.87	963.395
1112.96	963.117
-703.887	961.663
2588.79	959.335
2123.08	959.289
-3286.86	958.159
-266.992	956.499
-1068.22	954.652
972.256	953.753
370.099	953.715
2247.19	953.103
-133.208	952.695
-2327.09	952.337
-324.744	952.121
878.241	949.801
588.498	949.671
1760.43	949.356
1219.18	946.237
745.918	945.429
1524.98	943.993
-925.364	942.543
-1144.32	942.357
1361.6	936.091
1700.6	934.646
199.42	932.647
-1182.01	932.456
-2963.04	932.394
504.737	930.095
-965.614	926.115
-3464.1	924.816
2166.8	923.524
-2731.12	922.471
-3226.97	919.982
-1099.75	918.77
151.8	916.804
1072.97	915.001
-3697.93	913.959
-1564.19	912.598
-107.229	912.549
-1447.97	912.253
-3286.86	909.829
456.768	906.923
-3162.1	904.878
611.837	903.924
571.96	903.626
-792.74	902.072
769.028	901.921
916.43	900.655
1489.2	899.545
-1310.99	899.296
-1134.3	898.431
1582.38	897.807
221.3	896.583
527.652	893.185
-1191.55	891.785
-3046.78	888.854
-436.357	888.662
-1271.43	888.508
-3382.31	887.989
-2284.9	887.443
61.775	885.862
-659.854	885.014
2521.23	882.386
-1638.14	882.348
-3473.68	880.612
-1077.55	880.508
-2789.62	878.443
1166.05	875.085
1107.08	874.219
-3210.25	874.186
-907.494	873.679
-1161.04	872.899
-3426.04	869.895
-160.814	869.508
-3319.37	868.797
697.796	868.037
-3096.24	867.725
-2913.99	867.307
-957.38	866.891
-595.113	864.511
659.093	863.821
-2654.86	863.104
-46.4298	860.144
158.905	853.275
1514.94	852.557
1890.67	851.958
-1539.55	850.793
-3139.64	850.155
1696.56	848.102
367.672	847.293
1620.02	847.136
551.894	846.817
612.174	846.231
-2706.83	844.541
1417	844.274
-103.43	842.869
-1153.83	841.708
-1242.22	841.335
-3400.08	839.405
-737.75	837.359
66.84	837.016
-1096.07	836.95
-3221.2	834.812
-3453.19	829.618
1142.08	829.434
-2006.82	826.755
-2100.22	826.575
-973.082	826.422
-656.347	821.168
482.648	816.827
-515.889	816.682
-2143.49	815.898
21.0912	814.846
-610.48	813.157
-2369.01	812.938
400.238	811.57
-1130.32	810.67
-2312.47	809.149
-3357.8	808.949
-408.122	808.586
234.023	807.268
-449.232	806.647
2290.39	806.613
1693.29	805.599
-2927.97	805.322
-3159.61	804.859
-2640.84	804.59
551.236	804.419
-764.13	804.263
-1019.12	803.841
-263.68	803.082
-3289.1	802.476
-1608.18	799.691
-900.185	799.378
-1729.96	798.778
1199.87	793.048
-2736.24	791.687
-3118.43	789.406
-1186.72	788.347
-312.186	787.206
-3469.29	786.002
171.407	785.423
1378.82	781.432
-1453.4	779.378
-2894.97	778.727
1312.84	778.535
276.411	773.04
-3571.7	771.182
-1028.87	770.765
-2800.06	769.95
-3200.93	768.338
776.962	765.7
-623.549	764.006
-3351.76	759.183
571.359	756.89
-1084.25	756.151
207.832	751.999
-788.341	750.48
-737.288	747.668
-510.627	746.086
-270.216	743.988
-2961.32	739.996
-1951.95	738.827
-3122.78	738.28
-3270.29	737.815
90.557	737.161
1342.91	736.658
850.581	735.165
1028.75	730.441
1492.82	729.762
163.405	729.624
1436.23	729.51
-922.652	728.664
-2906.97	728.027
-2832.58	727.996
-2458.87	727.213
-1663.22	726.162
-163.952	725.725
1840.02	725.425
-1561.85	724.789
1232.4	724.703
-3595.27	722.467
1271.82	722.108
-872	721.903
1604.45	720.898
-656.671	719.49
29.5578	717.523
-226.273	716.286
530.445	715.206
729.132	714.53
798.534	713.388
1312.8	712.566
662.235	708.982
-2744.85	706.809
-1393.68	704.383
-1132.96	703.978
-3094.27	702.279
206.354	701.823
-2666.46	700.57
-781.783	698.675
-2991.22	697.126
-681.202	696.242
-2511.86	696.105
2091.83	695.943
-1036.5	694.267
1379.62	693.835
2022	693.743
-3452.31	691.593
1960.75	691.441
1674.85	690.793
-2780.79	689.263
-3518.05	688.073
-3307.26	686.625
958.106	683.848
122.475	680.708
1184.53	680.291
-3130.29	678.449
-1641.2	673.938
-2426.68	672.683
-1558.76	672.605
-3398.22	671.885
78.6034	670.7
1628.01	666.431
-2917.32	665.809
503.94	662.186
-1698.59	661.912
-1493.37	660.423
817.649	659.652
1124.36	658.337
-399.06	657.882
-3574.2	657.524
-861.645	657.292
-538.489	657.121
-86.0181	655.515
-1449	655.353
2141.56	654.613
1249.89	653.837
-2103.61	653.631
1428.8	651.832
-694.952	651.17
-2880.51	650.874
2232.2	647.626
2319.51	647.598
-157.728	647.283
-1604.19	647.246
-3700.2	645.885
-2004.82	644.856
1850.11	643.907
-975.444	643.768
-3469.14	639.192
-2243.49	636.1
-1205.85	635.618
164.852	633.675
1539.59	629.557
-2824.77	627.606
1981.64	626.857
352.391	625.981
-1679.67	625.45
-1342.83	623.792
1395.33	621.846
-866.455	620.905
628.924	619.849
1587.1	616.449
-819.392	615.837
-2418.15	615.211
-2764.89	614.128
-3090.36	611.314
1086.77	611.313
764.078	610.161
1922.77	607.247
1346.87	605.137
-2294.77	604.112
22.2454	603.533
-3647.05	603.205
106.05	603.068
878.3	602.441
1251.22	601.689
1132.23	599.724
-3377.32	598.502
-532.644	597.229
-1424.33	592.574
-336.83	590.377
2391.11	589.356
-3497.82	589.152
216.948	586.316
1417.66	584.806
938.618	583.356
-2870.2	583.29
-3333.05	582.305
1170.77	582.258
-1065.37	581.005
-790.284	577.946
1689.13	577.885
-2919.21	577.607
-2656.11	577.203
-885.184	575.459
591.047	574.96
-135.69	574.113
-11.5014	571.834
-3605.62	571.595
1369.85	571.309
47.7651	570.186
-838.961	569.145
-667.626	568.054
-576.625	567.715
323.782	566.381
487.624	564.982
-1117.49	563.984
-3442.87	559.011
-2539.55	558.399
-2370.98	557.549
-615.575	556.944
2333.64	556.344
1202.95	555.837
-361.169	555.775
1085.48	553.827
-1826.29	552.425
-1669.09	551.847
-2248.15	550.654
-3534.11	549.611
1501	548.851
-3317.07	545.192
-727.61	545.184
-407.705	545.18
182.201	544.686
-528.652	544.671
2077.05	543.882
714.363	543.177
-938.528	541.938
-2745.25	541.684
-3379.03	540.999
868.627	539.959
-86.303	539.429
1549.05	538.583
1148.66	536.881
-2964.69	535.625
-1290.19	534.437
-1985.08	532.561
-1192.67	531.337
1341.32	522.584
971.079	522.549
1978.24	521.411
2135.1	521.02
-2851.25	521.005
-3604.3	520.758
1893.34	513.691
-2615.82	511.714
148.718	510.883
1288.74	510.603
-552.619	510.361
1106.98	509.537
1693.44	508.257
441.766	508.089
1229.9	507.909
-817.665	507.466
-179.547	506.142
-3505.76	505.953
-3007.32	501.853
-721.489	501.19
50.794	499.229
1175.76	498.572
1411.18	496.917
863.465	496.081
1582.24	495.157
-2307.7	491.057
-677.423	490.544
-2749.79	489.59
-1053.17	489.383
-1769.18	488.734
-1171.92	487.865
-1549.24	486.568
-1359.76	484.179
-2192.94	482.947
1802.54	481.877
1919.8	480.909
-1299.94	480.813
-223.092	480.155
1459.42	478.48
651.34	478.081
1216.02	476.943
-2542.71	476.881
-762.392	476.33
-2457.9	476.113
2024.16	474.709
-327.97	472.963
-3383.74	471.138
-2704.42	470.008
1290.81	469.775
-1233.59	467.747
568.742	466.028
1536.71	465.665
1621.16	465.527
-1941.15	461.306
1084.23	456.731
-1681.21	454.966
1345.51	453.687
-2380.44	453.182
-1006.03	451.247
-2940.57	450.976
803.206	449.681
-1096.43	447.48
762.209	442.343
-2597.05	442.251
1247.45	441.494
-2307.39	441.108
1766.65	440.35
-1817.28	436.727
1178.32	435.327
-1360	432.075
-2498.99	431.786
-3646.71	431.669
302.38	429.851
-325.408	429.801
1477.71	429.088
1406.76	426.797
-2364.84	421.715
1931.86	421.122
1565	419.577
-3577.24	416.073
-174.007	415.956
702.252	415.816
-2416.07	414.754
-1588.07	412.71
993.573	407.638
-664.642	406.163
882.63	403.931
1674	403.509
-1061.32	403.305
-555.47	402.739
530.269	402.671
89.3737	400.729
-837.066	399.699
362.916	398.78
1212.3	397.524
1602.43	396.533
592.772	394.095
649.891	392.69
-1251.6	392.236
1436.45	391.273
-2574.67	391.205
-1008.16	389.847
753.133	389.151
-2121.96	389.046
-3490.39	387.5
1269.2	383.997
-2632.05	382.077
-1295.33	381.342
-2384.15	381.132
-2989.78	380.532
-292.55	380.234
-1787.69	379.297
25.4217	375.437
1056.88	373.613
1917.33	370.765
-3067.56	369.051
-946.419	364.935
-3587.11	364.718
1874.96	363.696
-1202.19	363.635
2067.47	363.028
-742.791	361.596
-1421.19	360.007
1593.13	359.635
312.914	358.737
1102.29	356.291
125.287	351.035
-2669.1	349.154
-268.461	347.301
366.096	347.089
1645.65	345.82
-3346.52	344.929
-382.637	343.092
-2971.5	340.626
691.524	340.579
-1556.61	339.02
-2807.13	337.615
812.846	333.733
-814.512	332.403
-1239.74	331.276
201.208	331.196
436.122	330.073
-1762.68	329.523
-3108.71	329.394
593.015	327.994
-892.101	327.571
-1601.82	326.054
-1487.14	324.387
-1069	324.374
-2355.64	322.312
-3499.52	319.638
1831.87	319.638
-313.053	319.168
-968.579	318.254
-2882.94	316.606
1176.75	315.987
-688.159	315.337
1003.03	314.923
-512.244	314.172
-3440.64	312.905
1487.04	311.131
-1338.34	308.387
1660.7	304.301
-1449.91	303.727
1434.1	302.16
-3537.31	301.494
-66.2882	301.446
-187.509	300.31
1901.88	299.57
532.614	295.91
193.248	295.106
-566.154	292.948
1779.29	292.312
-2412.97	292.111
-237.378	289.167
-1020.4	287.254
-3397.41	283.859
-2271.32	283.317
-2578.26	279.918
99.1993	279.544
1066.23	279.361
1378.71	278.641
-3158.23	277.407
-3308.94	274.966
1932.14	272.253
-344.945	270.478
1197.74	270.317
-923.593	269.909
463.221	267.98
-1083.43	267.368
1611.22	267.176
165.482	265.154
1266.24	263.673
987.001	259.469
901.112	257.622
-3364.55	257.237
-1540.42	256.312
-1348.09	255.908
-3235.22	255.062
-1185.33	253.124
-1442.07	251.652
1895.39	251.543
-1725.54	250.552
-3507.42	248.887
-789.004	248.855
-2502.32	248.675
-2842.83	247.985
-1989.45	247.832
1494.73	245.488
-2646.86	243.392
-2766.49	241.662
1443.26	239.994
-1396.39	237.261
-310.682	237.166
1871.83	233.829
780.09	231.427
-1139.49	230.987
1983.19	229.811
-3318.47	229.331
-1036.3	229.099
1588.64	228.878
39.8882	228.608
1285.23	226.384
-2689.01	225.791
-233.177	222.118
-360.506	221.969
-3071.5	221.794
134.4	220.596
-3264.85	219.087
195.319	217.88
930.111	217.337
-726.866	216.662
1357.1	214.356
-977.868	213.384
1236.84	211.395
-2249.87	210.834
-3211.48	208.386
-3608.4	207.022
-1372.84	205.099
1418.08	200.654
1835.58	200.292
-2536.39	199.952
414.968	199.035
609.14	197.884
-924.284	197.125
-1527.98	196.259
-1116.38	196.005
1911.73	194.526
-1973.29	194.101
-874.491	192.295
1539.92	190.597
38.0562	189.699
1033.15	189.61
-2433.84	189.481
1758.13	184.781
1601.2	183.584
-1307.3	183.052
-2652.91	179.541
1686.89	171.8
1490.39	171.634
-1244.68	171.58
287.846	169.979
983.953	169.597
-3335.41	169.153
-177.7	168.533
-2077.76	165.385
-3198.55	165.037
-1141.83	163.76
812.216	161.829
1255.88	161.778
-1384.67	158.659
-1059.34	156.578
1334.94	155.637
-26.7445	155.15
1947.9	155.13
-1732.2	154.64
-1442.01	153.706
1098.09	148.05
-210.421	147.678
-3000.47	145.803
-1208.41	145.712
1411.19	143.228
-1329.18	142.982
209.089	142.263
-1288.38	142.258
-881.86	140.321
-994.165	139.643
1047.39	139.218
-630.463	135.561
-2261.1	130.893
-1659.29	129.885
-773.931	128.895
51.3902	128.779
-159.918	127.712
-669.249	126.954
835.014	123.822
-1106.16	123.587
-3314.45	123.07
651.075	122.963
-2729.08	121.726
-2334.88	120.984
-3058.09	120.729
772.798	120.283
-322.33	120.28
1306.68	120.154
-3382.16	118.253
-384.561	115.16
1126.36	114.982
2006.19	113.325
-279.364	112.734
2112.5	112.626
419.949	110.4
482.681	107.777
-1799.43	106.278
1253.6	106.139
-1057.68	103.1
1880.77	99.3851
-3528.53	98.4327
-536.749	97.5759
971.665	97.5631
-846.761	96.4296
-3446.01	96.1715
-91.9916	95.8677
1526.94	95.5286
-1321.64	93.0108
-1152.06	92.1042
1961.75	90.054
1078.61	89.9291
-1239.7	88.0115
-787.715	87.601
1181.19	86.9775
1777.95	84.7464
-586.354	83.807
-682.243	83.5561
847.399	79.4267
-51.5596	76.6716
-1199.87	75.8845
-354.056	75.3449
-1602.35	74.5053
-1898.92	74.0063
1451.06	73.6001
-903.713	72.2423
-3346.3	71.6902
-749.643	71.2356
1930.45	71.2
-2040.08	69.8149
-1092.74	66.2182
-992.512	62.3482
-2505.2	61.1511
-506.155	59.3518
-2082.13	58.4991
87.0962	56.4176
-255.733	55.434
1987.65	53.0935
-1291.3	51.3868
-1948.65	51.1693
-1228.26	50.6023
-3384.84	50.0186
-139.279	49.3482
-816.836	45.83
1034.24	44.8611
-3435.44	44.1985
-1060.4	43.4347
291.397	42.8709
1646.16	42.5476
-2412.87	42.4375
2170.58	42.3861
1783.97	38.3807
-2658.95	37.9885
240.965	36.6948
13.4529	34.8333
912.438	32.7042
-1484.88	32.3625
-322.389	29.6947
1342.86	29.0958
1846.25	28.7905
-1323.57	27.4107
-1112.14	25.6317
-745.569	24.8281
1448.77	23.7745
754.94	21.2242
-3283.32	19.5688
-2344.53	16.5401
1750.56	15.4125
1256.73	13.7973
-2546.41	11.4947
-674.246	11.4918
-1986.3	8.84268
-1199.96	7.68409
-3552.71	4.58851
1544.81	1.16454
78.4664	1.09567
194.752	0.883037
-2813.02	-4.56647
379.844	-5.8844
1097.01	-6.92034
-906.694	-8.18166
-1522.63	-10.2693
-1447.46	-13.5751
-2925.04	-15.5633
288.195	-17.2211
-200.18	-17.6954
-2076.76	-17.79
-1025.67	-18.7928
-1734.64	-18.9865
-125.154	-21.1716
-553.661	-22.6908
-2249.93	-23.9599
-3350.36	-24.311
-1863.99	-27.9913
-957.139	-28.1396
27.1166	-28.2223
-591.392	-30.5809
-343.647	-30.6697
1043.89	-30.755
-1215.74	-33.2668
-3420.43	-33.3548
-698.165	-34.5738
1712.95	-35.5138
-855.394	-36.4148
-1556.03	-36.7082
803.912	-37.8223
-479.342	-37.9598
1220.36	-40.2004
-740.653	-41.2982
1602.9	-41.9934
1781.83	-42.9153
1270.14	-43.2392
1674.51	-43.3476
-2035.69	-43.8873
708.344	-46.142
323.662	-50.2103
1514.19	-52.5476
-1270.8	-53.5314
-3307.18	-55.3318
1840.53	-58.6606
-1922.39	-59.2707
48.1777	-60.2681
-3385.7	-61.5067
-1764.41	-62.373
-156.24	-63.8851
-2894.12	-65.6428
-786.889	-67.4751
-1513.06	-67.7685
-597.876	-70.9959
-1370.07	-71.1982
-1172.66	-72.9561
241.262	-73.5925
1565.77	-74.092
-971.877	-74.5778
-3586.67	-75.9372
-329.504	-76.4257
-675.178	-76.7332
1240.35	-78.2702
1702.63	-79.1184
[truncated: 469 more rows]

## Sheet: Figure 7d1
Stiffness	Experimental day	Media	AVG([Contraction Force [nN]]])/AVG([Normalisation Total Force])	Count of Contraction Force [nN]
10kPa	20	M16-1	1	200
10kPa	30	M16-1	0.9915	139
10kPa	40	M16-1	1.65584	88
10kPa	20	M16-2	1	187
10kPa	30	M16-2	0.318168	57
10kPa	40	M16-2	0.842193	7
35kPa	20	M16-1	1	56
35kPa	30	M16-1	0.651317	31
35kPa	40	M16-1	0.9425	10
35kPa	20	M16-2	1	104
35kPa	30	M16-2	0.922744	5
35kPa	40	M16-2	0.562649	1

## Sheet: Figure 7d2
Stiffness	Experimental day	Media	AVG([Contraction Force [nN]]])/avg([Normalisation Total Force])	Count of Contraction Force [nN]
10kPa	20	M16-2	1	132
10kPa	30	M16-2	0.439909	34
10kPa	40	M16-2		7
10kPa	20	M16-1	1	76
10kPa	30	M16-1	0.5891	62
10kPa	40	M16-1	1.51412	38
35kPa	20	M16-2	1	54
35kPa	30	M16-2	0.589901	10
35kPa	40	M16-2	0.545764	1
35kPa	20	M16-1	1	72
35kPa	30	M16-1	2.30635	20
35kPa	40	M16-1	1.17129	9

## Sheet: Figure 7d3
Stiffness	Experimental day	Media	AVG([Contraction Force [nN]]])/avg([Normalisation Total Force])	Count of Contraction Force [nN]
10kPa	20	M16-1	1	209
10kPa	30	M16-1	0.678076	110
10kPa	40	M16-1	0.920363	73
10kPa	20	M16-2	1	148
10kPa	30	M16-2	0.215206	106
10kPa	40	M16-2	0.147749	10
35kPa	20	M16-1	1	140
35kPa	30	M16-1	0.667372	74
35kPa	40	M16-1	0.599961	17
35kPa	20	M16-2	1	56
35kPa	30	M16-2	0.365845	42
35kPa	40	M16-2	0.148329	4

## Sheet: Figure 7d4
Stiffness	Experimental day	Media	AVG([Contraction Force [nN]]])/avg([Normalisation Total Force])	Count of Contraction Force [nN]
10kPa	20	M16-1	1	71
10kPa	30	M16-1	0.183551	61
10kPa	40	M16-1	0.965833	15
10kPa	20	M16-2	1	29
10kPa	30	M16-2	0.422318	60
10kPa	40	M16-2	0.0638802	4
35kPa	20	M16-1	1	14
35kPa	30	M16-1	0.824405	12
35kPa	40	M16-1	0.00409884	1
35kPa	20	M16-2	1	9
35kPa	30	M16-2	0.216333	2

## Sheet: Figure 7d1_2
Stiffness	Experimental day	Media	AVG([Area (um^2)])/avg([Normalisation Area])	Count of Contraction Force [nN]
10kPa	20	M16-1	1	200
10kPa	30	M16-1	1.36428	139
10kPa	40	M16-1	1.50104	88
10kPa	20	M16-2	1	187
10kPa	30	M16-2	1.02445	57
10kPa	40	M16-2	0.869326	7
35kPa	20	M16-1	1	56
35kPa	30	M16-1	1.26891	31
35kPa	40	M16-1	1.07046	10
35kPa	20	M16-2	1	104
35kPa	30	M16-2	0.892574	5
35kPa	40	M16-2	0.609254	1

## Sheet: Figure 7d2_2
Stiffness	Experimental day	Media	AVG([Area (um^2)])/avg([Normalisation Area])	Count of Contraction Force [nN]
10kPa	20	M16-2	1	132
10kPa	30	M16-2	1.04585	34
10kPa	40	M16-2		7
10kPa	20	M16-1	1	76
10kPa	30	M16-1	0.970768	62
10kPa	40	M16-1	1.27716	38
35kPa	20	M16-2	1	54
35kPa	30	M16-2	0.709971	10
35kPa	40	M16-2	0.438781	1
35kPa	20	M16-1	1	72
35kPa	30	M16-1	1.18954	20
35kPa	40	M16-1	1.58039	9

[truncated: 2 more sheets: Figure 7d3_2, Figure 7d4_2]
