# Supplementary material for: Tracking single hiPSC-derived cardiomyocyte contractile function using CONTRAX an efficient pipeline for traction force measurement
Source: Nat Commun. 2024 Jun 26;15:5427. doi: 10.1038/s41467-024-49755-3 (PMC11208611; doi:10.1038/s41467-024-49755-3)
Supplement: Supplementary file 4 — Source Data [file 41467_2024_49755_MOESM4_ESM.zip › Figure 8_a_c.xlsx]

## Sheet: Figure 8a1
Area (um^2)	Drug Time-course	Cell name: Control - Split 1	CTRL vs MAVA
698.321	CTRL	42	Control
1096.26	Mavacamten	42	Mavacamten
776.518	CTRL	41	Control
	Mavacamten	41
572.028	CTRL	39	Control
1044.31	Mavacamten	39	Mavacamten
	CTRL	37
1487.39	Mavacamten	37	Mavacamten
1094.44	CTRL	34	Control
1142.77	Mavacamten	34	Mavacamten
573.389	CTRL	30	Control
929.507	Mavacamten	30	Mavacamten
721.387	CTRL	29	Control
1096.26	Mavacamten	29	Mavacamten
581.783	CTRL	28	Control
870.141	Mavacamten	28	Mavacamten
1267.02	CTRL	27	Control
1551.67	Mavacamten	27	Mavacamten
821.59	CTRL	25	Control
1065.1	Mavacamten	25	Mavacamten
1091.27	CTRL	23	Control
1766.68	Mavacamten	23	Mavacamten
965.958	CTRL	22	Control
1356.56	Mavacamten	22	Mavacamten
976.773	CTRL	21	Control
1715.33	Mavacamten	21	Mavacamten
704.901	CTRL	20	Control
836.034	Mavacamten	20	Mavacamten
797.239	CTRL	19	Control
765.023	Mavacamten	19	Mavacamten
1158.27	CTRL	16	Control
1499.64	Mavacamten	16	Mavacamten
1539.04	CTRL	15	Control
2334.7	Mavacamten	15	Mavacamten
1157.52	CTRL	14	Control
1664.96	Mavacamten	14	Mavacamten
1048.16	CTRL	13	Control
1332.74	Mavacamten	13	Mavacamten
1173.32	CTRL	8	Control
1547.06	Mavacamten	8	Mavacamten
876.116	CTRL	6	Control
1091.8	Mavacamten	6	Mavacamten
865.377	CTRL	5	Control
1357.09	Mavacamten	5	Mavacamten
852.294	CTRL	4	Control
	Mavacamten	4
982.217	CTRL	3	Control
1210	Mavacamten	3	Mavacamten
	CTRL	2
633.208	Mavacamten	2	Mavacamten
975.941	CTRL	1	Control
2043.39	Mavacamten	1	Mavacamten

## Sheet: Figure 8a2
Aspect ratio (-)	Drug Time-course	Cell name: Control - Split 1	CTRL vs MAVA
5.74368	CTRL	42	Control
7.62466	Mavacamten	42	Mavacamten
5.86571	CTRL	41	Control
	Mavacamten	41
7.16688	CTRL	39	Control
5.98049	Mavacamten	39	Mavacamten
	CTRL	37
6.22435	Mavacamten	37	Mavacamten
5.71475	CTRL	34	Control
5.94798	Mavacamten	34	Mavacamten
5.68793	CTRL	30	Control
6.21277	Mavacamten	30	Mavacamten
7.62418	CTRL	29	Control
5.8361	Mavacamten	29	Mavacamten
6.52797	CTRL	28	Control
3.81307	Mavacamten	28	Mavacamten
6.36638	CTRL	27	Control
5.89022	Mavacamten	27	Mavacamten
7.22895	CTRL	25	Control
6.46342	Mavacamten	25	Mavacamten
6.35674	CTRL	23	Control
3.96839	Mavacamten	23	Mavacamten
7.55748	CTRL	22	Control
6.16152	Mavacamten	22	Mavacamten
6.15127	CTRL	21	Control
4.36818	Mavacamten	21	Mavacamten
4.15218	CTRL	20	Control
2.42251	Mavacamten	20	Mavacamten
7.63083	CTRL	19	Control
3.0253	Mavacamten	19	Mavacamten
4.96474	CTRL	16	Control
5.4078	Mavacamten	16	Mavacamten
5.35178	CTRL	15	Control
4.82928	Mavacamten	15	Mavacamten
5.15324	CTRL	14	Control
5.19184	Mavacamten	14	Mavacamten
4.90565	CTRL	13	Control
4.57648	Mavacamten	13	Mavacamten
5.76154	CTRL	8	Control
4.74513	Mavacamten	8	Mavacamten
5.45197	CTRL	6	Control
5.2828	Mavacamten	6	Mavacamten
5.97555	CTRL	5	Control
7.39124	Mavacamten	5	Mavacamten
6.49247	CTRL	4	Control
	Mavacamten	4
6.98696	CTRL	3	Control
6.64498	Mavacamten	3	Mavacamten
	CTRL	2
4.89573	Mavacamten	2	Mavacamten
5.32824	CTRL	1	Control
8.14957	Mavacamten	1	Mavacamten

## Sheet: Figure 8b1
Total force (N)	Drug Time-course	Cell name: Control - Split 1	CTRL vs MAVA
4.5053e-08	CTRL	42	Control
4.3829e-08	Mavacamten	42	Mavacamten
2.28029e-07	CTRL	41	Control
	Mavacamten	41
9.41315e-08	CTRL	39	Control
4.64789e-08	Mavacamten	39	Mavacamten
	CTRL	37
3.74135e-09	Mavacamten	37	Mavacamten
5.59475e-08	CTRL	34	Control
2.83007e-08	Mavacamten	34	Mavacamten
5.63675e-08	CTRL	30	Control
2.59432e-08	Mavacamten	30	Mavacamten
5.20553e-08	CTRL	29	Control
4.40879e-08	Mavacamten	29	Mavacamten
5.99961e-08	CTRL	28	Control
1.76859e-08	Mavacamten	28	Mavacamten
1.83223e-07	CTRL	27	Control
1.61111e-08	Mavacamten	27	Mavacamten
1.62096e-07	CTRL	25	Control
8.17033e-08	Mavacamten	25	Mavacamten
2.27873e-07	CTRL	23	Control
1.96633e-07	Mavacamten	23	Mavacamten
1.85389e-07	CTRL	22	Control
8.65086e-08	Mavacamten	22	Mavacamten
1.393e-07	CTRL	21	Control
6.88878e-08	Mavacamten	21	Mavacamten
3.64486e-08	CTRL	20	Control
1.11442e-08	Mavacamten	20	Mavacamten
6.56008e-08	CTRL	19	Control
1.19353e-08	Mavacamten	19	Mavacamten
1.45056e-07	CTRL	16	Control
3.04378e-08	Mavacamten	16	Mavacamten
7.02999e-08	CTRL	15	Control
4.20178e-08	Mavacamten	15	Mavacamten
1.52043e-07	CTRL	14	Control
4.9404e-08	Mavacamten	14	Mavacamten
3.67841e-07	CTRL	13	Control
5.74397e-08	Mavacamten	13	Mavacamten
4.09692e-08	CTRL	8	Control
1.42666e-08	Mavacamten	8	Mavacamten
1.48708e-07	CTRL	6	Control
1.53654e-08	Mavacamten	6	Mavacamten
1.53398e-07	CTRL	5	Control
2.14471e-08	Mavacamten	5	Mavacamten
1.19499e-07	CTRL	4	Control
	Mavacamten	4
1.03746e-07	CTRL	3	Control
1.00588e-08	Mavacamten	3	Mavacamten
	CTRL	2
1.12898e-08	Mavacamten	2	Mavacamten
1.07552e-07	CTRL	1	Control
3.26152e-09	Mavacamten	1	Mavacamten

## Sheet: Figure 8b2
Contraction velocity (m/s)	Drug Time-course	Cell name: Control - Split 1	CTRL vs MAVA
3.79073e-07	CTRL	42	Control
2.83234e-07	Mavacamten	42	Mavacamten
1.36674e-06	CTRL	41	Control
	Mavacamten	41
4.53777e-07	CTRL	39	Control
1.02558e-07	Mavacamten	39	Mavacamten
	CTRL	37
2.03353e-08	Mavacamten	37	Mavacamten
2.38429e-07	CTRL	34	Control
2.00925e-08	Mavacamten	34	Mavacamten
4.06395e-07	CTRL	30	Control
1.0343e-07	Mavacamten	30	Mavacamten
2.66041e-07	CTRL	29	Control
1.45e-07	Mavacamten	29	Mavacamten
3.2073e-07	CTRL	28	Control
4.58291e-08	Mavacamten	28	Mavacamten
3.12348e-07	CTRL	27	Control
2.61281e-08	Mavacamten	27	Mavacamten
6.06074e-07	CTRL	25	Control
1.86916e-07	Mavacamten	25	Mavacamten
9.26639e-07	CTRL	23	Control
3.37761e-07	Mavacamten	23	Mavacamten
6.36592e-07	CTRL	22	Control
1.64249e-07	Mavacamten	22	Mavacamten
3.7376e-07	CTRL	21	Control
1.06075e-07	Mavacamten	21	Mavacamten
2.85488e-07	CTRL	20	Control
4.33667e-08	Mavacamten	20	Mavacamten
2.75904e-07	CTRL	19	Control
6.18848e-08	Mavacamten	19	Mavacamten
4.39425e-07	CTRL	16	Control
5.10337e-08	Mavacamten	16	Mavacamten
2.84381e-07	CTRL	15	Control
2.70484e-08	Mavacamten	15	Mavacamten
3.73233e-07	CTRL	14	Control
1.35541e-07	Mavacamten	14	Mavacamten
8.65383e-07	CTRL	13	Control
1.67128e-07	Mavacamten	13	Mavacamten
1.95681e-07	CTRL	8	Control
2.71463e-08	Mavacamten	8	Mavacamten
5.46638e-07	CTRL	6	Control
4.53221e-08	Mavacamten	6	Mavacamten
4.57091e-07	CTRL	5	Control
3.36276e-08	Mavacamten	5	Mavacamten
5.20855e-07	CTRL	4	Control
	Mavacamten	4
3.0756e-07	CTRL	3	Control
3.75497e-08	Mavacamten	3	Mavacamten
	CTRL	2
7.69298e-08	Mavacamten	2	Mavacamten
3.43057e-07	CTRL	1	Control
1.86686e-08	Mavacamten	1	Mavacamten

## Sheet: Figure 8b3
Contraction duration (s)	Drug Time-course	Cell name: Control - Split 1	CTRL vs MAVA
0.306411	CTRL	42	Control
0.25931	Mavacamten	42	Mavacamten
0.479391	CTRL	41	Control
	Mavacamten	41
0.595344	CTRL	39	Control
0.58982	Mavacamten	39	Mavacamten
	CTRL	37
0.65423	Mavacamten	37	Mavacamten
0.628837	CTRL	34	Control
0.287892	Mavacamten	34	Mavacamten
0.349341	CTRL	30	Control
0.430943	Mavacamten	30	Mavacamten
0.509224	CTRL	29	Control
0.405313	Mavacamten	29	Mavacamten
0.48016	CTRL	28	Control
0.569739	Mavacamten	28	Mavacamten
0.659545	CTRL	27	Control
0.271178	Mavacamten	27	Mavacamten
0.560537	CTRL	25	Control
0.67595	Mavacamten	25	Mavacamten
0.51753	CTRL	23	Control
0.619547	Mavacamten	23	Mavacamten
0.567296	CTRL	22	Control
0.529914	Mavacamten	22	Mavacamten
0.925816	CTRL	21	Control
1.09688	Mavacamten	21	Mavacamten
0.378536	CTRL	20	Control
0.241204	Mavacamten	20	Mavacamten
0.44928	CTRL	19	Control
0.395225	Mavacamten	19	Mavacamten
0.71576	CTRL	16	Control
0.703575	Mavacamten	16	Mavacamten
0.50333	CTRL	15	Control
0.415017	Mavacamten	15	Mavacamten
0.707619	CTRL	14	Control
0.591803	Mavacamten	14	Mavacamten
0.742043	CTRL	13	Control
1.04879	Mavacamten	13	Mavacamten
0.498542	CTRL	8	Control
0.298212	Mavacamten	8	Mavacamten
0.596519	CTRL	6	Control
0.921255	Mavacamten	6	Mavacamten
0.676407	CTRL	5	Control
0.421178	Mavacamten	5	Mavacamten
0.604439	CTRL	4	Control
	Mavacamten	4
0.979982	CTRL	3	Control
0.552542	Mavacamten	3	Mavacamten
	CTRL	2
0.130825	Mavacamten	2	Mavacamten
0.585942	CTRL	1	Control
0.26221	Mavacamten	1	Mavacamten

## Sheet: Figure 8c
CTRL vs MAVA	Parameters	4.X-coord	5.Y-coord	2.Count	Normalized STD to Control	Number of Rows (Aggregated)
Mavacamten	a	8.64357e-17	1.4116	17	0.443702	24
Mavacamten	b	0.323935	0.836172	17	0.22697	24
Mavacamten	e	0.1216	0.133389	17	0.1837	24
Mavacamten	f	0.26208	0.1305	17	0.206248	24
Mavacamten	g	0.0723285	0.00670222	17	0.114045	24
Mavacamten	h	0.300661	-0.0855455	17	0.328654	24
Mavacamten	i	0.23761	-0.179435	17	0.332765	24
Mavacamten	j	0.405003	-0.654103	17	0.561385	24
Mavacamten	k	0.0186164	-0.0995891	17	0.209193	24
Mavacamten	l	-0.0208109	-0.111328	17	-0.188568	24
Mavacamten	m	-0.227331	-0.367153	17	0.387104	24
Mavacamten	n	-0.307391	-0.232131	17	0.334543	24
Mavacamten	o	-0.454775	-0.129395	17	0.513785	24
Mavacamten	p	-0.201871	0.0187061	17	0.182434	24
Mavacamten	q	-0.187213	0.0932209	17	-0.191112	24
Mavacamten	r	-0.565043	0.619823	17	0.394388	24
Mavacamten	s	-0.318842	0.823027	17	0.431149	24
Mavacamten	.	-2.59307e-16	1.4116	17	0.443702	24
Control	a	6.12323e-17	1	17	0.25751	24
Control	b	0.361242	0.932472	17	0.153423	24
Control	e	0.673696	0.739009	17	0.535452	24
Control	f	0.895163	0.445738	17	0.572616	24
Control	g	0.995734	0.0922684	17	1.22685	24
Control	h	0.961826	-0.273663	17	0.623728	24
Control	i	0.798017	-0.602635	17	0.604271	24
Control	j	0.526432	-0.850217	17	0.767873	24
Control	k	0.18375	-0.982973	17	0.943334	24
Control	l	-0.18375	-0.982973	17	-0.896843	24
Control	m	-0.526432	-0.850217	17	0.726329	24
Control	n	-0.798017	-0.602635	17	0.686702	24
Control	o	-0.961826	-0.273663	17	0.783001	24
Control	p	-0.995734	0.0922684	17	0.569991	24
Control	q	-0.895163	0.445738	17	-0.533025	24
Control	r	-0.673696	0.739009	17	0.413281	24
Control	s	-0.361242	0.932472	17	0.273538	24
Control	.	-1.83697e-16	1	17	0.25751	24
