# Supplementary material for: Tracking single hiPSC-derived cardiomyocyte contractile function using CONTRAX an efficient pipeline for traction force measurement
Source: Nat Commun. 2024 Jun 26;15:5427. doi: 10.1038/s41467-024-49755-3 (PMC11208611; doi:10.1038/s41467-024-49755-3)
Supplement: Supplementary file 4 — Source Data [file 41467_2024_49755_MOESM4_ESM.zip › Figure 9_a_c.xlsx]

## Sheet: Figure 9a
Stiffness	DMD vs CTRL	Parameter Names	4.X-coord	5.Y-coord	SUM([Pivot1 Values-1]/[Pivot1 Values])	2.Count	Number of Rows (Aggregated)
10 kPa	DMD	a	5.6557e-17	0.923646	0.408109	17	223
10 kPa	DMD	b	0.328214	0.847218	0.356793	17	24
10 kPa	DMD	c	0.532829	0.584485	0.324124	17	24
10 kPa	DMD	d	0.790807	0.393775	0.206308	17	24
10 kPa	DMD	e	0.715088	0.0662627	0.549214	17	19
10 kPa	DMD	f	0.145374	-0.0413624	1.25155	17	61
10 kPa	DMD	g	0.53546	-0.404361	1.60224	17	294
10 kPa	DMD	h	0.383383	-0.619184	1.15116	17	50
10 kPa	DMD	i	0.16126	-0.862667	1.32194	17	49
10 kPa	DMD	j	-0.0284865	-0.152389	3.84354	17	295
10 kPa	DMD	k	-0.0981714	-0.158552	-1.66721	17	61
10 kPa	DMD	l	-0.465177	-0.351286	1.46431	17	295
10 kPa	DMD	m	-0.678176	-0.192958	-1.63559	17	295
10 kPa	DMD	n	-1.15772	0.107278	0.457608	17	290
10 kPa	DMD	o	-0.770851	0.383838	0.551866	17	289
10 kPa	DMD	p	-0.588475	0.645527	0.782892	17	21
10 kPa	DMD	q	-0.067366	0.173892	-1.66721	17	61
10 kPa	DMD	.	-1.69671e-16	0.923646	0.408109	17	223
10 kPa	CTRL	a	6.12323e-17	1	0.390136	17	294
10 kPa	CTRL	b	0.361242	0.932472	0.238649	17	35
10 kPa	CTRL	c	0.673696	0.739009	0.217039	17	35
10 kPa	CTRL	d	0.895163	0.445738	0.171545	17	35
10 kPa	CTRL	e	0.995734	0.0922684	0.513104	17	55
10 kPa	CTRL	f	0.961826	-0.273663	1.17467	17	154
10 kPa	CTRL	g	0.798017	-0.602635	2.07761	17	489
10 kPa	CTRL	h	0.526432	-0.850217	1.27694	17	142
10 kPa	CTRL	i	0.18375	-0.982973	1.15723	17	135
10 kPa	CTRL	j	-0.18375	-0.982973	14.6414	17	492
10 kPa	CTRL	k	-0.526432	-0.850217	-1.70125	17	154
10 kPa	CTRL	l	-0.798017	-0.602635	2.96094	17	517
10 kPa	CTRL	m	-0.961826	-0.273663	-1.67654	17	490
10 kPa	CTRL	n	-0.995734	0.0922684	0.45953	17	518
10 kPa	CTRL	o	-0.895163	0.445738	0.57369	17	490
10 kPa	CTRL	p	-0.673696	0.739009	0.913267	17	55
10 kPa	CTRL	q	-0.361242	0.932472	-1.70125	17	154
10 kPa	CTRL	.	-1.83697e-16	1	0.390136	17	294
35 kPa	DMD	a	5.00819e-17	0.817899	0.414286	17	660
35 kPa	DMD	b	0.330674	0.853567	0.321216	17	282
35 kPa	DMD	c	0.576769	0.632685	0.27296	17	282
35 kPa	DMD	d	0.844167	0.420345	0.182752	17	282
35 kPa	DMD	e	0.412098	0.0381865	0.659473	17	244
35 kPa	DMD	f	0.367274	-0.104498	1.05541	17	282
35 kPa	DMD	g	1.22338	-0.923855	1.55519	17	686
35 kPa	DMD	h	0.754718	-1.21891	0.910209	17	238
35 kPa	DMD	i	0.260454	-1.39331	0.923377	17	234
35 kPa	DMD	j	-0.0431985	-0.231091	6.3616	17	692
35 kPa	DMD	k	-0.286305	-0.462398	-1.59659	17	282
35 kPa	DMD	l	-0.266378	-0.201159	1.57549	17	692
35 kPa	DMD	m	-0.404647	-0.115132	-1.70796	17	690
35 kPa	DMD	n	-1.02034	0.0945481	0.46735	17	601
35 kPa	DMD	o	-0.990247	0.493084	0.39728	17	601
35 kPa	DMD	p	-1.42467	1.56279	0.996653	17	254
35 kPa	DMD	q	-0.196464	0.507133	-1.59659	17	282
35 kPa	DMD	.	-1.50246e-16	0.817899	0.414286	17	660
35 kPa	CTRL	a	5.93157e-17	0.968699	0.399456	17	635
35 kPa	CTRL	b	0.341752	0.882163	0.299316	17	177
35 kPa	CTRL	c	0.616284	0.676031	0.276447	17	177
35 kPa	CTRL	d	0.867072	0.431751	0.182323	17	177
35 kPa	CTRL	e	0.714325	0.0661919	2.1601	17	251
35 kPa	CTRL	f	0.703979	-0.200299	1.32178	17	233
35 kPa	CTRL	g	2.744	-2.07217	1.59898	17	729
35 kPa	CTRL	h	1.80446	-2.91431	1.8932	17	194
35 kPa	CTRL	i	0.501329	-2.68187	1.46986	17	186
35 kPa	CTRL	j	-0.0804094	-0.430152	3.31346	17	735
35 kPa	CTRL	k	-1.42053	-2.29423	-3.67072	17	234
35 kPa	CTRL	l	-0.482801	-0.364595	1.18587	17	730
35 kPa	CTRL	m	-0.718666	-0.204478	-1.3212	17	730
35 kPa	CTRL	n	-0.958225	0.0887926	0.587241	17	727
35 kPa	CTRL	o	-1.09195	0.543728	0.578441	17	728
35 kPa	CTRL	p	-0.959017	1.05199	0.89719	17	256
35 kPa	CTRL	q	-0.974775	2.51619	-3.67072	17	234
35 kPa	CTRL	.	-1.77947e-16	0.968699	0.399456	17	635

## Sheet: Figure 9b
Total force total	Stiffness	Contraction velocity	DMD vs CTRL	Spreading area
1.28654e-07	10	1.3339e-06	CTRL	2722.8
2.35772e-08	10	4.41667e-07	CTRL	2550.6
1.64825e-08	10	2.16229e-07	CTRL	2531.62
3.12156e-08	10	8.45485e-08	CTRL	2445.49
7.57211e-08	10	7.88876e-07	CTRL	2414.4
3.29e-08	10	6.31e-07	DMD	2384.83
1.53234e-08	10	6.74014e-08	CTRL	2350.35
2.60177e-08	10	3.47319e-07	CTRL	2345.13
4.28764e-08	10	5.78295e-07	CTRL	2278.35
2.45171e-08	10	2.39857e-07	CTRL	2218.53
1.08836e-07	10	1.5006e-06	DMD	2185.26
4.28063e-08	10	5.59745e-07	CTRL	2162.04
1.31593e-09	10	2.29236e-08	CTRL	2159.55
9.60106e-09	10	1.81477e-08	CTRL	2146.16
1.4473e-08	10	2.65453e-07	CTRL	2099.43
1.26314e-07	10	1.0868e-06	DMD	2090.5
1.78097e-08	10	2.76725e-07	DMD	2086.04
7.51269e-08	10	7.06e-07	DMD	2058.74
1.96224e-08	10	1.95991e-08	CTRL	2047.17
7.48592e-08	10	9.6025e-07	CTRL	2045.51
8.58723e-09	10	7.66174e-08	DMD	2039.91
4.9054e-08	10	5.9625e-07	CTRL	2032.57
1.19525e-09	10	3.13988e-08	DMD	2011.1
7.01075e-09	10	1.17182e-07	DMD	1990.15
1.30643e-08	10	1.63244e-07	CTRL	1990.07
4.64399e-08	10	4.4383e-07	DMD	1988.03
1.8022e-08	10	2.78751e-07	CTRL	1976.91
7.32768e-10	10	1.3609e-08	CTRL	1966.78
4.47994e-08	10	6.18692e-07	CTRL	1964.81
6.51172e-09	10	1.64269e-07	CTRL	1957.93
1.14069e-08	10	6.05982e-08	CTRL	1952.18
8.13927e-08	10	8.54426e-07	DMD	1926.4
5.20549e-08	10	6.37435e-07	DMD	1917.55
9.77221e-08	10	1.2954e-06	CTRL	1914.3
5.87945e-08	10	5.85904e-07	CTRL	1906.58
9.03e-09	10	6.95e-08	DMD	1892.59
2.52861e-07	10	1.8471e-06	CTRL	1892.21
1.11281e-07	10	8.19061e-07	CTRL	1890.1
1.89955e-08	10	3.56336e-07	CTRL	1888.28
2.84547e-08	10	1.87426e-08	DMD	1879.4
4.15823e-08	10	4.59596e-07	CTRL	1876.18
7.27759e-09	10	5.87346e-09	DMD	1863.17
3.10917e-07	10	2.2472e-06	DMD	1859.47
4.45763e-09	10	8.31768e-08	CTRL	1857.73
3.18285e-08	10	2.26058e-07	CTRL	1848.88
1.83801e-08	10	2.46838e-07	DMD	1841.62
3.34289e-08	10	2.93689e-07	CTRL	1830.73
9.9337e-08	10	5.32196e-07	CTRL	1816.82
7.51335e-08	10	3.72234e-07	CTRL	1815.77
7.51335e-08	10	3.72234e-07	CTRL	1815.77
3.44936e-09	10	9.57556e-09	CTRL	1795.41
3.21329e-08	10	1.91583e-07	DMD	1794.96
1.72954e-08	10	2.12823e-07	DMD	1786.04
1.48975e-07	10	5.05939e-07	CTRL	1784.58
1.48975e-07	10	5.05939e-07	CTRL	1784.58
1.89675e-07	10	2.1743e-06	CTRL	1783.92
9.74e-09	10	2.49e-08	CTRL	1783.01
3.7825e-08	10	1.52946e-07	CTRL	1773.33
1.33024e-08	10	3.00533e-07	DMD	1771.52
5.28e-09	10	1.32e-07	DMD	1759.64
5.81291e-08	10	1.98152e-08	DMD	1749.81
1.00784e-07	10	2.73556e-07	CTRL	1749.66
1.40628e-07	10	7.4e-07	DMD	1739.15
1.11102e-08	10	3.09071e-07	CTRL	1731.59
5.77024e-09	10	7.10314e-08	CTRL	1722.59
3.6768e-08	10	2.27082e-07	CTRL	1708.14
3.6768e-08	10	2.27082e-07	CTRL	1708.14
1.03854e-08	10	1.4338e-07	DMD	1700.58
1.25676e-07	10	1.2879e-06	CTRL	1691.5
1.99e-09	10	4.77e-08	DMD	1682.88
3.33526e-08	10	5.82828e-07	CTRL	1682.35
1.02673e-08	10	8.56665e-09	CTRL	1680.69
4.57015e-08	10	9.40235e-08	DMD	1675.09
6.64056e-09	10	2.69356e-08	DMD	1668.21
1.1e-08	10	1.28e-07	DMD	1665.72
8.31095e-08	10	3.93341e-07	CTRL	1663.82
8.31095e-08	10	3.93341e-07	CTRL	1663.82
2.07994e-08	10	4.00388e-07	DMD	1662.09
6.29e-10	10	1.87e-08	DMD	1658.83
1.03402e-07	10	7.08108e-07	DMD	1657.93
2.44528e-07	10	2.1565e-06	CTRL	1652.48
6.3281e-08	10	8.70194e-07	DMD	1648.4
9.84319e-10	10	1.2037e-08	DMD	1641.67
6.57014e-08	10	6.46236e-07	CTRL	1639.32
1.6928e-07	10	3.90076e-07	CTRL	1636.03
1.6928e-07	10	3.90076e-07	CTRL	1636.03
7.16843e-08	10	6.67636e-07	CTRL	1633.12
6.65155e-08	10	9.27727e-07	DMD	1631.76
3.97107e-09	10	4.31491e-08	CTRL	1622.01
7.479e-08	10	7.05065e-07	DMD	1620.8
3.14815e-08	10	2.00468e-07	DMD	1617.39
3.50947e-08	10	1.86046e-07	DMD	1617.09
5.89366e-08	10	4.64839e-07	CTRL	1612.85
1.01201e-09	10	2.12654e-08	CTRL	1603.55
3.76366e-08	10	4.409e-07	CTRL	1603.4
2.54964e-08	10	1.06278e-07	CTRL	1599.85
1.14515e-08	10	1.68527e-07	DMD	1596.07
1.29878e-07	10	8.17996e-07	DMD	1594.1
6.82242e-08	10	8.86132e-07	CTRL	1587.22
2e-09	10	4.37e-08	DMD	1586.46
1.68399e-08	10	3.05923e-07	DMD	1586.31
3.76713e-09	10	4.99098e-08	DMD	1586.01
6.6e-08	10	6.4e-07	CTRL	1573.38
1.11e-08	10	1.03e-07	DMD	1572.55
	10	1.30126e-08	CTRL	1571.64
7.59205e-10	10	1.82357e-08	DMD	1570.35
2.4e-08	10	6.02e-08	DMD	1570.28
1.04806e-08	10	1.11838e-08	CTRL	1569.6
6.30907e-09	10	5.61938e-08	DMD	1564.38
1.71e-08	10	2.04e-07	DMD	1563.24
7.58393e-10	10	6.44495e-09	DMD	1551.6
1.45443e-08	10	2.56891e-07	CTRL	1551.37
1.49255e-08	10	1.21204e-08	DMD	1550.09
1.29e-08	10	2.03e-07	DMD	1548.42
4.29334e-09	10	4.18948e-08	CTRL	1537.31
1.78712e-07	10	2.6248e-06	CTRL	1534.28
3.06436e-08	10	3.08093e-07	CTRL	1531.71
2.38206e-07	10	2.6707e-06	CTRL	1527.78
5.03244e-08	10	2.13164e-07	CTRL	1522.94
2.99828e-08	10	4.55747e-07	DMD	1522.79
1.46639e-08	10	1.96973e-08	DMD	1519.68
1.44797e-09	10	4.15995e-08	DMD	1513.48
7.49741e-09	10	9.55404e-08	CTRL	1509.78
7.49741e-09	10	9.55404e-08	CTRL	1509.78
7.63721e-10	10	1.78291e-08	CTRL	1504.33
1.54737e-07	10	1.3664e-06	CTRL	1501.76
7.34066e-09	10	1.70446e-07	DMD	1490.64
1.73872e-07	10	1.5119e-06	CTRL	1489.66
1.418e-06	10	1.82197e-05	CTRL	1484.44
5.56973e-08	10	4.70289e-07	DMD	1483.31
9.478e-08	10	3.19415e-07	CTRL	1480.67
9.478e-08	10	3.19415e-07	CTRL	1480.67
1.56e-08	10	3.16e-07	CTRL	1472.57
5.84068e-10	10	2.41614e-08	CTRL	1467.65
3.7349e-08	10	5.40749e-07	DMD	1466.82
8.43141e-08	10	8.50116e-07	CTRL	1462.66
2.99531e-08	10	2.36241e-07	CTRL	1458.46
2.99531e-08	10	2.36241e-07	CTRL	1458.46
8.16014e-08	10	7.50036e-07	DMD	1452.76
3.12014e-08	10	2.42095e-07	DMD	1452.76
1.62036e-08	10	3.27732e-08	DMD	1448.37
1.62927e-08	10	3.0813e-07	CTRL	1437.73
1.62927e-08	10	3.0813e-07	CTRL	1437.73
2.92871e-07	10	1.9148e-06	CTRL	1437.03
6.71326e-09	10	5.10721e-08	DMD	1435.97
4.12e-09	10	1.38e-07	DMD	1433.47
1.48274e-08	10	3.57324e-08	CTRL	1430.22
9.41255e-10	10	1.53556e-08	CTRL	1429.84
4.20013e-08	10	8.63528e-07	CTRL	1426.14
2e-08	10	1.41409e-08	DMD	1415.8
1.24756e-07	10	1.3991e-06	DMD	1413.05
3.0096e-08	10	4.1075e-07	DMD	1409.12
7.44e-09	10	2.66e-08	DMD	1406.78
1.24e-08	10	5.24e-08	CTRL	1400.8
4.7049e-08	10	2.23642e-07	CTRL	1399.07
4.7049e-08	10	2.23642e-07	CTRL	1399.07
3.0136e-08	10	3.01048e-07	DMD	1398.08
2.50728e-09	10	1.33333e-08	CTRL	1393.16
1.75736e-08	10	4.34329e-08	DMD	1390.18
2.21609e-08	10	3.12167e-07	CTRL	1389.46
1.58e-08	10	7.4e-08	DMD	1385.83
2.04018e-08	10	2.83205e-07	CTRL	1385.83
1.15e-09	10	2.85e-08	DMD	1384.32
9e-09	10	2.21e-07	DMD	1380.46
4.12798e-08	10	4.82079e-07	CTRL	1375.77
4.2e-09	10	1.66e-07	CTRL	1375.77
1.44472e-07	10	6.13055e-07	DMD	1374.56
	10		CTRL	1368.43
3.50874e-08	10	3.1547e-07	CTRL	1361.25
6.58e-09	10	5.28e-08	DMD	1361.17
4.63e-09	10	9.78e-08	DMD	1356.86
1.11975e-08	10	5.40734e-08	DMD	1356.41
2.81e-08	10	1.11e-07	CTRL	1351.04
1.18684e-08	10	8.36412e-08	DMD	1339.77
7.29463e-09	10	9.69342e-08	CTRL	1338.94
4.36976e-08	10	4.87696e-07	DMD	1337.58
3.08e-08	10	3.05e-07	DMD	1336.07
5.33715e-08	10	9.71033e-07	CTRL	1334.1
4.93e-09	10	9.07e-08	CTRL	1333.72
3.23966e-08	10	3.30382e-07	CTRL	1332.51
1.69765e-08	10	1.77249e-07	DMD	1329.41
8.14887e-09	10	1.20436e-07	DMD	1325.25
2.57762e-08	10	1.30046e-07	DMD	1322.83
2.28425e-08	10	4.54523e-07	CTRL	1313.98
8.24e-09	10	2.42e-07	CTRL	1308.31
9.74942e-08	10	5.60034e-07	DMD	1305.59
2.31939e-08	10	1.072e-07	CTRL	1302.9
2.31939e-08	10	1.072e-07	DMD	1302.9
3.87141e-08	10	4.86124e-07	CTRL	1299.77
5.89797e-10	10	1.9219e-08	CTRL	1298.25
1.21254e-07	10	4.15315e-07	CTRL	1292.88
1.21254e-07	10	4.15315e-07	DMD	1292.88
8.04e-09	10	5.77e-08	CTRL	1290.84
1.26044e-08	10	1.76885e-07	CTRL	1289.9
1.26044e-08	10	1.76885e-07	CTRL	1289.9
7.12844e-08	10	2.63587e-08	DMD	1284.82
2.52e-08	10	2.55e-07	DMD	1279.8
5.64561e-08	10	9.23659e-07	CTRL	1277.15
1.09713e-08	10	6.3953e-08	CTRL	1268.08
1.23749e-08	10	5.87295e-08	CTRL	1267.95
1.23749e-08	10	5.87295e-08	CTRL	1267.95
2.63e-08	10	4.7e-07	CTRL	1267.17
1.34868e-07	10	1.6183e-06	CTRL	1266.34
1.91422e-09	10	4.86189e-08	CTRL	1265.43
1.10018e-07	10	1.3204e-06	CTRL	1263.54
7.22869e-09	10	1.47384e-07	DMD	1259.38
2.6e-08	10	1.26e-07	CTRL	1254.39
1.4065e-07	10	4.90652e-07	CTRL	1253.03
3.88e-09	10	8.3e-09	DMD	1243.96
8.096e-09	10	1.01824e-07	CTRL	1243.1
8.096e-09	10	1.01824e-07	CTRL	1243.1
2.44669e-08	10	3.20582e-08	DMD	1242.67
2.85e-08	10	4.57e-07	CTRL	1236.39
1e-08	10	6.61e-08	DMD	1233.75
3.01353e-08	10	2.66247e-07	CTRL	1229.44
3.01353e-08	10	2.66247e-07	CTRL	1229.44
1.1547e-07	10	1.6115e-06	CTRL	1228.6
1.01741e-08	10	2.55197e-08	DMD	1227.55
2.46241e-09	10	1.85067e-08	CTRL	1226.18
7.09818e-08	10	2.89717e-07	CTRL	1219.54
7.09818e-08	10	2.89717e-07	CTRL	1219.54
7.74942e-09	10	2.3746e-07	DMD	1215.75
8.8132e-10	10	4.02836e-08	CTRL	1213.71
1.15119e-08	10	3.30492e-07	CTRL	1210.45
1.22747e-09	10	1.06472e-08	CTRL	1204.1
6.91745e-09	10	6.35297e-08	CTRL	1188.52
3.05e-08	10	8.06e-08	CTRL	1187.77
2.47278e-08	10	1.59199e-07	CTRL	1184.21
4.28e-09	10	5.2e-08	CTRL	1183.46
8.82862e-09	10	7.77976e-09	DMD	1182.62
5.08912e-08	10	4.70737e-07	CTRL	1181.82
5.08912e-08	10	4.70737e-07	CTRL	1181.82
9.96e-09	10	1.24e-08	CTRL	1180.51
2.52e-08	10	3.33e-07	CTRL	1178.01
1.08387e-09	10	1.29056e-08	CTRL	1168.63
6.82719e-08	10	5.04424e-07	CTRL	1168.48
1.3e-09	10	6.31e-08	DMD	1164.02
6.46219e-10	10	1.99439e-08	CTRL	1161.52
4.84e-09	10	4.39e-08	CTRL	1160.99
5.15786e-09	10	1.82321e-08	CTRL	1157.67
2.65877e-08	10	2.52235e-08	DMD	1154.15
1.09e-08	10	3.94e-08	CTRL	1153.51
1.50628e-08	10	1.52411e-07	DMD	1146.85
1.11434e-09	10	3.83269e-08	CTRL	1138.23
7.30323e-09	10	1.24952e-08	CTRL	1136.87
9.05e-08	10	3.34e-07	CTRL	1132.11
9.58573e-09	10	7.34774e-08	CTRL	1132.03
4.61e-09	10	2.48e-08	CTRL	1127.49
1.39e-08	10	1.95e-07	DMD	1123.26
2.51271e-08	10	3.08937e-07	CTRL	1118.49
3.2614e-08	10	8.13578e-07	CTRL	1108.06
1.4683e-08	10	1.54315e-07	DMD	1106.77
1.04e-08	10	3.77e-08	DMD	1106.55
9.05e-10	10	3.55e-08	DMD	1104.2
3.07772e-08	10	5.28271e-07	DMD	1099.59
5.81355e-09	10	1.12534e-08	CTRL	1096.41
1.60397e-08	10	1.45016e-08	DMD	1091.42
7.05203e-09	10	9.33916e-08	CTRL	1088.92
3.85587e-08	10	1.62868e-07	DMD	1088.85
5.29697e-08	10	8.6373e-07	CTRL	1087.49
8.84934e-08	10	1.3988e-06	DMD	1086.28
1.24178e-08	10	1.51768e-07	CTRL	1086.28
2.20559e-07	10	1.3174e-06	CTRL	1084.54
4.32e-09	10	1.59e-07	DMD	1079.55
5.66e-09	10	4.7e-08	DMD	1075.09
1.02e-08	10	1.65e-07	CTRL	1074.33
8.29e-09	10	9.09e-09	DMD	1071.98
1.63778e-08	10	3.17374e-08	DMD	1071.76
3.41926e-08	10	3.32077e-07	CTRL	1071.76
1.2155e-08	10	9.08561e-08	DMD	1066.77
1.28e-08	10	2.25e-07	CTRL	1065.78
1.36009e-08	10	2.54482e-07	DMD	1063.59
3.54e-09	10	8.12e-08	CTRL	1063.36
1.24484e-09	10	1.60749e-08	CTRL	1062.46
8.85637e-08	10	7.66006e-07	CTRL	1062.38
1.44479e-08	10	3.66356e-07	DMD	1061.85
8.87897e-08	10	6.55961e-07	CTRL	1061.85
5.0455e-08	10	5.77705e-07	CTRL	1059.51
8.66116e-09	10	1.22045e-07	CTRL	1056.48
2.52898e-08	10	2.49064e-07	CTRL	1054.74
2.39256e-09	10	7.86667e-08	DMD	1054.06
5.26e-09	10	6.08e-08	DMD	1052.93
3.79763e-08	10	2.80618e-08	DMD	1052.55
1.20859e-08	10	5.35815e-08	DMD	1046.73
6.53754e-08	10	4.66563e-07	CTRL	1039.38
6.53754e-08	10	4.66563e-07	CTRL	1039.38
6.19951e-09	10	5.84783e-08	DMD	1035.38
1.45092e-08	10	1.2834e-07	DMD	1034.25
9.7e-09	10	5.09e-08	DMD	1030.09
3.48592e-09	10	1.79217e-07	CTRL	1027.06
5.2757e-09	10	7.8129e-08	CTRL	1025.47
6.57e-09	10	1.49e-07	DMD	1020.03
4.98509e-08	10	6.71631e-07	CTRL	1017.31
9.44576e-09	10	2.74837e-07	CTRL	1014.13
1.02049e-08	10	1.58483e-07	CTRL	1012.04
1.02049e-08	10	1.58483e-07	CTRL	1012.04
4.48e-09	10	2.37e-08	CTRL	1007.55
2.22056e-08	10	3.12149e-07	CTRL	1000.86
2.22056e-08	10	3.12149e-07	CTRL	1000.86
1.98604e-08	10	6.49834e-07	DMD	998.553
6.36503e-09	10	1.54221e-07	DMD	996.511
1.34612e-08	10	2.93188e-08	DMD	980.1
2.14809e-08	10	3.1613e-07	DMD	978.361
1.34993e-08	10	1.79725e-07	DMD	976.924
8.98143e-08	10	1.5047e-06	CTRL	968
8.24382e-09	10	1.53847e-07	CTRL	966.563
5.03e-09	10	4.85e-08	DMD	956.278
4.29296e-09	10	7.64119e-08	CTRL	953.178
8.51282e-09	10	2.65371e-08	CTRL	949.169
2.37243e-08	10	1.7546e-07	CTRL	947.029
2.37243e-08	10	1.7546e-07	CTRL	947.029
1.56552e-08	10	2.23401e-07	CTRL	946.371
6.1829e-10	10	1.44673e-08	CTRL	944.783
1.07e-08	10	9.47e-08	DMD	942.514
2.97e-09	10	3.24e-08	CTRL	936.464
6.15e-09	10	1.06e-07	CTRL	935.935
1.79076e-08	10	3.07572e-07	CTRL	934.801
1.67732e-10	10	1.60424e-08	CTRL	934.423
4.63e-09	10	1.01e-08	DMD	934.347
9.46183e-10	10	1.40109e-08	CTRL	931.095
4.69279e-08	10	2.9714e-07	DMD	929.28
7.81e-09	10	8.15e-08	CTRL	926.558
2.42198e-08	10	5.09674e-07	CTRL	926.028
1.19569e-08	10	1.15389e-07	CTRL	925.499
3.34771e-09	10	1.42284e-07	DMD	925.045
4.62773e-08	10	6.53062e-07	DMD	922.247
2.28e-10	10	1.42e-08	DMD	920.583
5.94784e-08	10	6.14844e-07	DMD	918.692
5.43e-09	10	1.1e-07	DMD	912.643
4.24e-09	10	7.78e-08	DMD	911.206
2.02568e-08	10	2.27506e-07	DMD	908.029
7.30383e-09	10	1.22127e-08	CTRL	907.5
2.87e-08	10	7.41e-08	DMD	896.534
1.6331e-08	10	2.5509e-08	CTRL	895.702
6.3e-09	10	3.72e-08	CTRL	894.492
5.73413e-09	10	2.568e-07	DMD	890.258
1.43442e-08	10	2.43211e-07	DMD	889.955
2.39e-08	10	1.67e-07	CTRL	882.241
4.5e-09	10	3.07e-08	CTRL	881.788
2.05953e-08	10	3.17269e-07	CTRL	879.292
1.46151e-09	10	3.16195e-08	DMD	878.536
4.18969e-08	10	2.30417e-07	DMD	875.037
4.18969e-08	10	2.30417e-07	CTRL	875.037
2.72402e-08	10	6.11723e-07	CTRL	874.149
2.72402e-08	10	6.11723e-07	CTRL	874.149
3.55408e-09	10	1.01792e-07	CTRL	873.242
3.33e-09	10	4.29e-08	DMD	867.721
9.82173e-09	10	5.82114e-08	DMD	867.186
9.82173e-09	10	5.82114e-08	CTRL	867.186
2.37667e-08	10	6.09977e-07	CTRL	867.116
9.61e-09	10	8.02e-08	DMD	859.403
1.93015e-08	10	2.83197e-07	DMD	857.209
1.15692e-08	10	1.41482e-07	CTRL	853.957
1.13e-08	10	1.18e-07	CTRL	851.311
5.6e-09	10	2.46e-08	CTRL	850.101
3.82639e-09	10	6.22952e-08	CTRL	847.454
3.86e-09	10	1.2e-08	CTRL	838.379
1.11405e-09	10	3.27656e-08	CTRL	833.236
1.05763e-08	10	1.98335e-07	DMD	832.404
2.95292e-08	10	5.54679e-07	CTRL	831.875
7.05e-08	10	3.65e-07	CTRL	828.774
4.57e-09	10	4.96e-08	CTRL	826.884
4.58e-09	10	7.81e-09	DMD	824.842
1.92501e-08	10	1.95013e-07	CTRL	824.161
1.87624e-08	10	2.22358e-08	DMD	823.905
1.0438e-08	10	8.18894e-08	CTRL	823.629
1.0438e-08	10	8.18894e-08	CTRL	823.629
1.69662e-08	10	3.12535e-07	CTRL	823.027
9.79862e-09	10	4.66764e-08	DMD	822.422
8.00928e-08	10	1.1578e-06	CTRL	822.119
3.14719e-08	10	3.36717e-07	DMD	821.893
1.03781e-08	10	3.02362e-08	DMD	821.741
3.16413e-08	10	3.07719e-07	DMD	821.666
8.65681e-09	10	8.5394e-08	DMD	818.716
1.22616e-08	10	1.45573e-08	DMD	818.187
3.76e-09	10	5.33e-08	CTRL	814.406
2.83e-08	10	3.77e-07	CTRL	810.246
2.13822e-09	10	1.32792e-08	CTRL	809.036
7.60348e-08	10	9.70707e-07	DMD	808.809
8.16449e-09	10	1.87771e-07	CTRL	806.768
2.3847e-09	10	2.14042e-08	DMD	805.406
3.84e-09	10	1.73e-08	CTRL	804.347
1.30316e-08	10	3.75968e-07	DMD	796.482
8.86e-09	10	6.41e-08	DMD	795.499
1.61339e-08	10	5.8799e-07	DMD	793.76
1.90932e-08	10	8.1749e-08	DMD	793.155
3.77013e-07	10	7.2662e-06	CTRL	791.718
2.85401e-08	10	2.06442e-07	DMD	788.783
2.85401e-08	10	2.06442e-07	CTRL	788.783
	10	1.25003e-07	DMD	786.349
1.67074e-08	10	4.36809e-08	CTRL	785.29
1.70689e-08	10	2.26663e-08	DMD	780.299
8.85474e-09	10	4.91578e-08	DMD	778.332
9.50556e-09	10	1.65823e-07	CTRL	776.82
1.8167e-08	10	3.08849e-07	DMD	776.064
2.21619e-08	10	6.12985e-08	DMD	773.082
7.67552e-09	10	2.80671e-07	CTRL	770.467
2.04763e-08	10	5.00084e-07	CTRL	769.862
6.6239e-09	10	7.04115e-08	CTRL	766.899
6.6239e-09	10	7.04115e-08	CTRL	766.899
9.64e-09	10	1.43e-07	CTRL	765.93
1.49842e-08	10	1.21319e-07	CTRL	765.476
2.03469e-08	10	3.68497e-07	CTRL	763.737
1.80799e-08	10	2.48823e-07	DMD	762.754
9.49366e-09	10	7.0396e-08	DMD	759.88
4.47e-09	10	1.11e-07	DMD	749.898
1.3569e-08	10	3.06988e-07	CTRL	749.898
8.01324e-09	10	5.34864e-08	CTRL	749.323
8.01324e-09	10	5.34864e-08	DMD	749.323
5.681e-10	10	1.27691e-08	CTRL	748.158
3.79338e-09	10	2.96048e-08	CTRL	742.789
8.9628e-09	10	2.93483e-08	DMD	740.293
7.54731e-09	10	4.55356e-08	DMD	739.083
3.81e-09	10	3.13e-08	DMD	738.781
1.71283e-08	10	3.75517e-07	CTRL	738.705
5.62131e-09	10	1.16581e-08	DMD	730.689
7.6155e-08	10	1.25068e-07	DMD	724.119
1.59012e-08	10	1.91482e-07	DMD	723.883
4.01627e-09	10	8.12909e-09	CTRL	721.349
4.01627e-09	10	8.12909e-09	CTRL	721.349
5.40531e-09	10	1.07411e-07	CTRL	720.404
5.64341e-09	10	6.74101e-08	DMD	719.95
2.27e-09	10	7.39e-09	DMD	719.95
8.31075e-09	10	9.61561e-08	DMD	717.984
7.21363e-08	10	1.8241e-06	CTRL	716.018
1.3671e-08	10	1.44857e-08	DMD	711.723
4.20337e-08	10	3.01342e-07	CTRL	707.396
1.49199e-08	10	2.5865e-07	CTRL	705.43
1.05267e-08	10	1.94733e-08	CTRL	704.901
6.41338e-08	10	1.02423e-08	CTRL	702.481
7.17762e-09	10	1.77139e-08	DMD	693.633
9.01191e-08	10	9.87089e-08	DMD	693.026
4.49e-09	10	2.77e-08	CTRL	692.044
5.3395e-09	10	1.48158e-08	CTRL	688.944
2.84055e-08	10	4.73121e-07	DMD	688.717
7.04346e-09	10	3.42322e-08	CTRL	688.036
3.48415e-09	10	6.41752e-08	CTRL	685.087
4.79992e-09	10	1.11131e-08	CTRL	683.499
2.25275e-08	10	3.73176e-08	DMD	681.767
2.36517e-08	10	2.1179e-07	DMD	677.222
1.15325e-07	10	2.09882e-07	DMD	671.643
4.2046e-09	10	1.2497e-08	CTRL	668.759
4.2046e-09	10	1.2497e-08	CTRL	668.759
1.65026e-08	10	2.2221e-07	CTRL	663.383
3.42678e-08	10	6.78141e-08	CTRL	663.231
6.36758e-09	10	9.7214e-08	CTRL	659.649
6.36758e-09	10	9.7214e-08	CTRL	659.649
2.42122e-08	10	5.74955e-07	CTRL	658.24
2.97e-09	10	1.8e-08	CTRL	657.559
1.25407e-08	10	1.78603e-07	DMD	649.467
6.87706e-09	10	9.37955e-08	DMD	649.165
1.71957e-07	10	2.71961e-07	DMD	648.814
1.02352e-08	10	6.08411e-08	CTRL	648.401
1.02352e-08	10	6.08411e-08	DMD	648.401
1.09803e-08	10	2.21127e-08	DMD	647.472
2.95e-08	10	1.33e-07	CTRL	646.442
4.36e-09	10	2.65e-08	CTRL	646.216
2.70133e-08	10	4.91398e-07	CTRL	643.947
4.2e-09	10	1.5e-08	CTRL	638.804
1.90578e-08	10	1.04984e-07	CTRL	633.147
1.90578e-08	10	1.04984e-07	CTRL	633.147
1.62184e-08	10	1.5398e-08	DMD	631.047
3.97465e-09	10	1.21764e-07	CTRL	629.578
6.09e-09	10	2.57e-07	DMD	628.066
1.15006e-08	10	8.83944e-08	CTRL	614.378
6.05776e-08	10	1.12481e-07	DMD	609.148
9.12e-09	10	9.97e-08	DMD	608.403
1.83863e-08	10	2.05345e-08	DMD	596.029
3.91985e-08	10	1.94744e-07	CTRL	594.413
3.53211e-09	10	4.13376e-08	CTRL	591.738
3.53211e-09	10	4.13376e-08	CTRL	591.738
5.04189e-10	10	8.66789e-09	CTRL	589.951
3.29694e-09	10	7.37057e-08	CTRL	586.699
9.08e-09	10	1.66e-07	CTRL	581.934
4.66e-09	10	1.69e-08	CTRL	580.422
7.29411e-09	10	1.17987e-07	DMD	575.884
4.25e-09	10	2.42e-08	DMD	570.591
1.67248e-08	10	2.49239e-07	CTRL	570.515
1.05e-08	10	2.69e-07	DMD	570.439
3.69e-09	10	8.01e-08	DMD	567.036
5.26292e-09	10	1.8071e-07	DMD	566.582
2.9113e-09	10	3.81619e-08	DMD	559.625
2.21481e-08	10	3.79606e-08	DMD	555.33
2.99488e-09	10	3.64721e-08	CTRL	551.155
1.3161e-08	10	1.2854e-07	DMD	544.878
8.24043e-09	10	1.93039e-07	DMD	540.87
4.35089e-08	10	4.37878e-08	DMD	535.807
1.92294e-08	10	2.67439e-08	DMD	530.125
1.46e-08	10	1.83e-07	DMD	527.862
1.47789e-08	10	2.02585e-07	DMD	526.728
8.22687e-09	10	1.09756e-07	CTRL	520.073
8.37086e-09	10	7.78376e-08	DMD	519.468
3.09725e-09	10	1.68032e-07	DMD	519.317
4.07077e-08	10	1.6671e-08	CTRL	518.409
2.56447e-08	10	1.48025e-07	CTRL	515.082
7.56193e-10	10	1.83328e-08	CTRL	508.049
7.10001e-08	10	1.0345e-07	DMD	507.606
1.39309e-08	10	2.89029e-08	DMD	505.953
2.09328e-09	10	1.40292e-08	DMD	501.772
1.90204e-08	10	4.1704e-07	CTRL	489.974
5.58e-09	10	3.46e-08	DMD	475.454
6.43449e-09	10	2.74232e-08	DMD	468.497
2.06901e-08	10	2.31313e-08	DMD	467.01
2.1734e-09	10	1.36324e-08	DMD	463.733
2.67e-09	10	4.76e-08	DMD	463.506
4.715e-08	10	1.20174e-07	DMD	453.168
1.98e-09	10	4.45e-08	DMD	435.902
3.57137e-09	10	1.64366e-07	CTRL	420.324
3.80056e-10	10	7.23534e-08	CTRL	394.687
4.63217e-10	10	4.56055e-08	DMD	392.721
7.00582e-09	10	9.03741e-08	DMD	390.149
4.8251e-09	10	2.63388e-08	DMD	390.074
9.14e-09	10	2.17e-07	DMD	382.587
2.75287e-10	10	1.62343e-08	CTRL	378.806
1.17e-10	10	1.14e-08	CTRL	356.647
5.2174e-09	10	2.20955e-08	DMD	338.195
9.53075e-09	10	4.39599e-07	CTRL	270.738
2.38493e-07	10	6.5988e-07	DMD
2.47486e-07	10	5.97111e-07	DMD
2.62282e-07	10	5.4362e-07	DMD
1.35663e-07	10	4.29391e-07	DMD
8.2411e-08	10	4.13215e-07	DMD
8.0909e-08	10	3.43031e-07	DMD
1.53892e-07	10	3.31634e-07	DMD
1.17485e-07	10	2.52697e-07	DMD
1.19918e-07	10	2.37527e-07	DMD
1.99693e-08	10	2.34476e-07	DMD
1.99693e-08	10	2.34476e-07	DMD
7.62202e-08	10	2.1773e-07	DMD
8.5454e-08	10	2.08665e-07	DMD
8.1515e-08	10	1.75276e-07	DMD
9.97054e-09	10	1.60798e-07	DMD
9.97054e-09	10	1.60798e-07	DMD
1.01174e-07	10	1.57616e-07	DMD
9.17306e-09	10	1.51359e-07	DMD
9.17306e-09	10	1.51359e-07	DMD
9.94668e-09	10	1.34272e-07	DMD
9.94668e-09	10	1.34272e-07	DMD
8.05731e-09	10	1.33744e-07	DMD
8.05731e-09	10	1.33744e-07	DMD
8.55037e-09	10	1.27772e-07	DMD
8.55037e-09	10	1.27772e-07	DMD
1.32265e-08	10	1.14156e-07	DMD
1.32265e-08	10	1.14156e-07	DMD
1.13662e-07	10	1.07435e-07	DMD
4.10257e-09	10	5.64946e-08	DMD
4.10257e-09	10	5.64946e-08	DMD
4.92754e-09	10	5.59987e-08	DMD
4.92754e-09	10	5.59987e-08	DMD
4.0185e-09	10	4.31268e-08	DMD
4.0185e-09	10	4.31268e-08	DMD
3.63339e-09	10	4.07781e-08	DMD
3.63339e-09	10	4.07781e-08	DMD
7.23176e-09	10	3.93799e-08	DMD
7.23176e-09	10	3.93799e-08	DMD
3.88357e-09	10	3.79038e-08	DMD
3.88357e-09	10	3.79038e-08	DMD
3.11537e-09	10	2.89085e-08	DMD
3.11537e-09	10	2.89085e-08	DMD
1.28086e-09	10	2.84819e-08	DMD
1.28086e-09	10	2.84819e-08	DMD
4.12375e-09	10	2.53094e-08	DMD
4.12375e-09	10	2.53094e-08	DMD
7.01274e-09	10	2.37161e-08	DMD
7.01274e-09	10	2.37161e-08	DMD
6.23611e-09	10	1.77731e-08	DMD
3.26804e-09	10	1.63985e-08	DMD
3.26804e-09	10	1.63985e-08	DMD
4.35554e-09	10	1.37925e-08	DMD
4.35554e-09	10	1.37925e-08	DMD
3.89895e-09	10	9.99919e-09	DMD
5.10762e-09	10	9.63056e-09	DMD
7.91358e-09	10	9.51094e-09	DMD
3.20785e-09	10	9.47816e-09	DMD
9.98792e-10	10	7.83866e-09	DMD
9.98792e-10	10	7.83866e-09	DMD
5.35214e-09	10	7.57815e-09	DMD
3.36822e-09	10	7.32808e-09	DMD
3.80598e-09	10	6.97315e-09	DMD
9.1945e-09	10	6.19873e-09	DMD
6.61081e-09	10	6.05502e-09	DMD
5.91637e-09	10	5.80597e-09	DMD
4.1368e-09	10	5.6744e-09	DMD
4.62505e-09	10	5.42786e-09	DMD
6.0657e-09	10	5.42782e-09	DMD
3.44472e-09	10	4.95868e-09	DMD
3.62992e-09	10	4.7516e-09	DMD
1.42379e-09	10	3.5697e-09	DMD
1.42379e-09	10	3.5697e-09	DMD
	10		DMD
1.27285e-07	10	1.2211e-06	CTRL
1.27285e-07	10	1.22108e-06	CTRL
1.15459e-07	10	9.7304e-07	CTRL
1.15459e-07	10	9.7304e-07	CTRL
	10	6.83091e-07	CTRL
1.54601e-07	10	6.83091e-07	CTRL
2.38493e-07	10	6.5988e-07	CTRL
6.49316e-08	10	6.32036e-07	CTRL
6.49316e-08	10	6.32036e-07	CTRL
	10	5.99507e-07	CTRL
1.31395e-07	10	5.99507e-07	CTRL
2.47486e-07	10	5.97111e-07	CTRL
1.54509e-07	10	5.77271e-07	CTRL
	10	5.77271e-07	CTRL
2.62282e-07	10	5.4362e-07	CTRL
3.3142e-08	10	5.20644e-07	CTRL
3.3142e-08	10	5.20644e-07	CTRL
2.49026e-07	10	5.12426e-07	CTRL
	10	5.12426e-07	CTRL
2.01753e-07	10	5.07469e-07	CTRL
	10	5.07469e-07	CTRL
2.09758e-07	10	5.03864e-07	CTRL
	10	5.03864e-07	CTRL
3.05143e-08	10	5.03221e-07	CTRL
3.05143e-08	10	5.03221e-07	CTRL
2.3675e-07	10	4.84939e-07	CTRL
	10	4.84939e-07	CTRL
2.87574e-08	10	4.30857e-07	CTRL
2.87574e-08	10	4.30857e-07	CTRL
1.35663e-07	10	4.29391e-07	CTRL
4.22848e-08	10	4.1457e-07	CTRL
4.22848e-08	10	4.1457e-07	CTRL
8.2411e-08	10	4.13215e-07	CTRL
3.42041e-08	10	4.05472e-07	CTRL
3.42041e-08	10	4.05472e-07	CTRL
	10	3.82678e-07	CTRL
1.83996e-07	10	3.82678e-07	CTRL
6.09874e-08	10	3.72995e-07	CTRL
6.09874e-08	10	3.72995e-07	CTRL
4.27072e-08	10	3.47236e-07	CTRL
4.27072e-08	10	3.47236e-07	CTRL
8.0909e-08	10	3.43031e-07	CTRL
2.0774e-08	10	3.4009e-07	CTRL
2.0774e-08	10	3.4009e-07	CTRL
1.53892e-07	10	3.31634e-07	CTRL
1.74254e-08	10	2.95015e-07	CTRL
1.74254e-08	10	2.95015e-07	CTRL
2.13509e-08	10	2.76274e-07	CTRL
2.13509e-08	10	2.76274e-07	CTRL
	10	2.76118e-07	CTRL
1.03414e-07	10	2.76118e-07	CTRL
3.22673e-08	10	2.71066e-07	CTRL
3.22673e-08	10	2.71066e-07	CTRL
	10	2.64191e-07	CTRL
9.5845e-08	10	2.64191e-07	CTRL
2.18247e-08	10	2.5736e-07	CTRL
2.18247e-08	10	2.5736e-07	CTRL
1.31907e-07	10	2.55686e-07	CTRL
	10	2.55686e-07	CTRL
2.45655e-08	10	2.53378e-07	CTRL
2.45655e-08	10	2.53378e-07	CTRL
1.17485e-07	10	2.52697e-07	CTRL
1.19918e-07	10	2.37527e-07	CTRL
	10	2.35773e-07	CTRL
9.79607e-08	10	2.35773e-07	CTRL
	10	2.3548e-07	CTRL
1.87167e-07	10	2.3548e-07	CTRL
7.29757e-08	10	2.34658e-07	CTRL
	10	2.34658e-07	CTRL
4.14635e-08	10	2.28165e-07	CTRL
4.14635e-08	10	2.28165e-07	CTRL
7.84758e-08	10	2.1939e-07	CTRL
	10	2.1939e-07	CTRL
7.62202e-08	10	2.1773e-07	CTRL
2.76872e-08	10	2.0937e-07	CTRL
2.76872e-08	10	2.0937e-07	CTRL
8.5454e-08	10	2.08665e-07	CTRL
3.98987e-08	10	2.05363e-07	CTRL
3.98987e-08	10	2.05363e-07	CTRL
6.29416e-08	10	1.95471e-07	CTRL
	10	1.95471e-07	CTRL
7.9685e-09	10	1.92396e-07	CTRL
7.9685e-09	10	1.92396e-07	CTRL
1.50776e-07	10	1.84743e-07	CTRL
	10	1.84743e-07	CTRL
1.58885e-08	10	1.8057e-07	CTRL
1.58885e-08	10	1.8057e-07	CTRL
7.39089e-08	10	1.77279e-07	CTRL
	10	1.77279e-07	CTRL
6.66668e-08	10	1.76862e-07	CTRL
	10	1.76862e-07	CTRL
8.1515e-08	10	1.75276e-07	CTRL
7.68258e-08	10	1.69846e-07	CTRL
	10	1.69846e-07	CTRL
7.33255e-08	10	1.62251e-07	CTRL
	10	1.62251e-07	CTRL
1.01174e-07	10	1.57616e-07	CTRL
	10	1.56948e-07	CTRL
2.60949e-07	10	1.56948e-07	CTRL
1.7715e-08	10	1.54904e-07	CTRL
1.7715e-08	10	1.54904e-07	CTRL
7.37092e-08	10	1.4197e-07	CTRL
	10	1.4197e-07	CTRL
1.148e-08	10	1.4193e-07	CTRL
1.148e-08	10	1.4193e-07	CTRL
6.31585e-08	10	1.40341e-07	CTRL
	10	1.40341e-07	CTRL
3.41742e-08	10	1.37049e-07	CTRL
3.41742e-08	10	1.37049e-07	CTRL
	10	1.34585e-07	CTRL
	10	1.34585e-07	CTRL
1.06756e-08	10	1.33659e-07	CTRL
1.06756e-08	10	1.33659e-07	CTRL
8.26935e-09	10	1.26923e-07	CTRL
8.26935e-09	10	1.26923e-07	CTRL
2.03786e-08	10	1.24779e-07	CTRL
2.03786e-08	10	1.24779e-07	CTRL
1.10332e-08	10	1.19709e-07	CTRL
1.10332e-08	10	1.19709e-07	CTRL
1.81518e-08	10	1.19441e-07	CTRL
1.81518e-08	10	1.19441e-07	CTRL
2.03439e-08	10	1.18525e-07	CTRL
2.03439e-08	10	1.18525e-07	CTRL
1.29374e-08	10	1.09004e-07	CTRL
1.29374e-08	10	1.09004e-07	CTRL
1.13662e-07	10	1.07435e-07	CTRL
1.04718e-08	10	8.17012e-08	CTRL
1.04718e-08	10	8.17012e-08	CTRL
1.50645e-08	10	8.1049e-08	CTRL
1.50645e-08	10	8.1049e-08	CTRL
1.74777e-08	10	7.66354e-08	CTRL
1.74777e-08	10	7.66354e-08	CTRL
1.29961e-08	10	7.65368e-08	CTRL
1.29961e-08	10	7.65368e-08	CTRL
1.21056e-08	10	7.30982e-08	CTRL
1.21056e-08	10	7.30982e-08	CTRL
1.66233e-08	10	7.29315e-08	CTRL
1.66233e-08	10	7.29315e-08	CTRL
1.09308e-08	10	6.84796e-08	CTRL
1.09308e-08	10	6.84796e-08	CTRL
2.81116e-09	10	6.7626e-08	CTRL
2.81116e-09	10	6.7626e-08	CTRL
6.64503e-09	10	6.57289e-08	CTRL
6.64503e-09	10	6.57289e-08	CTRL
4.56312e-09	10	6.54314e-08	CTRL
4.56312e-09	10	6.54314e-08	CTRL
3.82413e-08	10	6.26226e-08	CTRL
3.82413e-08	10	6.26226e-08	CTRL
1.01405e-08	10	6.06342e-08	CTRL
1.01405e-08	10	6.06342e-08	CTRL
4.45016e-09	10	5.68189e-08	CTRL
4.45016e-09	10	5.68189e-08	CTRL
3.67149e-09	10	5.53695e-08	CTRL
3.67149e-09	10	5.53695e-08	CTRL
3.14171e-08	10	5.45652e-08	CTRL
3.14171e-08	10	5.45652e-08	CTRL
7.17399e-08	10	5.43574e-08	CTRL
	10	5.43574e-08	CTRL
2.90544e-09	10	5.26499e-08	CTRL
2.90544e-09	10	5.26499e-08	CTRL
5.1067e-09	10	4.99361e-08	CTRL
5.1067e-09	10	4.99361e-08	CTRL
2.91107e-09	10	4.93167e-08	CTRL
2.91107e-09	10	4.93167e-08	CTRL
3.1923e-09	10	4.84247e-08	CTRL
3.1923e-09	10	4.84247e-08	CTRL
5.33723e-09	10	4.38766e-08	CTRL
5.33723e-09	10	4.38766e-08	CTRL
7.99751e-09	10	4.33009e-08	CTRL
7.99751e-09	10	4.33009e-08	CTRL
4.95937e-09	10	3.97423e-08	CTRL
4.95937e-09	10	3.97423e-08	CTRL
1.6651e-09	10	3.91386e-08	CTRL
1.6651e-09	10	3.91386e-08	CTRL
1.17527e-08	10	3.89403e-08	CTRL
1.17527e-08	10	3.89403e-08	CTRL
9.17868e-09	10	3.63265e-08	CTRL
9.17868e-09	10	3.63265e-08	CTRL
1.12904e-09	10	3.53672e-08	CTRL
1.12904e-09	10	3.53672e-08	CTRL
5.77702e-09	10	3.30204e-08	CTRL
5.77702e-09	10	3.30204e-08	CTRL
4.59736e-09	10	2.97894e-08	CTRL
4.59736e-09	10	2.97894e-08	CTRL
4.17191e-09	10	2.84819e-08	CTRL
4.17191e-09	10	2.84819e-08	CTRL
3.76019e-09	10	2.73521e-08	CTRL
3.76019e-09	10	2.73521e-08	CTRL
5.1539e-09	10	2.70086e-08	CTRL
5.1539e-09	10	2.70086e-08	CTRL
9.85649e-10	10	2.59679e-08	CTRL
9.85649e-10	10	2.59679e-08	CTRL
8.59614e-09	10	2.42183e-08	CTRL
8.59614e-09	10	2.42183e-08	CTRL
1.63849e-09	10	2.31164e-08	CTRL
1.63849e-09	10	2.31164e-08	CTRL
3.26338e-09	10	1.92768e-08	CTRL
3.26338e-09	10	1.92768e-08	CTRL
2.42767e-09	10	1.79354e-08	CTRL
2.42767e-09	10	1.79354e-08	CTRL
2.58632e-09	10	1.46149e-08	CTRL
2.58632e-09	10	1.46149e-08	CTRL
2.55951e-09	10	1.28788e-08	CTRL
2.55951e-09	10	1.28788e-08	CTRL
1.57614e-09	10	1.22613e-08	CTRL
1.57614e-09	10	1.22613e-08	CTRL
7.00081e-10	10	1.12754e-08	CTRL
7.00081e-10	10	1.12754e-08	CTRL
1.95659e-09	10	1.12165e-08	CTRL
1.95659e-09	10	1.12165e-08	CTRL
3.70938e-09	10	1.12112e-08	CTRL
3.70938e-09	10	1.12112e-08	CTRL
1.23376e-09	10	1.00951e-08	CTRL
1.23376e-09	10	1.00951e-08	CTRL
2.06421e-09	10	9.10586e-09	CTRL
2.06421e-09	10	9.10586e-09	CTRL
1.58604e-09	10	6.60565e-09	CTRL
1.58604e-09	10	6.60565e-09	CTRL
1.1406e-09	10	5.02924e-09	CTRL
1.1406e-09	10	5.02924e-09	CTRL
1.06821e-09	10	3.5406e-09	CTRL
1.06821e-09	10	3.5406e-09	CTRL
2.54065e-09	10	1.80714e-09	CTRL
2.54065e-09	10	1.80714e-09	CTRL
	10		CTRL
2.91545e-07	35	4.3838e-07	CTRL	2553.4
1.74928e-07	35	1.44907e-07	CTRL	2506.14
4.69832e-07	35	8.95952e-07	CTRL	2494.34
2.84e-07	35	2.52e-07	DMD	2490.33
9.36e-08	35	2.6e-08	CTRL	2432.93
2.88127e-07	35	5.39461e-07	CTRL	2399.66
1.17e-07	35	2.13e-08	CTRL	2380.75
2.7e-07	35	7.42e-07	DMD	2359.05
1.31e-06	35	1.72e-06	DMD	2345.74
7.71026e-08	35	1.47286e-07	CTRL	2340.9
7.14e-09	35	2.99e-08	DMD	2326.98
3.62372e-07	35	6.04884e-07	CTRL	2297.87
5.3307e-07	35	9.77551e-07	CTRL	2297.03
1.67e-08	35	4.65e-08	DMD	2289.77
1.48613e-07	35	9.09344e-07	CTRL	2277.14
9.05e-08	35	4.05e-07	DMD	2259.68
	35		CTRL	2250.37
7.18e-09	35	3.4e-08	DMD	2243.34
1.11361e-07	35	1.25122e-07	DMD	2233.74
2.45e-08	35	9.15e-08	CTRL	2228.59
3.0232e-07	35	8.00495e-07	CTRL	2214.91
9.45e-09	35	2.39e-08	DMD	2197.36
4.33618e-07	35	4.07953e-07	CTRL	2169.91
7.32181e-08	35	2.0318e-07	CTRL	2164.01
8.01e-08	35	2.8e-07	CTRL	2156.9
2.18465e-07	35	5.97658e-07	CTRL	2153.12
2.96953e-07	35	4.43443e-07	CTRL	2145.93
1.5705e-07	35	3.41356e-07	CTRL	2119.69
2.75e-07	35	6.01e-07	CTRL	2114.17
1.73501e-07	35	3.82131e-07	CTRL	2108.8
1.84e-07	35	6.27e-07	DMD	2100.26
1.02613e-07	35	5.22626e-07	CTRL	2090.5
1.31323e-07	35	2.53023e-07	CTRL	2086.49
1.30393e-07	35	4.28805e-07	CTRL	2076.89
1.5566e-07	35	1.09175e-07	CTRL	2076.19
1.5566e-07	35	1.09175e-07	CTRL	2076.19
1.40977e-09	35	4.10215e-09	CTRL	2073.79
5.58e-09	35	1.99e-08	DMD	2062.37
9.4551e-08	35	4.54173e-07	CTRL	2060.63
8.04e-09	35	3.32e-08	DMD	2053.52
4.519e-07	35	1.1308e-06	CTRL	2051.78
4.83781e-08	35	5.31276e-07	CTRL	2049.89
2.51682e-07	35	1.0903e-06	CTRL	2030.23
1.97835e-07	35	3.9809e-07	CTRL	2026.9
3.25159e-08	35	1.52322e-07	DMD	2017.9
1.27e-08	35	7.99e-08	DMD	2012.99
9.00306e-07	35	1.3923e-06	DMD	2002.63
1.16e-07	35	1.91e-07	DMD	1998.54
1.59533e-07	35	5.30809e-07	CTRL	1989.47
3.04221e-07	35	6.47135e-07	CTRL	1988.86
1.16377e-07	35	2.76112e-07	CTRL	1967.76
5.0318e-07	35	5.95399e-07	CTRL	1964.28
3.34843e-08	35	1.22319e-07	CTRL	1958.08
9.04642e-09	35	1.49918e-08	CTRL	1955.89
1.05034e-08	35	5.40936e-08	DMD	1953.77
1.10785e-07	35	1.49372e-07	CTRL	1951.28
7.99402e-08	35	1.29969e-07	CTRL	1947.04
5.33e-09	35	1.12e-08	DMD	1942.96
2.23154e-07	35	8.40985e-07	DMD	1940.31
3.5343e-07	35	8.49566e-07	CTRL	1923.22
1.26923e-07	35	2.49158e-07	CTRL	1922.99
3.46231e-08	35	2.95429e-08	DMD	1920.72
6.74719e-08	35	2.2759e-07	CTRL	1916.56
3.07e-08	35	1.58e-07	DMD	1914.45
8.86593e-07	35	1.7106e-06	DMD	1914.14
7.56565e-08	35	1.20582e-07	CTRL	1910.97
7.09379e-08	35	2.3482e-07	CTRL	1910.67
8.87898e-08	35	3.07594e-07	CTRL	1909.68
2.48475e-08	35	1.58163e-08	DMD	1898.2
2.48475e-08	35	1.58163e-08	DMD	1898.2
9.84427e-08	35	3.64578e-07	CTRL	1882.38
1.28728e-07	35	2.31401e-07	CTRL	1880.75
1.28728e-07	35	2.31401e-07	CTRL	1880.75
2.84547e-08	35	1.87426e-08	DMD	1879.4
3.52e-08	35	7e-08	CTRL	1877.39
3.91766e-07	35	9.49071e-07	CTRL	1876.33
3.24661e-07	35	1.0334e-06	CTRL	1868.47
7.13e-08	35	3.15e-07	DMD	1864.53
2.15653e-07	35	3.73265e-07	CTRL	1861.51
3.20337e-08	35	2.60233e-07	DMD	1856.59
3.36349e-08	35	2.18427e-07	CTRL	1855.84
2.76314e-08	35	4.00378e-08	CTRL	1851.15
1.33456e-08	35	1.88814e-07	DMD	1848.58
2.8146e-07	35	4.02595e-07	CTRL	1843.06
3.00845e-08	35	3.3824e-08	CTRL	1841.8
3.00845e-08	35	3.3824e-08	DMD	1841.8
2.75571e-08	35	4.38156e-07	CTRL	1841.02
1.55484e-07	35	5.06583e-07	CTRL	1829.22
1.89914e-07	35	5.20752e-07	CTRL	1816.51
1.74853e-08	35	1.04769e-08	DMD	1815.98
2.53724e-07	35	6.84535e-07	DMD	1813.41
8.9518e-08	35	1.55465e-07	CTRL	1812.2
3.09752e-07	35	1.272e-06	CTRL	1803.66
2.20113e-07	35	4.52217e-07	CTRL	1799.42
4.05733e-08	35	8.15273e-08	CTRL	1790.72
1.17858e-07	35	5.20969e-07	CTRL	1790.19
5.3e-07	35	1.88e-07	CTRL	1783.62
1.68296e-08	35	9.40421e-08	CTRL	1782.71
8.5e-08	35	1.54092e-08	DMD	1779.51
8.5e-08	35	1.54092e-08	DMD	1779.51
3.83359e-08	35	9.36156e-08	CTRL	1773.18
2.89e-07	35	2.37e-07	DMD	1770.15
3.37739e-08	35	6.27127e-08	CTRL	1767.63
3.37739e-08	35	6.27127e-08	CTRL	1767.63
7.28673e-08	35	5.19399e-08	CTRL	1766.19
7.28673e-08	35	5.19399e-08	CTRL	1766.19
6.92e-09	35	2.34e-08	DMD	1762.44
1.77571e-07	35	5.42062e-07	CTRL	1762.14
2.82e-08	35	2.23e-07	CTRL	1759.26
5.42e-08	35	1.69e-07	CTRL	1759.26
7.4837e-08	35	1.25315e-07	CTRL	1755.03
4.74e-08	35	1.74e-08	CTRL	1753.44
2.43252e-07	35	2.4622e-07	DMD	1752.46
1.38523e-07	35	3.49018e-07	CTRL	1752.38
3.00194e-07	35	5.43519e-07	DMD	1745.35
3.77628e-07	35	4.2702e-07	CTRL	1745.2
7.04971e-08	35	1.66265e-07	CTRL	1742.55
2.13268e-07	35	2.22296e-07	CTRL	1731.81
4.16237e-08	35	8.74108e-08	CTRL	1725.54
5.60284e-08	35	4.33733e-08	CTRL	1722.7
5.60284e-08	35	4.33733e-08	CTRL	1722.7
5.86908e-08	35	1.16527e-07	CTRL	1722.6
5.86908e-08	35	1.16527e-07	CTRL	1722.6
1.80452e-08	35	3.42274e-07	DMD	1708.29
1.04208e-07	35	8.38915e-08	DMD	1707.72
1.04208e-07	35	8.38915e-08	DMD	1707.72
3.99e-08	35	2.97e-08	CTRL	1707.61
5.72e-08	35	4.34e-08	CTRL	1704.21
4.04e-09	35	1.93e-08	CTRL	1703.38
4.98297e-07	35	1.3277e-06	CTRL	1703
1.38e-08	35	5.1e-08	CTRL	1699.29
6.59854e-09	35	2.91066e-08	CTRL	1698.08
2.48818e-08	35	4.89007e-08	CTRL	1696.27
8.39646e-08	35	2.98818e-07	CTRL	1690.6
3.37376e-08	35	2.35029e-07	CTRL	1684.4
	35		CTRL	1682.81
1.65195e-08	35	1.71933e-07	CTRL	1680.39
5.04629e-08	35	4.82318e-07	CTRL	1673.96
2.55294e-08	35	1.3377e-07	DMD	1670.71
9.85356e-08	35	3.4e-07	CTRL	1669.35
2.2279e-07	35	2.6314e-07	CTRL	1666.61
2.2279e-07	35	2.6314e-07	CTRL	1666.61
1.96636e-08	35	2.89095e-08	CTRL	1662.06
1.96636e-08	35	2.89095e-08	CTRL	1662.06
	35	2.92955e-08	DMD	1661.24
	35	2.92955e-08	DMD	1661.24
5.20077e-08	35	2.17136e-07	CTRL	1660.88
9.64676e-08	35	1.72867e-07	CTRL	1655.87
9.64676e-08	35	1.72867e-07	CTRL	1655.87
5.42695e-08	35	9.41885e-08	DMD	1650.8
5.42695e-08	35	9.41885e-08	DMD	1650.8
1.21584e-07	35	2.41812e-07	CTRL	1649.67
1.21584e-07	35	2.41812e-07	CTRL	1649.67
3.26144e-07	35	5.69448e-07	CTRL	1649.31
1.27836e-07	35	1.86076e-07	CTRL	1645.54
1.27836e-07	35	1.86076e-07	CTRL	1645.54
3.24226e-08	35	4.9399e-07	DMD	1638.19
7.68421e-08	35	1.05194e-07	CTRL	1634.9
7.68421e-08	35	1.05194e-07	CTRL	1634.9
8.53538e-08	35	7.69742e-08	CTRL	1632.74
7.40373e-09	35	9.43354e-08	CTRL	1629.11
7.54531e-08	35	2.69612e-07	DMD	1629.04
3.60406e-08	35	6.32579e-08	DMD	1628.6
2.34641e-07	35	6.81576e-07	DMD	1627
	35		CTRL	1623.06
6.44634e-08	35	3.2832e-08	CTRL	1622.09
6.44634e-08	35	3.2832e-08	CTRL	1622.09
4.18573e-08	35	4.28325e-08	CTRL	1619.3
4.18573e-08	35	4.28325e-08	DMD	1619.3
3.28836e-07	35	6.90424e-07	CTRL	1617.77
2.0916e-08	35	2.96656e-08	CTRL	1617.54
3.76659e-08	35	1.14602e-07	DMD	1614.37
1.26e-07	35	1.47e-07	DMD	1612.7
1.00041e-07	35	1.69328e-07	CTRL	1610.31
1.00041e-07	35	1.69328e-07	CTRL	1610.31
1.79667e-07	35	3.93446e-07	DMD	1605.97
5.84412e-08	35	5.59781e-08	DMD	1604.94
1.95472e-07	35	1.43954e-07	CTRL	1598.49
1.66334e-08	35	9.48394e-08	DMD	1598.41
4.0806e-09	35	4.96744e-08	CTRL	1598.03
1.52875e-07	35	9.75099e-08	DMD	1596.78
1.53e-08	35	1.08e-07	CTRL	1595.46
9.76e-09	35	3.9e-08	CTRL	1591.53
2.35e-08	35	1.16e-07	DMD	1591.45
9.74124e-09	35	1.68474e-07	CTRL	1590.92
3.71337e-08	35	4.78671e-08	DMD	1589.76
3.71337e-08	35	4.78671e-08	DMD	1589.76
5.79149e-07	35	9.41334e-07	CTRL	1589.64
3.94688e-08	35	5.38972e-08	DMD	1588.62
3.94688e-08	35	5.38972e-08	DMD	1588.62
2.9334e-08	35	5.12643e-08	CTRL	1586.55
2.9334e-08	35	5.12643e-08	CTRL	1586.55
4.47362e-08	35	7.38727e-08	DMD	1586.31
2.01e-08	35	7.73e-08	DMD	1582.53
1.4487e-07	35	7.0686e-07	CTRL	1570.28
1.46008e-07	35	2.13319e-07	CTRL	1569.82
1.46008e-07	35	2.13319e-07	CTRL	1569.82
1.35017e-07	35	3.00052e-07	DMD	1568.69
7.20701e-07	35	1.1711e-06	DMD	1567.78
3.54489e-08	35	6.90306e-08	CTRL	1565.07
3.54489e-08	35	6.90306e-08	CTRL	1565.07
1.06571e-07	35	5.43392e-08	CTRL	1563.41
1.06571e-07	35	5.43392e-08	CTRL	1563.41
4.07492e-08	35	6.41683e-08	DMD	1559.28
4.07492e-08	35	6.41683e-08	DMD	1559.28
1.22484e-08	35	1.06924e-07	DMD	1555.91
5.29e-08	35	1.26e-08	CTRL	1549.86
1.5465e-08	35	2.2053e-08	DMD	1549.68
1.5465e-08	35	2.2053e-08	DMD	1549.68
9.48522e-08	35	7.76884e-08	CTRL	1545.75
9.48522e-08	35	7.76884e-08	CTRL	1545.75
1.3193e-08	35	2.33865e-08	DMD	1545.4
2.7133e-09	35	7.11451e-08	CTRL	1543.88
3.71795e-08	35	1.57508e-08	DMD	1543.58
3.71795e-08	35	1.57508e-08	DMD	1543.58
9.03e-09	35	-1.66e-08	CTRL	1540.48
1.13868e-07	35	3.60886e-07	CTRL	1539.8
2.87858e-07	35	3.95289e-07	CTRL	1538.93
2.87858e-07	35	3.95289e-07	CTRL	1538.93
3.21158e-08	35	1.74811e-07	CTRL	1534.73
9.45098e-08	35	2.24133e-07	CTRL	1528.4
9.45098e-08	35	2.24133e-07	CTRL	1528.4
1.38158e-07	35	3.57584e-07	CTRL	1528.23
2.93083e-09	35	1.28909e-08	DMD	1525.81
2.3e-08	35	8.63e-08	DMD	1524.9
2.32566e-08	35	1.09854e-07	CTRL	1522.86
2.82e-08	35	1.72e-07	CTRL	1515
	35		CTRL	1511.37
	35	3.37521e-08	DMD	1509.8
	35	3.37521e-08	DMD	1509.8
3.55488e-07	35	2.67304e-07	CTRL	1506.81
3.55488e-07	35	2.67304e-07	CTRL	1506.81
3.85947e-08	35	7.51819e-08	CTRL	1505.57
3.85947e-08	35	7.51819e-08	CTRL	1505.57
8.57559e-08	35	8.73779e-07	DMD	1501.46
1.00399e-07	35	1.11327e-08	DMD	1499.95
6.50961e-08	35	4.26585e-08	DMD	1493.82
2.21e-07	35	5.2e-07	CTRL	1488.83
1.68e-07	35	8.57e-08	CTRL	1488.07
3.63e-08	35	1.6e-07	CTRL	1487.54
1.21108e-08	35	1.62862e-07	CTRL	1486.71
1.96586e-07	35	5.8891e-07	CTRL	1485.05
4.60965e-07	35	1.0534e-06	CTRL	1479.53
2.53087e-08	35	2.475e-08	DMD	1477.57
2.53087e-08	35	2.475e-08	DMD	1477.57
1.14963e-08	35	2.11286e-07	CTRL	1474.76
2.98285e-07	35	2.55456e-07	DMD	1474.61
1.01e-07	35	4.12e-07	CTRL	1466.14
2.53006e-07	35	8.2756e-07	CTRL	1465.91
6e-08	35	2.37197e-08	DMD	1460.94
6e-08	35	2.37197e-08	DMD	1460.94
2.38397e-08	35	3.42653e-07	DMD	1460.62
1.75781e-07	35	7.18385e-08	CTRL	1460.22
1.75781e-07	35	7.18385e-08	CTRL	1460.22
7.79962e-08	35	1.27616e-07	CTRL	1459.7
7.79962e-08	35	1.27616e-07	CTRL	1459.7
4.38196e-09	35	1.98725e-08	CTRL	1458.2
5.9e-08	35	2.73e-07	DMD	1454.5
1.64e-07	35	1.49e-07	CTRL	1444.13
4.92569e-08	35	1.10046e-07	CTRL	1442.85
8.81e-09	35	3.37e-08	DMD	1440.96
5.86794e-09	35	3.37132e-08	DMD	1439.45
7.78284e-08	35	6.5222e-08	DMD	1437.29
7.78284e-08	35	6.5222e-08	DMD	1437.29
9.1571e-08	35	8.70676e-08	DMD	1432.02
1.66e-08	35	6.99e-08	CTRL	1431.88
4.71684e-08	35	3.26386e-08	CTRL	1429.85
4.71684e-08	35	3.26386e-08	CTRL	1429.85
4.41646e-08	35	3.75434e-07	CTRL	1428.56
1.13e-07	35	4.99e-07	DMD	1427.88
2.1703e-08	35	3.52224e-08	CTRL	1425.62
2.1703e-08	35	3.52224e-08	CTRL	1425.62
9.63e-09	35	4.34e-08	DMD	1422.36
6.79798e-08	35	3.06878e-07	CTRL	1422.36
1.03704e-08	35	6.3257e-09	CTRL	1419.11
1.03704e-08	35	6.3257e-09	CTRL	1419.11
2e-08	35	1.41409e-08	DMD	1415.8
9.89e-09	35	4.81e-08	CTRL	1399.29
3.33609e-08	35	4.40107e-07	CTRL	1398.08
2.14866e-08	35	1.42979e-07	DMD	1398
3.45599e-07	35	1.2315e-06	CTRL	1397.63
1.77574e-07	35	2.99234e-07	DMD	1397.02
1.57473e-07	35	7.47231e-08	CTRL	1395.81
1.33372e-08	35	1.27853e-07	CTRL	1395.13
4.43318e-09	35	2.10575e-08	DMD	1392.56
3.76382e-07	35	4.40534e-08	DMD	1392.18
1.55775e-07	35	4.55554e-07	DMD	1391.58
1.75736e-08	35	4.34329e-08	DMD	1390.18
3.82104e-07	35	1.95637e-07	CTRL	1389.98
3.82104e-07	35	1.95637e-07	CTRL	1389.98
3e-08	35	2.14665e-08	DMD	1389.87
3e-08	35	2.14665e-08	DMD	1389.87
2.7022e-08	35	3.11623e-08	DMD	1389.05
2.7022e-08	35	3.11623e-08	DMD	1389.05
1.43824e-07	35	4.79239e-07	CTRL	1386.66
6.22e-08	35	1.02e-07	CTRL	1386.06
4.24737e-08	35	1.59497e-08	DMD	1384.5
4.24737e-08	35	1.59497e-08	DMD	1384.5
2.63553e-07	35	8.10255e-07	CTRL	1377.66
3.54703e-07	35	1.3563e-06	CTRL	1372.22
2.93708e-08	35	5.51096e-08	CTRL	1370.25
2.93708e-08	35	5.51096e-08	CTRL	1370.25
7.2e-08	35	2.55e-07	DMD	1369.8
4.08e-08	35	6.52e-08	CTRL	1369.8
2.97163e-08	35	1.41368e-08	DMD	1364.43
3.59e-07	35	8.68e-09	CTRL	1363.82
2.53281e-07	35	8.42715e-07	CTRL	1363.59
3.11e-08	35	1.79e-07	CTRL	1360.04
2.59981e-07	35	2.68361e-07	DMD	1355.58
2.59981e-07	35	2.68361e-07	DMD	1355.58
2.51e-07	35	4.28e-07	CTRL	1354.07
1.57449e-07	35	1.8792e-07	CTRL	1351.65
1.57449e-07	35	1.8792e-07	CTRL	1351.65
7.04571e-08	35	1.03437e-07	DMD	1351.55
3.14484e-08	35	2.76822e-08	DMD	1350.52
3.14484e-08	35	2.76822e-08	DMD	1350.52
3.36458e-08	35	8.69596e-08	CTRL	1345.77
3.36458e-08	35	8.69596e-08	CTRL	1345.77
2.13646e-07	35	1.26647e-07	DMD	1342.87
2.13646e-07	35	1.26647e-07	CTRL	1342.87
1.52324e-09	35	1.16123e-08	DMD	1336.07
1.04815e-07	35	1.04609e-07	CTRL	1336.06
1.04815e-07	35	1.04609e-07	CTRL	1336.06
2.01329e-08	35	1.05625e-08	DMD	1335.44
2.01329e-08	35	1.05625e-08	DMD	1335.44
3.64424e-08	35	2.24432e-08	DMD	1334.3
3.64424e-08	35	2.24432e-08	DMD	1334.3
3.24358e-08	35	1.68021e-08	CTRL	1331.3
3.24358e-08	35	1.68021e-08	CTRL	1331.3
6.81582e-08	35	3.80803e-07	CTRL	1329.41
6.83519e-09	35	6.30236e-08	CTRL	1322.08
3.34017e-07	35	1.1042e-06	CTRL	1322
1.91916e-07	35	1.97573e-07	DMD	1321.39
1.91916e-07	35	1.97573e-07	DMD	1321.39
3.5128e-07	35	9.71412e-07	CTRL	1320.71
3.59698e-08	35	1.10992e-07	DMD	1320.56
3.38983e-08	35	5.12528e-08	DMD	1317.46
3.38983e-08	35	5.12528e-08	DMD	1317.46
1.3599e-07	35	8.99278e-08	CTRL	1314.67
1.3599e-07	35	8.99278e-08	CTRL	1314.67
1.75e-08	35	1.01e-07	CTRL	1313.23
1.26588e-07	35	1.418e-07	CTRL	1312.81
1.26588e-07	35	1.418e-07	DMD	1312.81
1.06348e-07	35	1.77674e-07	CTRL	1311.26
1.06348e-07	35	1.77674e-07	CTRL	1311.26
1.52e-08	35	1.02e-07	DMD	1309.75
9.8047e-08	35	2.6832e-07	CTRL	1306.72
7.1105e-09	35	8.11374e-09	CTRL	1305.17
7.1105e-09	35	8.11374e-09	CTRL	1305.17
5.05531e-08	35	4.52946e-08	DMD	1304.24
5.05531e-08	35	4.52946e-08	DMD	1304.24
5.85733e-08	35	4.61027e-07	CTRL	1302.11
2.5142e-08	35	1.19719e-07	DMD	1300.22
1.87013e-07	35	3.22383e-07	CTRL	1300.21
1.87013e-07	35	3.22383e-07	CTRL	1300.21
7.88052e-08	35	7.18419e-08	DMD	1298.46
7.88052e-08	35	7.18419e-08	DMD	1298.46
2.00812e-08	35	3.29366e-08	DMD	1294.74
2.00812e-08	35	3.29366e-08	DMD	1294.74
1.6076e-08	35	3.2682e-07	CTRL	1294.55
3.52183e-08	35	4.23228e-08	DMD	1293.6
3.52183e-08	35	4.23228e-08	DMD	1293.6
7.12844e-08	35	2.63587e-08	DMD	1284.82
1.51091e-07	35	1.44023e-07	DMD	1284.3
1.56663e-07	35	9.55586e-08	CTRL	1282.86
1.56663e-07	35	9.55586e-08	CTRL	1282.86
2.19295e-07	35	8.91485e-07	CTRL	1282.37
2.53927e-08	35	5.17022e-08	CTRL	1280.79
2.53927e-08	35	5.17022e-08	CTRL	1280.79
1.05526e-07	35	9.25219e-08	DMD	1280.38
1.05526e-07	35	9.25219e-08	DMD	1280.38
1.63609e-08	35	3.91753e-07	DMD	1280.03
4.20764e-08	35	9.83456e-08	CTRL	1278
4.20764e-08	35	9.83456e-08	CTRL	1278
2.76e-09	35	6.7e-08	CTRL	1276.7
1.01315e-07	35	1.3233e-07	CTRL	1274.59
1.01315e-07	35	1.3233e-07	CTRL	1274.59
7.88e-08	35	1.04e-07	CTRL	1272.47
4.16052e-09	35	2.18385e-08	CTRL	1272.32
2.34589e-08	35	5.29904e-07	CTRL	1271.94
5.11156e-08	35	4.32697e-08	DMD	1271.08
5.11156e-08	35	4.32697e-08	DMD	1271.08
5.95257e-08	35	8.85541e-08	DMD	1269.33
5.95257e-08	35	8.85541e-08	DMD	1269.33
6.17037e-09	35	1.18716e-07	DMD	1268.76
6.80307e-08	35	6.50717e-08	CTRL	1268.71
6.80307e-08	35	6.50717e-08	CTRL	1268.71
2.26069e-07	35	3.74e-07	CTRL	1267.55
6.2651e-08	35	4.38653e-08	DMD	1266.33
6.2651e-08	35	4.38653e-08	DMD	1266.33
4.77561e-08	35	4.5788e-08	CTRL	1264.47
4.77561e-08	35	4.5788e-08	CTRL	1264.47
1.17555e-08	35	1.66992e-08	DMD	1262.51
1.17555e-08	35	1.66992e-08	DMD	1262.51
3.68946e-08	35	4.01451e-07	CTRL	1262.18
3.28241e-07	35	4.54408e-07	DMD	1256.62
3.28241e-07	35	4.54408e-07	CTRL	1256.62
2e-08	35	1.67039e-08	DMD	1255.28
2e-08	35	1.67039e-08	DMD	1255.28
6.30326e-08	35	5.96716e-08	CTRL	1253.94
3.83328e-08	35	5.82683e-08	CTRL	1245.77
3.38376e-08	35	5.38033e-08	CTRL	1244.35
3.38376e-08	35	5.38033e-08	CTRL	1244.35
2.38e-07	35	2.11e-07	CTRL	1243.96
2.33472e-07	35	1.89406e-07	DMD	1243.91
2.33472e-07	35	1.89406e-07	DMD	1243.91
5.71077e-08	35	1.88201e-07	CTRL	1240.48
1.71089e-08	35	3.24579e-08	DMD	1239.16
1.71089e-08	35	3.24579e-08	CTRL	1239.16
2.5e-08	35	1.89196e-08	DMD	1237.2
2.5e-08	35	1.89196e-08	DMD	1237.2
2.53916e-08	35	3.17956e-08	DMD	1234.93
2.53916e-08	35	3.17956e-08	DMD	1234.93
1.75e-07	35	1.16e-07	CTRL	1234.2
4.54325e-08	35	3.86693e-08	DMD	1234.1
4.54325e-08	35	3.86693e-08	CTRL	1234.1
9.20105e-08	35	1.43236e-07	DMD	1232.45
9.20105e-08	35	1.43236e-07	DMD	1232.45
5.09475e-08	35	8.23488e-08	CTRL	1231.41
5.09475e-08	35	8.23488e-08	CTRL	1231.41
1.26084e-07	35	1.843e-07	DMD	1231
1.26084e-07	35	1.843e-07	CTRL	1231
8.77547e-09	35	1.52021e-07	DMD	1230.42
1.79919e-07	35	1.03124e-07	CTRL	1224.8
1.79919e-07	35	1.03124e-07	CTRL	1224.8
9.05663e-08	35	1.54305e-07	CTRL	1223.36
9.05663e-08	35	1.54305e-07	CTRL	1223.36
1.68e-08	35	1.31e-07	DMD	1221.42
4.18e-09	35	1.18e-08	DMD	1220.13
1.17998e-08	35	5.99849e-08	DMD	1219.98
2.37216e-08	35	2.53675e-08	DMD	1215.92
2.37216e-08	35	2.53675e-08	DMD	1215.92
6.20453e-08	35	3.77018e-07	CTRL	1214.39
1.11257e-07	35	4.33252e-07	DMD	1213.86
8.18e-08	35	7.2e-08	CTRL	1212.5
8.93025e-08	35	5.26638e-08	CTRL	1210.65
8.93025e-08	35	5.26638e-08	CTRL	1210.65
4.84234e-08	35	2.65684e-07	CTRL	1209.55
3.49348e-08	35	3.35453e-08	DMD	1207.55
3.49348e-08	35	3.35453e-08	DMD	1207.55
1.18599e-07	35	5.49194e-07	CTRL	1206.82
1.51268e-07	35	2.38702e-07	CTRL	1198.46
1.51268e-07	35	2.38702e-07	CTRL	1198.46
3.95026e-08	35	3.31932e-08	DMD	1195.36
3.95026e-08	35	3.31932e-08	DMD	1195.36
2.73221e-08	35	4.08347e-08	DMD	1193.3
2.73221e-08	35	4.08347e-08	DMD	1193.3
5.43e-09	35	2.7e-08	CTRL	1192.38
2e-08	35	2.47464e-08	DMD	1192.27
2e-08	35	2.47464e-08	DMD	1192.27
1.04113e-08	35	1.45366e-08	DMD	1185.14
1.04113e-08	35	1.45366e-08	CTRL	1185.14
1.17579e-07	35	1.10326e-07	DMD	1181.63
1.35022e-07	35	4.29194e-07	CTRL	1180.28
2.36511e-07	35	2.38385e-07	CTRL	1175.84
2.36511e-07	35	2.38385e-07	CTRL	1175.84
6.28e-08	35	2.34e-07	DMD	1173.62
2.66459e-07	35	1.2032e-06	CTRL	1172.41
3.32017e-08	35	5.30825e-08	CTRL	1170.06
3.32017e-08	35	5.30825e-08	CTRL	1170.06
5.80869e-08	35	5.47249e-08	CTRL	1167.68
5.80869e-08	35	5.47249e-08	CTRL	1167.68
9.27417e-08	35	1.63544e-07	CTRL	1159.42
9.27417e-08	35	1.63544e-07	CTRL	1159.42
6.10494e-08	35	7.82504e-08	CTRL	1159.21
6.10494e-08	35	7.82504e-08	CTRL	1159.21
4.9e-09	35	3.05e-08	DMD	1156.46
1.00071e-07	35	4.07826e-08	CTRL	1156.21
1.00071e-07	35	4.07826e-08	CTRL	1156.21
2.65877e-08	35	2.52235e-08	DMD	1154.15
9.31219e-08	35	1.22011e-07	CTRL	1153.13
1.68e-08	35	2.28e-07	CTRL	1153.05
1.9278e-07	35	6.23149e-07	CTRL	1152.9
9.3467e-08	35	1.25798e-07	CTRL	1150.12
9.3467e-08	35	1.25798e-07	CTRL	1150.12
7.46e-09	35	4.52e-08	CTRL	1149.05
2.8341e-08	35	3.7161e-07	CTRL	1148.74
7.36568e-08	35	1.14046e-07	CTRL	1148.57
7.36568e-08	35	1.14046e-07	CTRL	1148.57
8.58117e-08	35	1.44815e-07	DMD	1147.74
8.58117e-08	35	1.44815e-07	DMD	1147.74
5.19039e-08	35	7.76284e-08	DMD	1146.92
5.48077e-09	35	5.4096e-08	DMD	1146.25
4.59501e-08	35	3.15664e-08	CTRL	1144.33
4.59501e-08	35	3.15664e-08	CTRL	1144.33
2.43226e-08	35	2.1999e-08	CTRL	1142.68
2.43226e-08	35	2.1999e-08	CTRL	1142.68
6.04e-09	35	8.65e-08	DMD	1141.63
1.57274e-07	35	1.52378e-07	DMD	1139.48
1.57274e-07	35	1.52378e-07	DMD	1139.48
1.81325e-07	35	2.06549e-07	DMD	1138.86
1.81325e-07	35	2.06549e-07	DMD	1138.86
6.42473e-09	35	5.02116e-08	CTRL	1138.23
7.83483e-08	35	1.25091e-07	DMD	1136.48
7.83483e-08	35	1.25091e-07	DMD	1136.48
2.75402e-09	35	6.05886e-08	CTRL	1135.43
5.87195e-09	35	1.29423e-07	CTRL	1130.97
1.19597e-08	35	1.50647e-08	DMD	1130.82
9.17112e-08	35	4.02399e-07	DMD	1129.99
2.05169e-08	35	4.98745e-08	DMD	1127.81
2.05169e-08	35	4.98745e-08	DMD	1127.81
2.82104e-07	35	1.1034e-06	DMD	1127.34
5.41729e-08	35	6.7058e-08	DMD	1126.15
5.41729e-08	35	6.7058e-08	DMD	1126.15
3.02065e-08	35	2.09079e-08	DMD	1123.33
6.17e-09	35	3.22e-08	DMD	1117.43
6.48505e-08	35	3.58088e-08	DMD	1116.13
6.48505e-08	35	3.58088e-08	DMD	1116.13
2.40829e-07	35	8.55928e-07	CTRL	1114.33
1.1e-07	35	1.18e-07	CTRL	1111.08
1.65939e-07	35	2.20941e-07	DMD	1108.39
1.86e-08	35	1.22e-07	CTRL	1107.83
1.26285e-07	35	6.52933e-08	DMD	1106.84
1.7276e-07	35	2.43214e-07	CTRL	1105.6
1.7276e-07	35	2.43214e-07	DMD	1105.6
2.01327e-07	35	6.84516e-07	CTRL	1105.56
3.49058e-09	35	3.43729e-09	DMD	1104.15
3.49058e-09	35	3.43729e-09	DMD	1104.15
1.9498e-08	35	2.35364e-07	DMD	1103.52
3.72986e-08	35	7.49535e-07	DMD	1102.01
2.77861e-07	35	2.16136e-07	CTRL	1101.36
2.77861e-07	35	2.16136e-07	CTRL	1101.36
3.11479e-08	35	9.62018e-08	CTRL	1100.95
8.46547e-09	35	1.00251e-08	DMD	1098.88
8.46547e-09	35	1.00251e-08	DMD	1098.88
1.81e-08	35	2.43e-07	DMD	1098.38
2.74228e-08	35	5.24672e-08	CTRL	1098.17
2.74228e-08	35	5.24672e-08	CTRL	1098.17
5.89529e-08	35	8.85175e-08	DMD	1096.92
5.89529e-08	35	8.85175e-08	DMD	1096.92
3.48454e-08	35	2.02505e-08	DMD	1096.51
3.48454e-08	35	2.02505e-08	DMD	1096.51
1.49789e-07	35	1.97563e-07	DMD	1090.31
1.49789e-07	35	1.97563e-07	DMD	1090.31
1.68073e-07	35	2.42497e-07	CTRL	1085.25
1.68073e-07	35	2.42497e-07	CTRL	1085.25
2.76e-08	35	6.05e-08	DMD	1084.99
5.12459e-09	35	1.66209e-08	CTRL	1084.61
3.21402e-07	35	3.42983e-07	CTRL	1083.39
3.21402e-07	35	3.42983e-07	CTRL	1083.39
2.40683e-07	35	3.49258e-07	CTRL	1082.98
2.40683e-07	35	3.49258e-07	DMD	1082.98
2.47462e-07	35	3.09095e-07	CTRL	1081.01
2.47462e-07	35	3.09095e-07	CTRL	1081.01
6.43155e-08	35	9.55062e-08	CTRL	1079.98
6.43155e-08	35	9.55062e-08	CTRL	1079.98
1.59742e-07	35	2.51432e-07	CTRL	1079.26
1.59742e-07	35	2.51432e-07	CTRL	1079.26
1.06143e-08	35	1.2366e-07	DMD	1078.41
1.82278e-07	35	1.94109e-07	CTRL	1075.44
1.82278e-07	35	1.94109e-07	CTRL	1075.44
2.30225e-07	35	1.81627e-07	CTRL	1075.33
2.30225e-07	35	1.81627e-07	CTRL	1075.33
2.85e-08	35	3.42e-08	CTRL	1072.97
6.28832e-08	35	9.76549e-08	DMD	1071.82
6.28832e-08	35	9.76549e-08	DMD	1071.82
1.05955e-07	35	6.15742e-08	CTRL	1066.34
1.05955e-07	35	6.15742e-08	CTRL	1066.34
2.50498e-08	35	1.0109e-07	CTRL	1066.29
2.50498e-08	35	1.0109e-07	CTRL	1066.29
2.81369e-08	35	9.11502e-08	CTRL	1065.71
3.10738e-08	35	5.56031e-08	CTRL	1064.72
3.11748e-08	35	8.32125e-08	CTRL	1063.44
1.39663e-07	35	1.53162e-07	DMD	1061.08
1.39663e-07	35	1.53162e-07	DMD	1061.08
3.73211e-08	35	7.27886e-08	DMD	1057.87
3.73211e-08	35	7.27886e-08	DMD	1057.87
1.7533e-07	35	1.38529e-07	CTRL	1056.43
1.7533e-07	35	1.38529e-07	CTRL	1056.43
8.95439e-08	35	7.68047e-08	DMD	1056.22
8.95439e-08	35	7.68047e-08	DMD	1056.22
1.6102e-07	35	1.16196e-07	DMD	1056.12
1.6102e-07	35	1.16196e-07	CTRL	1056.12
9.45696e-08	35	1.14922e-07	CTRL	1055.81
9.45696e-08	35	1.14922e-07	CTRL	1055.81
5.19459e-08	35	1.88684e-07	CTRL	1054.69
5.19459e-08	35	1.88684e-07	CTRL	1054.69
3.58965e-08	35	7.93737e-08	CTRL	1051.26
3.58965e-08	35	7.93737e-08	CTRL	1051.26
1.49111e-07	35	4.93578e-08	CTRL	1051.26
	35	1.19297e-08	CTRL	1050.95
	35	1.19297e-08	CTRL	1050.95
1.82128e-07	35	8.92572e-08	CTRL	1046.82
1.82128e-07	35	8.92572e-08	CTRL	1046.82
4.11989e-07	35	8.61946e-07	CTRL	1046.57
4.98344e-08	35	2.90919e-07	CTRL	1043.93
1.06387e-07	35	4.68568e-07	DMD	1042.72
7.94725e-08	35	3.61765e-07	CTRL	1041.66
7.35991e-09	35	4.45604e-09	DMD	1040.21
7.35991e-09	35	4.45604e-09	DMD	1040.21
1.85426e-08	35	8.77164e-09	CTRL	1038.97
1.85426e-08	35	8.77164e-09	CTRL	1038.97
4.16647e-08	35	9.02996e-08	DMD	1038.25
4.16647e-08	35	9.02996e-08	DMD	1038.25
2.96664e-08	35	1.20642e-07	DMD	1038.1
1.39625e-08	35	3.63676e-09	CTRL	1037.94
1.39625e-08	35	3.63676e-09	CTRL	1037.94
1.18898e-07	35	6.66432e-08	CTRL	1036.9
1.18898e-07	35	6.66432e-08	CTRL	1036.9
3.27979e-07	35	2.58854e-07	CTRL	1035.67
3.27979e-07	35	2.58854e-07	CTRL	1035.67
1.15237e-07	35	2.01124e-07	CTRL	1035.25
1.15237e-07	35	2.01124e-07	CTRL	1035.25
1.31403e-07	35	2.65546e-07	DMD	1032.88
1.31403e-07	35	2.65546e-07	DMD	1032.88
1.77843e-08	35	5.76851e-08	CTRL	1029.85
1.77843e-08	35	5.76851e-08	CTRL	1029.85
5.18199e-08	35	2.56263e-07	CTRL	1029.56
6.44109e-08	35	7.27094e-08	DMD	1029.47
6.44109e-08	35	7.27094e-08	DMD	1029.47
1.36002e-08	35	1.41194e-07	CTRL	1029.03
8.32745e-08	35	5.9787e-08	CTRL	1027.3
8.32745e-08	35	5.9787e-08	CTRL	1027.3
1.28117e-07	35	1.87253e-07	CTRL	1024.1
1.28117e-07	35	1.87253e-07	CTRL	1024.1
1.51216e-08	35	2.15873e-08	DMD	1023.66
3.42e-07	35		CTRL	1022.68
1.11842e-07	35	4.92981e-08	CTRL	1021.31
1.11842e-07	35	4.92981e-08	CTRL	1021.31
7.08104e-09	35	7.58913e-08	CTRL	1020.63
4.8702e-09	35	5.44552e-08	DMD	1017.91
1.71e-09	35	2.14e-08	DMD	1017.16
8.12591e-09	35	7.61653e-08	CTRL	1015.95
7.38105e-08	35	8.90782e-08	DMD	1013.66
7.38105e-08	35	8.90782e-08	DMD	1013.66
1.25e-08	35	6.59e-08	CTRL	1009.75
7.51895e-08	35	4.47654e-08	DMD	1009.63
7.51895e-08	35	4.47654e-08	DMD	1009.63
1.11069e-07	35	8.23641e-08	CTRL	1004.57
1.11069e-07	35	8.23641e-08	CTRL	1004.57
2.03785e-08	35	2.08248e-08	DMD	1003.44
2.03785e-08	35	2.08248e-08	DMD	1003.44
4.76995e-08	35	3.07691e-08	DMD	1003.23
2.13709e-07	35	2.68394e-07	CTRL	1002.09
2.13709e-07	35	2.68394e-07	DMD	1002.09
1.54453e-08	35	1.3036e-08	DMD	1001.27
1.54453e-08	35	1.3036e-08	DMD	1001.27
2.03883e-08	35	1.81625e-08	DMD	1000.23
2.03883e-08	35	1.81625e-08	DMD	1000.23
8.18843e-08	35	8.32245e-08	DMD	997.239
8.18843e-08	35	8.32245e-08	DMD	997.239
8.29727e-08	35	8.2635e-08	CTRL	996.515
8.29727e-08	35	8.2635e-08	CTRL	996.515
1.02522e-07	35	1.68274e-07	CTRL	996.412
1.02522e-07	35	1.68274e-07	DMD	996.412
2.1235e-07	35	3.46599e-07	DMD	996.309
2.1235e-07	35	3.46599e-07	CTRL	996.309
7.26118e-08	35	9.22518e-08	DMD	991.97
7.26118e-08	35	9.22518e-08	DMD	991.97
2.13064e-08	35	2.12723e-07	DMD	989.175
2.32752e-08	35	5.13716e-08	DMD	988.148
2.32752e-08	35	5.13716e-08	DMD	988.148
1.8861e-08	35	3.37471e-08	DMD	986.909
1.8861e-08	35	3.37471e-08	DMD	986.909
8.93e-08	35	1.64e-07	DMD	986.679
7.45183e-08	35	1.1512e-07	DMD	986.496
7.45183e-08	35	1.1512e-07	DMD	986.496
6.16787e-08	35	4.53565e-08	DMD	986.186
6.16787e-08	35	4.53565e-08	DMD	986.186
4.33212e-08	35	9.97577e-08	CTRL	983.81
4.33212e-08	35	9.97577e-08	CTRL	983.81
2.38056e-08	35	6.20523e-08	CTRL	982.641
2.38056e-08	35	6.20523e-08	CTRL	982.641
7.95426e-08	35	1.07553e-07	CTRL	979.161
7.95426e-08	35	1.07553e-07	CTRL	979.161
7.6073e-08	35	9.32962e-08	DMD	978.645
7.6073e-08	35	9.32962e-08	DMD	978.645
1.94307e-08	35	2.93018e-08	DMD	978.438
1.94307e-08	35	2.93018e-08	DMD	978.438
1.48744e-08	35	9.15048e-09	DMD	973.48
1.48744e-08	35	9.15048e-09	DMD	973.48
1.74085e-07	35	3.9509e-07	CTRL	971.724
1.74085e-07	35	3.9509e-07	CTRL	971.724
2.45294e-07	35	3.01709e-07	DMD	970.278
2.45294e-07	35	3.01709e-07	DMD	970.278
7.32053e-08	35	1.13922e-07	CTRL	963.873
7.32053e-08	35	1.13922e-07	DMD	963.873
3.47439e-08	35	2.13271e-07	CTRL	963.765
2.82901e-08	35	2.85082e-08	DMD	963.15
2.82901e-08	35	2.85082e-08	DMD	963.15
2.78528e-08	35	1.10532e-08	CTRL	962.944
2.78528e-08	35	1.10532e-08	CTRL	962.944
2.53478e-08	35	5.9333e-08	CTRL	962.177
3.65596e-08	35	1.16247e-07	CTRL	961.723
4.71426e-09	35	4.13355e-08	DMD	959.832
5.0474e-08	35	5.17102e-08	DMD	959.638
5.0474e-08	35	5.17102e-08	DMD	959.638
3.67176e-07	35	4.74228e-07	CTRL	959.018
3.67176e-07	35	4.74228e-07	CTRL	959.018
7.62204e-09	35	1.71799e-08	CTRL	957.572
7.62204e-09	35	1.71799e-08	CTRL	957.572
2.17986e-08	35	4.26702e-08	DMD	956.023
2.17986e-08	35	4.26702e-08	DMD	956.023
4.6704e-08	35	1.66639e-08	DMD	951.994
4.6704e-08	35	1.66639e-08	DMD	951.994
5.67484e-08	35	9.1484e-08	CTRL	950.135
5.67484e-08	35	9.1484e-08	DMD	950.135
5.5761e-08	35	4.79542e-08	DMD	949.102
5.5761e-08	35	4.79542e-08	DMD	949.102
2.09747e-08	35	2.95682e-08	DMD	947.732
8.09754e-08	35	3.23388e-07	CTRL	945.01
9.82608e-09	35	8.46447e-08	DMD	944.178
1.59196e-07	35	1.16593e-07	DMD	943.42
1.59196e-07	35	1.16593e-07	DMD	943.42
2.37702e-07	35	2.2107e-07	DMD	943.007
2.37702e-07	35	2.2107e-07	CTRL	943.007
6.14049e-08	35	2.26563e-07	CTRL	939.867
1.9342e-07	35	2.22951e-07	CTRL	939.805
1.9342e-07	35	2.22951e-07	DMD	939.805
3.77619e-08	35	6.697e-08	CTRL	937.842
3.77619e-08	35	6.697e-08	CTRL	937.842
8.93124e-09	35	2.08694e-08	CTRL	937.119
8.93124e-09	35	2.08694e-08	CTRL	937.119
4.47097e-08	35	6.14086e-08	DMD	936.086
4.47097e-08	35	6.14086e-08	DMD	936.086
3.49299e-08	35	6.13941e-08	CTRL	935.673
3.49299e-08	35	6.13941e-08	CTRL	935.673
9.80335e-08	35	1.99902e-07	DMD	933.814
5.7867e-08	35	4.35287e-08	DMD	933.504
5.7867e-08	35	4.35287e-08	DMD	933.504
2.24708e-08	35	4.14242e-08	DMD	932.574
2.24708e-08	35	4.14242e-08	DMD	932.574
2.19562e-08	35	4.07632e-08	DMD	930.818
2.19562e-08	35	4.07632e-08	DMD	930.818
1.27951e-07	35	5.8474e-08	CTRL	929.658
1.34319e-07	35	1.58443e-07	CTRL	928.959
1.34319e-07	35	1.58443e-07	CTRL	928.959
2.98947e-08	35	6.01412e-08	DMD	927.512
2.98947e-08	35	6.01412e-08	DMD	927.512
1.25995e-08	35	4.18265e-08	CTRL	927.011
8.75621e-08	35	4.16941e-07	CTRL	921.415
1.23051e-07	35	1.79416e-07	CTRL	920.488
1.23051e-07	35	1.79416e-07	CTRL	920.488
1.39431e-07	35	1.9464e-07	CTRL	920.178
1.39431e-07	35	1.9464e-07	DMD	920.178
4.67e-08	35	5.04e-08	CTRL	919.827
1.03469e-07	35	1.88032e-07	DMD	917.492
1.03469e-07	35	1.88032e-07	CTRL	917.492
4.81072e-08	35	1.39876e-07	CTRL	916.46
4.81072e-08	35	1.39876e-07	CTRL	916.46
4.49375e-08	35	6.15615e-08	DMD	915.013
4.49375e-08	35	6.15615e-08	DMD	915.013
2.79646e-08	35	4.07739e-08	DMD	912.121
2.79646e-08	35	4.07739e-08	DMD	912.121
4.4223e-08	35	8.22676e-08	DMD	908.919
4.4223e-08	35	8.22676e-08	CTRL	908.919
4.40794e-08	35	8.1887e-08	CTRL	908.815
4.40794e-08	35	8.1887e-08	CTRL	908.815
1.57972e-08	35	1.08386e-08	DMD	907.266
1.57972e-08	35	1.08386e-08	DMD	907.266
1.16716e-07	35	1.08692e-07	CTRL	906.336
1.16716e-07	35	1.08692e-07	CTRL	906.336
1.8575e-08	35	3.05616e-08	DMD	906.13
1.8575e-08	35	3.05616e-08	DMD	906.13
4.5705e-08	35	3.89507e-08	DMD	902.618
4.5705e-08	35	3.89507e-08	DMD	902.618
6.73273e-09	35	9.00587e-08	CTRL	900.164
3.69283e-08	35	1.50376e-07	DMD	896.913
3.73505e-08	35	5.81699e-08	CTRL	896.42
3.73505e-08	35	5.81699e-08	CTRL	896.42
2.54957e-07	35	2.68078e-07	CTRL	894.87
2.54957e-07	35	2.68078e-07	CTRL	894.87
1.47961e-08	35	1.27778e-08	DMD	893.424
1.47961e-08	35	1.27778e-08	DMD	893.424
3.11e-08	35	2.23e-08	CTRL	891.241
1.33069e-07	35	2.54676e-07	CTRL	890.532
1.33069e-07	35	2.54676e-07	DMD	890.532
2.05316e-08	35	2.26005e-08	DMD	888.053
2.05316e-08	35	2.26005e-08	DMD	888.053
3.8987e-08	35	1.08144e-07	DMD	887.536
3.8987e-08	35	1.08144e-07	CTRL	887.536
1.50453e-08	35	1.64493e-08	DMD	887.535
4.28e-08	35	3.8e-08	CTRL	887.232
4.81484e-08	35	3.81691e-08	DMD	887.02
4.81484e-08	35	3.81691e-08	DMD	887.02
1.29797e-08	35	1.94031e-07	DMD	885.342
4.98021e-08	35	6.27753e-08	DMD	881.545
4.98021e-08	35	6.27753e-08	DMD	881.545
2.0457e-08	35	2.59943e-08	DMD	880.718
2.0457e-08	35	2.59943e-08	DMD	880.718
2.76738e-08	35	3.5528e-08	CTRL	879.169
2.76738e-08	35	3.5528e-08	CTRL	879.169
3.88055e-07	35	4.36993e-07	CTRL	878.962
3.88055e-07	35	4.36993e-07	CTRL	878.962
4.97373e-08	35	4.30461e-07	DMD	878.611
4.73863e-08	35	5.70579e-08	DMD	877.619
4.73863e-08	35	5.70579e-08	DMD	877.619
1.65956e-07	35	2.98777e-07	DMD	876.69
1.65956e-07	35	2.98777e-07	CTRL	876.69
1.75979e-08	35	2.41841e-08	DMD	876.38
1.75979e-08	35	2.41841e-08	DMD	876.38
8.35725e-08	35	1.67305e-08	CTRL	873.797
8.35725e-08	35	1.67305e-08	CTRL	873.797
1.16692e-07	35	2.24208e-07	DMD	872.351
1.16692e-07	35	2.24208e-07	DMD	872.351
7.15254e-08	35	1.50699e-07	DMD	872.145
7.15254e-08	35	1.50699e-07	DMD	872.145
4.45271e-08	35	2.66772e-08	DMD	869.459
4.45271e-08	35	2.66772e-08	DMD	869.459
4.47069e-08	35	7.18544e-08	CTRL	869.046
4.47069e-08	35	7.18544e-08	DMD	869.046
4.03513e-08	35	8.81858e-08	DMD	868.78
5.02646e-08	35	7.04355e-08	CTRL	867.186
5.02646e-08	35	7.04355e-08	CTRL	867.186
2.79472e-08	35	7.68546e-08	DMD	865.831
1.2454e-07	35	9.73935e-08	DMD	865.12
1.2454e-07	35	9.73935e-08	DMD	865.12
2.01689e-07	35	2.2938e-07	DMD	864.811
7.80872e-08	35	1.15375e-07	DMD	864.294
7.80872e-08	35	1.15375e-07	DMD	864.294
1.41994e-08	35	1.2753e-07	DMD	863.713
2.70411e-08	35	1.56408e-07	DMD	863.259
4.6694e-08	35	1.0408e-07	CTRL	863.054
4.6694e-08	35	1.0408e-07	CTRL	863.054
8.06361e-08	35	1.16206e-07	CTRL	861.298
8.06361e-08	35	1.16206e-07	DMD	861.298
1.86467e-08	35	2.15823e-08	DMD	860.472
1.86467e-08	35	2.15823e-08	DMD	860.472
1.65746e-07	35	1.60155e-07	CTRL	860.472
1.65746e-07	35	1.60155e-07	CTRL	860.472
8.25528e-09	35	1.07004e-08	DMD	859.646
8.25528e-09	35	1.07004e-08	DMD	859.646
1.37723e-07	35	3.97876e-07	CTRL	858.949
6.70116e-08	35	5.67129e-07	CTRL	854.638
2.95246e-07	35	3.65986e-07	CTRL	853.758
2.95246e-07	35	3.65986e-07	CTRL	853.758
1.77e-07	35	3.68e-07	CTRL	853.352
1.75647e-08	35	2.65694e-08	DMD	853.138
1.75647e-08	35	2.65694e-08	DMD	853.138
9.27199e-08	35	1.9238e-07	CTRL	852.828
9.27199e-08	35	1.9238e-07	CTRL	852.828
5.94843e-08	35	7.301e-08	DMD	852.621
5.94843e-08	35	7.301e-08	CTRL	852.621
2.8835e-08	35	2.6433e-07	CTRL	848.891
2.3944e-09	35	2.88465e-09	DMD	848.696
2.3944e-09	35	2.88465e-09	DMD	848.696
1.74196e-08	35	1.51626e-08	DMD	848.18
1.74196e-08	35	1.51626e-08	DMD	848.18
9.67222e-08	35	4.80588e-08	DMD	845.184
9.67222e-08	35	4.80588e-08	DMD	845.184
4.81509e-08	35	5.79295e-08	CTRL	843.92
4.81509e-08	35	5.79295e-08	CTRL	843.92
5.83792e-08	35	1.07567e-07	DMD	839.193
5.83792e-08	35	1.07567e-07	CTRL	839.193
2.21918e-08	35	2.11573e-08	DMD	836.094
2.21918e-08	35	2.11573e-08	DMD	836.094
3.11115e-08	35	1.49438e-08	DMD	833.924
3.11115e-08	35	1.49438e-08	DMD	833.924
2.86777e-08	35	6.75923e-08	DMD	832.891
2.86777e-08	35	6.75923e-08	DMD	832.891
1.76195e-08	35	2.55763e-08	DMD	831.032
1.76195e-08	35	2.55763e-08	DMD	831.032
3.34239e-08	35	5.99111e-08	DMD	828.656
3.34239e-08	35	5.99111e-08	DMD	828.656
2.70007e-08	35	3.74435e-08	DMD	828.14
2.70007e-08	35	3.74435e-08	DMD	828.14
4.57933e-08	35	6.41701e-08	CTRL	828.036
4.57933e-08	35	6.41701e-08	CTRL	828.036
2.55991e-08	35	5.35138e-08	CTRL	827.933
2.55991e-08	35	5.35138e-08	CTRL	827.933
7.73972e-09	35	7.0721e-09	DMD	827.107
7.73972e-09	35	7.0721e-09	DMD	827.107
3.0517e-08	35	5.91209e-08	CTRL	825.764
3.0517e-08	35	5.91209e-08	CTRL	825.764
1.07492e-08	35	8.15235e-08	CTRL	825.296
3.42787e-08	35	1.79588e-07	DMD	824.01
1.70211e-07	35	1.89101e-07	CTRL	824.008
1.70211e-07	35	1.89101e-07	CTRL	824.008
1.87624e-08	35	2.22358e-08	DMD	823.905
9.20956e-08	35	1.78997e-07	CTRL	823.905
9.20956e-08	35	1.78997e-07	CTRL	823.905
4.17522e-08	35	4.99491e-07	DMD	822.119
2.32262e-07	35	1.65819e-07	DMD	818.843
2.32262e-07	35	1.65819e-07	DMD	818.843
4.78696e-08	35	8.35512e-08	CTRL	818.223
4.78696e-08	35	8.35512e-08	DMD	818.223
6.43021e-08	35	3.0596e-07	DMD	817.431
5.33746e-08	35	1.70523e-07	CTRL	816.176
5.33746e-08	35	1.70523e-07	CTRL	816.176
4.15591e-08	35	9.58841e-08	DMD	816.054
4.15591e-08	35	9.58841e-08	DMD	816.054
5.69481e-08	35	1.04412e-07	DMD	815.744
5.69481e-08	35	1.04412e-07	DMD	815.744
3.3e-07	35	3.52e-07	CTRL	814.633
1.51122e-08	35	1.63416e-08	CTRL	814.504
1.51122e-08	35	1.63416e-08	CTRL	814.504
3.46755e-08	35	4.61058e-08	DMD	813.988
1.88606e-08	35	1.22075e-08	DMD	813.988
3.46755e-08	35	4.61058e-08	DMD	813.988
1.88606e-08	35	1.22075e-08	DMD	813.988
3.14109e-08	35	4.28606e-07	DMD	812.288
2.02223e-07	35	6.5051e-07	DMD	811.834
6.05023e-08	35	6.35657e-08	DMD	811.612
6.05023e-08	35	6.35657e-08	DMD	811.612
2.2501e-07	35	3.17971e-07	DMD	810.063
2.2501e-07	35	3.17971e-07	CTRL	810.063
5.13898e-09	35	1.04967e-07	DMD	807.977
7.38739e-09	35	1.85386e-08	DMD	806.034
7.38739e-09	35	1.85386e-08	DMD	806.034
1.62637e-08	35	1.4351e-07	DMD	806.011
3.35635e-08	35	1.61203e-07	CTRL	805.936
5.77495e-08	35	4.81194e-08	DMD	805.517
5.77495e-08	35	4.81194e-08	DMD	805.517
3.75924e-08	35	7.2962e-08	DMD	804.071
3.75924e-08	35	7.2962e-08	DMD	804.071
8.12838e-09	35	2.98802e-09	CTRL	798.906
8.12838e-09	35	2.98802e-09	CTRL	798.906
2.04544e-08	35	2.7938e-08	DMD	797.977
2.04544e-08	35	2.7938e-08	DMD	797.977
3.23451e-08	35	5.48946e-08	DMD	797.873
3.23451e-08	35	5.48946e-08	DMD	797.873
4.91378e-08	35	1.0772e-07	DMD	794.155
4.91378e-08	35	1.0772e-07	DMD	794.155
2.4097e-08	35	2.63759e-08	CTRL	793.948
2.4097e-08	35	2.63759e-08	CTRL	793.948
9.69646e-08	35	5.24857e-07	CTRL	791.794
1.70424e-07	35	1.25868e-07	CTRL	791.262
1.70424e-07	35	1.25868e-07	CTRL	791.262
6.88514e-09	35	8.75955e-09	DMD	787.544
6.88514e-09	35	8.75955e-09	DMD	787.544
3.09285e-07	35	4.49356e-07	DMD	784.445
3.09285e-07	35	4.49356e-07	CTRL	784.445
5.76896e-08	35	9.97967e-08	CTRL	784.135
5.76896e-08	35	9.97967e-08	DMD	784.135
6.34468e-08	35	1.39526e-07	DMD	783.412
4.33331e-08	35	1.09088e-07	DMD	783.412
6.34468e-08	35	1.39526e-07	DMD	783.412
4.33331e-08	35	1.09088e-07	DMD	783.412
7.44229e-08	35	1.88404e-08	DMD	779.486
7.44229e-08	35	1.88404e-08	DMD	779.486
3.67453e-08	35	1.32584e-07	DMD	778.635
2.07498e-08	35	3.97082e-08	DMD	777.627
2.07498e-08	35	3.97082e-08	DMD	777.627
8.67501e-08	35	1.28956e-07	CTRL	777.42
8.67501e-08	35	1.28956e-07	CTRL	777.42
3.40721e-08	35	3.01416e-07	DMD	774.702
2.95554e-08	35	3.72009e-08	DMD	774.115
2.95554e-08	35	3.72009e-08	DMD	774.115
2.21619e-08	35	6.12985e-08	DMD	773.082
2.44902e-08	35	3.58882e-08	DMD	771.946
2.44902e-08	35	3.58882e-08	DMD	771.946
4.70993e-08	35	4.89485e-08	DMD	770.396
4.70993e-08	35	4.89485e-08	DMD	770.396
1.75e-08	35	3.01e-08	CTRL	769.636
2.93981e-08	35	2.07422e-08	DMD	762.959
2.93981e-08	35	2.07422e-08	DMD	762.959
1.24712e-07	35	1.00151e-07	CTRL	760.893
1.24712e-07	35	1.00151e-07	CTRL	760.893
1.63192e-08	35	1.4262e-08	DMD	757.587
1.63192e-08	35	1.4262e-08	DMD	757.587
1.26789e-07	35	2.03992e-07	CTRL	757.174
1.26789e-07	35	2.03992e-07	CTRL	757.174
2.95618e-08	35	3.20569e-08	DMD	755.315
2.95618e-08	35	3.20569e-08	DMD	755.315
1.13147e-07	35	2.70763e-07	CTRL	755.005
1.13147e-07	35	2.70763e-07	CTRL	755.005
1.36019e-08	35	3.20964e-08	CTRL	754.385
1.36019e-08	35	3.20964e-08	DMD	754.385
1.14013e-08	35	4.50515e-08	DMD	753.83
1.71243e-08	35	1.54641e-08	DMD	752.836
1.05275e-08	35	3.51543e-07	DMD	744.301
2.48766e-07	35	3.50532e-07	DMD	741.679
2.48766e-07	35	3.50532e-07	CTRL	741.679
3.50175e-08	35	4.63427e-08	CTRL	741.266
3.50175e-08	35	4.63427e-08	CTRL	741.266
6.43321e-09	35	8.01673e-09	DMD	738.374
6.43321e-09	35	8.01673e-09	DMD	738.374
1.5566e-08	35	1.62087e-08	DMD	738.167
1.5566e-08	35	1.62087e-08	DMD	738.167
1.08688e-07	35	1.42393e-07	DMD	737.031
1.08688e-07	35	1.42393e-07	DMD	737.031
7.23283e-08	35	1.04522e-07	DMD	735.585
7.23283e-08	35	1.04522e-07	DMD	735.585
1.48555e-08	35	2.26823e-08	DMD	733.487
5.31248e-08	35	9.40513e-08	DMD	732.899
5.31248e-08	35	9.40513e-08	DMD	732.899
1.72754e-08	35	2.28256e-08	DMD	731.763
1.72754e-08	35	2.28256e-08	DMD	731.763
1.42997e-08	35	4.97021e-08	DMD	729.903
1.42997e-08	35	4.97021e-08	DMD	729.903
4.31e-08	35	1.2e-07	CTRL	727.437
2.84203e-08	35	5.096e-08	DMD	726.701
2.84203e-08	35	5.096e-08	DMD	726.701
1.0518e-08	35	2.85374e-08	DMD	724.325
1.0518e-08	35	2.85374e-08	DMD	724.325
7.6155e-08	35	1.25068e-07	DMD	724.119
1.57649e-07	35	2.65913e-07	CTRL	721.536
1.57649e-07	35	2.65913e-07	CTRL	721.536
2.44e-07	35	4.33e-07	CTRL	720.782
8.68367e-09	35	6.41963e-09	DMD	717.714
8.68367e-09	35	6.41963e-09	DMD	717.714
2.60826e-08	35	3.70783e-08	DMD	715.545
2.60826e-08	35	3.70783e-08	CTRL	715.545
4.42845e-08	35	5.5301e-08	CTRL	714.512
4.42845e-08	35	5.5301e-08	CTRL	714.512
9.85581e-08	35	1.44651e-07	DMD	713.272
9.85581e-08	35	1.44651e-07	CTRL	713.272
1.3671e-08	35	1.44857e-08	DMD	711.723
	35	3.46075e-08	DMD	709.967
	35	3.46075e-08	DMD	709.967
1.7605e-07	35	2.34559e-07	CTRL	709.554
1.7605e-07	35	2.34559e-07	CTRL	709.554
6.73254e-08	35	1.34953e-07	DMD	708.624
6.73254e-08	35	1.34953e-07	CTRL	708.624
2.22521e-07	35	3.34277e-07	CTRL	707.178
2.22521e-07	35	3.34277e-07	DMD	707.178
2.98933e-08	35	5.88874e-08	DMD	706.042
2.98933e-08	35	5.88874e-08	CTRL	706.042
2.78532e-08	35	1.16965e-07	CTRL	705.052
1.95579e-08	35	6.71222e-08	DMD	703.872
1.95579e-08	35	6.71222e-08	DMD	703.872
1.8142e-08	35	9.51722e-09	DMD	703.253
1.8142e-08	35	9.51722e-09	DMD	703.253
4.5726e-09	35	6.43886e-09	CTRL	699.43
4.5726e-09	35	6.43886e-09	CTRL	699.43
6.82859e-08	35	1.82308e-08	DMD	697.778
6.82859e-08	35	1.82308e-08	DMD	697.778
6.3818e-08	35	8.18275e-08	CTRL	697.778
6.3818e-08	35	8.18275e-08	CTRL	697.778
2.90643e-08	35	2.27429e-07	DMD	697.111
9.01191e-08	35	9.87089e-08	DMD	693.026
2.32852e-08	35	6.40193e-08	DMD	692.2
2.32852e-08	35	6.40193e-08	DMD	692.2
1.36784e-07	35	1.10365e-07	DMD	690.34
6.54149e-08	35	1.09566e-07	DMD	686.622
1.38638e-08	35	2.50392e-08	CTRL	686.622
6.54149e-08	35	1.09566e-07	DMD	686.622
1.38638e-08	35	2.50392e-08	CTRL	686.622
7.85e-08	35	2.47e-07	CTRL	686.448
1.57098e-07	35	1.91881e-07	CTRL	682.386
1.57098e-07	35	1.91881e-07	CTRL	682.386
2.25275e-08	35	3.73176e-08	DMD	681.767
8.87633e-08	35	1.3001e-07	CTRL	677.635
8.87633e-08	35	1.3001e-07	CTRL	677.635
1.89484e-08	35	1.52767e-08	CTRL	677.428
1.89484e-08	35	1.52767e-08	CTRL	677.428
1.592e-07	35	1.35215e-07	DMD	675.775
1.592e-07	35	1.35215e-07	DMD	675.775
4.84737e-08	35	6.61022e-08	CTRL	674.742
4.84737e-08	35	6.61022e-08	CTRL	674.742
7.98529e-09	35	1.13991e-08	DMD	673.399
7.98529e-09	35	1.13991e-08	DMD	673.399
2.60388e-08	35	7.18776e-08	CTRL	672.9
2.60388e-08	35	7.18776e-08	CTRL	672.9
1.15325e-07	35	2.09882e-07	DMD	671.643
2.20701e-08	35	2.17292e-08	DMD	671.096
1.17e-07	35	1.18e-07	CTRL	667.013
2.45848e-08	35	4.6113e-08	DMD	664.412
2.45848e-08	35	4.6113e-08	DMD	664.412
2.46548e-08	35	6.27754e-08	CTRL	662.134
2.46548e-08	35	6.27754e-08	CTRL	662.134
3.36639e-08	35	8.64197e-08	DMD	661.83
3.36639e-08	35	8.64197e-08	DMD	661.83
7.45625e-08	35	5.56235e-08	CTRL	661.417
7.45625e-08	35	5.56235e-08	CTRL	661.417
1.67903e-08	35	1.14698e-08	DMD	660.59
1.67903e-08	35	1.14698e-08	DMD	660.59
1.86331e-08	35	1.43733e-07	CTRL	660.206
5.84136e-08	35	9.00436e-09	CTRL	659.979
1.11879e-08	35	2.31213e-08	DMD	659.526
2.57833e-08	35	3.09712e-08	DMD	657.801
2.57833e-08	35	3.09712e-08	DMD	657.801
4.68552e-08	35	4.73146e-08	DMD	657.078
4.68552e-08	35	4.73146e-08	DMD	657.078
1.11876e-07	35	8.61605e-08	DMD	652.43
1.11876e-07	35	8.61605e-08	DMD	652.43
1.70247e-08	35	9.73694e-09	DMD	650.375
5.12176e-08	35	8.29149e-08	CTRL	649.744
5.12176e-08	35	8.29149e-08	CTRL	649.744
1.71957e-07	35	2.71961e-07	DMD	648.814
1.63975e-08	35	2.21822e-08	CTRL	648.505
1.63975e-08	35	2.21822e-08	CTRL	648.505
1.24e-07	35	2.22e-07	CTRL	648.258
1.09803e-08	35	2.21127e-08	DMD	647.472
5.16332e-09	35	7.37869e-08	CTRL	646.896
5.90446e-08	35	1.37587e-07	DMD	642.307
5.90446e-08	35	1.37587e-07	DMD	642.307
4.16212e-09	35	1.13967e-08	DMD	640.034
4.16212e-09	35	1.13967e-08	DMD	640.034
9.01657e-08	35	1.65387e-07	DMD	637.762
6.60626e-08	35	1.65213e-07	DMD	632.287
6.60626e-08	35	1.65213e-07	DMD	632.287
1.62184e-08	35	1.5398e-08	DMD	631.047
2.49487e-08	35	3.28072e-08	DMD	630.841
2.49487e-08	35	3.28072e-08	DMD	630.841
3.5577e-09	35	1.23524e-08	DMD	629.704
3.5577e-09	35	1.23524e-08	DMD	629.704
5.86947e-09	35	7.5029e-09	DMD	627.742
5.86947e-09	35	7.5029e-09	DMD	627.742
1.33581e-07	35	2.64752e-07	CTRL	622.68
1.33581e-07	35	2.64752e-07	DMD	622.68
1.38158e-07	35	8.26922e-08	DMD	620.821
1.38158e-07	35	8.26922e-08	DMD	620.821
3.30562e-08	35	6.81478e-08	DMD	620.201
3.30562e-08	35	6.81478e-08	DMD	620.201
8.12646e-08	35	1.8523e-07	DMD	617.412
8.12646e-08	35	1.8523e-07	DMD	617.412
3.85804e-09	35	4.78145e-09	CTRL	611.421
3.85804e-09	35	4.78145e-09	CTRL	611.421
6.24816e-08	35	6.59855e-08	CTRL	610.284
6.24816e-08	35	6.59855e-08	CTRL	610.284
6.05776e-08	35	1.12481e-07	DMD	609.148
6.41415e-10	35	1.20862e-08	DMD	609.008
8.4787e-08	35	1.56594e-07	CTRL	608.528
8.4787e-08	35	1.56594e-07	CTRL	608.528
4.38078e-08	35	7.93671e-08	DMD	604.706
4.38078e-08	35	7.93671e-08	DMD	604.706
1.83863e-08	35	2.05345e-08	DMD	596.029
2.55719e-08	35	4.50417e-08	DMD	595.409
2.55719e-08	35	4.50417e-08	CTRL	595.409
4.68352e-08	35	7.64638e-08	CTRL	592.517
4.68352e-08	35	7.64638e-08	CTRL	592.517
5.83814e-08	35	2.96151e-07	DMD	591.69
2.03858e-08	35	3.61971e-08	CTRL	591.587
2.03858e-08	35	3.61971e-08	CTRL	591.587
3.12679e-08	35	2.67563e-08	CTRL	587.042
3.12679e-08	35	2.67563e-08	DMD	587.042
8.96431e-08	35	1.82974e-07	DMD	586.216
8.96431e-08	35	1.82974e-07	CTRL	586.216
8.96194e-08	35	1.68828e-07	DMD	583.22
8.96194e-08	35	1.68828e-07	DMD	583.22
2.66608e-08	35	8.3605e-08	CTRL	583.042
2.66608e-08	35	8.3605e-08	CTRL	583.042
4.5579e-09	35	5.63885e-09	DMD	582.91
4.5579e-09	35	5.63885e-09	DMD	582.91
2.18727e-08	35	1.53465e-08	DMD	582.704
2.18727e-08	35	1.53465e-08	DMD	582.704
1.77276e-08	35	4.96003e-08	DMD	572.064
1.77276e-08	35	4.96003e-08	DMD	572.064
2.38901e-08	35	7.65034e-08	DMD	571.341
2.38901e-08	35	7.65034e-08	DMD	571.341
2.02373e-08	35	7.70312e-08	CTRL	569.791
2.02373e-08	35	7.70312e-08	CTRL	569.791
1.47733e-07	35	1.39666e-07	CTRL	569.482
1.47733e-07	35	1.39666e-07	CTRL	569.482
1.22567e-08	35	3.20615e-08	DMD	563.594
1.22567e-08	35	3.20615e-08	DMD	563.594
3.12323e-08	35	5.3353e-08	CTRL	562.767
1.70748e-08	35	3.59473e-08	CTRL	562.767
3.12323e-08	35	5.3353e-08	DMD	562.767
1.70748e-08	35	3.59473e-08	CTRL	562.767
3.57204e-08	35	1.15264e-07	DMD	561.734
3.57204e-08	35	1.15264e-07	DMD	561.734
6.53789e-08	35	5.14673e-08	CTRL	560.805
6.53789e-08	35	5.14673e-08	CTRL	560.805
2.23404e-08	35	4.60133e-08	DMD	560.701
2.23404e-08	35	4.60133e-08	DMD	560.701
2.34412e-08	35	6.64746e-08	DMD	558.739
2.34412e-08	35	6.64746e-08	CTRL	558.739
2.87068e-08	35	2.87231e-07	CTRL	558.491
1.07997e-08	35	1.84278e-08	DMD	557.809
1.07997e-08	35	1.84278e-08	DMD	557.809
2.21481e-08	35	3.79606e-08	DMD	555.33
4.05e-08	35	4.73e-08	CTRL	552.592
4.38199e-08	35	1.07276e-07	CTRL	551.921
4.38199e-08	35	1.07276e-07	DMD	551.921
2.82499e-08	35	8.56381e-08	CTRL	549.339
2.82499e-08	35	8.56381e-08	CTRL	549.339
1.64577e-08	35	4.76829e-08	DMD	549.029
1.64577e-08	35	4.76829e-08	DMD	549.029
1.14477e-08	35	3.11222e-08	DMD	547.525
2.30052e-08	35	7.54663e-08	DMD	542.314
2.30052e-08	35	7.54663e-08	CTRL	542.314
1.90597e-08	35	7.56818e-08	CTRL	541.633
1.90597e-08	35	7.56818e-08	CTRL	541.633
1.75078e-08	35	3.20648e-08	DMD	541.626
3.53058e-08	35	7.0704e-08	DMD	539.629
3.53058e-08	35	7.0704e-08	DMD	539.629
2.45342e-08	35	2.37745e-08	CTRL	538.905
2.45342e-08	35	2.37745e-08	CTRL	538.905
9.57143e-08	35	1.42097e-07	CTRL	536.22
9.57143e-08	35	1.42097e-07	CTRL	536.22
4.35089e-08	35	4.37878e-08	DMD	535.807
9.39229e-09	35	4.29483e-08	CTRL	532.294
9.39229e-09	35	4.29483e-08	CTRL	532.294
1.93496e-09	35	3.24228e-09	DMD	531.365
1.93496e-09	35	3.24228e-09	DMD	531.365
2.53161e-08	35	2.83367e-08	DMD	530.745
2.53161e-08	35	2.83367e-08	DMD	530.745
1.11245e-07	35	2.74495e-07	DMD	530.332
1.11245e-07	35	2.74495e-07	DMD	530.332
1.92294e-08	35	2.67439e-08	DMD	530.125
6.00136e-09	35	9.22421e-09	DMD	529.919
2.27285e-08	35	3.01133e-08	CTRL	529.919
[truncated: 245 more rows]

## Sheet: Figure 9c1
Spreading area	Stiffness	DMD vs CTRL
2384.83	10	DMD
2185.26	10	DMD
2090.5	10	DMD
2086.04	10	DMD
2058.74	10	DMD
2039.91	10	DMD
2011.1	10	DMD
1990.15	10	DMD
1988.03	10	DMD
1926.4	10	DMD
1917.55	10	DMD
1892.59	10	DMD
1879.4	10	DMD
1863.17	10	DMD
1841.62	10	DMD
1794.96	10	DMD
1786.04	10	DMD
1771.52	10	DMD
1759.64	10	DMD
1749.81	10	DMD
1739.15	10	DMD
1700.58	10	DMD
1682.88	10	DMD
1675.09	10	DMD
1668.21	10	DMD
1665.72	10	DMD
1662.09	10	DMD
1658.83	10	DMD
1657.93	10	DMD
1648.4	10	DMD
1641.67	10	DMD
1631.76	10	DMD
1620.8	10	DMD
1617.39	10	DMD
1617.09	10	DMD
1596.07	10	DMD
1594.1	10	DMD
1586.46	10	DMD
1586.31	10	DMD
1586.01	10	DMD
1572.55	10	DMD
1570.35	10	DMD
1570.28	10	DMD
1564.38	10	DMD
1563.24	10	DMD
1551.6	10	DMD
1550.09	10	DMD
1548.42	10	DMD
1522.79	10	DMD
1519.68	10	DMD
1513.48	10	DMD
1490.64	10	DMD
1483.31	10	DMD
1466.82	10	DMD
1452.76	10	DMD
1448.37	10	DMD
1435.97	10	DMD
1433.47	10	DMD
1415.8	10	DMD
1413.05	10	DMD
1409.12	10	DMD
1406.78	10	DMD
1398.08	10	DMD
1390.18	10	DMD
1385.83	10	DMD
1384.32	10	DMD
1380.46	10	DMD
1374.56	10	DMD
1361.17	10	DMD
1356.86	10	DMD
1356.41	10	DMD
1339.77	10	DMD
1337.58	10	DMD
1336.07	10	DMD
1329.41	10	DMD
1325.25	10	DMD
1322.83	10	DMD
1305.59	10	DMD
1302.9	10	DMD
1292.88	10	DMD
1284.82	10	DMD
1279.8	10	DMD
1259.38	10	DMD
1243.96	10	DMD
1242.67	10	DMD
1233.75	10	DMD
1227.55	10	DMD
1215.75	10	DMD
1182.62	10	DMD
1164.02	10	DMD
1154.15	10	DMD
1146.85	10	DMD
1123.26	10	DMD
1106.77	10	DMD
1106.55	10	DMD
1104.2	10	DMD
1099.59	10	DMD
1091.42	10	DMD
1088.85	10	DMD
1086.28	10	DMD
1079.55	10	DMD
1075.09	10	DMD
1071.98	10	DMD
1071.76	10	DMD
1066.77	10	DMD
1063.59	10	DMD
1061.85	10	DMD
1054.06	10	DMD
1052.93	10	DMD
1052.55	10	DMD
1046.73	10	DMD
1035.38	10	DMD
1034.25	10	DMD
1030.09	10	DMD
1020.03	10	DMD
998.553	10	DMD
996.511	10	DMD
980.1	10	DMD
978.361	10	DMD
976.924	10	DMD
956.278	10	DMD
942.514	10	DMD
934.347	10	DMD
929.28	10	DMD
925.045	10	DMD
922.247	10	DMD
920.583	10	DMD
918.692	10	DMD
912.643	10	DMD
911.206	10	DMD
908.029	10	DMD
896.534	10	DMD
890.258	10	DMD
889.955	10	DMD
878.536	10	DMD
875.037	10	DMD
867.721	10	DMD
867.186	10	DMD
859.403	10	DMD
857.209	10	DMD
832.404	10	DMD
824.842	10	DMD
823.905	10	DMD
822.422	10	DMD
821.893	10	DMD
821.741	10	DMD
821.666	10	DMD
818.716	10	DMD
818.187	10	DMD
808.809	10	DMD
805.406	10	DMD
796.482	10	DMD
795.499	10	DMD
793.76	10	DMD
793.155	10	DMD
788.783	10	DMD
786.349	10	DMD
780.299	10	DMD
778.332	10	DMD
776.064	10	DMD
773.082	10	DMD
762.754	10	DMD
759.88	10	DMD
749.898	10	DMD
749.323	10	DMD
740.293	10	DMD
739.083	10	DMD
738.781	10	DMD
730.689	10	DMD
724.119	10	DMD
723.883	10	DMD
719.95	10	DMD
717.984	10	DMD
711.723	10	DMD
693.633	10	DMD
693.026	10	DMD
688.717	10	DMD
681.767	10	DMD
677.222	10	DMD
671.643	10	DMD
649.467	10	DMD
649.165	10	DMD
648.814	10	DMD
648.401	10	DMD
647.472	10	DMD
631.047	10	DMD
628.066	10	DMD
609.148	10	DMD
608.403	10	DMD
596.029	10	DMD
575.884	10	DMD
570.591	10	DMD
570.439	10	DMD
567.036	10	DMD
566.582	10	DMD
559.625	10	DMD
555.33	10	DMD
544.878	10	DMD
540.87	10	DMD
535.807	10	DMD
530.125	10	DMD
527.862	10	DMD
526.728	10	DMD
519.468	10	DMD
519.317	10	DMD
507.606	10	DMD
505.953	10	DMD
501.772	10	DMD
475.454	10	DMD
468.497	10	DMD
467.01	10	DMD
463.733	10	DMD
463.506	10	DMD
453.168	10	DMD
435.902	10	DMD
392.721	10	DMD
390.149	10	DMD
390.074	10	DMD
382.587	10	DMD
338.195	10	DMD
	10	DMD
2722.8	10	CTRL
2550.6	10	CTRL
2531.62	10	CTRL
2445.49	10	CTRL
2414.4	10	CTRL
2350.35	10	CTRL
2345.13	10	CTRL
2278.35	10	CTRL
2218.53	10	CTRL
2162.04	10	CTRL
2159.55	10	CTRL
2146.16	10	CTRL
2099.43	10	CTRL
2047.17	10	CTRL
2045.51	10	CTRL
2032.57	10	CTRL
1990.07	10	CTRL
1976.91	10	CTRL
1966.78	10	CTRL
1964.81	10	CTRL
1957.93	10	CTRL
1952.18	10	CTRL
1914.3	10	CTRL
1906.58	10	CTRL
1892.21	10	CTRL
1890.1	10	CTRL
1888.28	10	CTRL
1876.18	10	CTRL
1857.73	10	CTRL
1848.88	10	CTRL
1830.73	10	CTRL
1816.82	10	CTRL
1815.77	10	CTRL
1815.77	10	CTRL
1795.41	10	CTRL
1784.58	10	CTRL
1784.58	10	CTRL
1783.92	10	CTRL
1783.01	10	CTRL
1773.33	10	CTRL
1749.66	10	CTRL
1731.59	10	CTRL
1722.59	10	CTRL
1708.14	10	CTRL
1708.14	10	CTRL
1691.5	10	CTRL
1682.35	10	CTRL
1680.69	10	CTRL
1663.82	10	CTRL
1663.82	10	CTRL
1652.48	10	CTRL
1639.32	10	CTRL
1636.03	10	CTRL
1636.03	10	CTRL
1633.12	10	CTRL
1622.01	10	CTRL
1612.85	10	CTRL
1603.55	10	CTRL
1603.4	10	CTRL
1599.85	10	CTRL
1587.22	10	CTRL
1573.38	10	CTRL
1571.64	10	CTRL
1569.6	10	CTRL
1551.37	10	CTRL
1537.31	10	CTRL
1534.28	10	CTRL
1531.71	10	CTRL
1527.78	10	CTRL
1522.94	10	CTRL
1509.78	10	CTRL
1509.78	10	CTRL
1504.33	10	CTRL
1501.76	10	CTRL
1489.66	10	CTRL
1480.67	10	CTRL
1480.67	10	CTRL
1472.57	10	CTRL
1467.65	10	CTRL
1462.66	10	CTRL
1458.46	10	CTRL
1458.46	10	CTRL
1437.73	10	CTRL
1437.73	10	CTRL
1437.03	10	CTRL
1430.22	10	CTRL
1429.84	10	CTRL
1426.14	10	CTRL
1400.8	10	CTRL
1399.07	10	CTRL
1399.07	10	CTRL
1393.16	10	CTRL
1389.46	10	CTRL
1385.83	10	CTRL
1375.77	10	CTRL
1368.43	10	CTRL
1361.25	10	CTRL
1351.04	10	CTRL
1338.94	10	CTRL
1334.1	10	CTRL
1333.72	10	CTRL
1332.51	10	CTRL
1313.98	10	CTRL
1308.31	10	CTRL
1302.9	10	CTRL
1299.77	10	CTRL
1298.25	10	CTRL
1292.88	10	CTRL
1290.84	10	CTRL
1289.9	10	CTRL
1289.9	10	CTRL
1277.15	10	CTRL
1268.08	10	CTRL
1267.95	10	CTRL
1267.95	10	CTRL
1267.17	10	CTRL
1266.34	10	CTRL
1265.43	10	CTRL
1263.54	10	CTRL
1254.39	10	CTRL
1253.03	10	CTRL
1243.1	10	CTRL
1243.1	10	CTRL
1236.39	10	CTRL
1229.44	10	CTRL
1229.44	10	CTRL
1228.6	10	CTRL
1226.18	10	CTRL
1219.54	10	CTRL
1219.54	10	CTRL
1213.71	10	CTRL
1210.45	10	CTRL
1204.1	10	CTRL
1188.52	10	CTRL
1187.77	10	CTRL
1184.21	10	CTRL
1183.46	10	CTRL
1181.82	10	CTRL
1181.82	10	CTRL
1180.51	10	CTRL
1178.01	10	CTRL
1168.63	10	CTRL
1168.48	10	CTRL
1161.52	10	CTRL
1160.99	10	CTRL
1157.67	10	CTRL
1153.51	10	CTRL
1138.23	10	CTRL
1136.87	10	CTRL
1132.11	10	CTRL
1132.03	10	CTRL
1127.49	10	CTRL
1118.49	10	CTRL
1108.06	10	CTRL
1096.41	10	CTRL
1088.92	10	CTRL
1087.49	10	CTRL
1086.28	10	CTRL
1084.54	10	CTRL
1074.33	10	CTRL
1071.76	10	CTRL
1065.78	10	CTRL
1063.36	10	CTRL
1062.46	10	CTRL
1062.38	10	CTRL
1061.85	10	CTRL
1059.51	10	CTRL
1056.48	10	CTRL
1054.74	10	CTRL
1039.38	10	CTRL
1039.38	10	CTRL
1027.06	10	CTRL
1025.47	10	CTRL
1017.31	10	CTRL
1014.13	10	CTRL
1012.04	10	CTRL
1012.04	10	CTRL
1007.55	10	CTRL
1000.86	10	CTRL
1000.86	10	CTRL
968	10	CTRL
966.563	10	CTRL
953.178	10	CTRL
949.169	10	CTRL
947.029	10	CTRL
947.029	10	CTRL
946.371	10	CTRL
944.783	10	CTRL
936.464	10	CTRL
935.935	10	CTRL
934.801	10	CTRL
934.423	10	CTRL
931.095	10	CTRL
926.558	10	CTRL
926.028	10	CTRL
925.499	10	CTRL
907.5	10	CTRL
895.702	10	CTRL
894.492	10	CTRL
882.241	10	CTRL
881.788	10	CTRL
879.292	10	CTRL
875.037	10	CTRL
874.149	10	CTRL
874.149	10	CTRL
873.242	10	CTRL
867.186	10	CTRL
867.116	10	CTRL
853.957	10	CTRL
851.311	10	CTRL
850.101	10	CTRL
847.454	10	CTRL
838.379	10	CTRL
833.236	10	CTRL
831.875	10	CTRL
828.774	10	CTRL
826.884	10	CTRL
824.161	10	CTRL
823.629	10	CTRL
823.629	10	CTRL
823.027	10	CTRL
822.119	10	CTRL
814.406	10	CTRL
810.246	10	CTRL
809.036	10	CTRL
806.768	10	CTRL
804.347	10	CTRL
788.783	10	CTRL
785.29	10	CTRL
776.82	10	CTRL
770.467	10	CTRL
769.862	10	CTRL
766.899	10	CTRL
766.899	10	CTRL
765.93	10	CTRL
765.476	10	CTRL
763.737	10	CTRL
749.898	10	CTRL
749.323	10	CTRL
748.158	10	CTRL
742.789	10	CTRL
738.705	10	CTRL
721.349	10	CTRL
721.349	10	CTRL
720.404	10	CTRL
716.018	10	CTRL
707.396	10	CTRL
705.43	10	CTRL
704.901	10	CTRL
702.481	10	CTRL
692.044	10	CTRL
688.944	10	CTRL
688.036	10	CTRL
685.087	10	CTRL
683.499	10	CTRL
668.759	10	CTRL
668.759	10	CTRL
663.383	10	CTRL
663.231	10	CTRL
659.649	10	CTRL
659.649	10	CTRL
658.24	10	CTRL
657.559	10	CTRL
648.401	10	CTRL
646.442	10	CTRL
646.216	10	CTRL
643.947	10	CTRL
638.804	10	CTRL
633.147	10	CTRL
633.147	10	CTRL
629.578	10	CTRL
614.378	10	CTRL
594.413	10	CTRL
591.738	10	CTRL
591.738	10	CTRL
589.951	10	CTRL
586.699	10	CTRL
581.934	10	CTRL
580.422	10	CTRL
570.515	10	CTRL
551.155	10	CTRL
520.073	10	CTRL
518.409	10	CTRL
515.082	10	CTRL
508.049	10	CTRL
489.974	10	CTRL
420.324	10	CTRL
394.687	10	CTRL
378.806	10	CTRL
356.647	10	CTRL
270.738	10	CTRL
	10	CTRL
2490.33	35	DMD
2359.05	35	DMD
2326.98	35	DMD
2289.77	35	DMD
2259.68	35	DMD
2243.34	35	DMD
2233.74	35	DMD
2197.36	35	DMD
2100.26	35	DMD
2062.37	35	DMD
2053.52	35	DMD
2017.9	35	DMD
2012.99	35	DMD
1998.54	35	DMD
1953.77	35	DMD
1942.96	35	DMD
1940.31	35	DMD
1920.72	35	DMD
1914.45	35	DMD
1898.2	35	DMD
1898.2	35	DMD
1879.4	35	DMD
1864.53	35	DMD
1856.59	35	DMD
1848.58	35	DMD
1841.8	35	DMD
1815.98	35	DMD
1813.41	35	DMD
1779.51	35	DMD
1779.51	35	DMD
1770.15	35	DMD
1762.44	35	DMD
1752.46	35	DMD
1745.35	35	DMD
1708.29	35	DMD
1707.72	35	DMD
1707.72	35	DMD
1670.71	35	DMD
1661.24	35	DMD
1661.24	35	DMD
1650.8	35	DMD
1650.8	35	DMD
1638.19	35	DMD
1629.04	35	DMD
1628.6	35	DMD
1627	35	DMD
1619.3	35	DMD
1614.37	35	DMD
1612.7	35	DMD
1605.97	35	DMD
1604.94	35	DMD
1598.41	35	DMD
1596.78	35	DMD
1591.45	35	DMD
1589.76	35	DMD
1589.76	35	DMD
1588.62	35	DMD
1588.62	35	DMD
1586.31	35	DMD
1582.53	35	DMD
1568.69	35	DMD
1559.28	35	DMD
1559.28	35	DMD
1555.91	35	DMD
1549.68	35	DMD
1549.68	35	DMD
1545.4	35	DMD
1543.58	35	DMD
1543.58	35	DMD
1525.81	35	DMD
1524.9	35	DMD
1509.8	35	DMD
1509.8	35	DMD
1501.46	35	DMD
1499.95	35	DMD
1493.82	35	DMD
1477.57	35	DMD
1477.57	35	DMD
1474.61	35	DMD
1460.94	35	DMD
1460.94	35	DMD
1460.62	35	DMD
1454.5	35	DMD
1440.96	35	DMD
1439.45	35	DMD
1437.29	35	DMD
1437.29	35	DMD
1432.02	35	DMD
1427.88	35	DMD
1422.36	35	DMD
1415.8	35	DMD
1398	35	DMD
1397.02	35	DMD
1392.56	35	DMD
1392.18	35	DMD
1391.58	35	DMD
1390.18	35	DMD
1389.87	35	DMD
1389.87	35	DMD
1389.05	35	DMD
1389.05	35	DMD
1384.5	35	DMD
1384.5	35	DMD
1369.8	35	DMD
1364.43	35	DMD
1355.58	35	DMD
1355.58	35	DMD
1351.55	35	DMD
1350.52	35	DMD
1350.52	35	DMD
1342.87	35	DMD
1336.07	35	DMD
1335.44	35	DMD
1335.44	35	DMD
1334.3	35	DMD
1334.3	35	DMD
1321.39	35	DMD
1321.39	35	DMD
1320.56	35	DMD
1317.46	35	DMD
1317.46	35	DMD
1312.81	35	DMD
1309.75	35	DMD
1304.24	35	DMD
1304.24	35	DMD
1300.22	35	DMD
1298.46	35	DMD
1298.46	35	DMD
1294.74	35	DMD
1294.74	35	DMD
1293.6	35	DMD
1293.6	35	DMD
1284.82	35	DMD
1284.3	35	DMD
1280.38	35	DMD
1280.38	35	DMD
1280.03	35	DMD
1271.08	35	DMD
1271.08	35	DMD
1269.33	35	DMD
1269.33	35	DMD
1268.76	35	DMD
1266.33	35	DMD
1266.33	35	DMD
1262.51	35	DMD
1262.51	35	DMD
1256.62	35	DMD
1255.28	35	DMD
1255.28	35	DMD
1243.91	35	DMD
1243.91	35	DMD
1239.16	35	DMD
1237.2	35	DMD
1237.2	35	DMD
1234.93	35	DMD
1234.93	35	DMD
1234.1	35	DMD
1232.45	35	DMD
1232.45	35	DMD
1231	35	DMD
1230.42	35	DMD
1221.42	35	DMD
1220.13	35	DMD
1219.98	35	DMD
1215.92	35	DMD
1215.92	35	DMD
1213.86	35	DMD
1207.55	35	DMD
1207.55	35	DMD
1195.36	35	DMD
1195.36	35	DMD
1193.3	35	DMD
1193.3	35	DMD
1192.27	35	DMD
1192.27	35	DMD
1185.14	35	DMD
1181.63	35	DMD
1173.62	35	DMD
1156.46	35	DMD
1154.15	35	DMD
1147.74	35	DMD
1147.74	35	DMD
1146.92	35	DMD
1146.25	35	DMD
1141.63	35	DMD
1139.48	35	DMD
1139.48	35	DMD
1138.86	35	DMD
1136.48	35	DMD
1136.48	35	DMD
1130.82	35	DMD
1129.99	35	DMD
1127.81	35	DMD
1127.81	35	DMD
1127.34	35	DMD
1126.15	35	DMD
1126.15	35	DMD
1123.33	35	DMD
1117.43	35	DMD
1116.13	35	DMD
1116.13	35	DMD
1108.39	35	DMD
1106.84	35	DMD
1105.6	35	DMD
1104.15	35	DMD
1104.15	35	DMD
1103.52	35	DMD
1102.01	35	DMD
1098.88	35	DMD
1098.88	35	DMD
1098.38	35	DMD
1096.92	35	DMD
1096.92	35	DMD
1096.51	35	DMD
1096.51	35	DMD
1090.31	35	DMD
1090.31	35	DMD
1084.99	35	DMD
1082.98	35	DMD
1078.41	35	DMD
1071.82	35	DMD
1071.82	35	DMD
1061.08	35	DMD
1061.08	35	DMD
1057.87	35	DMD
1057.87	35	DMD
1056.22	35	DMD
1056.12	35	DMD
1042.72	35	DMD
1040.21	35	DMD
1040.21	35	DMD
1038.25	35	DMD
1038.25	35	DMD
1038.1	35	DMD
1032.88	35	DMD
1032.88	35	DMD
1029.47	35	DMD
1029.47	35	DMD
1023.66	35	DMD
1017.91	35	DMD
1017.16	35	DMD
1013.66	35	DMD
1013.66	35	DMD
1009.63	35	DMD
1009.63	35	DMD
1003.44	35	DMD
1003.44	35	DMD
1003.23	35	DMD
1002.09	35	DMD
1001.27	35	DMD
1001.27	35	DMD
1000.23	35	DMD
1000.23	35	DMD
997.239	35	DMD
997.239	35	DMD
996.412	35	DMD
996.309	35	DMD
991.97	35	DMD
991.97	35	DMD
989.175	35	DMD
988.148	35	DMD
988.148	35	DMD
986.909	35	DMD
986.909	35	DMD
986.679	35	DMD
986.496	35	DMD
986.496	35	DMD
986.186	35	DMD
986.186	35	DMD
978.645	35	DMD
978.645	35	DMD
978.438	35	DMD
978.438	35	DMD
973.48	35	DMD
973.48	35	DMD
970.278	35	DMD
970.278	35	DMD
963.873	35	DMD
963.15	35	DMD
963.15	35	DMD
959.832	35	DMD
959.638	35	DMD
959.638	35	DMD
956.023	35	DMD
951.994	35	DMD
951.994	35	DMD
950.135	35	DMD
949.102	35	DMD
949.102	35	DMD
947.732	35	DMD
944.178	35	DMD
943.42	35	DMD
943.42	35	DMD
943.007	35	DMD
939.805	35	DMD
936.086	35	DMD
936.086	35	DMD
933.814	35	DMD
933.504	35	DMD
933.504	35	DMD
932.574	35	DMD
932.574	35	DMD
930.818	35	DMD
930.818	35	DMD
927.512	35	DMD
927.512	35	DMD
920.178	35	DMD
917.492	35	DMD
915.013	35	DMD
915.013	35	DMD
912.121	35	DMD
912.121	35	DMD
908.919	35	DMD
907.266	35	DMD
907.266	35	DMD
906.13	35	DMD
906.13	35	DMD
902.618	35	DMD
902.618	35	DMD
896.913	35	DMD
893.424	35	DMD
893.424	35	DMD
890.532	35	DMD
888.053	35	DMD
888.053	35	DMD
887.536	35	DMD
887.535	35	DMD
887.02	35	DMD
887.02	35	DMD
885.342	35	DMD
881.545	35	DMD
881.545	35	DMD
880.718	35	DMD
880.718	35	DMD
878.611	35	DMD
877.619	35	DMD
877.619	35	DMD
876.69	35	DMD
876.38	35	DMD
876.38	35	DMD
872.351	35	DMD
872.145	35	DMD
872.145	35	DMD
869.459	35	DMD
869.459	35	DMD
869.046	35	DMD
868.78	35	DMD
865.831	35	DMD
865.12	35	DMD
865.12	35	DMD
864.811	35	DMD
864.294	35	DMD
864.294	35	DMD
863.713	35	DMD
863.259	35	DMD
861.298	35	DMD
860.472	35	DMD
859.646	35	DMD
859.646	35	DMD
853.138	35	DMD
853.138	35	DMD
852.621	35	DMD
848.696	35	DMD
848.696	35	DMD
848.18	35	DMD
848.18	35	DMD
845.184	35	DMD
845.184	35	DMD
839.193	35	DMD
836.094	35	DMD
836.094	35	DMD
833.924	35	DMD
833.924	35	DMD
832.891	35	DMD
832.891	35	DMD
831.032	35	DMD
831.032	35	DMD
828.656	35	DMD
828.656	35	DMD
828.14	35	DMD
828.14	35	DMD
827.107	35	DMD
827.107	35	DMD
824.01	35	DMD
823.905	35	DMD
822.119	35	DMD
818.843	35	DMD
818.843	35	DMD
818.223	35	DMD
817.431	35	DMD
816.054	35	DMD
815.744	35	DMD
815.744	35	DMD
813.988	35	DMD
813.988	35	DMD
812.288	35	DMD
811.834	35	DMD
811.612	35	DMD
811.612	35	DMD
810.063	35	DMD
807.977	35	DMD
806.034	35	DMD
806.034	35	DMD
806.011	35	DMD
805.517	35	DMD
805.517	35	DMD
804.071	35	DMD
804.071	35	DMD
797.977	35	DMD
797.977	35	DMD
797.873	35	DMD
797.873	35	DMD
794.155	35	DMD
794.155	35	DMD
787.544	35	DMD
787.544	35	DMD
784.445	35	DMD
784.135	35	DMD
783.412	35	DMD
783.412	35	DMD
779.486	35	DMD
779.486	35	DMD
778.635	35	DMD
777.627	35	DMD
777.627	35	DMD
774.702	35	DMD
774.115	35	DMD
774.115	35	DMD
773.082	35	DMD
771.946	35	DMD
771.946	35	DMD
770.396	35	DMD
770.396	35	DMD
762.959	35	DMD
762.959	35	DMD
757.587	35	DMD
757.587	35	DMD
755.315	35	DMD
755.315	35	DMD
754.385	35	DMD
753.83	35	DMD
752.836	35	DMD
744.301	35	DMD
741.679	35	DMD
738.374	35	DMD
738.374	35	DMD
738.167	35	DMD
738.167	35	DMD
737.031	35	DMD
737.031	35	DMD
735.585	35	DMD
735.585	35	DMD
733.487	35	DMD
732.899	35	DMD
732.899	35	DMD
731.763	35	DMD
731.763	35	DMD
729.903	35	DMD
729.903	35	DMD
726.701	35	DMD
724.325	35	DMD
724.325	35	DMD
724.119	35	DMD
717.714	35	DMD
717.714	35	DMD
715.545	35	DMD
713.272	35	DMD
711.723	35	DMD
709.967	35	DMD
709.967	35	DMD
708.624	35	DMD
707.178	35	DMD
706.042	35	DMD
703.872	35	DMD
703.872	35	DMD
703.253	35	DMD
703.253	35	DMD
697.778	35	DMD
697.111	35	DMD
693.026	35	DMD
692.2	35	DMD
692.2	35	DMD
690.34	35	DMD
686.622	35	DMD
686.622	35	DMD
681.767	35	DMD
675.775	35	DMD
675.775	35	DMD
673.399	35	DMD
673.399	35	DMD
671.643	35	DMD
671.096	35	DMD
664.412	35	DMD
664.412	35	DMD
661.83	35	DMD
661.83	35	DMD
660.59	35	DMD
660.59	35	DMD
659.526	35	DMD
657.801	35	DMD
657.801	35	DMD
657.078	35	DMD
657.078	35	DMD
652.43	35	DMD
652.43	35	DMD
650.375	35	DMD
648.814	35	DMD
647.472	35	DMD
642.307	35	DMD
642.307	35	DMD
640.034	35	DMD
640.034	35	DMD
637.762	35	DMD
632.287	35	DMD
632.287	35	DMD
631.047	35	DMD
630.841	35	DMD
630.841	35	DMD
629.704	35	DMD
629.704	35	DMD
627.742	35	DMD
627.742	35	DMD
622.68	35	DMD
620.821	35	DMD
620.201	35	DMD
620.201	35	DMD
617.412	35	DMD
617.412	35	DMD
609.148	35	DMD
609.008	35	DMD
604.706	35	DMD
604.706	35	DMD
596.029	35	DMD
595.409	35	DMD
591.69	35	DMD
587.042	35	DMD
586.216	35	DMD
583.22	35	DMD
583.22	35	DMD
582.91	35	DMD
582.91	35	DMD
582.704	35	DMD
582.704	35	DMD
572.064	35	DMD
572.064	35	DMD
571.341	35	DMD
571.341	35	DMD
563.594	35	DMD
563.594	35	DMD
562.767	35	DMD
561.734	35	DMD
561.734	35	DMD
560.701	35	DMD
560.701	35	DMD
558.739	35	DMD
557.809	35	DMD
555.33	35	DMD
551.921	35	DMD
549.029	35	DMD
547.525	35	DMD
542.314	35	DMD
541.626	35	DMD
539.629	35	DMD
539.629	35	DMD
535.807	35	DMD
531.365	35	DMD
531.365	35	DMD
530.745	35	DMD
530.745	35	DMD
530.332	35	DMD
530.332	35	DMD
530.125	35	DMD
529.919	35	DMD
529.919	35	DMD
527.026	35	DMD
527.026	35	DMD
526.303	35	DMD
522.274	35	DMD
522.274	35	DMD
520.002	35	DMD
520.002	35	DMD
518.143	35	DMD
518.143	35	DMD
510.317	35	DMD
507.606	35	DMD
505.953	35	DMD
502.226	35	DMD
500.479	35	DMD
500.479	35	DMD
499.239	35	DMD
499.239	35	DMD
497.764	35	DMD
492.421	35	DMD
492.421	35	DMD
490.353	35	DMD
485.966	35	DMD
485.5	35	DMD
485.5	35	DMD
483.538	35	DMD
483.538	35	DMD
480.026	35	DMD
480.026	35	DMD
478.476	35	DMD
478.476	35	DMD
473.931	35	DMD
473.931	35	DMD
473.415	35	DMD
473.415	35	DMD
470.729	35	DMD
470.729	35	DMD
467.01	35	DMD
454.884	35	DMD
453.168	35	DMD
446.247	35	DMD
446.247	35	DMD
437.57	35	DMD
437.57	35	DMD
433.558	35	DMD
429.926	35	DMD
429.926	35	DMD
416.601	35	DMD
395.011	35	DMD
395.011	35	DMD
380.963	35	DMD
380.963	35	DMD
374.873	35	DMD
369.6	35	DMD
369.6	35	DMD
353.486	35	DMD
353.486	35	DMD
313.509	35	DMD
309.457	35	DMD
259.278	35	DMD
253.495	35	DMD
236.139	35	DMD
236.139	35	DMD
187.382	35	DMD
187.382	35	DMD
	35	DMD
2553.4	35	CTRL
2506.14	35	CTRL
2494.34	35	CTRL
2432.93	35	CTRL
2399.66	35	CTRL
2380.75	35	CTRL
2340.9	35	CTRL
2297.87	35	CTRL
2297.03	35	CTRL
2277.14	35	CTRL
2250.37	35	CTRL
2228.59	35	CTRL
2214.91	35	CTRL
2169.91	35	CTRL
2164.01	35	CTRL
2156.9	35	CTRL
2153.12	35	CTRL
2145.93	35	CTRL
2119.69	35	CTRL
2114.17	35	CTRL
2108.8	35	CTRL
2090.5	35	CTRL
2086.49	35	CTRL
2076.89	35	CTRL
2076.19	35	CTRL
2076.19	35	CTRL
2073.79	35	CTRL
2060.63	35	CTRL
2051.78	35	CTRL
2049.89	35	CTRL
2030.23	35	CTRL
2026.9	35	CTRL
1989.47	35	CTRL
1988.86	35	CTRL
1967.76	35	CTRL
1964.28	35	CTRL
1958.08	35	CTRL
1955.89	35	CTRL
1951.28	35	CTRL
1947.04	35	CTRL
1923.22	35	CTRL
1922.99	35	CTRL
1916.56	35	CTRL
1910.97	35	CTRL
1910.67	35	CTRL
1909.68	35	CTRL
1882.38	35	CTRL
1880.75	35	CTRL
1880.75	35	CTRL
1877.39	35	CTRL
1876.33	35	CTRL
1868.47	35	CTRL
1861.51	35	CTRL
1855.84	35	CTRL
1851.15	35	CTRL
1843.06	35	CTRL
1841.8	35	CTRL
1841.02	35	CTRL
1829.22	35	CTRL
1816.51	35	CTRL
1812.2	35	CTRL
1803.66	35	CTRL
1799.42	35	CTRL
1790.72	35	CTRL
1790.19	35	CTRL
1783.62	35	CTRL
1782.71	35	CTRL
1773.18	35	CTRL
1767.63	35	CTRL
1767.63	35	CTRL
1766.19	35	CTRL
1766.19	35	CTRL
1762.14	35	CTRL
1759.26	35	CTRL
1755.03	35	CTRL
1753.44	35	CTRL
1752.38	35	CTRL
1745.2	35	CTRL
1742.55	35	CTRL
1731.81	35	CTRL
1725.54	35	CTRL
1722.7	35	CTRL
1722.7	35	CTRL
1722.6	35	CTRL
1722.6	35	CTRL
1707.61	35	CTRL
1704.21	35	CTRL
1703.38	35	CTRL
1703	35	CTRL
1699.29	35	CTRL
1698.08	35	CTRL
1696.27	35	CTRL
1690.6	35	CTRL
1684.4	35	CTRL
1682.81	35	CTRL
1680.39	35	CTRL
1673.96	35	CTRL
1669.35	35	CTRL
1666.61	35	CTRL
1666.61	35	CTRL
1662.06	35	CTRL
1662.06	35	CTRL
1660.88	35	CTRL
1655.87	35	CTRL
1655.87	35	CTRL
1649.67	35	CTRL
1649.67	35	CTRL
1649.31	35	CTRL
1645.54	35	CTRL
1645.54	35	CTRL
1634.9	35	CTRL
1634.9	35	CTRL
1632.74	35	CTRL
1629.11	35	CTRL
1623.06	35	CTRL
1622.09	35	CTRL
1622.09	35	CTRL
1619.3	35	CTRL
1617.77	35	CTRL
1617.54	35	CTRL
1610.31	35	CTRL
1610.31	35	CTRL
1598.49	35	CTRL
1598.03	35	CTRL
1595.46	35	CTRL
1591.53	35	CTRL
1590.92	35	CTRL
1589.64	35	CTRL
1586.55	35	CTRL
1586.55	35	CTRL
1570.28	35	CTRL
1569.82	35	CTRL
1569.82	35	CTRL
1565.07	35	CTRL
1565.07	35	CTRL
1563.41	35	CTRL
1563.41	35	CTRL
1549.86	35	CTRL
1545.75	35	CTRL
1545.75	35	CTRL
1543.88	35	CTRL
1540.48	35	CTRL
1539.8	35	CTRL
1538.93	35	CTRL
1538.93	35	CTRL
1534.73	35	CTRL
1528.4	35	CTRL
1528.4	35	CTRL
1528.23	35	CTRL
1522.86	35	CTRL
1515	35	CTRL
1511.37	35	CTRL
1506.81	35	CTRL
1506.81	35	CTRL
1505.57	35	CTRL
1505.57	35	CTRL
1488.83	35	CTRL
1488.07	35	CTRL
1487.54	35	CTRL
1486.71	35	CTRL
1485.05	35	CTRL
1479.53	35	CTRL
1474.76	35	CTRL
1466.14	35	CTRL
1465.91	35	CTRL
1460.22	35	CTRL
1460.22	35	CTRL
1459.7	35	CTRL
1459.7	35	CTRL
1458.2	35	CTRL
1444.13	35	CTRL
1442.85	35	CTRL
1431.88	35	CTRL
1429.85	35	CTRL
1429.85	35	CTRL
1428.56	35	CTRL
1425.62	35	CTRL
1425.62	35	CTRL
1422.36	35	CTRL
1419.11	35	CTRL
1419.11	35	CTRL
1399.29	35	CTRL
1398.08	35	CTRL
1397.63	35	CTRL
1395.81	35	CTRL
1395.13	35	CTRL
1389.98	35	CTRL
1389.98	35	CTRL
1386.66	35	CTRL
1386.06	35	CTRL
1377.66	35	CTRL
1372.22	35	CTRL
1370.25	35	CTRL
1370.25	35	CTRL
1369.8	35	CTRL
1363.82	35	CTRL
1363.59	35	CTRL
1360.04	35	CTRL
1354.07	35	CTRL
1351.65	35	CTRL
1351.65	35	CTRL
1345.77	35	CTRL
1345.77	35	CTRL
1342.87	35	CTRL
1336.06	35	CTRL
1336.06	35	CTRL
1331.3	35	CTRL
1331.3	35	CTRL
1329.41	35	CTRL
1322.08	35	CTRL
1322	35	CTRL
1320.71	35	CTRL
1314.67	35	CTRL
1314.67	35	CTRL
1313.23	35	CTRL
1312.81	35	CTRL
1311.26	35	CTRL
1311.26	35	CTRL
1306.72	35	CTRL
1305.17	35	CTRL
1305.17	35	CTRL
1302.11	35	CTRL
1300.21	35	CTRL
1300.21	35	CTRL
1294.55	35	CTRL
1282.86	35	CTRL
1282.86	35	CTRL
1282.37	35	CTRL
1280.79	35	CTRL
1280.79	35	CTRL
1278	35	CTRL
1278	35	CTRL
1276.7	35	CTRL
1274.59	35	CTRL
1274.59	35	CTRL
1272.47	35	CTRL
1272.32	35	CTRL
1271.94	35	CTRL
1268.71	35	CTRL
1268.71	35	CTRL
1267.55	35	CTRL
1264.47	35	CTRL
1264.47	35	CTRL
1262.18	35	CTRL
1256.62	35	CTRL
1253.94	35	CTRL
1245.77	35	CTRL
1244.35	35	CTRL
1244.35	35	CTRL
1243.96	35	CTRL
1240.48	35	CTRL
1239.16	35	CTRL
1234.2	35	CTRL
1234.1	35	CTRL
1231.41	35	CTRL
1231.41	35	CTRL
1231	35	CTRL
1224.8	35	CTRL
1224.8	35	CTRL
1223.36	35	CTRL
1223.36	35	CTRL
1214.39	35	CTRL
1212.5	35	CTRL
1210.65	35	CTRL
1210.65	35	CTRL
1209.55	35	CTRL
1206.82	35	CTRL
1198.46	35	CTRL
1198.46	35	CTRL
1192.38	35	CTRL
1185.14	35	CTRL
1180.28	35	CTRL
1175.84	35	CTRL
1175.84	35	CTRL
1172.41	35	CTRL
1170.06	35	CTRL
1170.06	35	CTRL
1167.68	35	CTRL
1167.68	35	CTRL
1159.42	35	CTRL
1159.42	35	CTRL
1159.21	35	CTRL
1159.21	35	CTRL
1156.21	35	CTRL
1156.21	35	CTRL
1153.13	35	CTRL
1153.05	35	CTRL
1152.9	35	CTRL
1150.12	35	CTRL
1150.12	35	CTRL
1149.05	35	CTRL
1148.74	35	CTRL
1148.57	35	CTRL
1148.57	35	CTRL
1144.33	35	CTRL
1144.33	35	CTRL
1142.68	35	CTRL
1142.68	35	CTRL
1138.23	35	CTRL
1135.43	35	CTRL
1130.97	35	CTRL
1114.33	35	CTRL
1111.08	35	CTRL
1107.83	35	CTRL
1105.6	35	CTRL
1105.56	35	CTRL
1101.36	35	CTRL
1101.36	35	CTRL
1100.95	35	CTRL
1098.17	35	CTRL
1098.17	35	CTRL
1085.25	35	CTRL
1085.25	35	CTRL
1084.61	35	CTRL
1083.39	35	CTRL
1083.39	35	CTRL
1082.98	35	CTRL
1081.01	35	CTRL
1081.01	35	CTRL
1079.98	35	CTRL
1079.98	35	CTRL
1079.26	35	CTRL
1079.26	35	CTRL
1075.44	35	CTRL
1075.44	35	CTRL
1075.33	35	CTRL
1075.33	35	CTRL
1072.97	35	CTRL
1066.34	35	CTRL
1066.34	35	CTRL
1066.29	35	CTRL
1066.29	35	CTRL
1065.71	35	CTRL
1064.72	35	CTRL
1063.44	35	CTRL
1056.43	35	CTRL
1056.43	35	CTRL
1056.12	35	CTRL
1055.81	35	CTRL
1055.81	35	CTRL
1054.69	35	CTRL
1054.69	35	CTRL
1051.26	35	CTRL
1051.26	35	CTRL
1051.26	35	CTRL
1050.95	35	CTRL
1050.95	35	CTRL
1046.82	35	CTRL
1046.82	35	CTRL
1046.57	35	CTRL
1043.93	35	CTRL
1041.66	35	CTRL
1038.97	35	CTRL
1038.97	35	CTRL
1037.94	35	CTRL
1037.94	35	CTRL
1036.9	35	CTRL
1036.9	35	CTRL
1035.67	35	CTRL
1035.67	35	CTRL
1035.25	35	CTRL
1035.25	35	CTRL
1029.85	35	CTRL
1029.85	35	CTRL
1029.56	35	CTRL
1029.03	35	CTRL
1027.3	35	CTRL
1027.3	35	CTRL
1024.1	35	CTRL
1024.1	35	CTRL
1022.68	35	CTRL
1021.31	35	CTRL
1021.31	35	CTRL
1020.63	35	CTRL
1015.95	35	CTRL
1009.75	35	CTRL
1004.57	35	CTRL
1002.09	35	CTRL
996.515	35	CTRL
996.515	35	CTRL
996.412	35	CTRL
996.309	35	CTRL
983.81	35	CTRL
983.81	35	CTRL
982.641	35	CTRL
982.641	35	CTRL
979.161	35	CTRL
979.161	35	CTRL
971.724	35	CTRL
971.724	35	CTRL
963.873	35	CTRL
963.765	35	CTRL
962.944	35	CTRL
962.944	35	CTRL
962.177	35	CTRL
961.723	35	CTRL
959.018	35	CTRL
959.018	35	CTRL
957.572	35	CTRL
950.135	35	CTRL
945.01	35	CTRL
943.007	35	CTRL
939.867	35	CTRL
939.805	35	CTRL
937.842	35	CTRL
937.842	35	CTRL
937.119	35	CTRL
937.119	35	CTRL
935.673	35	CTRL
935.673	35	CTRL
929.658	35	CTRL
928.959	35	CTRL
928.959	35	CTRL
927.011	35	CTRL
921.415	35	CTRL
920.488	35	CTRL
920.488	35	CTRL
920.178	35	CTRL
919.827	35	CTRL
917.492	35	CTRL
916.46	35	CTRL
916.46	35	CTRL
908.919	35	CTRL
908.815	35	CTRL
908.815	35	CTRL
906.336	35	CTRL
906.336	35	CTRL
900.164	35	CTRL
896.42	35	CTRL
896.42	35	CTRL
894.87	35	CTRL
894.87	35	CTRL
891.241	35	CTRL
890.532	35	CTRL
887.536	35	CTRL
887.232	35	CTRL
879.169	35	CTRL
879.169	35	CTRL
878.962	35	CTRL
878.962	35	CTRL
876.69	35	CTRL
873.797	35	CTRL
873.797	35	CTRL
869.046	35	CTRL
867.186	35	CTRL
863.054	35	CTRL
861.298	35	CTRL
860.472	35	CTRL
858.949	35	CTRL
854.638	35	CTRL
853.758	35	CTRL
853.352	35	CTRL
852.828	35	CTRL
852.828	35	CTRL
852.621	35	CTRL
848.891	35	CTRL
843.92	35	CTRL
843.92	35	CTRL
839.193	35	CTRL
828.036	35	CTRL
828.036	35	CTRL
827.933	35	CTRL
825.764	35	CTRL
825.764	35	CTRL
825.296	35	CTRL
824.008	35	CTRL
824.008	35	CTRL
823.905	35	CTRL
823.905	35	CTRL
818.223	35	CTRL
816.176	35	CTRL
816.176	35	CTRL
814.633	35	CTRL
814.504	35	CTRL
810.063	35	CTRL
805.936	35	CTRL
798.906	35	CTRL
798.906	35	CTRL
793.948	35	CTRL
793.948	35	CTRL
791.794	35	CTRL
791.262	35	CTRL
784.445	35	CTRL
784.135	35	CTRL
777.42	35	CTRL
777.42	35	CTRL
769.636	35	CTRL
760.893	35	CTRL
760.893	35	CTRL
757.174	35	CTRL
755.005	35	CTRL
755.005	35	CTRL
754.385	35	CTRL
741.679	35	CTRL
741.266	35	CTRL
741.266	35	CTRL
727.437	35	CTRL
721.536	35	CTRL
720.782	35	CTRL
715.545	35	CTRL
714.512	35	CTRL
714.512	35	CTRL
713.272	35	CTRL
709.554	35	CTRL
709.554	35	CTRL
708.624	35	CTRL
707.178	35	CTRL
706.042	35	CTRL
705.052	35	CTRL
699.43	35	CTRL
699.43	35	CTRL
697.778	35	CTRL
686.622	35	CTRL
686.622	35	CTRL
686.448	35	CTRL
682.386	35	CTRL
682.386	35	CTRL
677.635	35	CTRL
677.635	35	CTRL
677.428	35	CTRL
677.428	35	CTRL
674.742	35	CTRL
674.742	35	CTRL
672.9	35	CTRL
672.9	35	CTRL
667.013	35	CTRL
662.134	35	CTRL
662.134	35	CTRL
661.417	35	CTRL
661.417	35	CTRL
660.206	35	CTRL
659.979	35	CTRL
649.744	35	CTRL
648.505	35	CTRL
648.505	35	CTRL
648.258	35	CTRL
646.896	35	CTRL
622.68	35	CTRL
611.421	35	CTRL
611.421	35	CTRL
610.284	35	CTRL
610.284	35	CTRL
608.528	35	CTRL
608.528	35	CTRL
595.409	35	CTRL
592.517	35	CTRL
592.517	35	CTRL
591.587	35	CTRL
591.587	35	CTRL
587.042	35	CTRL
586.216	35	CTRL
583.042	35	CTRL
569.791	35	CTRL
569.791	35	CTRL
569.482	35	CTRL
569.482	35	CTRL
562.767	35	CTRL
562.767	35	CTRL
560.805	35	CTRL
560.805	35	CTRL
558.739	35	CTRL
558.491	35	CTRL
552.592	35	CTRL
551.921	35	CTRL
549.339	35	CTRL
549.339	35	CTRL
542.314	35	CTRL
541.633	35	CTRL
541.633	35	CTRL
538.905	35	CTRL
538.905	35	CTRL
536.22	35	CTRL
536.22	35	CTRL
532.294	35	CTRL
532.294	35	CTRL
529.919	35	CTRL
529.919	35	CTRL
517.936	35	CTRL
517.936	35	CTRL
515.56	35	CTRL
515.56	35	CTRL
512.358	35	CTRL
508.846	35	CTRL
508.846	35	CTRL
504.507	35	CTRL
504.507	35	CTRL
503.965	35	CTRL
487.773	35	CTRL
487.773	35	CTRL
484.777	35	CTRL
484.777	35	CTRL
477.856	35	CTRL
477.856	35	CTRL
476.513	35	CTRL
474.034	35	CTRL
474.034	35	CTRL
471.651	35	CTRL
471.651	35	CTRL
464.531	35	CTRL
464.531	35	CTRL
457.683	35	CTRL
452.548	35	CTRL
452.548	35	CTRL
443.458	35	CTRL
443.458	35	CTRL
439.43	35	CTRL
439.43	35	CTRL
434.617	35	CTRL
430.236	35	CTRL
416.601	35	CTRL
390.754	35	CTRL
369.731	35	CTRL
319.591	35	CTRL
313.199	35	CTRL
313.199	35	CTRL
301.32	35	CTRL
301.32	35	CTRL

## Sheet: Figure 9c2
Aspect ratio	Stiffness	DMD vs CTRL	Spreading area
	10	DMD	2384.83
	10	DMD	2185.26
	10	DMD	2090.5
	10	DMD	2086.04
	10	DMD	2058.74
	10	DMD	2039.91
	10	DMD	2011.1
	10	DMD	1990.15
	10	DMD	1988.03
	10	DMD	1926.4
	10	DMD	1917.55
	10	DMD	1892.59
7.69149	10	DMD	1879.4
	10	DMD	1863.17
	10	DMD	1841.62
	10	DMD	1794.96
	10	DMD	1786.04
	10	DMD	1771.52
	10	DMD	1759.64
	10	DMD	1749.81
	10	DMD	1739.15
	10	DMD	1700.58
	10	DMD	1682.88
	10	DMD	1675.09
	10	DMD	1668.21
	10	DMD	1665.72
	10	DMD	1662.09
	10	DMD	1658.83
	10	DMD	1657.93
	10	DMD	1648.4
	10	DMD	1641.67
	10	DMD	1631.76
	10	DMD	1620.8
	10	DMD	1617.39
	10	DMD	1617.09
	10	DMD	1596.07
	10	DMD	1594.1
	10	DMD	1586.46
	10	DMD	1586.31
	10	DMD	1586.01
	10	DMD	1572.55
	10	DMD	1570.35
	10	DMD	1570.28
	10	DMD	1564.38
	10	DMD	1563.24
	10	DMD	1551.6
	10	DMD	1550.09
	10	DMD	1548.42
	10	DMD	1522.79
	10	DMD	1519.68
	10	DMD	1513.48
	10	DMD	1490.64
	10	DMD	1483.31
	10	DMD	1466.82
	10	DMD	1452.76
	10	DMD	1448.37
	10	DMD	1435.97
	10	DMD	1433.47
8.05108	10	DMD	1415.8
	10	DMD	1413.05
	10	DMD	1409.12
	10	DMD	1406.78
	10	DMD	1398.08
6.3524	10	DMD	1390.18
	10	DMD	1385.83
	10	DMD	1384.32
	10	DMD	1380.46
	10	DMD	1374.56
	10	DMD	1361.17
	10	DMD	1356.86
	10	DMD	1356.41
	10	DMD	1339.77
	10	DMD	1337.58
	10	DMD	1336.07
	10	DMD	1329.41
	10	DMD	1325.25
	10	DMD	1322.83
	10	DMD	1305.59
	10	DMD	1302.9
	10	DMD	1292.88
11.1165	10	DMD	1284.82
	10	DMD	1279.8
	10	DMD	1259.38
	10	DMD	1243.96
	10	DMD	1242.67
	10	DMD	1233.75
	10	DMD	1227.55
	10	DMD	1215.75
	10	DMD	1182.62
	10	DMD	1164.02
7.4253	10	DMD	1154.15
	10	DMD	1146.85
	10	DMD	1123.26
	10	DMD	1106.77
	10	DMD	1106.55
	10	DMD	1104.2
	10	DMD	1099.59
	10	DMD	1091.42
	10	DMD	1088.85
	10	DMD	1086.28
	10	DMD	1079.55
	10	DMD	1075.09
	10	DMD	1071.98
	10	DMD	1071.76
	10	DMD	1066.77
	10	DMD	1063.59
	10	DMD	1061.85
	10	DMD	1054.06
	10	DMD	1052.93
	10	DMD	1052.55
	10	DMD	1046.73
	10	DMD	1035.38
	10	DMD	1034.25
	10	DMD	1030.09
	10	DMD	1020.03
	10	DMD	998.553
	10	DMD	996.511
	10	DMD	980.1
	10	DMD	978.361
	10	DMD	976.924
	10	DMD	956.278
	10	DMD	942.514
	10	DMD	934.347
	10	DMD	929.28
	10	DMD	925.045
	10	DMD	922.247
	10	DMD	920.583
	10	DMD	918.692
	10	DMD	912.643
	10	DMD	911.206
	10	DMD	908.029
	10	DMD	896.534
	10	DMD	890.258
	10	DMD	889.955
	10	DMD	878.536
	10	DMD	875.037
	10	DMD	867.721
	10	DMD	867.186
	10	DMD	859.403
	10	DMD	857.209
	10	DMD	832.404
	10	DMD	824.842
7.22303	10	DMD	823.905
	10	DMD	822.422
	10	DMD	821.893
	10	DMD	821.741
	10	DMD	821.666
	10	DMD	818.716
	10	DMD	818.187
	10	DMD	808.809
	10	DMD	805.406
	10	DMD	796.482
	10	DMD	795.499
	10	DMD	793.76
	10	DMD	793.155
	10	DMD	788.783
	10	DMD	786.349
	10	DMD	780.299
	10	DMD	778.332
	10	DMD	776.064
5.91051	10	DMD	773.082
	10	DMD	762.754
	10	DMD	759.88
	10	DMD	749.898
	10	DMD	749.323
	10	DMD	740.293
	10	DMD	739.083
	10	DMD	738.781
	10	DMD	730.689
12.9066	10	DMD	724.119
	10	DMD	723.883
	10	DMD	719.95
	10	DMD	717.984
6.74715	10	DMD	711.723
	10	DMD	693.633
8.31843	10	DMD	693.026
	10	DMD	688.717
5.07724	10	DMD	681.767
	10	DMD	677.222
8.22206	10	DMD	671.643
	10	DMD	649.467
	10	DMD	649.165
6.82937	10	DMD	648.814
	10	DMD	648.401
3.11732	10	DMD	647.472
9.35416	10	DMD	631.047
	10	DMD	628.066
4.35871	10	DMD	609.148
	10	DMD	608.403
4.25807	10	DMD	596.029
	10	DMD	575.884
	10	DMD	570.591
	10	DMD	570.439
	10	DMD	567.036
	10	DMD	566.582
	10	DMD	559.625
3.12464	10	DMD	555.33
	10	DMD	544.878
	10	DMD	540.87
4.4736	10	DMD	535.807
5.74172	10	DMD	530.125
	10	DMD	527.862
	10	DMD	526.728
	10	DMD	519.468
	10	DMD	519.317
10.5351	10	DMD	507.606
6.94968	10	DMD	505.953
	10	DMD	501.772
	10	DMD	475.454
	10	DMD	468.497
6.21761	10	DMD	467.01
	10	DMD	463.733
	10	DMD	463.506
4.77247	10	DMD	453.168
	10	DMD	435.902
	10	DMD	392.721
	10	DMD	390.149
	10	DMD	390.074
	10	DMD	382.587
	10	DMD	338.195
	10	DMD
	10	CTRL	2722.8
	10	CTRL	2550.6
	10	CTRL	2531.62
	10	CTRL	2445.49
	10	CTRL	2414.4
	10	CTRL	2350.35
	10	CTRL	2345.13
	10	CTRL	2278.35
	10	CTRL	2218.53
	10	CTRL	2162.04
	10	CTRL	2159.55
	10	CTRL	2146.16
	10	CTRL	2099.43
	10	CTRL	2047.17
	10	CTRL	2045.51
	10	CTRL	2032.57
	10	CTRL	1990.07
	10	CTRL	1976.91
	10	CTRL	1966.78
	10	CTRL	1964.81
	10	CTRL	1957.93
	10	CTRL	1952.18
	10	CTRL	1914.3
	10	CTRL	1906.58
	10	CTRL	1892.21
	10	CTRL	1890.1
	10	CTRL	1888.28
	10	CTRL	1876.18
	10	CTRL	1857.73
	10	CTRL	1848.88
	10	CTRL	1830.73
	10	CTRL	1816.82
	10	CTRL	1815.77
8.4209	10	CTRL	1815.77
	10	CTRL	1795.41
	10	CTRL	1784.58
7.04745	10	CTRL	1784.58
	10	CTRL	1783.92
	10	CTRL	1783.01
	10	CTRL	1773.33
	10	CTRL	1749.66
	10	CTRL	1731.59
	10	CTRL	1722.59
	10	CTRL	1708.14
6.37463	10	CTRL	1708.14
	10	CTRL	1691.5
	10	CTRL	1682.35
	10	CTRL	1680.69
	10	CTRL	1663.82
7.71091	10	CTRL	1663.82
	10	CTRL	1652.48
	10	CTRL	1639.32
7.95556	10	CTRL	1636.03
	10	CTRL	1636.03
	10	CTRL	1633.12
	10	CTRL	1622.01
	10	CTRL	1612.85
	10	CTRL	1603.55
	10	CTRL	1603.4
	10	CTRL	1599.85
	10	CTRL	1587.22
	10	CTRL	1573.38
	10	CTRL	1571.64
	10	CTRL	1569.6
	10	CTRL	1551.37
	10	CTRL	1537.31
	10	CTRL	1534.28
	10	CTRL	1531.71
	10	CTRL	1527.78
	10	CTRL	1522.94
	10	CTRL	1509.78
6.62974	10	CTRL	1509.78
	10	CTRL	1504.33
	10	CTRL	1501.76
	10	CTRL	1489.66
	10	CTRL	1480.67
8.47523	10	CTRL	1480.67
	10	CTRL	1472.57
	10	CTRL	1467.65
	10	CTRL	1462.66
8.39347	10	CTRL	1458.46
	10	CTRL	1458.46
	10	CTRL	1437.73
9.10273	10	CTRL	1437.73
	10	CTRL	1437.03
	10	CTRL	1430.22
	10	CTRL	1429.84
	10	CTRL	1426.14
	10	CTRL	1400.8
8.58558	10	CTRL	1399.07
	10	CTRL	1399.07
	10	CTRL	1393.16
	10	CTRL	1389.46
	10	CTRL	1385.83
	10	CTRL	1375.77
	10	CTRL	1368.43
	10	CTRL	1361.25
	10	CTRL	1351.04
	10	CTRL	1338.94
	10	CTRL	1334.1
	10	CTRL	1333.72
	10	CTRL	1332.51
	10	CTRL	1313.98
	10	CTRL	1308.31
8.33532	10	CTRL	1302.9
	10	CTRL	1299.77
	10	CTRL	1298.25
10.2646	10	CTRL	1292.88
	10	CTRL	1290.84
	10	CTRL	1289.9
7.73466	10	CTRL	1289.9
	10	CTRL	1277.15
	10	CTRL	1268.08
	10	CTRL	1267.95
7.53489	10	CTRL	1267.95
	10	CTRL	1267.17
	10	CTRL	1266.34
	10	CTRL	1265.43
	10	CTRL	1263.54
	10	CTRL	1254.39
	10	CTRL	1253.03
	10	CTRL	1243.1
6.40454	10	CTRL	1243.1
	10	CTRL	1236.39
5.549	10	CTRL	1229.44
	10	CTRL	1229.44
	10	CTRL	1228.6
	10	CTRL	1226.18
	10	CTRL	1219.54
9.09217	10	CTRL	1219.54
	10	CTRL	1213.71
	10	CTRL	1210.45
	10	CTRL	1204.1
	10	CTRL	1188.52
	10	CTRL	1187.77
	10	CTRL	1184.21
	10	CTRL	1183.46
	10	CTRL	1181.82
8.1069	10	CTRL	1181.82
	10	CTRL	1180.51
	10	CTRL	1178.01
	10	CTRL	1168.63
	10	CTRL	1168.48
	10	CTRL	1161.52
	10	CTRL	1160.99
	10	CTRL	1157.67
	10	CTRL	1153.51
	10	CTRL	1138.23
	10	CTRL	1136.87
	10	CTRL	1132.11
	10	CTRL	1132.03
	10	CTRL	1127.49
	10	CTRL	1118.49
	10	CTRL	1108.06
	10	CTRL	1096.41
	10	CTRL	1088.92
	10	CTRL	1087.49
	10	CTRL	1086.28
	10	CTRL	1084.54
	10	CTRL	1074.33
	10	CTRL	1071.76
	10	CTRL	1065.78
	10	CTRL	1063.36
	10	CTRL	1062.46
	10	CTRL	1062.38
	10	CTRL	1061.85
	10	CTRL	1059.51
	10	CTRL	1056.48
	10	CTRL	1054.74
	10	CTRL	1039.38
7.44056	10	CTRL	1039.38
	10	CTRL	1027.06
	10	CTRL	1025.47
	10	CTRL	1017.31
	10	CTRL	1014.13
	10	CTRL	1012.04
5.0898	10	CTRL	1012.04
	10	CTRL	1007.55
10.3948	10	CTRL	1000.86
	10	CTRL	1000.86
	10	CTRL	968
	10	CTRL	966.563
	10	CTRL	953.178
	10	CTRL	949.169
	10	CTRL	947.029
8.69301	10	CTRL	947.029
	10	CTRL	946.371
	10	CTRL	944.783
	10	CTRL	936.464
	10	CTRL	935.935
	10	CTRL	934.801
	10	CTRL	934.423
	10	CTRL	931.095
	10	CTRL	926.558
	10	CTRL	926.028
	10	CTRL	925.499
	10	CTRL	907.5
	10	CTRL	895.702
	10	CTRL	894.492
	10	CTRL	882.241
	10	CTRL	881.788
	10	CTRL	879.292
8.01525	10	CTRL	875.037
	10	CTRL	874.149
6.04519	10	CTRL	874.149
	10	CTRL	873.242
7.94269	10	CTRL	867.186
	10	CTRL	867.116
	10	CTRL	853.957
	10	CTRL	851.311
	10	CTRL	850.101
	10	CTRL	847.454
	10	CTRL	838.379
	10	CTRL	833.236
	10	CTRL	831.875
	10	CTRL	828.774
	10	CTRL	826.884
	10	CTRL	824.161
	10	CTRL	823.629
6.71514	10	CTRL	823.629
	10	CTRL	823.027
	10	CTRL	822.119
	10	CTRL	814.406
	10	CTRL	810.246
	10	CTRL	809.036
	10	CTRL	806.768
	10	CTRL	804.347
6.23996	10	CTRL	788.783
	10	CTRL	785.29
	10	CTRL	776.82
	10	CTRL	770.467
	10	CTRL	769.862
	10	CTRL	766.899
3.5541	10	CTRL	766.899
	10	CTRL	765.93
	10	CTRL	765.476
	10	CTRL	763.737
	10	CTRL	749.898
7.10943	10	CTRL	749.323
	10	CTRL	748.158
	10	CTRL	742.789
	10	CTRL	738.705
	10	CTRL	721.349
11.3041	10	CTRL	721.349
	10	CTRL	720.404
	10	CTRL	716.018
	10	CTRL	707.396
	10	CTRL	705.43
	10	CTRL	704.901
	10	CTRL	702.481
	10	CTRL	692.044
	10	CTRL	688.944
	10	CTRL	688.036
	10	CTRL	685.087
	10	CTRL	683.499
	10	CTRL	668.759
11.493	10	CTRL	668.759
	10	CTRL	663.383
	10	CTRL	663.231
	10	CTRL	659.649
7.64466	10	CTRL	659.649
	10	CTRL	658.24
	10	CTRL	657.559
5.52127	10	CTRL	648.401
	10	CTRL	646.442
	10	CTRL	646.216
	10	CTRL	643.947
	10	CTRL	638.804
	10	CTRL	633.147
4.42149	10	CTRL	633.147
	10	CTRL	629.578
	10	CTRL	614.378
	10	CTRL	594.413
	10	CTRL	591.738
5.1336	10	CTRL	591.738
	10	CTRL	589.951
	10	CTRL	586.699
	10	CTRL	581.934
	10	CTRL	580.422
	10	CTRL	570.515
	10	CTRL	551.155
	10	CTRL	520.073
	10	CTRL	518.409
	10	CTRL	515.082
	10	CTRL	508.049
	10	CTRL	489.974
	10	CTRL	420.324
	10	CTRL	394.687
	10	CTRL	378.806
	10	CTRL	356.647
	10	CTRL	270.738
	10	CTRL
	35	DMD	2490.33
	35	DMD	2359.05
	35	DMD	2326.98
	35	DMD	2289.77
	35	DMD	2259.68
	35	DMD	2243.34
	35	DMD	2233.74
	35	DMD	2197.36
	35	DMD	2100.26
	35	DMD	2062.37
	35	DMD	2053.52
	35	DMD	2017.9
	35	DMD	2012.99
	35	DMD	1998.54
	35	DMD	1953.77
	35	DMD	1942.96
	35	DMD	1940.31
8.41945	35	DMD	1920.72
	35	DMD	1914.45
	35	DMD	1898.2
6.64063	35	DMD	1898.2
	35	DMD	1879.4
	35	DMD	1864.53
	35	DMD	1856.59
	35	DMD	1848.58
8.24221	35	DMD	1841.8
	35	DMD	1815.98
	35	DMD	1813.41
	35	DMD	1779.51
7.32647	35	DMD	1779.51
	35	DMD	1770.15
	35	DMD	1762.44
	35	DMD	1752.46
	35	DMD	1745.35
	35	DMD	1708.29
	35	DMD	1707.72
7.48068	35	DMD	1707.72
	35	DMD	1670.71
	35	DMD	1661.24
6.62176	35	DMD	1661.24
	35	DMD	1650.8
7.85414	35	DMD	1650.8
	35	DMD	1638.19
	35	DMD	1629.04
8.2912	35	DMD	1628.6
	35	DMD	1627
6.22477	35	DMD	1619.3
	35	DMD	1614.37
	35	DMD	1612.7
	35	DMD	1605.97
7.8965	35	DMD	1604.94
	35	DMD	1598.41
6.32987	35	DMD	1596.78
	35	DMD	1591.45
7.13712	35	DMD	1589.76
	35	DMD	1589.76
	35	DMD	1588.62
7.7049	35	DMD	1588.62
	35	DMD	1586.31
	35	DMD	1582.53
	35	DMD	1568.69
8.83101	35	DMD	1559.28
	35	DMD	1559.28
	35	DMD	1555.91
	35	DMD	1549.68
8.99939	35	DMD	1549.68
	35	DMD	1545.4
9.10099	35	DMD	1543.58
	35	DMD	1543.58
	35	DMD	1525.81
	35	DMD	1524.9
7.10565	35	DMD	1509.8
	35	DMD	1509.8
	35	DMD	1501.46
	35	DMD	1499.95
	35	DMD	1493.82
	35	DMD	1477.57
7.03436	35	DMD	1477.57
	35	DMD	1474.61
8.87686	35	DMD	1460.94
	35	DMD	1460.94
	35	DMD	1460.62
	35	DMD	1454.5
	35	DMD	1440.96
	35	DMD	1439.45
9.38245	35	DMD	1437.29
	35	DMD	1437.29
9.35121	35	DMD	1432.02
	35	DMD	1427.88
	35	DMD	1422.36
	35	DMD	1415.8
	35	DMD	1398
	35	DMD	1397.02
	35	DMD	1392.56
	35	DMD	1392.18
	35	DMD	1391.58
	35	DMD	1390.18
	35	DMD	1389.87
7.5069	35	DMD	1389.87
5.88089	35	DMD	1389.05
	35	DMD	1389.05
	35	DMD	1384.5
7.4879	35	DMD	1384.5
	35	DMD	1369.8
	35	DMD	1364.43
10.5119	35	DMD	1355.58
	35	DMD	1355.58
6.99482	35	DMD	1351.55
6.78833	35	DMD	1350.52
	35	DMD	1350.52
7.94918	35	DMD	1342.87
	35	DMD	1336.07
	35	DMD	1335.44
9.60838	35	DMD	1335.44
9.87655	35	DMD	1334.3
	35	DMD	1334.3
7.83832	35	DMD	1321.39
	35	DMD	1321.39
	35	DMD	1320.56
	35	DMD	1317.46
5.90617	35	DMD	1317.46
7.94841	35	DMD	1312.81
	35	DMD	1309.75
	35	DMD	1304.24
7.9145	35	DMD	1304.24
	35	DMD	1300.22
9.34715	35	DMD	1298.46
	35	DMD	1298.46
	35	DMD	1294.74
10.4791	35	DMD	1294.74
4.64678	35	DMD	1293.6
	35	DMD	1293.6
	35	DMD	1284.82
7.3949	35	DMD	1284.3
9.894	35	DMD	1280.38
	35	DMD	1280.38
	35	DMD	1280.03
	35	DMD	1271.08
6.50916	35	DMD	1271.08
4.97155	35	DMD	1269.33
	35	DMD	1269.33
	35	DMD	1268.76
	35	DMD	1266.33
5.14249	35	DMD	1266.33
9.10674	35	DMD	1262.51
	35	DMD	1262.51
7.33	35	DMD	1256.62
	35	DMD	1255.28
7.64958	35	DMD	1255.28
7.01597	35	DMD	1243.91
	35	DMD	1243.91
6.57438	35	DMD	1239.16
	35	DMD	1237.2
10.4105	35	DMD	1237.2
	35	DMD	1234.93
4.43726	35	DMD	1234.93
9.05524	35	DMD	1234.1
	35	DMD	1232.45
4.99517	35	DMD	1232.45
6.58927	35	DMD	1231
	35	DMD	1230.42
	35	DMD	1221.42
	35	DMD	1220.13
	35	DMD	1219.98
7.83659	35	DMD	1215.92
	35	DMD	1215.92
	35	DMD	1213.86
6.08576	35	DMD	1207.55
	35	DMD	1207.55
4.50748	35	DMD	1195.36
	35	DMD	1195.36
	35	DMD	1193.3
5.20809	35	DMD	1193.3
5.84784	35	DMD	1192.27
	35	DMD	1192.27
6.11702	35	DMD	1185.14
7.30221	35	DMD	1181.63
	35	DMD	1173.62
	35	DMD	1156.46
	35	DMD	1154.15
	35	DMD	1147.74
7.12146	35	DMD	1147.74
8.3789	35	DMD	1146.92
	35	DMD	1146.25
	35	DMD	1141.63
	35	DMD	1139.48
8.55915	35	DMD	1139.48
9.63456	35	DMD	1138.86
	35	DMD	1138.86
	35	DMD	1136.48
6.28632	35	DMD	1136.48
	35	DMD	1130.82
	35	DMD	1129.99
9.70911	35	DMD	1127.81
	35	DMD	1127.81
	35	DMD	1127.34
	35	DMD	1126.15
7.9437	35	DMD	1126.15
	35	DMD	1123.33
	35	DMD	1117.43
	35	DMD	1116.13
5.04433	35	DMD	1116.13
7.17799	35	DMD	1108.39
9.45791	35	DMD	1106.84
11.5507	35	DMD	1105.6
6.78283	35	DMD	1104.15
	35	DMD	1104.15
	35	DMD	1103.52
	35	DMD	1102.01
6.65907	35	DMD	1098.88
	35	DMD	1098.88
	35	DMD	1098.38
7.73325	35	DMD	1096.92
	35	DMD	1096.92
12.3564	35	DMD	1096.51
	35	DMD	1096.51
	35	DMD	1090.31
7.43822	35	DMD	1090.31
	35	DMD	1084.99
6.69752	35	DMD	1082.98
	35	DMD	1078.41
	35	DMD	1071.82
7.80846	35	DMD	1071.82
6.87508	35	DMD	1061.08
	35	DMD	1061.08
8.62723	35	DMD	1057.87
	35	DMD	1057.87
9.11396	35	DMD	1056.22
	35	DMD	1056.22
7.42142	35	DMD	1056.12
	35	DMD	1042.72
9.59389	35	DMD	1040.21
	35	DMD	1040.21
	35	DMD	1038.25
6.06831	35	DMD	1038.25
	35	DMD	1038.1
6.65032	35	DMD	1032.88
	35	DMD	1032.88
4.35081	35	DMD	1029.47
	35	DMD	1029.47
	35	DMD	1023.66
	35	DMD	1017.91
	35	DMD	1017.16
6.8332	35	DMD	1013.66
	35	DMD	1013.66
5.87124	35	DMD	1009.63
	35	DMD	1009.63
9.69908	35	DMD	1003.44
	35	DMD	1003.44
10.1153	35	DMD	1003.23
10.6734	35	DMD	1002.09
4.88633	35	DMD	1001.27
	35	DMD	1001.27
	35	DMD	1000.23
12.5573	35	DMD	1000.23
9.92054	35	DMD	997.239
	35	DMD	997.239
9.14838	35	DMD	996.412
7.02655	35	DMD	996.309
	35	DMD	991.97
4.92359	35	DMD	991.97
	35	DMD	989.175
	35	DMD	988.148
5.01187	35	DMD	988.148
11.093	35	DMD	986.909
	35	DMD	986.909
	35	DMD	986.679
5.2593	35	DMD	986.496
	35	DMD	986.496
5.53504	35	DMD	986.186
	35	DMD	986.186
5.25863	35	DMD	978.645
	35	DMD	978.645
6.56149	35	DMD	978.438
	35	DMD	978.438
6.22648	35	DMD	973.48
	35	DMD	973.48
	35	DMD	970.278
5.28778	35	DMD	970.278
6.31497	35	DMD	963.873
11.3023	35	DMD	963.15
	35	DMD	963.15
	35	DMD	959.832
5.02596	35	DMD	959.638
	35	DMD	959.638
4.49964	35	DMD	956.023
	35	DMD	956.023
	35	DMD	951.994
7.29442	35	DMD	951.994
11.6779	35	DMD	950.135
	35	DMD	949.102
5.84869	35	DMD	949.102
	35	DMD	947.732
	35	DMD	944.178
	35	DMD	943.42
5.98402	35	DMD	943.42
6.58079	35	DMD	943.007
6.86658	35	DMD	939.805
8.05055	35	DMD	936.086
	35	DMD	936.086
4.30724	35	DMD	933.814
12.4196	35	DMD	933.504
	35	DMD	933.504
	35	DMD	932.574
5.68895	35	DMD	932.574
	35	DMD	930.818
4.13999	35	DMD	930.818
9.93468	35	DMD	927.512
	35	DMD	927.512
5.78764	35	DMD	920.178
8.96116	35	DMD	917.492
	35	DMD	915.013
4.88808	35	DMD	915.013
10.407	35	DMD	912.121
	35	DMD	912.121
5.13843	35	DMD	908.919
	35	DMD	907.266
3.38467	35	DMD	907.266
7.96793	35	DMD	906.13
	35	DMD	906.13
	35	DMD	902.618
6.95911	35	DMD	902.618
	35	DMD	896.913
6.27345	35	DMD	893.424
	35	DMD	893.424
6.18122	35	DMD	890.532
8.7554	35	DMD	888.053
	35	DMD	888.053
12.195	35	DMD	887.536
	35	DMD	887.535
12.3237	35	DMD	887.02
	35	DMD	887.02
	35	DMD	885.342
4.47151	35	DMD	881.545
	35	DMD	881.545
	35	DMD	880.718
7.11064	35	DMD	880.718
	35	DMD	878.611
	35	DMD	877.619
9.61245	35	DMD	877.619
9.2106	35	DMD	876.69
12.9641	35	DMD	876.38
	35	DMD	876.38
8.51819	35	DMD	872.351
	35	DMD	872.351
	35	DMD	872.145
6.86124	35	DMD	872.145
6.24853	35	DMD	869.459
	35	DMD	869.459
6.12128	35	DMD	869.046
	35	DMD	868.78
	35	DMD	865.831
7.60135	35	DMD	865.12
	35	DMD	865.12
4.53929	35	DMD	864.811
4.78788	35	DMD	864.294
	35	DMD	864.294
	35	DMD	863.713
	35	DMD	863.259
7.77181	35	DMD	861.298
7.66704	35	DMD	860.472
	35	DMD	860.472
5.19689	35	DMD	859.646
	35	DMD	859.646
4.75837	35	DMD	853.138
	35	DMD	853.138
10.9781	35	DMD	852.621
	35	DMD	848.696
9.43479	35	DMD	848.696
	35	DMD	848.18
7.05111	35	DMD	848.18
7.94247	35	DMD	845.184
	35	DMD	845.184
13.7134	35	DMD	839.193
9.1671	35	DMD	836.094
	35	DMD	836.094
	35	DMD	833.924
6.57871	35	DMD	833.924
	35	DMD	832.891
4.52623	35	DMD	832.891
6.14587	35	DMD	831.032
	35	DMD	831.032
5.08641	35	DMD	828.656
	35	DMD	828.656
12.5045	35	DMD	828.14
	35	DMD	828.14
5.50816	35	DMD	827.107
	35	DMD	827.107
	35	DMD	824.01
	35	DMD	823.905
	35	DMD	822.119
5.71765	35	DMD	818.843
	35	DMD	818.843
6.68109	35	DMD	818.223
	35	DMD	817.431
5.02506	35	DMD	816.054
	35	DMD	816.054
5.97013	35	DMD	815.744
	35	DMD	815.744
6.57713	35	DMD	813.988
4.36458	35	DMD	813.988
	35	DMD	813.988
	35	DMD	812.288
	35	DMD	811.834
13.1125	35	DMD	811.612
	35	DMD	811.612
4.91449	35	DMD	810.063
	35	DMD	807.977
	35	DMD	806.034
5.67738	35	DMD	806.034
	35	DMD	806.011
	35	DMD	805.517
8.84775	35	DMD	805.517
6.23132	35	DMD	804.071
	35	DMD	804.071
5.41594	35	DMD	797.977
	35	DMD	797.977
7.85073	35	DMD	797.873
	35	DMD	797.873
	35	DMD	794.155
7.04345	35	DMD	794.155
7.36368	35	DMD	787.544
	35	DMD	787.544
4.60583	35	DMD	784.445
7.88881	35	DMD	784.135
4.18855	35	DMD	783.412
3.74977	35	DMD	783.412
	35	DMD	783.412
	35	DMD	779.486
5.04852	35	DMD	779.486
	35	DMD	778.635
	35	DMD	777.627
12.7499	35	DMD	777.627
	35	DMD	774.702
9.57134	35	DMD	774.115
	35	DMD	774.115
	35	DMD	773.082
	35	DMD	771.946
4.79858	35	DMD	771.946
	35	DMD	770.396
11.5507	35	DMD	770.396
	35	DMD	762.959
5.33518	35	DMD	762.959
8.3715	35	DMD	757.587
	35	DMD	757.587
5.99521	35	DMD	755.315
	35	DMD	755.315
8.24327	35	DMD	754.385
	35	DMD	753.83
7.25968	35	DMD	752.836
	35	DMD	744.301
8.94683	35	DMD	741.679
	35	DMD	738.374
5.19994	35	DMD	738.374
	35	DMD	738.167
8.6322	35	DMD	738.167
3.95374	35	DMD	737.031
	35	DMD	737.031
	35	DMD	735.585
6.45672	35	DMD	735.585
	35	DMD	733.487
3.89629	35	DMD	732.899
	35	DMD	732.899
7.26203	35	DMD	731.763
	35	DMD	731.763
	35	DMD	729.903
3.85441	35	DMD	729.903
5.58799	35	DMD	726.701
	35	DMD	726.701
3.78761	35	DMD	724.325
	35	DMD	724.325
	35	DMD	724.119
	35	DMD	717.714
11.5706	35	DMD	717.714
6.14819	35	DMD	715.545
4.64888	35	DMD	713.272
	35	DMD	711.723
	35	DMD	709.967
5.75967	35	DMD	709.967
9.70129	35	DMD	708.624
6.80908	35	DMD	707.178
4.14643	35	DMD	706.042
4.25247	35	DMD	703.872
	35	DMD	703.872
	35	DMD	703.253
7.34248	35	DMD	703.253
5.87329	35	DMD	697.778
	35	DMD	697.778
	35	DMD	697.111
	35	DMD	693.026
	35	DMD	692.2
4.56818	35	DMD	692.2
9.88671	35	DMD	690.34
5.98031	35	DMD	686.622
	35	DMD	686.622
	35	DMD	681.767
6.05598	35	DMD	675.775
	35	DMD	675.775
3.91937	35	DMD	673.399
	35	DMD	673.399
	35	DMD	671.643
	35	DMD	671.096
6.22688	35	DMD	664.412
	35	DMD	664.412
5.93911	35	DMD	661.83
	35	DMD	661.83
8.04218	35	DMD	660.59
	35	DMD	660.59
	35	DMD	659.526
	35	DMD	657.801
6.7731	35	DMD	657.801
	35	DMD	657.078
8.8711	35	DMD	657.078
	35	DMD	652.43
9.69767	35	DMD	652.43
	35	DMD	650.375
	35	DMD	648.814
	35	DMD	647.472
	35	DMD	642.307
6.15366	35	DMD	642.307
	35	DMD	640.034
7.04785	35	DMD	640.034
6.05352	35	DMD	637.762
	35	DMD	632.287
5.88814	35	DMD	632.287
	35	DMD	631.047
4.84992	35	DMD	630.841
	35	DMD	630.841
	35	DMD	629.704
4.55253	35	DMD	629.704
3.97361	35	DMD	627.742
	35	DMD	627.742
5.842	35	DMD	622.68
7.38299	35	DMD	620.821
	35	DMD	620.821
6.3064	35	DMD	620.201
	35	DMD	620.201
6.51077	35	DMD	617.412
	35	DMD	617.412
	35	DMD	609.148
	35	DMD	609.008
7.08357	35	DMD	604.706
	35	DMD	604.706
	35	DMD	596.029
10.2352	35	DMD	595.409
	35	DMD	591.69
5.87377	35	DMD	587.042
6.57234	35	DMD	586.216
	35	DMD	583.22
4.31521	35	DMD	583.22
	35	DMD	582.91
4.94717	35	DMD	582.91
	35	DMD	582.704
5.88417	35	DMD	582.704
	35	DMD	572.064
5.0195	35	DMD	572.064
	35	DMD	571.341
4.69164	35	DMD	571.341
	35	DMD	563.594
3.52755	35	DMD	563.594
4.66705	35	DMD	562.767
	35	DMD	561.734
4.34385	35	DMD	561.734
	35	DMD	560.701
6.37037	35	DMD	560.701
7.54176	35	DMD	558.739
4.10176	35	DMD	557.809
	35	DMD	557.809
	35	DMD	555.33
3.15521	35	DMD	551.921
5.17973	35	DMD	549.029
	35	DMD	549.029
	35	DMD	547.525
5.1569	35	DMD	542.314
	35	DMD	541.626
6.14085	35	DMD	539.629
	35	DMD	539.629
	35	DMD	535.807
4.69759	35	DMD	531.365
	35	DMD	531.365
	35	DMD	530.745
4.15406	35	DMD	530.745
3.40406	35	DMD	530.332
	35	DMD	530.332
	35	DMD	530.125
5.88663	35	DMD	529.919
	35	DMD	529.919
4.72754	35	DMD	527.026
	35	DMD	527.026
5.24869	35	DMD	526.303
	35	DMD	526.303
	35	DMD	522.274
5.28161	35	DMD	522.274
5.92027	35	DMD	520.002
	35	DMD	520.002
	35	DMD	518.143
4.35899	35	DMD	518.143
	35	DMD	510.317
	35	DMD	507.606
	35	DMD	505.953
	35	DMD	502.226
5.6473	35	DMD	500.479
	35	DMD	500.479
	35	DMD	499.239
4.61049	35	DMD	499.239
	35	DMD	497.764
4.40272	35	DMD	492.421
	35	DMD	492.421
	35	DMD	490.353
	35	DMD	485.966
3.46397	35	DMD	485.5
	35	DMD	485.5
	35	DMD	483.538
7.99856	35	DMD	483.538
7.75333	35	DMD	480.026
	35	DMD	480.026
11.1876	35	DMD	478.476
	35	DMD	478.476
	35	DMD	473.931
5.51445	35	DMD	473.931
	35	DMD	473.415
7.45281	35	DMD	473.415
3.37565	35	DMD	470.729
	35	DMD	470.729
	35	DMD	467.01
	35	DMD	454.884
	35	DMD	453.168
3.75952	35	DMD	446.247
	35	DMD	446.247
	35	DMD	437.57
6.02415	35	DMD	437.57
	35	DMD	433.558
3.9555	35	DMD	429.926
	35	DMD	429.926
4.29691	35	DMD	416.601
4.62246	35	DMD	395.011
	35	DMD	395.011
	35	DMD	380.963
5.37887	35	DMD	380.963
	35	DMD	374.873
	35	DMD	369.6
3.75691	35	DMD	369.6
2.90066	35	DMD	353.486
	35	DMD	353.486
9.86348	35	DMD	313.509
	35	DMD	313.509
	35	DMD	309.457
4.99758	35	DMD	259.278
	35	DMD	259.278
	35	DMD	253.495
	35	DMD	236.139
5.99155	35	DMD	236.139
4.97916	35	DMD	187.382
	35	DMD	187.382
	35	DMD
	35	CTRL	2553.4
	35	CTRL	2506.14
	35	CTRL	2494.34
	35	CTRL	2432.93
	35	CTRL	2399.66
	35	CTRL	2380.75
	35	CTRL	2340.9
	35	CTRL	2297.87
	35	CTRL	2297.03
	35	CTRL	2277.14
	35	CTRL	2250.37
	35	CTRL	2228.59
	35	CTRL	2214.91
	35	CTRL	2169.91
	35	CTRL	2164.01
	35	CTRL	2156.9
	35	CTRL	2153.12
	35	CTRL	2145.93
	35	CTRL	2119.69
	35	CTRL	2114.17
	35	CTRL	2108.8
	35	CTRL	2090.5
	35	CTRL	2086.49
	35	CTRL	2076.89
6.01588	35	CTRL	2076.19
	35	CTRL	2076.19
	35	CTRL	2073.79
	35	CTRL	2060.63
	35	CTRL	2051.78
	35	CTRL	2049.89
	35	CTRL	2030.23
	35	CTRL	2026.9
	35	CTRL	1989.47
	35	CTRL	1988.86
	35	CTRL	1967.76
	35	CTRL	1964.28
	35	CTRL	1958.08
	35	CTRL	1955.89
	35	CTRL	1951.28
	35	CTRL	1947.04
	35	CTRL	1923.22
	35	CTRL	1922.99
	35	CTRL	1916.56
	35	CTRL	1910.97
	35	CTRL	1910.67
	35	CTRL	1909.68
	35	CTRL	1882.38
	35	CTRL	1880.75
6.43716	35	CTRL	1880.75
	35	CTRL	1877.39
	35	CTRL	1876.33
	35	CTRL	1868.47
	35	CTRL	1861.51
	35	CTRL	1855.84
	35	CTRL	1851.15
	35	CTRL	1843.06
	35	CTRL	1841.8
	35	CTRL	1841.02
	35	CTRL	1829.22
	35	CTRL	1816.51
	35	CTRL	1812.2
	35	CTRL	1803.66
	35	CTRL	1799.42
	35	CTRL	1790.72
	35	CTRL	1790.19
	35	CTRL	1783.62
	35	CTRL	1782.71
	35	CTRL	1773.18
	35	CTRL	1767.63
6.37509	35	CTRL	1767.63
7.76167	35	CTRL	1766.19
	35	CTRL	1766.19
	35	CTRL	1762.14
	35	CTRL	1759.26
	35	CTRL	1755.03
	35	CTRL	1753.44
	35	CTRL	1752.38
	35	CTRL	1745.2
	35	CTRL	1742.55
	35	CTRL	1731.81
	35	CTRL	1725.54
	35	CTRL	1722.7
7.71325	35	CTRL	1722.7
	35	CTRL	1722.6
7.57748	35	CTRL	1722.6
	35	CTRL	1707.61
	35	CTRL	1704.21
	35	CTRL	1703.38
	35	CTRL	1703
	35	CTRL	1699.29
	35	CTRL	1698.08
	35	CTRL	1696.27
	35	CTRL	1690.6
	35	CTRL	1684.4
	35	CTRL	1682.81
	35	CTRL	1680.39
	35	CTRL	1673.96
	35	CTRL	1669.35
	35	CTRL	1666.61
8.62839	35	CTRL	1666.61
6.99926	35	CTRL	1662.06
	35	CTRL	1662.06
	35	CTRL	1660.88
	35	CTRL	1655.87
7.4446	35	CTRL	1655.87
6.47714	35	CTRL	1649.67
	35	CTRL	1649.67
	35	CTRL	1649.31
	35	CTRL	1645.54
8.01272	35	CTRL	1645.54
	35	CTRL	1634.9
8.26215	35	CTRL	1634.9
	35	CTRL	1632.74
	35	CTRL	1629.11
	35	CTRL	1623.06
	35	CTRL	1622.09
8.66035	35	CTRL	1622.09
	35	CTRL	1619.3
	35	CTRL	1617.77
	35	CTRL	1617.54
8.62511	35	CTRL	1610.31
	35	CTRL	1610.31
	35	CTRL	1598.49
	35	CTRL	1598.03
	35	CTRL	1595.46
	35	CTRL	1591.53
	35	CTRL	1590.92
	35	CTRL	1589.64
	35	CTRL	1586.55
8.4366	35	CTRL	1586.55
	35	CTRL	1570.28
7.58196	35	CTRL	1569.82
	35	CTRL	1569.82
	35	CTRL	1565.07
5.80996	35	CTRL	1565.07
	35	CTRL	1563.41
8.27557	35	CTRL	1563.41
	35	CTRL	1549.86
6.84458	35	CTRL	1545.75
	35	CTRL	1545.75
	35	CTRL	1543.88
	35	CTRL	1540.48
	35	CTRL	1539.8
7.34626	35	CTRL	1538.93
	35	CTRL	1538.93
	35	CTRL	1534.73
7.57396	35	CTRL	1528.4
	35	CTRL	1528.4
	35	CTRL	1528.23
	35	CTRL	1522.86
	35	CTRL	1515
	35	CTRL	1511.37
	35	CTRL	1506.81
6.42043	35	CTRL	1506.81
8.57064	35	CTRL	1505.57
	35	CTRL	1505.57
	35	CTRL	1488.83
	35	CTRL	1488.07
	35	CTRL	1487.54
	35	CTRL	1486.71
	35	CTRL	1485.05
	35	CTRL	1479.53
	35	CTRL	1474.76
	35	CTRL	1466.14
	35	CTRL	1465.91
	35	CTRL	1460.22
8.56814	35	CTRL	1460.22
	35	CTRL	1459.7
8.82947	35	CTRL	1459.7
	35	CTRL	1458.2
	35	CTRL	1444.13
	35	CTRL	1442.85
	35	CTRL	1431.88
7.84418	35	CTRL	1429.85
	35	CTRL	1429.85
	35	CTRL	1428.56
	35	CTRL	1425.62
9.85285	35	CTRL	1425.62
	35	CTRL	1422.36
6.92023	35	CTRL	1419.11
	35	CTRL	1419.11
	35	CTRL	1399.29
	35	CTRL	1398.08
	35	CTRL	1397.63
	35	CTRL	1395.81
	35	CTRL	1395.13
	35	CTRL	1389.98
10.1446	35	CTRL	1389.98
	35	CTRL	1386.66
	35	CTRL	1386.06
	35	CTRL	1377.66
	35	CTRL	1372.22
7.24875	35	CTRL	1370.25
	35	CTRL	1370.25
	35	CTRL	1369.8
	35	CTRL	1363.82
	35	CTRL	1363.59
	35	CTRL	1360.04
	35	CTRL	1354.07
	35	CTRL	1351.65
7.15993	35	CTRL	1351.65
	35	CTRL	1345.77
7.01204	35	CTRL	1345.77
	35	CTRL	1342.87
	35	CTRL	1336.06
8.68986	35	CTRL	1336.06
9.59013	35	CTRL	1331.3
	35	CTRL	1331.3
	35	CTRL	1329.41
	35	CTRL	1322.08
	35	CTRL	1322
	35	CTRL	1320.71
	35	CTRL	1314.67
5.88467	35	CTRL	1314.67
	35	CTRL	1313.23
	35	CTRL	1312.81
9.93299	35	CTRL	1311.26
	35	CTRL	1311.26
	35	CTRL	1306.72
	35	CTRL	1305.17
8.19057	35	CTRL	1305.17
	35	CTRL	1302.11
	35	CTRL	1300.21
8.734	35	CTRL	1300.21
	35	CTRL	1294.55
5.28368	35	CTRL	1282.86
	35	CTRL	1282.86
	35	CTRL	1282.37
8.15976	35	CTRL	1280.79
	35	CTRL	1280.79
9.78612	35	CTRL	1278
	35	CTRL	1278
	35	CTRL	1276.7
8.94949	35	CTRL	1274.59
	35	CTRL	1274.59
	35	CTRL	1272.47
	35	CTRL	1272.32
	35	CTRL	1271.94
	35	CTRL	1268.71
8.10309	35	CTRL	1268.71
	35	CTRL	1267.55
6.45873	35	CTRL	1264.47
	35	CTRL	1264.47
	35	CTRL	1262.18
	35	CTRL	1256.62
	35	CTRL	1253.94
	35	CTRL	1245.77
5.19704	35	CTRL	1244.35
	35	CTRL	1244.35
	35	CTRL	1243.96
	35	CTRL	1240.48
	35	CTRL	1239.16
	35	CTRL	1234.2
	35	CTRL	1234.1
6.97617	35	CTRL	1231.41
	35	CTRL	1231.41
	35	CTRL	1231
	35	CTRL	1224.8
9.33822	35	CTRL	1224.8
7.00645	35	CTRL	1223.36
	35	CTRL	1223.36
	35	CTRL	1214.39
	35	CTRL	1212.5
7.0533	35	CTRL	1210.65
	35	CTRL	1210.65
	35	CTRL	1209.55
	35	CTRL	1206.82
	35	CTRL	1198.46
4.94624	35	CTRL	1198.46
	35	CTRL	1192.38
	35	CTRL	1185.14
	35	CTRL	1180.28
	35	CTRL	1175.84
8.86358	35	CTRL	1175.84
	35	CTRL	1172.41
	35	CTRL	1170.06
8.35709	35	CTRL	1170.06
	35	CTRL	1167.68
8.3471	35	CTRL	1167.68
6.34186	35	CTRL	1159.42
	35	CTRL	1159.42
6.83909	35	CTRL	1159.21
	35	CTRL	1159.21
11.7065	35	CTRL	1156.21
	35	CTRL	1156.21
	35	CTRL	1153.13
	35	CTRL	1153.05
	35	CTRL	1152.9
	35	CTRL	1150.12
6.79245	35	CTRL	1150.12
	35	CTRL	1149.05
	35	CTRL	1148.74
7.59973	35	CTRL	1148.57
	35	CTRL	1148.57
	35	CTRL	1144.33
9.92398	35	CTRL	1144.33
	35	CTRL	1142.68
7.84071	35	CTRL	1142.68
	35	CTRL	1138.23
	35	CTRL	1135.43
	35	CTRL	1130.97
	35	CTRL	1114.33
	35	CTRL	1111.08
	35	CTRL	1107.83
	35	CTRL	1105.6
	35	CTRL	1105.56
	35	CTRL	1101.36
8.28666	35	CTRL	1101.36
	35	CTRL	1100.95
	35	CTRL	1098.17
4.08196	35	CTRL	1098.17
	35	CTRL	1085.25
8.43305	35	CTRL	1085.25
	35	CTRL	1084.61
7.88881	35	CTRL	1083.39
	35	CTRL	1083.39
	35	CTRL	1082.98
10.722	35	CTRL	1081.01
	35	CTRL	1081.01
	35	CTRL	1079.98
7.33104	35	CTRL	1079.98
5.81469	35	CTRL	1079.26
	35	CTRL	1079.26
	35	CTRL	1075.44
6.21618	35	CTRL	1075.44
	35	CTRL	1075.33
5.51244	35	CTRL	1075.33
	35	CTRL	1072.97
11.7332	35	CTRL	1066.34
	35	CTRL	1066.34
	35	CTRL	1066.29
4.08423	35	CTRL	1066.29
	35	CTRL	1065.71
	35	CTRL	1064.72
	35	CTRL	1063.44
	35	CTRL	1056.43
10.8207	35	CTRL	1056.43
	35	CTRL	1056.12
6.57052	35	CTRL	1055.81
	35	CTRL	1055.81
	35	CTRL	1054.69
5.48086	35	CTRL	1054.69
	35	CTRL	1051.26
10.1856	35	CTRL	1051.26
	35	CTRL	1051.26
10.6775	35	CTRL	1050.95
	35	CTRL	1050.95
	35	CTRL	1046.82
8.06304	35	CTRL	1046.82
	35	CTRL	1046.57
	35	CTRL	1043.93
	35	CTRL	1041.66
	35	CTRL	1038.97
8.23232	35	CTRL	1038.97
12.1467	35	CTRL	1037.94
	35	CTRL	1037.94
7.81791	35	CTRL	1036.9
	35	CTRL	1036.9
	35	CTRL	1035.67
7.46317	35	CTRL	1035.67
6.03356	35	CTRL	1035.25
	35	CTRL	1035.25
	35	CTRL	1029.85
4.78731	35	CTRL	1029.85
	35	CTRL	1029.56
	35	CTRL	1029.03
10.4892	35	CTRL	1027.3
	35	CTRL	1027.3
6.09173	35	CTRL	1024.1
	35	CTRL	1024.1
	35	CTRL	1022.68
	35	CTRL	1021.31
11.9218	35	CTRL	1021.31
	35	CTRL	1020.63
	35	CTRL	1015.95
	35	CTRL	1009.75
10.5144	35	CTRL	1004.57
	35	CTRL	1004.57
	35	CTRL	1002.09
12.0383	35	CTRL	996.515
	35	CTRL	996.515
	35	CTRL	996.412
	35	CTRL	996.309
6.58759	35	CTRL	983.81
	35	CTRL	983.81
	35	CTRL	982.641
7.69283	35	CTRL	982.641
6.91076	35	CTRL	979.161
	35	CTRL	979.161
8.29564	35	CTRL	971.724
	35	CTRL	971.724
	35	CTRL	963.873
	35	CTRL	963.765
3.67663	35	CTRL	962.944
	35	CTRL	962.944
	35	CTRL	962.177
	35	CTRL	961.723
9.53448	35	CTRL	959.018
	35	CTRL	959.018
8.3945	35	CTRL	957.572
	35	CTRL	957.572
	35	CTRL	950.135
	35	CTRL	945.01
	35	CTRL	943.007
	35	CTRL	939.867
	35	CTRL	939.805
4.97345	35	CTRL	937.842
	35	CTRL	937.842
5.90778	35	CTRL	937.119
	35	CTRL	937.119
	35	CTRL	935.673
6.36177	35	CTRL	935.673
	35	CTRL	929.658
	35	CTRL	928.959
5.90723	35	CTRL	928.959
	35	CTRL	927.011
	35	CTRL	921.415
	35	CTRL	920.488
6.41097	35	CTRL	920.488
	35	CTRL	920.178
	35	CTRL	919.827
	35	CTRL	917.492
5.38071	35	CTRL	916.46
	35	CTRL	916.46
	35	CTRL	908.919
	35	CTRL	908.815
6.3371	35	CTRL	908.815
10.4162	35	CTRL	906.336
	35	CTRL	906.336
	35	CTRL	900.164
	35	CTRL	896.42
10.2723	35	CTRL	896.42
	35	CTRL	894.87
6.48707	35	CTRL	894.87
	35	CTRL	891.241
	35	CTRL	890.532
	35	CTRL	887.536
	35	CTRL	887.232
	35	CTRL	879.169
9.35783	35	CTRL	879.169
7.39997	35	CTRL	878.962
	35	CTRL	878.962
	35	CTRL	876.69
7.44442	35	CTRL	873.797
	35	CTRL	873.797
	35	CTRL	869.046
7.06405	35	CTRL	867.186
	35	CTRL	867.186
5.493	35	CTRL	863.054
	35	CTRL	863.054
	35	CTRL	861.298
7.19596	35	CTRL	860.472
	35	CTRL	860.472
	35	CTRL	858.949
	35	CTRL	854.638
13.0717	35	CTRL	853.758
	35	CTRL	853.758
	35	CTRL	853.352
	35	CTRL	852.828
5.67505	35	CTRL	852.828
	35	CTRL	852.621
	35	CTRL	848.891
	35	CTRL	843.92
8.59589	35	CTRL	843.92
	35	CTRL	839.193
	35	CTRL	828.036
13.5107	35	CTRL	828.036
8.96746	35	CTRL	827.933
	35	CTRL	827.933
6.59314	35	CTRL	825.764
	35	CTRL	825.764
	35	CTRL	825.296
7.37101	35	CTRL	824.008
	35	CTRL	824.008
	35	CTRL	823.905
6.30906	35	CTRL	823.905
	35	CTRL	818.223
	35	CTRL	816.176
5.43899	35	CTRL	816.176
	35	CTRL	814.633
5.1993	35	CTRL	814.504
	35	CTRL	814.504
	35	CTRL	810.063
	35	CTRL	805.936
12.5698	35	CTRL	798.906
	35	CTRL	798.906
	35	CTRL	793.948
4.87162	35	CTRL	793.948
	35	CTRL	791.794
6.42848	35	CTRL	791.262
	35	CTRL	791.262
	35	CTRL	784.445
	35	CTRL	784.135
	35	CTRL	777.42
7.31462	35	CTRL	777.42
	35	CTRL	769.636
	35	CTRL	760.893
7.93991	35	CTRL	760.893
7.76863	35	CTRL	757.174
	35	CTRL	757.174
6.47356	35	CTRL	755.005
	35	CTRL	755.005
	35	CTRL	754.385
	35	CTRL	741.679
	35	CTRL	741.266
7.43358	35	CTRL	741.266
	35	CTRL	727.437
4.96968	35	CTRL	721.536
	35	CTRL	721.536
	35	CTRL	720.782
	35	CTRL	715.545
4.61293	35	CTRL	714.512
	35	CTRL	714.512
	35	CTRL	713.272
9.59073	35	CTRL	709.554
	35	CTRL	709.554
	35	CTRL	708.624
	35	CTRL	707.178
	35	CTRL	706.042
	35	CTRL	705.052
	35	CTRL	699.43
7.35563	35	CTRL	699.43
2.95778	35	CTRL	697.778
	35	CTRL	697.778
3.9145	35	CTRL	686.622
	35	CTRL	686.622
	35	CTRL	686.448
	35	CTRL	682.386
5.91093	35	CTRL	682.386
8.91025	35	CTRL	677.635
	35	CTRL	677.635
	35	CTRL	677.428
3.09806	35	CTRL	677.428
5.82001	35	CTRL	674.742
	35	CTRL	674.742
	35	CTRL	672.9
4.4023	35	CTRL	672.9
	35	CTRL	667.013
	35	CTRL	662.134
2.86687	35	CTRL	662.134
	35	CTRL	661.417
2.77855	35	CTRL	661.417
	35	CTRL	660.206
	35	CTRL	659.979
6.17064	35	CTRL	649.744
	35	CTRL	649.744
	35	CTRL	648.505
7.02556	35	CTRL	648.505
	35	CTRL	648.258
	35	CTRL	646.896
	35	CTRL	622.68
7.76821	35	CTRL	611.421
	35	CTRL	611.421
	35	CTRL	610.284
9.01441	35	CTRL	610.284
	35	CTRL	608.528
6.11838	35	CTRL	608.528
	35	CTRL	595.409
	35	CTRL	592.517
4.15063	35	CTRL	592.517
5.65658	35	CTRL	591.587
	35	CTRL	591.587
	35	CTRL	587.042
	35	CTRL	586.216
6.30036	35	CTRL	583.042
	35	CTRL	583.042
	35	CTRL	569.791
2.87855	35	CTRL	569.791
	35	CTRL	569.482
7.09454	35	CTRL	569.482
	35	CTRL	562.767
7.99235	35	CTRL	562.767
4.87966	35	CTRL	560.805
	35	CTRL	560.805
	35	CTRL	558.739
	35	CTRL	558.491
	35	CTRL	552.592
	35	CTRL	551.921
	35	CTRL	549.339
6.42457	35	CTRL	549.339
	35	CTRL	542.314
	35	CTRL	541.633
5.87229	35	CTRL	541.633
3.53242	35	CTRL	538.905
	35	CTRL	538.905
	35	CTRL	536.22
5.38595	35	CTRL	536.22
	35	CTRL	532.294
8.13045	35	CTRL	532.294
3.97594	35	CTRL	529.919
	35	CTRL	529.919
5.23726	35	CTRL	517.936
	35	CTRL	517.936
	35	CTRL	515.56
4.59837	35	CTRL	515.56
8.17654	35	CTRL	512.358
	35	CTRL	512.358
	35	CTRL	508.846
7.82092	35	CTRL	508.846
3.94252	35	CTRL	504.507
	35	CTRL	504.507
	35	CTRL	503.965
7.41205	35	CTRL	487.773
	35	CTRL	487.773
	35	CTRL	484.777
4.74519	35	CTRL	484.777
	35	CTRL	477.856
6.35697	35	CTRL	477.856
	35	CTRL	476.513
6.10296	35	CTRL	474.034
	35	CTRL	474.034
	35	CTRL	471.651
5.00387	35	CTRL	471.651
4.52028	35	CTRL	464.531
	35	CTRL	464.531
	35	CTRL	457.683
	35	CTRL	452.548
4.15345	35	CTRL	452.548
	35	CTRL	443.458
3.96385	35	CTRL	443.458
2.66565	35	CTRL	439.43
	35	CTRL	439.43
	35	CTRL	434.617
5.06238	35	CTRL	430.236
	35	CTRL	430.236
	35	CTRL	416.601
	35	CTRL	390.754
	35	CTRL	369.731
	35	CTRL	319.591
4.01607	35	CTRL	313.199
	35	CTRL	313.199
5.19939	35	CTRL	301.32
	35	CTRL	301.32

## Sheet: Figure 9d1
Total force total	Stiffness	DMD vs CTRL	Spreading area
3.29e-08	10	DMD	2384.83
1.08836e-07	10	DMD	2185.26
1.26314e-07	10	DMD	2090.5
1.78097e-08	10	DMD	2086.04
7.51269e-08	10	DMD	2058.74
8.58723e-09	10	DMD	2039.91
1.19525e-09	10	DMD	2011.1
7.01075e-09	10	DMD	1990.15
4.64399e-08	10	DMD	1988.03
8.13927e-08	10	DMD	1926.4
5.20549e-08	10	DMD	1917.55
9.03e-09	10	DMD	1892.59
2.84547e-08	10	DMD	1879.4
7.27759e-09	10	DMD	1863.17
1.83801e-08	10	DMD	1841.62
3.21329e-08	10	DMD	1794.96
1.72954e-08	10	DMD	1786.04
1.33024e-08	10	DMD	1771.52
5.28e-09	10	DMD	1759.64
5.81291e-08	10	DMD	1749.81
1.40628e-07	10	DMD	1739.15
1.03854e-08	10	DMD	1700.58
1.99e-09	10	DMD	1682.88
4.57015e-08	10	DMD	1675.09
6.64056e-09	10	DMD	1668.21
1.1e-08	10	DMD	1665.72
2.07994e-08	10	DMD	1662.09
6.29e-10	10	DMD	1658.83
1.03402e-07	10	DMD	1657.93
6.3281e-08	10	DMD	1648.4
9.84319e-10	10	DMD	1641.67
6.65155e-08	10	DMD	1631.76
7.479e-08	10	DMD	1620.8
3.14815e-08	10	DMD	1617.39
3.50947e-08	10	DMD	1617.09
1.14515e-08	10	DMD	1596.07
1.29878e-07	10	DMD	1594.1
2e-09	10	DMD	1586.46
1.68399e-08	10	DMD	1586.31
3.76713e-09	10	DMD	1586.01
1.11e-08	10	DMD	1572.55
7.59205e-10	10	DMD	1570.35
2.4e-08	10	DMD	1570.28
6.30907e-09	10	DMD	1564.38
1.71e-08	10	DMD	1563.24
7.58393e-10	10	DMD	1551.6
1.49255e-08	10	DMD	1550.09
1.29e-08	10	DMD	1548.42
2.99828e-08	10	DMD	1522.79
1.46639e-08	10	DMD	1519.68
1.44797e-09	10	DMD	1513.48
7.34066e-09	10	DMD	1490.64
5.56973e-08	10	DMD	1483.31
3.7349e-08	10	DMD	1466.82
8.16014e-08	10	DMD	1452.76
3.12014e-08	10	DMD	1452.76
1.62036e-08	10	DMD	1448.37
6.71326e-09	10	DMD	1435.97
4.12e-09	10	DMD	1433.47
2e-08	10	DMD	1415.8
1.24756e-07	10	DMD	1413.05
3.0096e-08	10	DMD	1409.12
7.44e-09	10	DMD	1406.78
3.0136e-08	10	DMD	1398.08
1.75736e-08	10	DMD	1390.18
1.58e-08	10	DMD	1385.83
1.15e-09	10	DMD	1384.32
9e-09	10	DMD	1380.46
1.44472e-07	10	DMD	1374.56
6.58e-09	10	DMD	1361.17
4.63e-09	10	DMD	1356.86
1.11975e-08	10	DMD	1356.41
1.18684e-08	10	DMD	1339.77
4.36976e-08	10	DMD	1337.58
3.08e-08	10	DMD	1336.07
1.69765e-08	10	DMD	1329.41
8.14887e-09	10	DMD	1325.25
2.57762e-08	10	DMD	1322.83
9.74942e-08	10	DMD	1305.59
2.31939e-08	10	DMD	1302.9
1.21254e-07	10	DMD	1292.88
7.12844e-08	10	DMD	1284.82
2.52e-08	10	DMD	1279.8
7.22869e-09	10	DMD	1259.38
3.88e-09	10	DMD	1243.96
2.44669e-08	10	DMD	1242.67
1e-08	10	DMD	1233.75
1.01741e-08	10	DMD	1227.55
7.74942e-09	10	DMD	1215.75
8.82862e-09	10	DMD	1182.62
1.3e-09	10	DMD	1164.02
2.65877e-08	10	DMD	1154.15
1.50628e-08	10	DMD	1146.85
1.39e-08	10	DMD	1123.26
1.4683e-08	10	DMD	1106.77
1.04e-08	10	DMD	1106.55
9.05e-10	10	DMD	1104.2
3.07772e-08	10	DMD	1099.59
1.60397e-08	10	DMD	1091.42
3.85587e-08	10	DMD	1088.85
8.84934e-08	10	DMD	1086.28
4.32e-09	10	DMD	1079.55
5.66e-09	10	DMD	1075.09
8.29e-09	10	DMD	1071.98
1.63778e-08	10	DMD	1071.76
1.2155e-08	10	DMD	1066.77
1.36009e-08	10	DMD	1063.59
1.44479e-08	10	DMD	1061.85
2.39256e-09	10	DMD	1054.06
5.26e-09	10	DMD	1052.93
3.79763e-08	10	DMD	1052.55
1.20859e-08	10	DMD	1046.73
6.19951e-09	10	DMD	1035.38
1.45092e-08	10	DMD	1034.25
9.7e-09	10	DMD	1030.09
6.57e-09	10	DMD	1020.03
1.98604e-08	10	DMD	998.553
6.36503e-09	10	DMD	996.511
1.34612e-08	10	DMD	980.1
2.14809e-08	10	DMD	978.361
1.34993e-08	10	DMD	976.924
5.03e-09	10	DMD	956.278
1.07e-08	10	DMD	942.514
4.63e-09	10	DMD	934.347
4.69279e-08	10	DMD	929.28
3.34771e-09	10	DMD	925.045
4.62773e-08	10	DMD	922.247
2.28e-10	10	DMD	920.583
5.94784e-08	10	DMD	918.692
5.43e-09	10	DMD	912.643
4.24e-09	10	DMD	911.206
2.02568e-08	10	DMD	908.029
2.87e-08	10	DMD	896.534
5.73413e-09	10	DMD	890.258
1.43442e-08	10	DMD	889.955
1.46151e-09	10	DMD	878.536
4.18969e-08	10	DMD	875.037
3.33e-09	10	DMD	867.721
9.82173e-09	10	DMD	867.186
9.61e-09	10	DMD	859.403
1.93015e-08	10	DMD	857.209
1.05763e-08	10	DMD	832.404
4.58e-09	10	DMD	824.842
1.87624e-08	10	DMD	823.905
9.79862e-09	10	DMD	822.422
3.14719e-08	10	DMD	821.893
1.03781e-08	10	DMD	821.741
3.16413e-08	10	DMD	821.666
8.65681e-09	10	DMD	818.716
1.22616e-08	10	DMD	818.187
7.60348e-08	10	DMD	808.809
2.3847e-09	10	DMD	805.406
1.30316e-08	10	DMD	796.482
8.86e-09	10	DMD	795.499
1.61339e-08	10	DMD	793.76
1.90932e-08	10	DMD	793.155
2.85401e-08	10	DMD	788.783
	10	DMD	786.349
1.70689e-08	10	DMD	780.299
8.85474e-09	10	DMD	778.332
1.8167e-08	10	DMD	776.064
2.21619e-08	10	DMD	773.082
1.80799e-08	10	DMD	762.754
9.49366e-09	10	DMD	759.88
4.47e-09	10	DMD	749.898
8.01324e-09	10	DMD	749.323
8.9628e-09	10	DMD	740.293
7.54731e-09	10	DMD	739.083
3.81e-09	10	DMD	738.781
5.62131e-09	10	DMD	730.689
7.6155e-08	10	DMD	724.119
1.59012e-08	10	DMD	723.883
5.64341e-09	10	DMD	719.95
2.27e-09	10	DMD	719.95
8.31075e-09	10	DMD	717.984
1.3671e-08	10	DMD	711.723
7.17762e-09	10	DMD	693.633
9.01191e-08	10	DMD	693.026
2.84055e-08	10	DMD	688.717
2.25275e-08	10	DMD	681.767
2.36517e-08	10	DMD	677.222
1.15325e-07	10	DMD	671.643
1.25407e-08	10	DMD	649.467
6.87706e-09	10	DMD	649.165
1.71957e-07	10	DMD	648.814
1.02352e-08	10	DMD	648.401
1.09803e-08	10	DMD	647.472
1.62184e-08	10	DMD	631.047
6.09e-09	10	DMD	628.066
6.05776e-08	10	DMD	609.148
9.12e-09	10	DMD	608.403
1.83863e-08	10	DMD	596.029
7.29411e-09	10	DMD	575.884
4.25e-09	10	DMD	570.591
1.05e-08	10	DMD	570.439
3.69e-09	10	DMD	567.036
5.26292e-09	10	DMD	566.582
2.9113e-09	10	DMD	559.625
2.21481e-08	10	DMD	555.33
1.3161e-08	10	DMD	544.878
8.24043e-09	10	DMD	540.87
4.35089e-08	10	DMD	535.807
1.92294e-08	10	DMD	530.125
1.46e-08	10	DMD	527.862
1.47789e-08	10	DMD	526.728
8.37086e-09	10	DMD	519.468
3.09725e-09	10	DMD	519.317
7.10001e-08	10	DMD	507.606
1.39309e-08	10	DMD	505.953
2.09328e-09	10	DMD	501.772
5.58e-09	10	DMD	475.454
6.43449e-09	10	DMD	468.497
2.06901e-08	10	DMD	467.01
2.1734e-09	10	DMD	463.733
2.67e-09	10	DMD	463.506
4.715e-08	10	DMD	453.168
1.98e-09	10	DMD	435.902
4.63217e-10	10	DMD	392.721
7.00582e-09	10	DMD	390.149
4.8251e-09	10	DMD	390.074
9.14e-09	10	DMD	382.587
5.2174e-09	10	DMD	338.195
2.62282e-07	10	DMD
2.47486e-07	10	DMD
2.38493e-07	10	DMD
1.53892e-07	10	DMD
1.35663e-07	10	DMD
1.19918e-07	10	DMD
1.17485e-07	10	DMD
1.13662e-07	10	DMD
1.01174e-07	10	DMD
8.5454e-08	10	DMD
8.2411e-08	10	DMD
8.1515e-08	10	DMD
8.0909e-08	10	DMD
7.62202e-08	10	DMD
1.99693e-08	10	DMD
1.99693e-08	10	DMD
1.32265e-08	10	DMD
1.32265e-08	10	DMD
9.97054e-09	10	DMD
9.97054e-09	10	DMD
9.94668e-09	10	DMD
9.94668e-09	10	DMD
9.1945e-09	10	DMD
9.17306e-09	10	DMD
9.17306e-09	10	DMD
8.55037e-09	10	DMD
8.55037e-09	10	DMD
8.05731e-09	10	DMD
8.05731e-09	10	DMD
7.91358e-09	10	DMD
7.23176e-09	10	DMD
7.23176e-09	10	DMD
7.01274e-09	10	DMD
7.01274e-09	10	DMD
6.61081e-09	10	DMD
6.23611e-09	10	DMD
6.0657e-09	10	DMD
5.91637e-09	10	DMD
5.35214e-09	10	DMD
5.10762e-09	10	DMD
4.92754e-09	10	DMD
4.92754e-09	10	DMD
4.62505e-09	10	DMD
4.35554e-09	10	DMD
4.35554e-09	10	DMD
4.1368e-09	10	DMD
4.12375e-09	10	DMD
4.12375e-09	10	DMD
4.10257e-09	10	DMD
4.10257e-09	10	DMD
4.0185e-09	10	DMD
4.0185e-09	10	DMD
3.89895e-09	10	DMD
3.88357e-09	10	DMD
3.88357e-09	10	DMD
3.80598e-09	10	DMD
3.63339e-09	10	DMD
3.63339e-09	10	DMD
3.62992e-09	10	DMD
3.44472e-09	10	DMD
3.36822e-09	10	DMD
3.26804e-09	10	DMD
3.26804e-09	10	DMD
3.20785e-09	10	DMD
3.11537e-09	10	DMD
3.11537e-09	10	DMD
1.42379e-09	10	DMD
1.42379e-09	10	DMD
1.28086e-09	10	DMD
1.28086e-09	10	DMD
9.98792e-10	10	DMD
9.98792e-10	10	DMD
	10	DMD
1.28654e-07	10	CTRL	2722.8
2.35772e-08	10	CTRL	2550.6
1.64825e-08	10	CTRL	2531.62
3.12156e-08	10	CTRL	2445.49
7.57211e-08	10	CTRL	2414.4
1.53234e-08	10	CTRL	2350.35
2.60177e-08	10	CTRL	2345.13
4.28764e-08	10	CTRL	2278.35
2.45171e-08	10	CTRL	2218.53
4.28063e-08	10	CTRL	2162.04
1.31593e-09	10	CTRL	2159.55
9.60106e-09	10	CTRL	2146.16
1.4473e-08	10	CTRL	2099.43
1.96224e-08	10	CTRL	2047.17
7.48592e-08	10	CTRL	2045.51
4.9054e-08	10	CTRL	2032.57
1.30643e-08	10	CTRL	1990.07
1.8022e-08	10	CTRL	1976.91
7.32768e-10	10	CTRL	1966.78
4.47994e-08	10	CTRL	1964.81
6.51172e-09	10	CTRL	1957.93
1.14069e-08	10	CTRL	1952.18
9.77221e-08	10	CTRL	1914.3
5.87945e-08	10	CTRL	1906.58
2.52861e-07	10	CTRL	1892.21
1.11281e-07	10	CTRL	1890.1
1.89955e-08	10	CTRL	1888.28
4.15823e-08	10	CTRL	1876.18
4.45763e-09	10	CTRL	1857.73
3.18285e-08	10	CTRL	1848.88
3.34289e-08	10	CTRL	1830.73
9.9337e-08	10	CTRL	1816.82
7.51335e-08	10	CTRL	1815.77
7.51335e-08	10	CTRL	1815.77
3.44936e-09	10	CTRL	1795.41
1.48975e-07	10	CTRL	1784.58
1.48975e-07	10	CTRL	1784.58
1.89675e-07	10	CTRL	1783.92
9.74e-09	10	CTRL	1783.01
3.7825e-08	10	CTRL	1773.33
1.00784e-07	10	CTRL	1749.66
1.11102e-08	10	CTRL	1731.59
5.77024e-09	10	CTRL	1722.59
3.6768e-08	10	CTRL	1708.14
3.6768e-08	10	CTRL	1708.14
1.25676e-07	10	CTRL	1691.5
3.33526e-08	10	CTRL	1682.35
1.02673e-08	10	CTRL	1680.69
8.31095e-08	10	CTRL	1663.82
8.31095e-08	10	CTRL	1663.82
2.44528e-07	10	CTRL	1652.48
6.57014e-08	10	CTRL	1639.32
1.6928e-07	10	CTRL	1636.03
1.6928e-07	10	CTRL	1636.03
7.16843e-08	10	CTRL	1633.12
3.97107e-09	10	CTRL	1622.01
5.89366e-08	10	CTRL	1612.85
1.01201e-09	10	CTRL	1603.55
3.76366e-08	10	CTRL	1603.4
2.54964e-08	10	CTRL	1599.85
6.82242e-08	10	CTRL	1587.22
6.6e-08	10	CTRL	1573.38
	10	CTRL	1571.64
1.04806e-08	10	CTRL	1569.6
1.45443e-08	10	CTRL	1551.37
4.29334e-09	10	CTRL	1537.31
1.78712e-07	10	CTRL	1534.28
3.06436e-08	10	CTRL	1531.71
2.38206e-07	10	CTRL	1527.78
5.03244e-08	10	CTRL	1522.94
7.49741e-09	10	CTRL	1509.78
7.49741e-09	10	CTRL	1509.78
7.63721e-10	10	CTRL	1504.33
1.54737e-07	10	CTRL	1501.76
1.73872e-07	10	CTRL	1489.66
9.478e-08	10	CTRL	1480.67
9.478e-08	10	CTRL	1480.67
1.56e-08	10	CTRL	1472.57
5.84068e-10	10	CTRL	1467.65
8.43141e-08	10	CTRL	1462.66
2.99531e-08	10	CTRL	1458.46
2.99531e-08	10	CTRL	1458.46
1.62927e-08	10	CTRL	1437.73
1.62927e-08	10	CTRL	1437.73
2.92871e-07	10	CTRL	1437.03
1.48274e-08	10	CTRL	1430.22
9.41255e-10	10	CTRL	1429.84
4.20013e-08	10	CTRL	1426.14
1.24e-08	10	CTRL	1400.8
4.7049e-08	10	CTRL	1399.07
4.7049e-08	10	CTRL	1399.07
2.50728e-09	10	CTRL	1393.16
2.21609e-08	10	CTRL	1389.46
2.04018e-08	10	CTRL	1385.83
4.12798e-08	10	CTRL	1375.77
4.2e-09	10	CTRL	1375.77
	10	CTRL	1368.43
3.50874e-08	10	CTRL	1361.25
2.81e-08	10	CTRL	1351.04
7.29463e-09	10	CTRL	1338.94
5.33715e-08	10	CTRL	1334.1
4.93e-09	10	CTRL	1333.72
3.23966e-08	10	CTRL	1332.51
2.28425e-08	10	CTRL	1313.98
8.24e-09	10	CTRL	1308.31
2.31939e-08	10	CTRL	1302.9
3.87141e-08	10	CTRL	1299.77
5.89797e-10	10	CTRL	1298.25
1.21254e-07	10	CTRL	1292.88
8.04e-09	10	CTRL	1290.84
1.26044e-08	10	CTRL	1289.9
1.26044e-08	10	CTRL	1289.9
5.64561e-08	10	CTRL	1277.15
1.09713e-08	10	CTRL	1268.08
1.23749e-08	10	CTRL	1267.95
1.23749e-08	10	CTRL	1267.95
2.63e-08	10	CTRL	1267.17
1.34868e-07	10	CTRL	1266.34
1.91422e-09	10	CTRL	1265.43
1.10018e-07	10	CTRL	1263.54
2.6e-08	10	CTRL	1254.39
1.4065e-07	10	CTRL	1253.03
8.096e-09	10	CTRL	1243.1
8.096e-09	10	CTRL	1243.1
2.85e-08	10	CTRL	1236.39
3.01353e-08	10	CTRL	1229.44
3.01353e-08	10	CTRL	1229.44
1.1547e-07	10	CTRL	1228.6
2.46241e-09	10	CTRL	1226.18
7.09818e-08	10	CTRL	1219.54
7.09818e-08	10	CTRL	1219.54
8.8132e-10	10	CTRL	1213.71
1.15119e-08	10	CTRL	1210.45
1.22747e-09	10	CTRL	1204.1
6.91745e-09	10	CTRL	1188.52
3.05e-08	10	CTRL	1187.77
2.47278e-08	10	CTRL	1184.21
4.28e-09	10	CTRL	1183.46
5.08912e-08	10	CTRL	1181.82
5.08912e-08	10	CTRL	1181.82
9.96e-09	10	CTRL	1180.51
2.52e-08	10	CTRL	1178.01
1.08387e-09	10	CTRL	1168.63
6.82719e-08	10	CTRL	1168.48
6.46219e-10	10	CTRL	1161.52
4.84e-09	10	CTRL	1160.99
5.15786e-09	10	CTRL	1157.67
1.09e-08	10	CTRL	1153.51
1.11434e-09	10	CTRL	1138.23
7.30323e-09	10	CTRL	1136.87
9.05e-08	10	CTRL	1132.11
9.58573e-09	10	CTRL	1132.03
4.61e-09	10	CTRL	1127.49
2.51271e-08	10	CTRL	1118.49
3.2614e-08	10	CTRL	1108.06
5.81355e-09	10	CTRL	1096.41
7.05203e-09	10	CTRL	1088.92
5.29697e-08	10	CTRL	1087.49
1.24178e-08	10	CTRL	1086.28
2.20559e-07	10	CTRL	1084.54
1.02e-08	10	CTRL	1074.33
3.41926e-08	10	CTRL	1071.76
1.28e-08	10	CTRL	1065.78
3.54e-09	10	CTRL	1063.36
1.24484e-09	10	CTRL	1062.46
8.85637e-08	10	CTRL	1062.38
8.87897e-08	10	CTRL	1061.85
5.0455e-08	10	CTRL	1059.51
8.66116e-09	10	CTRL	1056.48
2.52898e-08	10	CTRL	1054.74
6.53754e-08	10	CTRL	1039.38
6.53754e-08	10	CTRL	1039.38
3.48592e-09	10	CTRL	1027.06
5.2757e-09	10	CTRL	1025.47
4.98509e-08	10	CTRL	1017.31
9.44576e-09	10	CTRL	1014.13
1.02049e-08	10	CTRL	1012.04
1.02049e-08	10	CTRL	1012.04
4.48e-09	10	CTRL	1007.55
2.22056e-08	10	CTRL	1000.86
2.22056e-08	10	CTRL	1000.86
8.98143e-08	10	CTRL	968
8.24382e-09	10	CTRL	966.563
4.29296e-09	10	CTRL	953.178
8.51282e-09	10	CTRL	949.169
2.37243e-08	10	CTRL	947.029
2.37243e-08	10	CTRL	947.029
1.56552e-08	10	CTRL	946.371
6.1829e-10	10	CTRL	944.783
2.97e-09	10	CTRL	936.464
6.15e-09	10	CTRL	935.935
1.79076e-08	10	CTRL	934.801
1.67732e-10	10	CTRL	934.423
9.46183e-10	10	CTRL	931.095
7.81e-09	10	CTRL	926.558
2.42198e-08	10	CTRL	926.028
1.19569e-08	10	CTRL	925.499
7.30383e-09	10	CTRL	907.5
1.6331e-08	10	CTRL	895.702
6.3e-09	10	CTRL	894.492
2.39e-08	10	CTRL	882.241
4.5e-09	10	CTRL	881.788
2.05953e-08	10	CTRL	879.292
4.18969e-08	10	CTRL	875.037
2.72402e-08	10	CTRL	874.149
2.72402e-08	10	CTRL	874.149
3.55408e-09	10	CTRL	873.242
9.82173e-09	10	CTRL	867.186
2.37667e-08	10	CTRL	867.116
1.15692e-08	10	CTRL	853.957
1.13e-08	10	CTRL	851.311
5.6e-09	10	CTRL	850.101
3.82639e-09	10	CTRL	847.454
3.86e-09	10	CTRL	838.379
1.11405e-09	10	CTRL	833.236
2.95292e-08	10	CTRL	831.875
7.05e-08	10	CTRL	828.774
4.57e-09	10	CTRL	826.884
1.92501e-08	10	CTRL	824.161
1.0438e-08	10	CTRL	823.629
1.0438e-08	10	CTRL	823.629
1.69662e-08	10	CTRL	823.027
8.00928e-08	10	CTRL	822.119
3.76e-09	10	CTRL	814.406
2.83e-08	10	CTRL	810.246
2.13822e-09	10	CTRL	809.036
8.16449e-09	10	CTRL	806.768
3.84e-09	10	CTRL	804.347
2.85401e-08	10	CTRL	788.783
1.67074e-08	10	CTRL	785.29
9.50556e-09	10	CTRL	776.82
7.67552e-09	10	CTRL	770.467
2.04763e-08	10	CTRL	769.862
6.6239e-09	10	CTRL	766.899
6.6239e-09	10	CTRL	766.899
9.64e-09	10	CTRL	765.93
1.49842e-08	10	CTRL	765.476
2.03469e-08	10	CTRL	763.737
1.3569e-08	10	CTRL	749.898
8.01324e-09	10	CTRL	749.323
5.681e-10	10	CTRL	748.158
3.79338e-09	10	CTRL	742.789
1.71283e-08	10	CTRL	738.705
4.01627e-09	10	CTRL	721.349
4.01627e-09	10	CTRL	721.349
5.40531e-09	10	CTRL	720.404
7.21363e-08	10	CTRL	716.018
4.20337e-08	10	CTRL	707.396
1.49199e-08	10	CTRL	705.43
1.05267e-08	10	CTRL	704.901
6.41338e-08	10	CTRL	702.481
4.49e-09	10	CTRL	692.044
5.3395e-09	10	CTRL	688.944
7.04346e-09	10	CTRL	688.036
3.48415e-09	10	CTRL	685.087
4.79992e-09	10	CTRL	683.499
4.2046e-09	10	CTRL	668.759
4.2046e-09	10	CTRL	668.759
1.65026e-08	10	CTRL	663.383
3.42678e-08	10	CTRL	663.231
6.36758e-09	10	CTRL	659.649
6.36758e-09	10	CTRL	659.649
2.42122e-08	10	CTRL	658.24
2.97e-09	10	CTRL	657.559
1.02352e-08	10	CTRL	648.401
2.95e-08	10	CTRL	646.442
4.36e-09	10	CTRL	646.216
2.70133e-08	10	CTRL	643.947
4.2e-09	10	CTRL	638.804
1.90578e-08	10	CTRL	633.147
1.90578e-08	10	CTRL	633.147
3.97465e-09	10	CTRL	629.578
1.15006e-08	10	CTRL	614.378
3.91985e-08	10	CTRL	594.413
3.53211e-09	10	CTRL	591.738
3.53211e-09	10	CTRL	591.738
5.04189e-10	10	CTRL	589.951
3.29694e-09	10	CTRL	586.699
9.08e-09	10	CTRL	581.934
4.66e-09	10	CTRL	580.422
1.67248e-08	10	CTRL	570.515
2.99488e-09	10	CTRL	551.155
8.22687e-09	10	CTRL	520.073
4.07077e-08	10	CTRL	518.409
2.56447e-08	10	CTRL	515.082
7.56193e-10	10	CTRL	508.049
1.90204e-08	10	CTRL	489.974
3.57137e-09	10	CTRL	420.324
3.80056e-10	10	CTRL	394.687
2.75287e-10	10	CTRL	378.806
1.17e-10	10	CTRL	356.647
9.53075e-09	10	CTRL	270.738
2.62282e-07	10	CTRL
2.60949e-07	10	CTRL
2.49026e-07	10	CTRL
2.47486e-07	10	CTRL
2.38493e-07	10	CTRL
2.3675e-07	10	CTRL
2.09758e-07	10	CTRL
2.01753e-07	10	CTRL
1.87167e-07	10	CTRL
1.83996e-07	10	CTRL
1.54601e-07	10	CTRL
1.54509e-07	10	CTRL
1.53892e-07	10	CTRL
1.50776e-07	10	CTRL
1.35663e-07	10	CTRL
1.31907e-07	10	CTRL
1.31395e-07	10	CTRL
1.27285e-07	10	CTRL
1.27285e-07	10	CTRL
1.19918e-07	10	CTRL
1.17485e-07	10	CTRL
1.15459e-07	10	CTRL
1.15459e-07	10	CTRL
1.13662e-07	10	CTRL
1.03414e-07	10	CTRL
1.01174e-07	10	CTRL
9.79607e-08	10	CTRL
9.5845e-08	10	CTRL
8.5454e-08	10	CTRL
8.2411e-08	10	CTRL
8.1515e-08	10	CTRL
8.0909e-08	10	CTRL
7.84758e-08	10	CTRL
7.68258e-08	10	CTRL
7.62202e-08	10	CTRL
7.39089e-08	10	CTRL
7.37092e-08	10	CTRL
7.33255e-08	10	CTRL
7.29757e-08	10	CTRL
7.17399e-08	10	CTRL
6.66668e-08	10	CTRL
6.49316e-08	10	CTRL
6.49316e-08	10	CTRL
6.31585e-08	10	CTRL
6.29416e-08	10	CTRL
6.09874e-08	10	CTRL
6.09874e-08	10	CTRL
4.27072e-08	10	CTRL
4.27072e-08	10	CTRL
4.22848e-08	10	CTRL
4.22848e-08	10	CTRL
4.14635e-08	10	CTRL
4.14635e-08	10	CTRL
3.98987e-08	10	CTRL
3.98987e-08	10	CTRL
3.82413e-08	10	CTRL
3.82413e-08	10	CTRL
3.42041e-08	10	CTRL
3.42041e-08	10	CTRL
3.41742e-08	10	CTRL
3.41742e-08	10	CTRL
3.3142e-08	10	CTRL
3.3142e-08	10	CTRL
3.22673e-08	10	CTRL
3.22673e-08	10	CTRL
3.14171e-08	10	CTRL
3.14171e-08	10	CTRL
3.05143e-08	10	CTRL
3.05143e-08	10	CTRL
2.87574e-08	10	CTRL
2.87574e-08	10	CTRL
2.76872e-08	10	CTRL
2.76872e-08	10	CTRL
2.45655e-08	10	CTRL
2.45655e-08	10	CTRL
2.18247e-08	10	CTRL
2.18247e-08	10	CTRL
2.13509e-08	10	CTRL
2.13509e-08	10	CTRL
2.0774e-08	10	CTRL
2.0774e-08	10	CTRL
2.03786e-08	10	CTRL
2.03786e-08	10	CTRL
2.03439e-08	10	CTRL
2.03439e-08	10	CTRL
1.81518e-08	10	CTRL
1.81518e-08	10	CTRL
1.7715e-08	10	CTRL
1.7715e-08	10	CTRL
1.74777e-08	10	CTRL
1.74777e-08	10	CTRL
1.74254e-08	10	CTRL
1.74254e-08	10	CTRL
1.66233e-08	10	CTRL
1.66233e-08	10	CTRL
1.58885e-08	10	CTRL
1.58885e-08	10	CTRL
1.50645e-08	10	CTRL
1.50645e-08	10	CTRL
1.29961e-08	10	CTRL
1.29961e-08	10	CTRL
1.29374e-08	10	CTRL
1.29374e-08	10	CTRL
1.21056e-08	10	CTRL
1.21056e-08	10	CTRL
1.17527e-08	10	CTRL
1.17527e-08	10	CTRL
1.148e-08	10	CTRL
1.148e-08	10	CTRL
1.10332e-08	10	CTRL
1.10332e-08	10	CTRL
1.09308e-08	10	CTRL
1.09308e-08	10	CTRL
1.06756e-08	10	CTRL
1.06756e-08	10	CTRL
1.04718e-08	10	CTRL
1.04718e-08	10	CTRL
1.01405e-08	10	CTRL
1.01405e-08	10	CTRL
9.17868e-09	10	CTRL
9.17868e-09	10	CTRL
8.59614e-09	10	CTRL
8.59614e-09	10	CTRL
8.26935e-09	10	CTRL
8.26935e-09	10	CTRL
7.99751e-09	10	CTRL
7.99751e-09	10	CTRL
7.9685e-09	10	CTRL
7.9685e-09	10	CTRL
6.64503e-09	10	CTRL
6.64503e-09	10	CTRL
5.77702e-09	10	CTRL
5.77702e-09	10	CTRL
5.33723e-09	10	CTRL
5.33723e-09	10	CTRL
5.1539e-09	10	CTRL
5.1539e-09	10	CTRL
5.1067e-09	10	CTRL
5.1067e-09	10	CTRL
4.95937e-09	10	CTRL
4.95937e-09	10	CTRL
4.59736e-09	10	CTRL
4.59736e-09	10	CTRL
4.56312e-09	10	CTRL
4.56312e-09	10	CTRL
4.45016e-09	10	CTRL
4.45016e-09	10	CTRL
4.17191e-09	10	CTRL
4.17191e-09	10	CTRL
3.76019e-09	10	CTRL
3.76019e-09	10	CTRL
3.70938e-09	10	CTRL
3.70938e-09	10	CTRL
3.67149e-09	10	CTRL
3.67149e-09	10	CTRL
3.26338e-09	10	CTRL
3.26338e-09	10	CTRL
3.1923e-09	10	CTRL
3.1923e-09	10	CTRL
2.91107e-09	10	CTRL
2.91107e-09	10	CTRL
2.90544e-09	10	CTRL
2.90544e-09	10	CTRL
2.81116e-09	10	CTRL
2.81116e-09	10	CTRL
2.58632e-09	10	CTRL
2.58632e-09	10	CTRL
2.55951e-09	10	CTRL
2.55951e-09	10	CTRL
2.54065e-09	10	CTRL
2.54065e-09	10	CTRL
2.42767e-09	10	CTRL
2.42767e-09	10	CTRL
2.06421e-09	10	CTRL
2.06421e-09	10	CTRL
1.95659e-09	10	CTRL
1.95659e-09	10	CTRL
1.6651e-09	10	CTRL
1.6651e-09	10	CTRL
1.63849e-09	10	CTRL
1.63849e-09	10	CTRL
1.58604e-09	10	CTRL
1.58604e-09	10	CTRL
1.57614e-09	10	CTRL
1.57614e-09	10	CTRL
1.23376e-09	10	CTRL
1.23376e-09	10	CTRL
1.1406e-09	10	CTRL
1.1406e-09	10	CTRL
1.12904e-09	10	CTRL
1.12904e-09	10	CTRL
1.06821e-09	10	CTRL
1.06821e-09	10	CTRL
9.85649e-10	10	CTRL
9.85649e-10	10	CTRL
7.00081e-10	10	CTRL
7.00081e-10	10	CTRL
	10	CTRL
2.84e-07	35	DMD	2490.33
2.7e-07	35	DMD	2359.05
7.14e-09	35	DMD	2326.98
1.67e-08	35	DMD	2289.77
9.05e-08	35	DMD	2259.68
7.18e-09	35	DMD	2243.34
1.11361e-07	35	DMD	2233.74
9.45e-09	35	DMD	2197.36
1.84e-07	35	DMD	2100.26
5.58e-09	35	DMD	2062.37
8.04e-09	35	DMD	2053.52
3.25159e-08	35	DMD	2017.9
1.27e-08	35	DMD	2012.99
1.16e-07	35	DMD	1998.54
1.05034e-08	35	DMD	1953.77
5.33e-09	35	DMD	1942.96
2.23154e-07	35	DMD	1940.31
3.46231e-08	35	DMD	1920.72
3.07e-08	35	DMD	1914.45
2.48475e-08	35	DMD	1898.2
2.48475e-08	35	DMD	1898.2
2.84547e-08	35	DMD	1879.4
7.13e-08	35	DMD	1864.53
3.20337e-08	35	DMD	1856.59
1.33456e-08	35	DMD	1848.58
3.00845e-08	35	DMD	1841.8
1.74853e-08	35	DMD	1815.98
2.53724e-07	35	DMD	1813.41
8.5e-08	35	DMD	1779.51
8.5e-08	35	DMD	1779.51
2.89e-07	35	DMD	1770.15
6.92e-09	35	DMD	1762.44
2.43252e-07	35	DMD	1752.46
3.00194e-07	35	DMD	1745.35
1.80452e-08	35	DMD	1708.29
1.04208e-07	35	DMD	1707.72
1.04208e-07	35	DMD	1707.72
2.55294e-08	35	DMD	1670.71
	35	DMD	1661.24
	35	DMD	1661.24
5.42695e-08	35	DMD	1650.8
5.42695e-08	35	DMD	1650.8
3.24226e-08	35	DMD	1638.19
7.54531e-08	35	DMD	1629.04
3.60406e-08	35	DMD	1628.6
2.34641e-07	35	DMD	1627
4.18573e-08	35	DMD	1619.3
3.76659e-08	35	DMD	1614.37
1.26e-07	35	DMD	1612.7
1.79667e-07	35	DMD	1605.97
5.84412e-08	35	DMD	1604.94
1.66334e-08	35	DMD	1598.41
1.52875e-07	35	DMD	1596.78
2.35e-08	35	DMD	1591.45
3.71337e-08	35	DMD	1589.76
3.71337e-08	35	DMD	1589.76
3.94688e-08	35	DMD	1588.62
3.94688e-08	35	DMD	1588.62
4.47362e-08	35	DMD	1586.31
2.01e-08	35	DMD	1582.53
1.35017e-07	35	DMD	1568.69
4.07492e-08	35	DMD	1559.28
4.07492e-08	35	DMD	1559.28
1.22484e-08	35	DMD	1555.91
1.5465e-08	35	DMD	1549.68
1.5465e-08	35	DMD	1549.68
1.3193e-08	35	DMD	1545.4
3.71795e-08	35	DMD	1543.58
3.71795e-08	35	DMD	1543.58
2.93083e-09	35	DMD	1525.81
2.3e-08	35	DMD	1524.9
	35	DMD	1509.8
	35	DMD	1509.8
8.57559e-08	35	DMD	1501.46
1.00399e-07	35	DMD	1499.95
6.50961e-08	35	DMD	1493.82
2.53087e-08	35	DMD	1477.57
2.53087e-08	35	DMD	1477.57
2.98285e-07	35	DMD	1474.61
6e-08	35	DMD	1460.94
6e-08	35	DMD	1460.94
2.38397e-08	35	DMD	1460.62
5.9e-08	35	DMD	1454.5
8.81e-09	35	DMD	1440.96
5.86794e-09	35	DMD	1439.45
7.78284e-08	35	DMD	1437.29
7.78284e-08	35	DMD	1437.29
9.1571e-08	35	DMD	1432.02
1.13e-07	35	DMD	1427.88
9.63e-09	35	DMD	1422.36
2e-08	35	DMD	1415.8
2.14866e-08	35	DMD	1398
1.77574e-07	35	DMD	1397.02
4.43318e-09	35	DMD	1392.56
3.76382e-07	35	DMD	1392.18
1.55775e-07	35	DMD	1391.58
1.75736e-08	35	DMD	1390.18
3e-08	35	DMD	1389.87
3e-08	35	DMD	1389.87
2.7022e-08	35	DMD	1389.05
2.7022e-08	35	DMD	1389.05
4.24737e-08	35	DMD	1384.5
4.24737e-08	35	DMD	1384.5
7.2e-08	35	DMD	1369.8
2.97163e-08	35	DMD	1364.43
2.59981e-07	35	DMD	1355.58
2.59981e-07	35	DMD	1355.58
7.04571e-08	35	DMD	1351.55
3.14484e-08	35	DMD	1350.52
3.14484e-08	35	DMD	1350.52
2.13646e-07	35	DMD	1342.87
1.52324e-09	35	DMD	1336.07
2.01329e-08	35	DMD	1335.44
2.01329e-08	35	DMD	1335.44
3.64424e-08	35	DMD	1334.3
3.64424e-08	35	DMD	1334.3
1.91916e-07	35	DMD	1321.39
1.91916e-07	35	DMD	1321.39
3.59698e-08	35	DMD	1320.56
3.38983e-08	35	DMD	1317.46
3.38983e-08	35	DMD	1317.46
1.26588e-07	35	DMD	1312.81
1.52e-08	35	DMD	1309.75
5.05531e-08	35	DMD	1304.24
5.05531e-08	35	DMD	1304.24
2.5142e-08	35	DMD	1300.22
7.88052e-08	35	DMD	1298.46
7.88052e-08	35	DMD	1298.46
2.00812e-08	35	DMD	1294.74
2.00812e-08	35	DMD	1294.74
3.52183e-08	35	DMD	1293.6
3.52183e-08	35	DMD	1293.6
7.12844e-08	35	DMD	1284.82
1.51091e-07	35	DMD	1284.3
1.05526e-07	35	DMD	1280.38
1.05526e-07	35	DMD	1280.38
1.63609e-08	35	DMD	1280.03
5.11156e-08	35	DMD	1271.08
5.11156e-08	35	DMD	1271.08
5.95257e-08	35	DMD	1269.33
5.95257e-08	35	DMD	1269.33
6.17037e-09	35	DMD	1268.76
6.2651e-08	35	DMD	1266.33
6.2651e-08	35	DMD	1266.33
1.17555e-08	35	DMD	1262.51
1.17555e-08	35	DMD	1262.51
3.28241e-07	35	DMD	1256.62
2e-08	35	DMD	1255.28
2e-08	35	DMD	1255.28
2.33472e-07	35	DMD	1243.91
2.33472e-07	35	DMD	1243.91
1.71089e-08	35	DMD	1239.16
2.5e-08	35	DMD	1237.2
2.5e-08	35	DMD	1237.2
2.53916e-08	35	DMD	1234.93
2.53916e-08	35	DMD	1234.93
4.54325e-08	35	DMD	1234.1
9.20105e-08	35	DMD	1232.45
9.20105e-08	35	DMD	1232.45
1.26084e-07	35	DMD	1231
8.77547e-09	35	DMD	1230.42
1.68e-08	35	DMD	1221.42
4.18e-09	35	DMD	1220.13
1.17998e-08	35	DMD	1219.98
2.37216e-08	35	DMD	1215.92
2.37216e-08	35	DMD	1215.92
1.11257e-07	35	DMD	1213.86
3.49348e-08	35	DMD	1207.55
3.49348e-08	35	DMD	1207.55
3.95026e-08	35	DMD	1195.36
3.95026e-08	35	DMD	1195.36
2.73221e-08	35	DMD	1193.3
2.73221e-08	35	DMD	1193.3
2e-08	35	DMD	1192.27
2e-08	35	DMD	1192.27
1.04113e-08	35	DMD	1185.14
1.17579e-07	35	DMD	1181.63
6.28e-08	35	DMD	1173.62
4.9e-09	35	DMD	1156.46
2.65877e-08	35	DMD	1154.15
8.58117e-08	35	DMD	1147.74
8.58117e-08	35	DMD	1147.74
5.19039e-08	35	DMD	1146.92
5.48077e-09	35	DMD	1146.25
6.04e-09	35	DMD	1141.63
1.57274e-07	35	DMD	1139.48
1.57274e-07	35	DMD	1139.48
1.81325e-07	35	DMD	1138.86
1.81325e-07	35	DMD	1138.86
7.83483e-08	35	DMD	1136.48
7.83483e-08	35	DMD	1136.48
1.19597e-08	35	DMD	1130.82
9.17112e-08	35	DMD	1129.99
2.05169e-08	35	DMD	1127.81
2.05169e-08	35	DMD	1127.81
2.82104e-07	35	DMD	1127.34
5.41729e-08	35	DMD	1126.15
5.41729e-08	35	DMD	1126.15
3.02065e-08	35	DMD	1123.33
6.17e-09	35	DMD	1117.43
6.48505e-08	35	DMD	1116.13
6.48505e-08	35	DMD	1116.13
1.65939e-07	35	DMD	1108.39
1.26285e-07	35	DMD	1106.84
1.7276e-07	35	DMD	1105.6
3.49058e-09	35	DMD	1104.15
3.49058e-09	35	DMD	1104.15
1.9498e-08	35	DMD	1103.52
3.72986e-08	35	DMD	1102.01
8.46547e-09	35	DMD	1098.88
8.46547e-09	35	DMD	1098.88
1.81e-08	35	DMD	1098.38
5.89529e-08	35	DMD	1096.92
5.89529e-08	35	DMD	1096.92
3.48454e-08	35	DMD	1096.51
3.48454e-08	35	DMD	1096.51
1.49789e-07	35	DMD	1090.31
1.49789e-07	35	DMD	1090.31
2.76e-08	35	DMD	1084.99
2.40683e-07	35	DMD	1082.98
1.06143e-08	35	DMD	1078.41
6.28832e-08	35	DMD	1071.82
6.28832e-08	35	DMD	1071.82
1.39663e-07	35	DMD	1061.08
1.39663e-07	35	DMD	1061.08
3.73211e-08	35	DMD	1057.87
3.73211e-08	35	DMD	1057.87
8.95439e-08	35	DMD	1056.22
8.95439e-08	35	DMD	1056.22
1.6102e-07	35	DMD	1056.12
1.06387e-07	35	DMD	1042.72
7.35991e-09	35	DMD	1040.21
7.35991e-09	35	DMD	1040.21
4.16647e-08	35	DMD	1038.25
4.16647e-08	35	DMD	1038.25
2.96664e-08	35	DMD	1038.1
1.31403e-07	35	DMD	1032.88
1.31403e-07	35	DMD	1032.88
6.44109e-08	35	DMD	1029.47
6.44109e-08	35	DMD	1029.47
1.51216e-08	35	DMD	1023.66
4.8702e-09	35	DMD	1017.91
1.71e-09	35	DMD	1017.16
7.38105e-08	35	DMD	1013.66
7.38105e-08	35	DMD	1013.66
7.51895e-08	35	DMD	1009.63
7.51895e-08	35	DMD	1009.63
2.03785e-08	35	DMD	1003.44
2.03785e-08	35	DMD	1003.44
4.76995e-08	35	DMD	1003.23
2.13709e-07	35	DMD	1002.09
1.54453e-08	35	DMD	1001.27
1.54453e-08	35	DMD	1001.27
2.03883e-08	35	DMD	1000.23
2.03883e-08	35	DMD	1000.23
8.18843e-08	35	DMD	997.239
8.18843e-08	35	DMD	997.239
1.02522e-07	35	DMD	996.412
2.1235e-07	35	DMD	996.309
7.26118e-08	35	DMD	991.97
7.26118e-08	35	DMD	991.97
2.13064e-08	35	DMD	989.175
2.32752e-08	35	DMD	988.148
2.32752e-08	35	DMD	988.148
1.8861e-08	35	DMD	986.909
1.8861e-08	35	DMD	986.909
8.93e-08	35	DMD	986.679
7.45183e-08	35	DMD	986.496
7.45183e-08	35	DMD	986.496
6.16787e-08	35	DMD	986.186
6.16787e-08	35	DMD	986.186
7.6073e-08	35	DMD	978.645
7.6073e-08	35	DMD	978.645
1.94307e-08	35	DMD	978.438
1.94307e-08	35	DMD	978.438
1.48744e-08	35	DMD	973.48
1.48744e-08	35	DMD	973.48
2.45294e-07	35	DMD	970.278
2.45294e-07	35	DMD	970.278
7.32053e-08	35	DMD	963.873
2.82901e-08	35	DMD	963.15
2.82901e-08	35	DMD	963.15
4.71426e-09	35	DMD	959.832
5.0474e-08	35	DMD	959.638
5.0474e-08	35	DMD	959.638
2.17986e-08	35	DMD	956.023
2.17986e-08	35	DMD	956.023
4.6704e-08	35	DMD	951.994
4.6704e-08	35	DMD	951.994
5.67484e-08	35	DMD	950.135
5.5761e-08	35	DMD	949.102
5.5761e-08	35	DMD	949.102
2.09747e-08	35	DMD	947.732
9.82608e-09	35	DMD	944.178
1.59196e-07	35	DMD	943.42
1.59196e-07	35	DMD	943.42
2.37702e-07	35	DMD	943.007
1.9342e-07	35	DMD	939.805
4.47097e-08	35	DMD	936.086
4.47097e-08	35	DMD	936.086
9.80335e-08	35	DMD	933.814
5.7867e-08	35	DMD	933.504
5.7867e-08	35	DMD	933.504
2.24708e-08	35	DMD	932.574
2.24708e-08	35	DMD	932.574
2.19562e-08	35	DMD	930.818
2.19562e-08	35	DMD	930.818
2.98947e-08	35	DMD	927.512
2.98947e-08	35	DMD	927.512
1.39431e-07	35	DMD	920.178
1.03469e-07	35	DMD	917.492
4.49375e-08	35	DMD	915.013
4.49375e-08	35	DMD	915.013
2.79646e-08	35	DMD	912.121
2.79646e-08	35	DMD	912.121
4.4223e-08	35	DMD	908.919
1.57972e-08	35	DMD	907.266
1.57972e-08	35	DMD	907.266
1.8575e-08	35	DMD	906.13
1.8575e-08	35	DMD	906.13
4.5705e-08	35	DMD	902.618
4.5705e-08	35	DMD	902.618
3.69283e-08	35	DMD	896.913
1.47961e-08	35	DMD	893.424
1.47961e-08	35	DMD	893.424
1.33069e-07	35	DMD	890.532
2.05316e-08	35	DMD	888.053
2.05316e-08	35	DMD	888.053
3.8987e-08	35	DMD	887.536
1.50453e-08	35	DMD	887.535
4.81484e-08	35	DMD	887.02
4.81484e-08	35	DMD	887.02
1.29797e-08	35	DMD	885.342
4.98021e-08	35	DMD	881.545
4.98021e-08	35	DMD	881.545
2.0457e-08	35	DMD	880.718
2.0457e-08	35	DMD	880.718
4.97373e-08	35	DMD	878.611
4.73863e-08	35	DMD	877.619
4.73863e-08	35	DMD	877.619
1.65956e-07	35	DMD	876.69
1.75979e-08	35	DMD	876.38
1.75979e-08	35	DMD	876.38
1.16692e-07	35	DMD	872.351
1.16692e-07	35	DMD	872.351
7.15254e-08	35	DMD	872.145
7.15254e-08	35	DMD	872.145
4.45271e-08	35	DMD	869.459
4.45271e-08	35	DMD	869.459
4.47069e-08	35	DMD	869.046
4.03513e-08	35	DMD	868.78
2.79472e-08	35	DMD	865.831
1.2454e-07	35	DMD	865.12
1.2454e-07	35	DMD	865.12
2.01689e-07	35	DMD	864.811
7.80872e-08	35	DMD	864.294
7.80872e-08	35	DMD	864.294
1.41994e-08	35	DMD	863.713
2.70411e-08	35	DMD	863.259
8.06361e-08	35	DMD	861.298
1.86467e-08	35	DMD	860.472
1.86467e-08	35	DMD	860.472
8.25528e-09	35	DMD	859.646
8.25528e-09	35	DMD	859.646
1.75647e-08	35	DMD	853.138
1.75647e-08	35	DMD	853.138
5.94843e-08	35	DMD	852.621
2.3944e-09	35	DMD	848.696
2.3944e-09	35	DMD	848.696
1.74196e-08	35	DMD	848.18
1.74196e-08	35	DMD	848.18
9.67222e-08	35	DMD	845.184
9.67222e-08	35	DMD	845.184
5.83792e-08	35	DMD	839.193
2.21918e-08	35	DMD	836.094
2.21918e-08	35	DMD	836.094
3.11115e-08	35	DMD	833.924
3.11115e-08	35	DMD	833.924
2.86777e-08	35	DMD	832.891
2.86777e-08	35	DMD	832.891
1.76195e-08	35	DMD	831.032
1.76195e-08	35	DMD	831.032
3.34239e-08	35	DMD	828.656
3.34239e-08	35	DMD	828.656
2.70007e-08	35	DMD	828.14
2.70007e-08	35	DMD	828.14
7.73972e-09	35	DMD	827.107
7.73972e-09	35	DMD	827.107
3.42787e-08	35	DMD	824.01
1.87624e-08	35	DMD	823.905
4.17522e-08	35	DMD	822.119
2.32262e-07	35	DMD	818.843
2.32262e-07	35	DMD	818.843
4.78696e-08	35	DMD	818.223
6.43021e-08	35	DMD	817.431
4.15591e-08	35	DMD	816.054
4.15591e-08	35	DMD	816.054
5.69481e-08	35	DMD	815.744
5.69481e-08	35	DMD	815.744
3.46755e-08	35	DMD	813.988
1.88606e-08	35	DMD	813.988
3.46755e-08	35	DMD	813.988
1.88606e-08	35	DMD	813.988
3.14109e-08	35	DMD	812.288
2.02223e-07	35	DMD	811.834
6.05023e-08	35	DMD	811.612
6.05023e-08	35	DMD	811.612
2.2501e-07	35	DMD	810.063
5.13898e-09	35	DMD	807.977
7.38739e-09	35	DMD	806.034
7.38739e-09	35	DMD	806.034
1.62637e-08	35	DMD	806.011
5.77495e-08	35	DMD	805.517
5.77495e-08	35	DMD	805.517
3.75924e-08	35	DMD	804.071
3.75924e-08	35	DMD	804.071
2.04544e-08	35	DMD	797.977
2.04544e-08	35	DMD	797.977
3.23451e-08	35	DMD	797.873
3.23451e-08	35	DMD	797.873
4.91378e-08	35	DMD	794.155
4.91378e-08	35	DMD	794.155
6.88514e-09	35	DMD	787.544
6.88514e-09	35	DMD	787.544
3.09285e-07	35	DMD	784.445
5.76896e-08	35	DMD	784.135
6.34468e-08	35	DMD	783.412
4.33331e-08	35	DMD	783.412
6.34468e-08	35	DMD	783.412
4.33331e-08	35	DMD	783.412
7.44229e-08	35	DMD	779.486
7.44229e-08	35	DMD	779.486
3.67453e-08	35	DMD	778.635
2.07498e-08	35	DMD	777.627
2.07498e-08	35	DMD	777.627
3.40721e-08	35	DMD	774.702
2.95554e-08	35	DMD	774.115
2.95554e-08	35	DMD	774.115
2.21619e-08	35	DMD	773.082
2.44902e-08	35	DMD	771.946
2.44902e-08	35	DMD	771.946
4.70993e-08	35	DMD	770.396
4.70993e-08	35	DMD	770.396
2.93981e-08	35	DMD	762.959
2.93981e-08	35	DMD	762.959
1.63192e-08	35	DMD	757.587
1.63192e-08	35	DMD	757.587
2.95618e-08	35	DMD	755.315
2.95618e-08	35	DMD	755.315
1.36019e-08	35	DMD	754.385
1.14013e-08	35	DMD	753.83
1.71243e-08	35	DMD	752.836
1.05275e-08	35	DMD	744.301
2.48766e-07	35	DMD	741.679
6.43321e-09	35	DMD	738.374
6.43321e-09	35	DMD	738.374
1.5566e-08	35	DMD	738.167
1.5566e-08	35	DMD	738.167
1.08688e-07	35	DMD	737.031
1.08688e-07	35	DMD	737.031
7.23283e-08	35	DMD	735.585
7.23283e-08	35	DMD	735.585
1.48555e-08	35	DMD	733.487
5.31248e-08	35	DMD	732.899
5.31248e-08	35	DMD	732.899
1.72754e-08	35	DMD	731.763
1.72754e-08	35	DMD	731.763
1.42997e-08	35	DMD	729.903
1.42997e-08	35	DMD	729.903
2.84203e-08	35	DMD	726.701
2.84203e-08	35	DMD	726.701
1.0518e-08	35	DMD	724.325
1.0518e-08	35	DMD	724.325
7.6155e-08	35	DMD	724.119
8.68367e-09	35	DMD	717.714
8.68367e-09	35	DMD	717.714
2.60826e-08	35	DMD	715.545
9.85581e-08	35	DMD	713.272
1.3671e-08	35	DMD	711.723
	35	DMD	709.967
	35	DMD	709.967
6.73254e-08	35	DMD	708.624
2.22521e-07	35	DMD	707.178
2.98933e-08	35	DMD	706.042
1.95579e-08	35	DMD	703.872
1.95579e-08	35	DMD	703.872
1.8142e-08	35	DMD	703.253
1.8142e-08	35	DMD	703.253
6.82859e-08	35	DMD	697.778
6.82859e-08	35	DMD	697.778
2.90643e-08	35	DMD	697.111
9.01191e-08	35	DMD	693.026
2.32852e-08	35	DMD	692.2
2.32852e-08	35	DMD	692.2
1.36784e-07	35	DMD	690.34
6.54149e-08	35	DMD	686.622
6.54149e-08	35	DMD	686.622
2.25275e-08	35	DMD	681.767
1.592e-07	35	DMD	675.775
1.592e-07	35	DMD	675.775
7.98529e-09	35	DMD	673.399
7.98529e-09	35	DMD	673.399
1.15325e-07	35	DMD	671.643
2.20701e-08	35	DMD	671.096
2.45848e-08	35	DMD	664.412
2.45848e-08	35	DMD	664.412
3.36639e-08	35	DMD	661.83
3.36639e-08	35	DMD	661.83
1.67903e-08	35	DMD	660.59
1.67903e-08	35	DMD	660.59
1.11879e-08	35	DMD	659.526
2.57833e-08	35	DMD	657.801
2.57833e-08	35	DMD	657.801
4.68552e-08	35	DMD	657.078
4.68552e-08	35	DMD	657.078
1.11876e-07	35	DMD	652.43
1.11876e-07	35	DMD	652.43
1.70247e-08	35	DMD	650.375
1.71957e-07	35	DMD	648.814
1.09803e-08	35	DMD	647.472
5.90446e-08	35	DMD	642.307
5.90446e-08	35	DMD	642.307
4.16212e-09	35	DMD	640.034
4.16212e-09	35	DMD	640.034
9.01657e-08	35	DMD	637.762
6.60626e-08	35	DMD	632.287
6.60626e-08	35	DMD	632.287
1.62184e-08	35	DMD	631.047
2.49487e-08	35	DMD	630.841
2.49487e-08	35	DMD	630.841
3.5577e-09	35	DMD	629.704
3.5577e-09	35	DMD	629.704
5.86947e-09	35	DMD	627.742
5.86947e-09	35	DMD	627.742
1.33581e-07	35	DMD	622.68
1.38158e-07	35	DMD	620.821
1.38158e-07	35	DMD	620.821
3.30562e-08	35	DMD	620.201
3.30562e-08	35	DMD	620.201
8.12646e-08	35	DMD	617.412
8.12646e-08	35	DMD	617.412
6.05776e-08	35	DMD	609.148
6.41415e-10	35	DMD	609.008
4.38078e-08	35	DMD	604.706
4.38078e-08	35	DMD	604.706
1.83863e-08	35	DMD	596.029
2.55719e-08	35	DMD	595.409
5.83814e-08	35	DMD	591.69
3.12679e-08	35	DMD	587.042
8.96431e-08	35	DMD	586.216
8.96194e-08	35	DMD	583.22
8.96194e-08	35	DMD	583.22
4.5579e-09	35	DMD	582.91
4.5579e-09	35	DMD	582.91
2.18727e-08	35	DMD	582.704
2.18727e-08	35	DMD	582.704
1.77276e-08	35	DMD	572.064
1.77276e-08	35	DMD	572.064
2.38901e-08	35	DMD	571.341
2.38901e-08	35	DMD	571.341
1.22567e-08	35	DMD	563.594
1.22567e-08	35	DMD	563.594
3.12323e-08	35	DMD	562.767
3.57204e-08	35	DMD	561.734
3.57204e-08	35	DMD	561.734
2.23404e-08	35	DMD	560.701
2.23404e-08	35	DMD	560.701
2.34412e-08	35	DMD	558.739
1.07997e-08	35	DMD	557.809
1.07997e-08	35	DMD	557.809
2.21481e-08	35	DMD	555.33
4.38199e-08	35	DMD	551.921
1.64577e-08	35	DMD	549.029
1.64577e-08	35	DMD	549.029
1.14477e-08	35	DMD	547.525
2.30052e-08	35	DMD	542.314
1.75078e-08	35	DMD	541.626
3.53058e-08	35	DMD	539.629
3.53058e-08	35	DMD	539.629
4.35089e-08	35	DMD	535.807
1.93496e-09	35	DMD	531.365
1.93496e-09	35	DMD	531.365
2.53161e-08	35	DMD	530.745
2.53161e-08	35	DMD	530.745
1.11245e-07	35	DMD	530.332
1.11245e-07	35	DMD	530.332
1.92294e-08	35	DMD	530.125
6.00136e-09	35	DMD	529.919
6.00136e-09	35	DMD	529.919
5.47345e-08	35	DMD	527.026
5.47345e-08	35	DMD	527.026
3.31111e-09	35	DMD	526.303
3.31111e-09	35	DMD	526.303
1.47177e-08	35	DMD	522.274
1.47177e-08	35	DMD	522.274
4.82846e-08	35	DMD	520.002
4.82846e-08	35	DMD	520.002
2.43359e-08	35	DMD	518.143
2.43359e-08	35	DMD	518.143
4.6299e-08	35	DMD	510.317
7.10001e-08	35	DMD	507.606
1.39309e-08	35	DMD	505.953
3.6075e-08	35	DMD	502.226
2.55078e-08	35	DMD	500.479
2.55078e-08	35	DMD	500.479
2.917e-08	35	DMD	499.239
2.917e-08	35	DMD	499.239
2.63868e-08	35	DMD	497.764
2.5554e-08	35	DMD	492.421
2.5554e-08	35	DMD	492.421
9.46033e-09	35	DMD	490.353
2.48125e-08	35	DMD	485.966
1.49687e-08	35	DMD	485.5
1.49687e-08	35	DMD	485.5
1.57853e-08	35	DMD	483.538
1.57853e-08	35	DMD	483.538
1.51454e-08	35	DMD	480.026
1.51454e-08	35	DMD	480.026
3.90993e-08	35	DMD	478.476
3.90993e-08	35	DMD	478.476
7.27396e-08	35	DMD	473.931
7.27396e-08	35	DMD	473.931
1.20615e-08	35	DMD	473.415
1.20615e-08	35	DMD	473.415
3.21954e-08	35	DMD	470.729
3.21954e-08	35	DMD	470.729
2.06901e-08	35	DMD	467.01
1.22703e-08	35	DMD	454.884
4.715e-08	35	DMD	453.168
1.0801e-08	35	DMD	446.247
1.0801e-08	35	DMD	446.247
1.07366e-08	35	DMD	437.57
1.07366e-08	35	DMD	437.57
7.52838e-08	35	DMD	433.558
3.80991e-08	35	DMD	429.926
3.80991e-08	35	DMD	429.926
4.34049e-08	35	DMD	416.601
3.72926e-08	35	DMD	395.011
3.72926e-08	35	DMD	395.011
1.0638e-08	35	DMD	380.963
1.0638e-08	35	DMD	380.963
1.13127e-08	35	DMD	374.873
3.99975e-08	35	DMD	369.6
3.99975e-08	35	DMD	369.6
1.34379e-08	35	DMD	353.486
1.34379e-08	35	DMD	353.486
2.37773e-08	35	DMD	313.509
2.37773e-08	35	DMD	313.509
1.47964e-08	35	DMD	309.457
3.36888e-08	35	DMD	259.278
3.36888e-08	35	DMD	259.278
7.36455e-09	35	DMD	253.495
8.92288e-09	35	DMD	236.139
8.92288e-09	35	DMD	236.139
5.20495e-09	35	DMD	187.382
5.20495e-09	35	DMD	187.382
3.83817e-07	35	DMD
3.80546e-07	35	DMD
2.81503e-07	35	DMD
2.80934e-07	35	DMD
1.99536e-07	35	DMD
1.82217e-07	35	DMD
1.34487e-07	35	DMD
1.28111e-07	35	DMD
1.245e-07	35	DMD
8.01616e-08	35	DMD
7.44815e-08	35	DMD
5.44637e-08	35	DMD
4.76318e-08	35	DMD
4.43392e-08	35	DMD
1.9479e-08	35	DMD
1.9479e-08	35	DMD
9.1945e-09	35	DMD
7.91358e-09	35	DMD
6.61081e-09	35	DMD
6.23611e-09	35	DMD
6.0657e-09	35	DMD
5.91637e-09	35	DMD
5.35214e-09	35	DMD
5.10762e-09	35	DMD
4.62505e-09	35	DMD
4.1368e-09	35	DMD
3.89895e-09	35	DMD
3.80598e-09	35	DMD
3.62992e-09	35	DMD
3.44472e-09	35	DMD
3.36822e-09	35	DMD
3.20785e-09	35	DMD
	35	DMD
2.91545e-07	35	CTRL	2553.4
1.74928e-07	35	CTRL	2506.14
4.69832e-07	35	CTRL	2494.34
9.36e-08	35	CTRL	2432.93
2.88127e-07	35	CTRL	2399.66
1.17e-07	35	CTRL	2380.75
7.71026e-08	35	CTRL	2340.9
3.62372e-07	35	CTRL	2297.87
5.3307e-07	35	CTRL	2297.03
1.48613e-07	35	CTRL	2277.14
	35	CTRL	2250.37
2.45e-08	35	CTRL	2228.59
3.0232e-07	35	CTRL	2214.91
4.33618e-07	35	CTRL	2169.91
7.32181e-08	35	CTRL	2164.01
8.01e-08	35	CTRL	2156.9
2.18465e-07	35	CTRL	2153.12
2.96953e-07	35	CTRL	2145.93
1.5705e-07	35	CTRL	2119.69
2.75e-07	35	CTRL	2114.17
1.73501e-07	35	CTRL	2108.8
1.02613e-07	35	CTRL	2090.5
1.31323e-07	35	CTRL	2086.49
1.30393e-07	35	CTRL	2076.89
1.5566e-07	35	CTRL	2076.19
1.5566e-07	35	CTRL	2076.19
1.40977e-09	35	CTRL	2073.79
9.4551e-08	35	CTRL	2060.63
4.519e-07	35	CTRL	2051.78
4.83781e-08	35	CTRL	2049.89
2.51682e-07	35	CTRL	2030.23
1.97835e-07	35	CTRL	2026.9
1.59533e-07	35	CTRL	1989.47
3.04221e-07	35	CTRL	1988.86
1.16377e-07	35	CTRL	1967.76
5.0318e-07	35	CTRL	1964.28
3.34843e-08	35	CTRL	1958.08
9.04642e-09	35	CTRL	1955.89
1.10785e-07	35	CTRL	1951.28
7.99402e-08	35	CTRL	1947.04
3.5343e-07	35	CTRL	1923.22
1.26923e-07	35	CTRL	1922.99
6.74719e-08	35	CTRL	1916.56
7.56565e-08	35	CTRL	1910.97
7.09379e-08	35	CTRL	1910.67
8.87898e-08	35	CTRL	1909.68
9.84427e-08	35	CTRL	1882.38
1.28728e-07	35	CTRL	1880.75
1.28728e-07	35	CTRL	1880.75
3.52e-08	35	CTRL	1877.39
3.91766e-07	35	CTRL	1876.33
3.24661e-07	35	CTRL	1868.47
2.15653e-07	35	CTRL	1861.51
3.36349e-08	35	CTRL	1855.84
2.76314e-08	35	CTRL	1851.15
2.8146e-07	35	CTRL	1843.06
3.00845e-08	35	CTRL	1841.8
2.75571e-08	35	CTRL	1841.02
1.55484e-07	35	CTRL	1829.22
1.89914e-07	35	CTRL	1816.51
8.9518e-08	35	CTRL	1812.2
3.09752e-07	35	CTRL	1803.66
2.20113e-07	35	CTRL	1799.42
4.05733e-08	35	CTRL	1790.72
1.17858e-07	35	CTRL	1790.19
5.3e-07	35	CTRL	1783.62
1.68296e-08	35	CTRL	1782.71
3.83359e-08	35	CTRL	1773.18
3.37739e-08	35	CTRL	1767.63
3.37739e-08	35	CTRL	1767.63
7.28673e-08	35	CTRL	1766.19
7.28673e-08	35	CTRL	1766.19
1.77571e-07	35	CTRL	1762.14
5.42e-08	35	CTRL	1759.26
2.82e-08	35	CTRL	1759.26
7.4837e-08	35	CTRL	1755.03
4.74e-08	35	CTRL	1753.44
1.38523e-07	35	CTRL	1752.38
3.77628e-07	35	CTRL	1745.2
7.04971e-08	35	CTRL	1742.55
2.13268e-07	35	CTRL	1731.81
4.16237e-08	35	CTRL	1725.54
5.60284e-08	35	CTRL	1722.7
5.60284e-08	35	CTRL	1722.7
5.86908e-08	35	CTRL	1722.6
5.86908e-08	35	CTRL	1722.6
3.99e-08	35	CTRL	1707.61
5.72e-08	35	CTRL	1704.21
4.04e-09	35	CTRL	1703.38
4.98297e-07	35	CTRL	1703
1.38e-08	35	CTRL	1699.29
6.59854e-09	35	CTRL	1698.08
2.48818e-08	35	CTRL	1696.27
8.39646e-08	35	CTRL	1690.6
3.37376e-08	35	CTRL	1684.4
	35	CTRL	1682.81
1.65195e-08	35	CTRL	1680.39
5.04629e-08	35	CTRL	1673.96
9.85356e-08	35	CTRL	1669.35
2.2279e-07	35	CTRL	1666.61
2.2279e-07	35	CTRL	1666.61
1.96636e-08	35	CTRL	1662.06
1.96636e-08	35	CTRL	1662.06
5.20077e-08	35	CTRL	1660.88
9.64676e-08	35	CTRL	1655.87
9.64676e-08	35	CTRL	1655.87
1.21584e-07	35	CTRL	1649.67
1.21584e-07	35	CTRL	1649.67
3.26144e-07	35	CTRL	1649.31
1.27836e-07	35	CTRL	1645.54
1.27836e-07	35	CTRL	1645.54
7.68421e-08	35	CTRL	1634.9
7.68421e-08	35	CTRL	1634.9
8.53538e-08	35	CTRL	1632.74
7.40373e-09	35	CTRL	1629.11
	35	CTRL	1623.06
6.44634e-08	35	CTRL	1622.09
6.44634e-08	35	CTRL	1622.09
4.18573e-08	35	CTRL	1619.3
3.28836e-07	35	CTRL	1617.77
2.0916e-08	35	CTRL	1617.54
1.00041e-07	35	CTRL	1610.31
1.00041e-07	35	CTRL	1610.31
1.95472e-07	35	CTRL	1598.49
4.0806e-09	35	CTRL	1598.03
1.53e-08	35	CTRL	1595.46
9.76e-09	35	CTRL	1591.53
9.74124e-09	35	CTRL	1590.92
5.79149e-07	35	CTRL	1589.64
2.9334e-08	35	CTRL	1586.55
2.9334e-08	35	CTRL	1586.55
1.4487e-07	35	CTRL	1570.28
1.46008e-07	35	CTRL	1569.82
1.46008e-07	35	CTRL	1569.82
3.54489e-08	35	CTRL	1565.07
3.54489e-08	35	CTRL	1565.07
1.06571e-07	35	CTRL	1563.41
1.06571e-07	35	CTRL	1563.41
5.29e-08	35	CTRL	1549.86
9.48522e-08	35	CTRL	1545.75
9.48522e-08	35	CTRL	1545.75
2.7133e-09	35	CTRL	1543.88
9.03e-09	35	CTRL	1540.48
1.13868e-07	35	CTRL	1539.8
2.87858e-07	35	CTRL	1538.93
2.87858e-07	35	CTRL	1538.93
3.21158e-08	35	CTRL	1534.73
9.45098e-08	35	CTRL	1528.4
9.45098e-08	35	CTRL	1528.4
1.38158e-07	35	CTRL	1528.23
2.32566e-08	35	CTRL	1522.86
2.82e-08	35	CTRL	1515
	35	CTRL	1511.37
3.55488e-07	35	CTRL	1506.81
3.55488e-07	35	CTRL	1506.81
3.85947e-08	35	CTRL	1505.57
3.85947e-08	35	CTRL	1505.57
2.21e-07	35	CTRL	1488.83
1.68e-07	35	CTRL	1488.07
3.63e-08	35	CTRL	1487.54
1.21108e-08	35	CTRL	1486.71
1.96586e-07	35	CTRL	1485.05
4.60965e-07	35	CTRL	1479.53
1.14963e-08	35	CTRL	1474.76
1.01e-07	35	CTRL	1466.14
2.53006e-07	35	CTRL	1465.91
1.75781e-07	35	CTRL	1460.22
1.75781e-07	35	CTRL	1460.22
7.79962e-08	35	CTRL	1459.7
7.79962e-08	35	CTRL	1459.7
4.38196e-09	35	CTRL	1458.2
1.64e-07	35	CTRL	1444.13
4.92569e-08	35	CTRL	1442.85
1.66e-08	35	CTRL	1431.88
4.71684e-08	35	CTRL	1429.85
4.71684e-08	35	CTRL	1429.85
4.41646e-08	35	CTRL	1428.56
2.1703e-08	35	CTRL	1425.62
2.1703e-08	35	CTRL	1425.62
6.79798e-08	35	CTRL	1422.36
1.03704e-08	35	CTRL	1419.11
1.03704e-08	35	CTRL	1419.11
9.89e-09	35	CTRL	1399.29
3.33609e-08	35	CTRL	1398.08
3.45599e-07	35	CTRL	1397.63
1.57473e-07	35	CTRL	1395.81
1.33372e-08	35	CTRL	1395.13
3.82104e-07	35	CTRL	1389.98
3.82104e-07	35	CTRL	1389.98
1.43824e-07	35	CTRL	1386.66
6.22e-08	35	CTRL	1386.06
2.63553e-07	35	CTRL	1377.66
3.54703e-07	35	CTRL	1372.22
2.93708e-08	35	CTRL	1370.25
2.93708e-08	35	CTRL	1370.25
4.08e-08	35	CTRL	1369.8
3.59e-07	35	CTRL	1363.82
2.53281e-07	35	CTRL	1363.59
3.11e-08	35	CTRL	1360.04
2.51e-07	35	CTRL	1354.07
1.57449e-07	35	CTRL	1351.65
1.57449e-07	35	CTRL	1351.65
3.36458e-08	35	CTRL	1345.77
3.36458e-08	35	CTRL	1345.77
2.13646e-07	35	CTRL	1342.87
1.04815e-07	35	CTRL	1336.06
1.04815e-07	35	CTRL	1336.06
3.24358e-08	35	CTRL	1331.3
3.24358e-08	35	CTRL	1331.3
6.81582e-08	35	CTRL	1329.41
6.83519e-09	35	CTRL	1322.08
3.34017e-07	35	CTRL	1322
3.5128e-07	35	CTRL	1320.71
1.3599e-07	35	CTRL	1314.67
1.3599e-07	35	CTRL	1314.67
1.75e-08	35	CTRL	1313.23
1.26588e-07	35	CTRL	1312.81
1.06348e-07	35	CTRL	1311.26
1.06348e-07	35	CTRL	1311.26
9.8047e-08	35	CTRL	1306.72
7.1105e-09	35	CTRL	1305.17
7.1105e-09	35	CTRL	1305.17
5.85733e-08	35	CTRL	1302.11
1.87013e-07	35	CTRL	1300.21
1.87013e-07	35	CTRL	1300.21
1.6076e-08	35	CTRL	1294.55
1.56663e-07	35	CTRL	1282.86
1.56663e-07	35	CTRL	1282.86
2.19295e-07	35	CTRL	1282.37
2.53927e-08	35	CTRL	1280.79
2.53927e-08	35	CTRL	1280.79
4.20764e-08	35	CTRL	1278
4.20764e-08	35	CTRL	1278
2.76e-09	35	CTRL	1276.7
1.01315e-07	35	CTRL	1274.59
1.01315e-07	35	CTRL	1274.59
7.88e-08	35	CTRL	1272.47
4.16052e-09	35	CTRL	1272.32
2.34589e-08	35	CTRL	1271.94
6.80307e-08	35	CTRL	1268.71
6.80307e-08	35	CTRL	1268.71
2.26069e-07	35	CTRL	1267.55
4.77561e-08	35	CTRL	1264.47
4.77561e-08	35	CTRL	1264.47
3.68946e-08	35	CTRL	1262.18
3.28241e-07	35	CTRL	1256.62
6.30326e-08	35	CTRL	1253.94
3.83328e-08	35	CTRL	1245.77
3.38376e-08	35	CTRL	1244.35
3.38376e-08	35	CTRL	1244.35
2.38e-07	35	CTRL	1243.96
5.71077e-08	35	CTRL	1240.48
1.71089e-08	35	CTRL	1239.16
1.75e-07	35	CTRL	1234.2
4.54325e-08	35	CTRL	1234.1
5.09475e-08	35	CTRL	1231.41
5.09475e-08	35	CTRL	1231.41
1.26084e-07	35	CTRL	1231
1.79919e-07	35	CTRL	1224.8
1.79919e-07	35	CTRL	1224.8
9.05663e-08	35	CTRL	1223.36
9.05663e-08	35	CTRL	1223.36
6.20453e-08	35	CTRL	1214.39
8.18e-08	35	CTRL	1212.5
8.93025e-08	35	CTRL	1210.65
8.93025e-08	35	CTRL	1210.65
4.84234e-08	35	CTRL	1209.55
1.18599e-07	35	CTRL	1206.82
1.51268e-07	35	CTRL	1198.46
1.51268e-07	35	CTRL	1198.46
5.43e-09	35	CTRL	1192.38
1.04113e-08	35	CTRL	1185.14
1.35022e-07	35	CTRL	1180.28
2.36511e-07	35	CTRL	1175.84
2.36511e-07	35	CTRL	1175.84
2.66459e-07	35	CTRL	1172.41
3.32017e-08	35	CTRL	1170.06
3.32017e-08	35	CTRL	1170.06
5.80869e-08	35	CTRL	1167.68
5.80869e-08	35	CTRL	1167.68
9.27417e-08	35	CTRL	1159.42
9.27417e-08	35	CTRL	1159.42
6.10494e-08	35	CTRL	1159.21
6.10494e-08	35	CTRL	1159.21
1.00071e-07	35	CTRL	1156.21
1.00071e-07	35	CTRL	1156.21
9.31219e-08	35	CTRL	1153.13
1.68e-08	35	CTRL	1153.05
1.9278e-07	35	CTRL	1152.9
9.3467e-08	35	CTRL	1150.12
9.3467e-08	35	CTRL	1150.12
7.46e-09	35	CTRL	1149.05
2.8341e-08	35	CTRL	1148.74
7.36568e-08	35	CTRL	1148.57
7.36568e-08	35	CTRL	1148.57
4.59501e-08	35	CTRL	1144.33
4.59501e-08	35	CTRL	1144.33
2.43226e-08	35	CTRL	1142.68
2.43226e-08	35	CTRL	1142.68
6.42473e-09	35	CTRL	1138.23
2.75402e-09	35	CTRL	1135.43
5.87195e-09	35	CTRL	1130.97
2.40829e-07	35	CTRL	1114.33
1.1e-07	35	CTRL	1111.08
1.86e-08	35	CTRL	1107.83
1.7276e-07	35	CTRL	1105.6
2.01327e-07	35	CTRL	1105.56
2.77861e-07	35	CTRL	1101.36
2.77861e-07	35	CTRL	1101.36
3.11479e-08	35	CTRL	1100.95
2.74228e-08	35	CTRL	1098.17
2.74228e-08	35	CTRL	1098.17
1.68073e-07	35	CTRL	1085.25
1.68073e-07	35	CTRL	1085.25
5.12459e-09	35	CTRL	1084.61
3.21402e-07	35	CTRL	1083.39
3.21402e-07	35	CTRL	1083.39
2.40683e-07	35	CTRL	1082.98
2.47462e-07	35	CTRL	1081.01
2.47462e-07	35	CTRL	1081.01
6.43155e-08	35	CTRL	1079.98
6.43155e-08	35	CTRL	1079.98
1.59742e-07	35	CTRL	1079.26
1.59742e-07	35	CTRL	1079.26
1.82278e-07	35	CTRL	1075.44
1.82278e-07	35	CTRL	1075.44
2.30225e-07	35	CTRL	1075.33
2.30225e-07	35	CTRL	1075.33
2.85e-08	35	CTRL	1072.97
1.05955e-07	35	CTRL	1066.34
1.05955e-07	35	CTRL	1066.34
2.50498e-08	35	CTRL	1066.29
2.50498e-08	35	CTRL	1066.29
2.81369e-08	35	CTRL	1065.71
3.10738e-08	35	CTRL	1064.72
3.11748e-08	35	CTRL	1063.44
1.7533e-07	35	CTRL	1056.43
1.7533e-07	35	CTRL	1056.43
1.6102e-07	35	CTRL	1056.12
9.45696e-08	35	CTRL	1055.81
9.45696e-08	35	CTRL	1055.81
5.19459e-08	35	CTRL	1054.69
5.19459e-08	35	CTRL	1054.69
3.58965e-08	35	CTRL	1051.26
3.58965e-08	35	CTRL	1051.26
1.49111e-07	35	CTRL	1051.26
	35	CTRL	1050.95
	35	CTRL	1050.95
1.82128e-07	35	CTRL	1046.82
1.82128e-07	35	CTRL	1046.82
4.11989e-07	35	CTRL	1046.57
4.98344e-08	35	CTRL	1043.93
7.94725e-08	35	CTRL	1041.66
1.85426e-08	35	CTRL	1038.97
1.85426e-08	35	CTRL	1038.97
1.39625e-08	35	CTRL	1037.94
1.39625e-08	35	CTRL	1037.94
1.18898e-07	35	CTRL	1036.9
1.18898e-07	35	CTRL	1036.9
3.27979e-07	35	CTRL	1035.67
3.27979e-07	35	CTRL	1035.67
1.15237e-07	35	CTRL	1035.25
1.15237e-07	35	CTRL	1035.25
1.77843e-08	35	CTRL	1029.85
1.77843e-08	35	CTRL	1029.85
5.18199e-08	35	CTRL	1029.56
1.36002e-08	35	CTRL	1029.03
8.32745e-08	35	CTRL	1027.3
8.32745e-08	35	CTRL	1027.3
1.28117e-07	35	CTRL	1024.1
1.28117e-07	35	CTRL	1024.1
3.42e-07	35	CTRL	1022.68
1.11842e-07	35	CTRL	1021.31
1.11842e-07	35	CTRL	1021.31
7.08104e-09	35	CTRL	1020.63
8.12591e-09	35	CTRL	1015.95
1.25e-08	35	CTRL	1009.75
1.11069e-07	35	CTRL	1004.57
1.11069e-07	35	CTRL	1004.57
2.13709e-07	35	CTRL	1002.09
8.29727e-08	35	CTRL	996.515
8.29727e-08	35	CTRL	996.515
1.02522e-07	35	CTRL	996.412
2.1235e-07	35	CTRL	996.309
4.33212e-08	35	CTRL	983.81
4.33212e-08	35	CTRL	983.81
2.38056e-08	35	CTRL	982.641
2.38056e-08	35	CTRL	982.641
7.95426e-08	35	CTRL	979.161
7.95426e-08	35	CTRL	979.161
1.74085e-07	35	CTRL	971.724
1.74085e-07	35	CTRL	971.724
7.32053e-08	35	CTRL	963.873
3.47439e-08	35	CTRL	963.765
2.78528e-08	35	CTRL	962.944
2.78528e-08	35	CTRL	962.944
2.53478e-08	35	CTRL	962.177
3.65596e-08	35	CTRL	961.723
3.67176e-07	35	CTRL	959.018
3.67176e-07	35	CTRL	959.018
7.62204e-09	35	CTRL	957.572
7.62204e-09	35	CTRL	957.572
5.67484e-08	35	CTRL	950.135
8.09754e-08	35	CTRL	945.01
2.37702e-07	35	CTRL	943.007
6.14049e-08	35	CTRL	939.867
1.9342e-07	35	CTRL	939.805
3.77619e-08	35	CTRL	937.842
3.77619e-08	35	CTRL	937.842
8.93124e-09	35	CTRL	937.119
8.93124e-09	35	CTRL	937.119
3.49299e-08	35	CTRL	935.673
3.49299e-08	35	CTRL	935.673
1.27951e-07	35	CTRL	929.658
1.34319e-07	35	CTRL	928.959
1.34319e-07	35	CTRL	928.959
1.25995e-08	35	CTRL	927.011
8.75621e-08	35	CTRL	921.415
1.23051e-07	35	CTRL	920.488
1.23051e-07	35	CTRL	920.488
1.39431e-07	35	CTRL	920.178
4.67e-08	35	CTRL	919.827
1.03469e-07	35	CTRL	917.492
4.81072e-08	35	CTRL	916.46
4.81072e-08	35	CTRL	916.46
4.4223e-08	35	CTRL	908.919
4.40794e-08	35	CTRL	908.815
4.40794e-08	35	CTRL	908.815
1.16716e-07	35	CTRL	906.336
1.16716e-07	35	CTRL	906.336
6.73273e-09	35	CTRL	900.164
3.73505e-08	35	CTRL	896.42
3.73505e-08	35	CTRL	896.42
2.54957e-07	35	CTRL	894.87
2.54957e-07	35	CTRL	894.87
3.11e-08	35	CTRL	891.241
1.33069e-07	35	CTRL	890.532
3.8987e-08	35	CTRL	887.536
4.28e-08	35	CTRL	887.232
2.76738e-08	35	CTRL	879.169
2.76738e-08	35	CTRL	879.169
3.88055e-07	35	CTRL	878.962
3.88055e-07	35	CTRL	878.962
1.65956e-07	35	CTRL	876.69
8.35725e-08	35	CTRL	873.797
8.35725e-08	35	CTRL	873.797
4.47069e-08	35	CTRL	869.046
5.02646e-08	35	CTRL	867.186
5.02646e-08	35	CTRL	867.186
4.6694e-08	35	CTRL	863.054
4.6694e-08	35	CTRL	863.054
8.06361e-08	35	CTRL	861.298
1.65746e-07	35	CTRL	860.472
1.65746e-07	35	CTRL	860.472
1.37723e-07	35	CTRL	858.949
6.70116e-08	35	CTRL	854.638
2.95246e-07	35	CTRL	853.758
2.95246e-07	35	CTRL	853.758
1.77e-07	35	CTRL	853.352
9.27199e-08	35	CTRL	852.828
9.27199e-08	35	CTRL	852.828
5.94843e-08	35	CTRL	852.621
2.8835e-08	35	CTRL	848.891
4.81509e-08	35	CTRL	843.92
4.81509e-08	35	CTRL	843.92
5.83792e-08	35	CTRL	839.193
4.57933e-08	35	CTRL	828.036
4.57933e-08	35	CTRL	828.036
2.55991e-08	35	CTRL	827.933
2.55991e-08	35	CTRL	827.933
3.0517e-08	35	CTRL	825.764
3.0517e-08	35	CTRL	825.764
1.07492e-08	35	CTRL	825.296
1.70211e-07	35	CTRL	824.008
1.70211e-07	35	CTRL	824.008
9.20956e-08	35	CTRL	823.905
9.20956e-08	35	CTRL	823.905
4.78696e-08	35	CTRL	818.223
5.33746e-08	35	CTRL	816.176
5.33746e-08	35	CTRL	816.176
3.3e-07	35	CTRL	814.633
1.51122e-08	35	CTRL	814.504
1.51122e-08	35	CTRL	814.504
2.2501e-07	35	CTRL	810.063
3.35635e-08	35	CTRL	805.936
8.12838e-09	35	CTRL	798.906
8.12838e-09	35	CTRL	798.906
2.4097e-08	35	CTRL	793.948
2.4097e-08	35	CTRL	793.948
9.69646e-08	35	CTRL	791.794
1.70424e-07	35	CTRL	791.262
1.70424e-07	35	CTRL	791.262
3.09285e-07	35	CTRL	784.445
5.76896e-08	35	CTRL	784.135
8.67501e-08	35	CTRL	777.42
8.67501e-08	35	CTRL	777.42
1.75e-08	35	CTRL	769.636
1.24712e-07	35	CTRL	760.893
1.24712e-07	35	CTRL	760.893
1.26789e-07	35	CTRL	757.174
1.26789e-07	35	CTRL	757.174
1.13147e-07	35	CTRL	755.005
1.13147e-07	35	CTRL	755.005
1.36019e-08	35	CTRL	754.385
2.48766e-07	35	CTRL	741.679
3.50175e-08	35	CTRL	741.266
3.50175e-08	35	CTRL	741.266
4.31e-08	35	CTRL	727.437
1.57649e-07	35	CTRL	721.536
1.57649e-07	35	CTRL	721.536
2.44e-07	35	CTRL	720.782
2.60826e-08	35	CTRL	715.545
4.42845e-08	35	CTRL	714.512
4.42845e-08	35	CTRL	714.512
9.85581e-08	35	CTRL	713.272
1.7605e-07	35	CTRL	709.554
1.7605e-07	35	CTRL	709.554
6.73254e-08	35	CTRL	708.624
2.22521e-07	35	CTRL	707.178
2.98933e-08	35	CTRL	706.042
2.78532e-08	35	CTRL	705.052
4.5726e-09	35	CTRL	699.43
4.5726e-09	35	CTRL	699.43
6.3818e-08	35	CTRL	697.778
6.3818e-08	35	CTRL	697.778
[truncated: 110 more rows]

## Sheet: Figure 9d2
Contraction velocity	Stiffness	DMD vs CTRL	Spreading area
6.31e-07	10	DMD	2384.83
1.5006e-06	10	DMD	2185.26
1.0868e-06	10	DMD	2090.5
2.76725e-07	10	DMD	2086.04
7.06e-07	10	DMD	2058.74
7.66174e-08	10	DMD	2039.91
3.13988e-08	10	DMD	2011.1
1.17182e-07	10	DMD	1990.15
4.4383e-07	10	DMD	1988.03
8.54426e-07	10	DMD	1926.4
6.37435e-07	10	DMD	1917.55
6.95e-08	10	DMD	1892.59
1.87426e-08	10	DMD	1879.4
5.87346e-09	10	DMD	1863.17
2.46838e-07	10	DMD	1841.62
1.91583e-07	10	DMD	1794.96
2.12823e-07	10	DMD	1786.04
3.00533e-07	10	DMD	1771.52
1.32e-07	10	DMD	1759.64
1.98152e-08	10	DMD	1749.81
7.4e-07	10	DMD	1739.15
1.4338e-07	10	DMD	1700.58
4.77e-08	10	DMD	1682.88
9.40235e-08	10	DMD	1675.09
2.69356e-08	10	DMD	1668.21
1.28e-07	10	DMD	1665.72
4.00388e-07	10	DMD	1662.09
1.87e-08	10	DMD	1658.83
7.08108e-07	10	DMD	1657.93
8.70194e-07	10	DMD	1648.4
1.2037e-08	10	DMD	1641.67
9.27727e-07	10	DMD	1631.76
7.05065e-07	10	DMD	1620.8
2.00468e-07	10	DMD	1617.39
1.86046e-07	10	DMD	1617.09
1.68527e-07	10	DMD	1596.07
8.17996e-07	10	DMD	1594.1
4.37e-08	10	DMD	1586.46
3.05923e-07	10	DMD	1586.31
4.99098e-08	10	DMD	1586.01
1.03e-07	10	DMD	1572.55
1.82357e-08	10	DMD	1570.35
6.02e-08	10	DMD	1570.28
5.61938e-08	10	DMD	1564.38
2.04e-07	10	DMD	1563.24
6.44495e-09	10	DMD	1551.6
1.21204e-08	10	DMD	1550.09
2.03e-07	10	DMD	1548.42
4.55747e-07	10	DMD	1522.79
1.96973e-08	10	DMD	1519.68
4.15995e-08	10	DMD	1513.48
1.70446e-07	10	DMD	1490.64
4.70289e-07	10	DMD	1483.31
5.40749e-07	10	DMD	1466.82
7.50036e-07	10	DMD	1452.76
2.42095e-07	10	DMD	1452.76
3.27732e-08	10	DMD	1448.37
5.10721e-08	10	DMD	1435.97
1.38e-07	10	DMD	1433.47
1.41409e-08	10	DMD	1415.8
1.3991e-06	10	DMD	1413.05
4.1075e-07	10	DMD	1409.12
2.66e-08	10	DMD	1406.78
3.01048e-07	10	DMD	1398.08
4.34329e-08	10	DMD	1390.18
7.4e-08	10	DMD	1385.83
2.85e-08	10	DMD	1384.32
2.21e-07	10	DMD	1380.46
6.13055e-07	10	DMD	1374.56
5.28e-08	10	DMD	1361.17
9.78e-08	10	DMD	1356.86
5.40734e-08	10	DMD	1356.41
8.36412e-08	10	DMD	1339.77
4.87696e-07	10	DMD	1337.58
3.05e-07	10	DMD	1336.07
1.77249e-07	10	DMD	1329.41
1.20436e-07	10	DMD	1325.25
1.30046e-07	10	DMD	1322.83
5.60034e-07	10	DMD	1305.59
1.072e-07	10	DMD	1302.9
4.15315e-07	10	DMD	1292.88
2.63587e-08	10	DMD	1284.82
2.55e-07	10	DMD	1279.8
1.47384e-07	10	DMD	1259.38
8.3e-09	10	DMD	1243.96
3.20582e-08	10	DMD	1242.67
6.61e-08	10	DMD	1233.75
2.55197e-08	10	DMD	1227.55
2.3746e-07	10	DMD	1215.75
7.77976e-09	10	DMD	1182.62
6.31e-08	10	DMD	1164.02
2.52235e-08	10	DMD	1154.15
1.52411e-07	10	DMD	1146.85
1.95e-07	10	DMD	1123.26
1.54315e-07	10	DMD	1106.77
3.77e-08	10	DMD	1106.55
3.55e-08	10	DMD	1104.2
5.28271e-07	10	DMD	1099.59
1.45016e-08	10	DMD	1091.42
1.62868e-07	10	DMD	1088.85
1.3988e-06	10	DMD	1086.28
1.59e-07	10	DMD	1079.55
4.7e-08	10	DMD	1075.09
9.09e-09	10	DMD	1071.98
3.17374e-08	10	DMD	1071.76
9.08561e-08	10	DMD	1066.77
2.54482e-07	10	DMD	1063.59
3.66356e-07	10	DMD	1061.85
7.86667e-08	10	DMD	1054.06
6.08e-08	10	DMD	1052.93
2.80618e-08	10	DMD	1052.55
5.35815e-08	10	DMD	1046.73
5.84783e-08	10	DMD	1035.38
1.2834e-07	10	DMD	1034.25
5.09e-08	10	DMD	1030.09
1.49e-07	10	DMD	1020.03
6.49834e-07	10	DMD	998.553
1.54221e-07	10	DMD	996.511
2.93188e-08	10	DMD	980.1
3.1613e-07	10	DMD	978.361
1.79725e-07	10	DMD	976.924
4.85e-08	10	DMD	956.278
9.47e-08	10	DMD	942.514
1.01e-08	10	DMD	934.347
2.9714e-07	10	DMD	929.28
1.42284e-07	10	DMD	925.045
6.53062e-07	10	DMD	922.247
1.42e-08	10	DMD	920.583
6.14844e-07	10	DMD	918.692
1.1e-07	10	DMD	912.643
7.78e-08	10	DMD	911.206
2.27506e-07	10	DMD	908.029
7.41e-08	10	DMD	896.534
2.568e-07	10	DMD	890.258
2.43211e-07	10	DMD	889.955
3.16195e-08	10	DMD	878.536
2.30417e-07	10	DMD	875.037
4.29e-08	10	DMD	867.721
5.82114e-08	10	DMD	867.186
8.02e-08	10	DMD	859.403
2.83197e-07	10	DMD	857.209
1.98335e-07	10	DMD	832.404
7.81e-09	10	DMD	824.842
2.22358e-08	10	DMD	823.905
4.66764e-08	10	DMD	822.422
3.36717e-07	10	DMD	821.893
3.02362e-08	10	DMD	821.741
3.07719e-07	10	DMD	821.666
8.5394e-08	10	DMD	818.716
1.45573e-08	10	DMD	818.187
9.70707e-07	10	DMD	808.809
2.14042e-08	10	DMD	805.406
3.75968e-07	10	DMD	796.482
6.41e-08	10	DMD	795.499
5.8799e-07	10	DMD	793.76
8.1749e-08	10	DMD	793.155
2.06442e-07	10	DMD	788.783
1.25003e-07	10	DMD	786.349
2.26663e-08	10	DMD	780.299
4.91578e-08	10	DMD	778.332
3.08849e-07	10	DMD	776.064
6.12985e-08	10	DMD	773.082
2.48823e-07	10	DMD	762.754
7.0396e-08	10	DMD	759.88
1.11e-07	10	DMD	749.898
5.34864e-08	10	DMD	749.323
2.93483e-08	10	DMD	740.293
4.55356e-08	10	DMD	739.083
3.13e-08	10	DMD	738.781
1.16581e-08	10	DMD	730.689
1.25068e-07	10	DMD	724.119
1.91482e-07	10	DMD	723.883
6.74101e-08	10	DMD	719.95
7.39e-09	10	DMD	719.95
9.61561e-08	10	DMD	717.984
1.44857e-08	10	DMD	711.723
1.77139e-08	10	DMD	693.633
9.87089e-08	10	DMD	693.026
4.73121e-07	10	DMD	688.717
3.73176e-08	10	DMD	681.767
2.1179e-07	10	DMD	677.222
2.09882e-07	10	DMD	671.643
1.78603e-07	10	DMD	649.467
9.37955e-08	10	DMD	649.165
2.71961e-07	10	DMD	648.814
6.08411e-08	10	DMD	648.401
2.21127e-08	10	DMD	647.472
1.5398e-08	10	DMD	631.047
2.57e-07	10	DMD	628.066
1.12481e-07	10	DMD	609.148
9.97e-08	10	DMD	608.403
2.05345e-08	10	DMD	596.029
1.17987e-07	10	DMD	575.884
2.42e-08	10	DMD	570.591
2.69e-07	10	DMD	570.439
8.01e-08	10	DMD	567.036
1.8071e-07	10	DMD	566.582
3.81619e-08	10	DMD	559.625
3.79606e-08	10	DMD	555.33
1.2854e-07	10	DMD	544.878
1.93039e-07	10	DMD	540.87
4.37878e-08	10	DMD	535.807
2.67439e-08	10	DMD	530.125
1.83e-07	10	DMD	527.862
2.02585e-07	10	DMD	526.728
7.78376e-08	10	DMD	519.468
1.68032e-07	10	DMD	519.317
1.0345e-07	10	DMD	507.606
2.89029e-08	10	DMD	505.953
1.40292e-08	10	DMD	501.772
3.46e-08	10	DMD	475.454
2.74232e-08	10	DMD	468.497
2.31313e-08	10	DMD	467.01
1.36324e-08	10	DMD	463.733
4.76e-08	10	DMD	463.506
1.20174e-07	10	DMD	453.168
4.45e-08	10	DMD	435.902
4.56055e-08	10	DMD	392.721
9.03741e-08	10	DMD	390.149
2.63388e-08	10	DMD	390.074
2.17e-07	10	DMD	382.587
2.20955e-08	10	DMD	338.195
6.5988e-07	10	DMD
5.97111e-07	10	DMD
5.4362e-07	10	DMD
4.29391e-07	10	DMD
4.13215e-07	10	DMD
3.43031e-07	10	DMD
3.31634e-07	10	DMD
2.52697e-07	10	DMD
2.37527e-07	10	DMD
2.34476e-07	10	DMD
2.34476e-07	10	DMD
2.1773e-07	10	DMD
2.08665e-07	10	DMD
1.75276e-07	10	DMD
1.60798e-07	10	DMD
1.60798e-07	10	DMD
1.57616e-07	10	DMD
1.51359e-07	10	DMD
1.51359e-07	10	DMD
1.34272e-07	10	DMD
1.34272e-07	10	DMD
1.33744e-07	10	DMD
1.33744e-07	10	DMD
1.27772e-07	10	DMD
1.27772e-07	10	DMD
1.14156e-07	10	DMD
1.14156e-07	10	DMD
1.07435e-07	10	DMD
5.64946e-08	10	DMD
5.64946e-08	10	DMD
5.59987e-08	10	DMD
5.59987e-08	10	DMD
4.31268e-08	10	DMD
4.31268e-08	10	DMD
4.07781e-08	10	DMD
4.07781e-08	10	DMD
3.93799e-08	10	DMD
3.93799e-08	10	DMD
3.79038e-08	10	DMD
3.79038e-08	10	DMD
2.89085e-08	10	DMD
2.89085e-08	10	DMD
2.84819e-08	10	DMD
2.84819e-08	10	DMD
2.53094e-08	10	DMD
2.53094e-08	10	DMD
2.37161e-08	10	DMD
2.37161e-08	10	DMD
1.77731e-08	10	DMD
1.63985e-08	10	DMD
1.63985e-08	10	DMD
1.37925e-08	10	DMD
1.37925e-08	10	DMD
9.99919e-09	10	DMD
9.63056e-09	10	DMD
9.51094e-09	10	DMD
9.47816e-09	10	DMD
7.83866e-09	10	DMD
7.83866e-09	10	DMD
7.57815e-09	10	DMD
7.32808e-09	10	DMD
6.97315e-09	10	DMD
6.19873e-09	10	DMD
6.05502e-09	10	DMD
5.80597e-09	10	DMD
5.6744e-09	10	DMD
5.42786e-09	10	DMD
5.42782e-09	10	DMD
4.95868e-09	10	DMD
4.7516e-09	10	DMD
3.5697e-09	10	DMD
3.5697e-09	10	DMD
	10	DMD
1.3339e-06	10	CTRL	2722.8
4.41667e-07	10	CTRL	2550.6
2.16229e-07	10	CTRL	2531.62
8.45485e-08	10	CTRL	2445.49
7.88876e-07	10	CTRL	2414.4
6.74014e-08	10	CTRL	2350.35
3.47319e-07	10	CTRL	2345.13
5.78295e-07	10	CTRL	2278.35
2.39857e-07	10	CTRL	2218.53
5.59745e-07	10	CTRL	2162.04
2.29236e-08	10	CTRL	2159.55
1.81477e-08	10	CTRL	2146.16
2.65453e-07	10	CTRL	2099.43
1.95991e-08	10	CTRL	2047.17
9.6025e-07	10	CTRL	2045.51
5.9625e-07	10	CTRL	2032.57
1.63244e-07	10	CTRL	1990.07
2.78751e-07	10	CTRL	1976.91
1.3609e-08	10	CTRL	1966.78
6.18692e-07	10	CTRL	1964.81
1.64269e-07	10	CTRL	1957.93
6.05982e-08	10	CTRL	1952.18
1.2954e-06	10	CTRL	1914.3
5.85904e-07	10	CTRL	1906.58
1.8471e-06	10	CTRL	1892.21
8.19061e-07	10	CTRL	1890.1
3.56336e-07	10	CTRL	1888.28
4.59596e-07	10	CTRL	1876.18
8.31768e-08	10	CTRL	1857.73
2.26058e-07	10	CTRL	1848.88
2.93689e-07	10	CTRL	1830.73
5.32196e-07	10	CTRL	1816.82
3.72234e-07	10	CTRL	1815.77
3.72234e-07	10	CTRL	1815.77
9.57556e-09	10	CTRL	1795.41
5.05939e-07	10	CTRL	1784.58
5.05939e-07	10	CTRL	1784.58
2.1743e-06	10	CTRL	1783.92
2.49e-08	10	CTRL	1783.01
1.52946e-07	10	CTRL	1773.33
2.73556e-07	10	CTRL	1749.66
3.09071e-07	10	CTRL	1731.59
7.10314e-08	10	CTRL	1722.59
2.27082e-07	10	CTRL	1708.14
2.27082e-07	10	CTRL	1708.14
1.2879e-06	10	CTRL	1691.5
5.82828e-07	10	CTRL	1682.35
8.56665e-09	10	CTRL	1680.69
3.93341e-07	10	CTRL	1663.82
3.93341e-07	10	CTRL	1663.82
2.1565e-06	10	CTRL	1652.48
6.46236e-07	10	CTRL	1639.32
3.90076e-07	10	CTRL	1636.03
3.90076e-07	10	CTRL	1636.03
6.67636e-07	10	CTRL	1633.12
4.31491e-08	10	CTRL	1622.01
4.64839e-07	10	CTRL	1612.85
2.12654e-08	10	CTRL	1603.55
4.409e-07	10	CTRL	1603.4
1.06278e-07	10	CTRL	1599.85
8.86132e-07	10	CTRL	1587.22
6.4e-07	10	CTRL	1573.38
1.30126e-08	10	CTRL	1571.64
1.11838e-08	10	CTRL	1569.6
2.56891e-07	10	CTRL	1551.37
4.18948e-08	10	CTRL	1537.31
2.6248e-06	10	CTRL	1534.28
3.08093e-07	10	CTRL	1531.71
2.6707e-06	10	CTRL	1527.78
2.13164e-07	10	CTRL	1522.94
9.55404e-08	10	CTRL	1509.78
9.55404e-08	10	CTRL	1509.78
1.78291e-08	10	CTRL	1504.33
1.3664e-06	10	CTRL	1501.76
1.5119e-06	10	CTRL	1489.66
3.19415e-07	10	CTRL	1480.67
3.19415e-07	10	CTRL	1480.67
3.16e-07	10	CTRL	1472.57
2.41614e-08	10	CTRL	1467.65
8.50116e-07	10	CTRL	1462.66
2.36241e-07	10	CTRL	1458.46
2.36241e-07	10	CTRL	1458.46
3.0813e-07	10	CTRL	1437.73
3.0813e-07	10	CTRL	1437.73
1.9148e-06	10	CTRL	1437.03
3.57324e-08	10	CTRL	1430.22
1.53556e-08	10	CTRL	1429.84
8.63528e-07	10	CTRL	1426.14
5.24e-08	10	CTRL	1400.8
2.23642e-07	10	CTRL	1399.07
2.23642e-07	10	CTRL	1399.07
1.33333e-08	10	CTRL	1393.16
3.12167e-07	10	CTRL	1389.46
2.83205e-07	10	CTRL	1385.83
4.82079e-07	10	CTRL	1375.77
1.66e-07	10	CTRL	1375.77
	10	CTRL	1368.43
3.1547e-07	10	CTRL	1361.25
1.11e-07	10	CTRL	1351.04
9.69342e-08	10	CTRL	1338.94
9.71033e-07	10	CTRL	1334.1
9.07e-08	10	CTRL	1333.72
3.30382e-07	10	CTRL	1332.51
4.54523e-07	10	CTRL	1313.98
2.42e-07	10	CTRL	1308.31
1.072e-07	10	CTRL	1302.9
4.86124e-07	10	CTRL	1299.77
1.9219e-08	10	CTRL	1298.25
4.15315e-07	10	CTRL	1292.88
5.77e-08	10	CTRL	1290.84
1.76885e-07	10	CTRL	1289.9
1.76885e-07	10	CTRL	1289.9
9.23659e-07	10	CTRL	1277.15
6.3953e-08	10	CTRL	1268.08
5.87295e-08	10	CTRL	1267.95
5.87295e-08	10	CTRL	1267.95
4.7e-07	10	CTRL	1267.17
1.6183e-06	10	CTRL	1266.34
4.86189e-08	10	CTRL	1265.43
1.3204e-06	10	CTRL	1263.54
1.26e-07	10	CTRL	1254.39
4.90652e-07	10	CTRL	1253.03
1.01824e-07	10	CTRL	1243.1
1.01824e-07	10	CTRL	1243.1
4.57e-07	10	CTRL	1236.39
2.66247e-07	10	CTRL	1229.44
2.66247e-07	10	CTRL	1229.44
1.6115e-06	10	CTRL	1228.6
1.85067e-08	10	CTRL	1226.18
2.89717e-07	10	CTRL	1219.54
2.89717e-07	10	CTRL	1219.54
4.02836e-08	10	CTRL	1213.71
3.30492e-07	10	CTRL	1210.45
1.06472e-08	10	CTRL	1204.1
6.35297e-08	10	CTRL	1188.52
8.06e-08	10	CTRL	1187.77
1.59199e-07	10	CTRL	1184.21
5.2e-08	10	CTRL	1183.46
4.70737e-07	10	CTRL	1181.82
4.70737e-07	10	CTRL	1181.82
1.24e-08	10	CTRL	1180.51
3.33e-07	10	CTRL	1178.01
1.29056e-08	10	CTRL	1168.63
5.04424e-07	10	CTRL	1168.48
1.99439e-08	10	CTRL	1161.52
4.39e-08	10	CTRL	1160.99
1.82321e-08	10	CTRL	1157.67
3.94e-08	10	CTRL	1153.51
3.83269e-08	10	CTRL	1138.23
1.24952e-08	10	CTRL	1136.87
3.34e-07	10	CTRL	1132.11
7.34774e-08	10	CTRL	1132.03
2.48e-08	10	CTRL	1127.49
3.08937e-07	10	CTRL	1118.49
8.13578e-07	10	CTRL	1108.06
1.12534e-08	10	CTRL	1096.41
9.33916e-08	10	CTRL	1088.92
8.6373e-07	10	CTRL	1087.49
1.51768e-07	10	CTRL	1086.28
1.3174e-06	10	CTRL	1084.54
1.65e-07	10	CTRL	1074.33
3.32077e-07	10	CTRL	1071.76
2.25e-07	10	CTRL	1065.78
8.12e-08	10	CTRL	1063.36
1.60749e-08	10	CTRL	1062.46
7.66006e-07	10	CTRL	1062.38
6.55961e-07	10	CTRL	1061.85
5.77705e-07	10	CTRL	1059.51
1.22045e-07	10	CTRL	1056.48
2.49064e-07	10	CTRL	1054.74
4.66563e-07	10	CTRL	1039.38
4.66563e-07	10	CTRL	1039.38
1.79217e-07	10	CTRL	1027.06
7.8129e-08	10	CTRL	1025.47
6.71631e-07	10	CTRL	1017.31
2.74837e-07	10	CTRL	1014.13
1.58483e-07	10	CTRL	1012.04
1.58483e-07	10	CTRL	1012.04
2.37e-08	10	CTRL	1007.55
3.12149e-07	10	CTRL	1000.86
3.12149e-07	10	CTRL	1000.86
1.5047e-06	10	CTRL	968
1.53847e-07	10	CTRL	966.563
7.64119e-08	10	CTRL	953.178
2.65371e-08	10	CTRL	949.169
1.7546e-07	10	CTRL	947.029
1.7546e-07	10	CTRL	947.029
2.23401e-07	10	CTRL	946.371
1.44673e-08	10	CTRL	944.783
3.24e-08	10	CTRL	936.464
1.06e-07	10	CTRL	935.935
3.07572e-07	10	CTRL	934.801
1.60424e-08	10	CTRL	934.423
1.40109e-08	10	CTRL	931.095
8.15e-08	10	CTRL	926.558
5.09674e-07	10	CTRL	926.028
1.15389e-07	10	CTRL	925.499
1.22127e-08	10	CTRL	907.5
2.5509e-08	10	CTRL	895.702
3.72e-08	10	CTRL	894.492
1.67e-07	10	CTRL	882.241
3.07e-08	10	CTRL	881.788
3.17269e-07	10	CTRL	879.292
2.30417e-07	10	CTRL	875.037
6.11723e-07	10	CTRL	874.149
6.11723e-07	10	CTRL	874.149
1.01792e-07	10	CTRL	873.242
5.82114e-08	10	CTRL	867.186
6.09977e-07	10	CTRL	867.116
1.41482e-07	10	CTRL	853.957
1.18e-07	10	CTRL	851.311
2.46e-08	10	CTRL	850.101
6.22952e-08	10	CTRL	847.454
1.2e-08	10	CTRL	838.379
3.27656e-08	10	CTRL	833.236
5.54679e-07	10	CTRL	831.875
3.65e-07	10	CTRL	828.774
4.96e-08	10	CTRL	826.884
1.95013e-07	10	CTRL	824.161
8.18894e-08	10	CTRL	823.629
8.18894e-08	10	CTRL	823.629
3.12535e-07	10	CTRL	823.027
1.1578e-06	10	CTRL	822.119
5.33e-08	10	CTRL	814.406
3.77e-07	10	CTRL	810.246
1.32792e-08	10	CTRL	809.036
1.87771e-07	10	CTRL	806.768
1.73e-08	10	CTRL	804.347
2.06442e-07	10	CTRL	788.783
4.36809e-08	10	CTRL	785.29
1.65823e-07	10	CTRL	776.82
2.80671e-07	10	CTRL	770.467
5.00084e-07	10	CTRL	769.862
7.04115e-08	10	CTRL	766.899
7.04115e-08	10	CTRL	766.899
1.43e-07	10	CTRL	765.93
1.21319e-07	10	CTRL	765.476
3.68497e-07	10	CTRL	763.737
3.06988e-07	10	CTRL	749.898
5.34864e-08	10	CTRL	749.323
1.27691e-08	10	CTRL	748.158
2.96048e-08	10	CTRL	742.789
3.75517e-07	10	CTRL	738.705
8.12909e-09	10	CTRL	721.349
8.12909e-09	10	CTRL	721.349
1.07411e-07	10	CTRL	720.404
1.8241e-06	10	CTRL	716.018
3.01342e-07	10	CTRL	707.396
2.5865e-07	10	CTRL	705.43
1.94733e-08	10	CTRL	704.901
1.02423e-08	10	CTRL	702.481
2.77e-08	10	CTRL	692.044
1.48158e-08	10	CTRL	688.944
3.42322e-08	10	CTRL	688.036
6.41752e-08	10	CTRL	685.087
1.11131e-08	10	CTRL	683.499
1.2497e-08	10	CTRL	668.759
1.2497e-08	10	CTRL	668.759
2.2221e-07	10	CTRL	663.383
6.78141e-08	10	CTRL	663.231
9.7214e-08	10	CTRL	659.649
9.7214e-08	10	CTRL	659.649
5.74955e-07	10	CTRL	658.24
1.8e-08	10	CTRL	657.559
6.08411e-08	10	CTRL	648.401
1.33e-07	10	CTRL	646.442
2.65e-08	10	CTRL	646.216
4.91398e-07	10	CTRL	643.947
1.5e-08	10	CTRL	638.804
1.04984e-07	10	CTRL	633.147
1.04984e-07	10	CTRL	633.147
1.21764e-07	10	CTRL	629.578
8.83944e-08	10	CTRL	614.378
1.94744e-07	10	CTRL	594.413
4.13376e-08	10	CTRL	591.738
4.13376e-08	10	CTRL	591.738
8.66789e-09	10	CTRL	589.951
7.37057e-08	10	CTRL	586.699
1.66e-07	10	CTRL	581.934
1.69e-08	10	CTRL	580.422
2.49239e-07	10	CTRL	570.515
3.64721e-08	10	CTRL	551.155
1.09756e-07	10	CTRL	520.073
1.6671e-08	10	CTRL	518.409
1.48025e-07	10	CTRL	515.082
1.83328e-08	10	CTRL	508.049
4.1704e-07	10	CTRL	489.974
1.64366e-07	10	CTRL	420.324
7.23534e-08	10	CTRL	394.687
1.62343e-08	10	CTRL	378.806
1.14e-08	10	CTRL	356.647
4.39599e-07	10	CTRL	270.738
1.2211e-06	10	CTRL
1.22108e-06	10	CTRL
9.7304e-07	10	CTRL
9.7304e-07	10	CTRL
6.83091e-07	10	CTRL
6.83091e-07	10	CTRL
6.5988e-07	10	CTRL
6.32036e-07	10	CTRL
6.32036e-07	10	CTRL
5.99507e-07	10	CTRL
5.99507e-07	10	CTRL
5.97111e-07	10	CTRL
5.77271e-07	10	CTRL
5.77271e-07	10	CTRL
5.4362e-07	10	CTRL
5.20644e-07	10	CTRL
5.20644e-07	10	CTRL
5.12426e-07	10	CTRL
5.12426e-07	10	CTRL
5.07469e-07	10	CTRL
5.07469e-07	10	CTRL
5.03864e-07	10	CTRL
5.03864e-07	10	CTRL
5.03221e-07	10	CTRL
5.03221e-07	10	CTRL
4.84939e-07	10	CTRL
4.84939e-07	10	CTRL
4.30857e-07	10	CTRL
4.30857e-07	10	CTRL
4.29391e-07	10	CTRL
4.1457e-07	10	CTRL
4.1457e-07	10	CTRL
4.13215e-07	10	CTRL
4.05472e-07	10	CTRL
4.05472e-07	10	CTRL
3.82678e-07	10	CTRL
3.82678e-07	10	CTRL
3.72995e-07	10	CTRL
3.72995e-07	10	CTRL
3.47236e-07	10	CTRL
3.47236e-07	10	CTRL
3.43031e-07	10	CTRL
3.4009e-07	10	CTRL
3.4009e-07	10	CTRL
3.31634e-07	10	CTRL
2.95015e-07	10	CTRL
2.95015e-07	10	CTRL
2.76274e-07	10	CTRL
2.76274e-07	10	CTRL
2.76118e-07	10	CTRL
2.76118e-07	10	CTRL
2.71066e-07	10	CTRL
2.71066e-07	10	CTRL
2.64191e-07	10	CTRL
2.64191e-07	10	CTRL
2.5736e-07	10	CTRL
2.5736e-07	10	CTRL
2.55686e-07	10	CTRL
2.55686e-07	10	CTRL
2.53378e-07	10	CTRL
2.53378e-07	10	CTRL
2.52697e-07	10	CTRL
2.37527e-07	10	CTRL
2.35773e-07	10	CTRL
2.35773e-07	10	CTRL
2.3548e-07	10	CTRL
2.3548e-07	10	CTRL
2.34658e-07	10	CTRL
2.34658e-07	10	CTRL
2.28165e-07	10	CTRL
2.28165e-07	10	CTRL
2.1939e-07	10	CTRL
2.1939e-07	10	CTRL
2.1773e-07	10	CTRL
2.0937e-07	10	CTRL
2.0937e-07	10	CTRL
2.08665e-07	10	CTRL
2.05363e-07	10	CTRL
2.05363e-07	10	CTRL
1.95471e-07	10	CTRL
1.95471e-07	10	CTRL
1.92396e-07	10	CTRL
1.92396e-07	10	CTRL
1.84743e-07	10	CTRL
1.84743e-07	10	CTRL
1.8057e-07	10	CTRL
1.8057e-07	10	CTRL
1.77279e-07	10	CTRL
1.77279e-07	10	CTRL
1.76862e-07	10	CTRL
1.76862e-07	10	CTRL
1.75276e-07	10	CTRL
1.69846e-07	10	CTRL
1.69846e-07	10	CTRL
1.62251e-07	10	CTRL
1.62251e-07	10	CTRL
1.57616e-07	10	CTRL
1.56948e-07	10	CTRL
1.56948e-07	10	CTRL
1.54904e-07	10	CTRL
1.54904e-07	10	CTRL
1.4197e-07	10	CTRL
1.4197e-07	10	CTRL
1.4193e-07	10	CTRL
1.4193e-07	10	CTRL
1.40341e-07	10	CTRL
1.40341e-07	10	CTRL
1.37049e-07	10	CTRL
1.37049e-07	10	CTRL
1.34585e-07	10	CTRL
1.34585e-07	10	CTRL
1.33659e-07	10	CTRL
1.33659e-07	10	CTRL
1.26923e-07	10	CTRL
1.26923e-07	10	CTRL
1.24779e-07	10	CTRL
1.24779e-07	10	CTRL
1.19709e-07	10	CTRL
1.19709e-07	10	CTRL
1.19441e-07	10	CTRL
1.19441e-07	10	CTRL
1.18525e-07	10	CTRL
1.18525e-07	10	CTRL
1.09004e-07	10	CTRL
1.09004e-07	10	CTRL
1.07435e-07	10	CTRL
8.17012e-08	10	CTRL
8.17012e-08	10	CTRL
8.1049e-08	10	CTRL
8.1049e-08	10	CTRL
7.66354e-08	10	CTRL
7.66354e-08	10	CTRL
7.65368e-08	10	CTRL
7.65368e-08	10	CTRL
7.30982e-08	10	CTRL
7.30982e-08	10	CTRL
7.29315e-08	10	CTRL
7.29315e-08	10	CTRL
6.84796e-08	10	CTRL
6.84796e-08	10	CTRL
6.7626e-08	10	CTRL
6.7626e-08	10	CTRL
6.57289e-08	10	CTRL
6.57289e-08	10	CTRL
6.54314e-08	10	CTRL
6.54314e-08	10	CTRL
6.26226e-08	10	CTRL
6.26226e-08	10	CTRL
6.06342e-08	10	CTRL
6.06342e-08	10	CTRL
5.68189e-08	10	CTRL
5.68189e-08	10	CTRL
5.53695e-08	10	CTRL
5.53695e-08	10	CTRL
5.45652e-08	10	CTRL
5.45652e-08	10	CTRL
5.43574e-08	10	CTRL
5.43574e-08	10	CTRL
5.26499e-08	10	CTRL
5.26499e-08	10	CTRL
4.99361e-08	10	CTRL
4.99361e-08	10	CTRL
4.93167e-08	10	CTRL
4.93167e-08	10	CTRL
4.84247e-08	10	CTRL
4.84247e-08	10	CTRL
4.38766e-08	10	CTRL
4.38766e-08	10	CTRL
4.33009e-08	10	CTRL
4.33009e-08	10	CTRL
3.97423e-08	10	CTRL
3.97423e-08	10	CTRL
3.91386e-08	10	CTRL
3.91386e-08	10	CTRL
3.89403e-08	10	CTRL
3.89403e-08	10	CTRL
3.63265e-08	10	CTRL
3.63265e-08	10	CTRL
3.53672e-08	10	CTRL
3.53672e-08	10	CTRL
3.30204e-08	10	CTRL
3.30204e-08	10	CTRL
2.97894e-08	10	CTRL
2.97894e-08	10	CTRL
2.84819e-08	10	CTRL
2.84819e-08	10	CTRL
2.73521e-08	10	CTRL
2.73521e-08	10	CTRL
2.70086e-08	10	CTRL
2.70086e-08	10	CTRL
2.59679e-08	10	CTRL
2.59679e-08	10	CTRL
2.42183e-08	10	CTRL
2.42183e-08	10	CTRL
2.31164e-08	10	CTRL
2.31164e-08	10	CTRL
1.92768e-08	10	CTRL
1.92768e-08	10	CTRL
1.79354e-08	10	CTRL
1.79354e-08	10	CTRL
1.46149e-08	10	CTRL
1.46149e-08	10	CTRL
1.28788e-08	10	CTRL
1.28788e-08	10	CTRL
1.22613e-08	10	CTRL
1.22613e-08	10	CTRL
1.12754e-08	10	CTRL
1.12754e-08	10	CTRL
1.12165e-08	10	CTRL
1.12165e-08	10	CTRL
1.12112e-08	10	CTRL
1.12112e-08	10	CTRL
1.00951e-08	10	CTRL
1.00951e-08	10	CTRL
9.10586e-09	10	CTRL
9.10586e-09	10	CTRL
6.60565e-09	10	CTRL
6.60565e-09	10	CTRL
5.02924e-09	10	CTRL
5.02924e-09	10	CTRL
3.5406e-09	10	CTRL
3.5406e-09	10	CTRL
1.80714e-09	10	CTRL
1.80714e-09	10	CTRL
	10	CTRL
2.52e-07	35	DMD	2490.33
7.42e-07	35	DMD	2359.05
2.99e-08	35	DMD	2326.98
4.65e-08	35	DMD	2289.77
4.05e-07	35	DMD	2259.68
3.4e-08	35	DMD	2243.34
1.25122e-07	35	DMD	2233.74
2.39e-08	35	DMD	2197.36
6.27e-07	35	DMD	2100.26
1.99e-08	35	DMD	2062.37
3.32e-08	35	DMD	2053.52
1.52322e-07	35	DMD	2017.9
7.99e-08	35	DMD	2012.99
1.91e-07	35	DMD	1998.54
5.40936e-08	35	DMD	1953.77
1.12e-08	35	DMD	1942.96
8.40985e-07	35	DMD	1940.31
2.95429e-08	35	DMD	1920.72
1.58e-07	35	DMD	1914.45
1.58163e-08	35	DMD	1898.2
1.58163e-08	35	DMD	1898.2
1.87426e-08	35	DMD	1879.4
3.15e-07	35	DMD	1864.53
2.60233e-07	35	DMD	1856.59
1.88814e-07	35	DMD	1848.58
3.3824e-08	35	DMD	1841.8
1.04769e-08	35	DMD	1815.98
6.84535e-07	35	DMD	1813.41
1.54092e-08	35	DMD	1779.51
1.54092e-08	35	DMD	1779.51
2.37e-07	35	DMD	1770.15
2.34e-08	35	DMD	1762.44
2.4622e-07	35	DMD	1752.46
5.43519e-07	35	DMD	1745.35
3.42274e-07	35	DMD	1708.29
8.38915e-08	35	DMD	1707.72
8.38915e-08	35	DMD	1707.72
1.3377e-07	35	DMD	1670.71
2.92955e-08	35	DMD	1661.24
2.92955e-08	35	DMD	1661.24
9.41885e-08	35	DMD	1650.8
9.41885e-08	35	DMD	1650.8
4.9399e-07	35	DMD	1638.19
2.69612e-07	35	DMD	1629.04
6.32579e-08	35	DMD	1628.6
6.81576e-07	35	DMD	1627
4.28325e-08	35	DMD	1619.3
1.14602e-07	35	DMD	1614.37
1.47e-07	35	DMD	1612.7
3.93446e-07	35	DMD	1605.97
5.59781e-08	35	DMD	1604.94
9.48394e-08	35	DMD	1598.41
9.75099e-08	35	DMD	1596.78
1.16e-07	35	DMD	1591.45
4.78671e-08	35	DMD	1589.76
4.78671e-08	35	DMD	1589.76
5.38972e-08	35	DMD	1588.62
5.38972e-08	35	DMD	1588.62
7.38727e-08	35	DMD	1586.31
7.73e-08	35	DMD	1582.53
3.00052e-07	35	DMD	1568.69
6.41683e-08	35	DMD	1559.28
6.41683e-08	35	DMD	1559.28
1.06924e-07	35	DMD	1555.91
2.2053e-08	35	DMD	1549.68
2.2053e-08	35	DMD	1549.68
2.33865e-08	35	DMD	1545.4
1.57508e-08	35	DMD	1543.58
1.57508e-08	35	DMD	1543.58
1.28909e-08	35	DMD	1525.81
8.63e-08	35	DMD	1524.9
3.37521e-08	35	DMD	1509.8
3.37521e-08	35	DMD	1509.8
8.73779e-07	35	DMD	1501.46
1.11327e-08	35	DMD	1499.95
4.26585e-08	35	DMD	1493.82
2.475e-08	35	DMD	1477.57
2.475e-08	35	DMD	1477.57
2.55456e-07	35	DMD	1474.61
2.37197e-08	35	DMD	1460.94
2.37197e-08	35	DMD	1460.94
3.42653e-07	35	DMD	1460.62
2.73e-07	35	DMD	1454.5
3.37e-08	35	DMD	1440.96
3.37132e-08	35	DMD	1439.45
6.5222e-08	35	DMD	1437.29
6.5222e-08	35	DMD	1437.29
8.70676e-08	35	DMD	1432.02
4.99e-07	35	DMD	1427.88
4.34e-08	35	DMD	1422.36
1.41409e-08	35	DMD	1415.8
1.42979e-07	35	DMD	1398
2.99234e-07	35	DMD	1397.02
2.10575e-08	35	DMD	1392.56
4.40534e-08	35	DMD	1392.18
4.55554e-07	35	DMD	1391.58
4.34329e-08	35	DMD	1390.18
2.14665e-08	35	DMD	1389.87
2.14665e-08	35	DMD	1389.87
3.11623e-08	35	DMD	1389.05
3.11623e-08	35	DMD	1389.05
1.59497e-08	35	DMD	1384.5
1.59497e-08	35	DMD	1384.5
2.55e-07	35	DMD	1369.8
1.41368e-08	35	DMD	1364.43
2.68361e-07	35	DMD	1355.58
2.68361e-07	35	DMD	1355.58
1.03437e-07	35	DMD	1351.55
2.76822e-08	35	DMD	1350.52
2.76822e-08	35	DMD	1350.52
1.26647e-07	35	DMD	1342.87
1.16123e-08	35	DMD	1336.07
1.05625e-08	35	DMD	1335.44
1.05625e-08	35	DMD	1335.44
2.24432e-08	35	DMD	1334.3
2.24432e-08	35	DMD	1334.3
1.97573e-07	35	DMD	1321.39
1.97573e-07	35	DMD	1321.39
1.10992e-07	35	DMD	1320.56
5.12528e-08	35	DMD	1317.46
5.12528e-08	35	DMD	1317.46
1.418e-07	35	DMD	1312.81
1.02e-07	35	DMD	1309.75
4.52946e-08	35	DMD	1304.24
4.52946e-08	35	DMD	1304.24
1.19719e-07	35	DMD	1300.22
7.18419e-08	35	DMD	1298.46
7.18419e-08	35	DMD	1298.46
3.29366e-08	35	DMD	1294.74
3.29366e-08	35	DMD	1294.74
4.23228e-08	35	DMD	1293.6
4.23228e-08	35	DMD	1293.6
2.63587e-08	35	DMD	1284.82
1.44023e-07	35	DMD	1284.3
9.25219e-08	35	DMD	1280.38
9.25219e-08	35	DMD	1280.38
3.91753e-07	35	DMD	1280.03
4.32697e-08	35	DMD	1271.08
4.32697e-08	35	DMD	1271.08
8.85541e-08	35	DMD	1269.33
8.85541e-08	35	DMD	1269.33
1.18716e-07	35	DMD	1268.76
4.38653e-08	35	DMD	1266.33
4.38653e-08	35	DMD	1266.33
1.66992e-08	35	DMD	1262.51
1.66992e-08	35	DMD	1262.51
4.54408e-07	35	DMD	1256.62
1.67039e-08	35	DMD	1255.28
1.67039e-08	35	DMD	1255.28
1.89406e-07	35	DMD	1243.91
1.89406e-07	35	DMD	1243.91
3.24579e-08	35	DMD	1239.16
1.89196e-08	35	DMD	1237.2
1.89196e-08	35	DMD	1237.2
3.17956e-08	35	DMD	1234.93
3.17956e-08	35	DMD	1234.93
3.86693e-08	35	DMD	1234.1
1.43236e-07	35	DMD	1232.45
1.43236e-07	35	DMD	1232.45
1.843e-07	35	DMD	1231
1.52021e-07	35	DMD	1230.42
1.31e-07	35	DMD	1221.42
1.18e-08	35	DMD	1220.13
5.99849e-08	35	DMD	1219.98
2.53675e-08	35	DMD	1215.92
2.53675e-08	35	DMD	1215.92
4.33252e-07	35	DMD	1213.86
3.35453e-08	35	DMD	1207.55
3.35453e-08	35	DMD	1207.55
3.31932e-08	35	DMD	1195.36
3.31932e-08	35	DMD	1195.36
4.08347e-08	35	DMD	1193.3
4.08347e-08	35	DMD	1193.3
2.47464e-08	35	DMD	1192.27
2.47464e-08	35	DMD	1192.27
1.45366e-08	35	DMD	1185.14
1.10326e-07	35	DMD	1181.63
2.34e-07	35	DMD	1173.62
3.05e-08	35	DMD	1156.46
2.52235e-08	35	DMD	1154.15
1.44815e-07	35	DMD	1147.74
1.44815e-07	35	DMD	1147.74
7.76284e-08	35	DMD	1146.92
5.4096e-08	35	DMD	1146.25
8.65e-08	35	DMD	1141.63
1.52378e-07	35	DMD	1139.48
1.52378e-07	35	DMD	1139.48
2.06549e-07	35	DMD	1138.86
2.06549e-07	35	DMD	1138.86
1.25091e-07	35	DMD	1136.48
1.25091e-07	35	DMD	1136.48
1.50647e-08	35	DMD	1130.82
4.02399e-07	35	DMD	1129.99
4.98745e-08	35	DMD	1127.81
4.98745e-08	35	DMD	1127.81
1.1034e-06	35	DMD	1127.34
6.7058e-08	35	DMD	1126.15
6.7058e-08	35	DMD	1126.15
2.09079e-08	35	DMD	1123.33
3.22e-08	35	DMD	1117.43
3.58088e-08	35	DMD	1116.13
3.58088e-08	35	DMD	1116.13
2.20941e-07	35	DMD	1108.39
6.52933e-08	35	DMD	1106.84
2.43214e-07	35	DMD	1105.6
3.43729e-09	35	DMD	1104.15
3.43729e-09	35	DMD	1104.15
2.35364e-07	35	DMD	1103.52
7.49535e-07	35	DMD	1102.01
1.00251e-08	35	DMD	1098.88
1.00251e-08	35	DMD	1098.88
2.43e-07	35	DMD	1098.38
8.85175e-08	35	DMD	1096.92
8.85175e-08	35	DMD	1096.92
2.02505e-08	35	DMD	1096.51
2.02505e-08	35	DMD	1096.51
1.97563e-07	35	DMD	1090.31
1.97563e-07	35	DMD	1090.31
6.05e-08	35	DMD	1084.99
3.49258e-07	35	DMD	1082.98
1.2366e-07	35	DMD	1078.41
9.76549e-08	35	DMD	1071.82
9.76549e-08	35	DMD	1071.82
1.53162e-07	35	DMD	1061.08
1.53162e-07	35	DMD	1061.08
7.27886e-08	35	DMD	1057.87
7.27886e-08	35	DMD	1057.87
7.68047e-08	35	DMD	1056.22
7.68047e-08	35	DMD	1056.22
1.16196e-07	35	DMD	1056.12
4.68568e-07	35	DMD	1042.72
4.45604e-09	35	DMD	1040.21
4.45604e-09	35	DMD	1040.21
9.02996e-08	35	DMD	1038.25
9.02996e-08	35	DMD	1038.25
1.20642e-07	35	DMD	1038.1
2.65546e-07	35	DMD	1032.88
2.65546e-07	35	DMD	1032.88
7.27094e-08	35	DMD	1029.47
7.27094e-08	35	DMD	1029.47
2.15873e-08	35	DMD	1023.66
5.44552e-08	35	DMD	1017.91
2.14e-08	35	DMD	1017.16
8.90782e-08	35	DMD	1013.66
8.90782e-08	35	DMD	1013.66
4.47654e-08	35	DMD	1009.63
4.47654e-08	35	DMD	1009.63
2.08248e-08	35	DMD	1003.44
2.08248e-08	35	DMD	1003.44
3.07691e-08	35	DMD	1003.23
2.68394e-07	35	DMD	1002.09
1.3036e-08	35	DMD	1001.27
1.3036e-08	35	DMD	1001.27
1.81625e-08	35	DMD	1000.23
1.81625e-08	35	DMD	1000.23
8.32245e-08	35	DMD	997.239
8.32245e-08	35	DMD	997.239
1.68274e-07	35	DMD	996.412
3.46599e-07	35	DMD	996.309
9.22518e-08	35	DMD	991.97
9.22518e-08	35	DMD	991.97
2.12723e-07	35	DMD	989.175
5.13716e-08	35	DMD	988.148
5.13716e-08	35	DMD	988.148
3.37471e-08	35	DMD	986.909
3.37471e-08	35	DMD	986.909
1.64e-07	35	DMD	986.679
1.1512e-07	35	DMD	986.496
1.1512e-07	35	DMD	986.496
4.53565e-08	35	DMD	986.186
4.53565e-08	35	DMD	986.186
9.32962e-08	35	DMD	978.645
9.32962e-08	35	DMD	978.645
2.93018e-08	35	DMD	978.438
2.93018e-08	35	DMD	978.438
9.15048e-09	35	DMD	973.48
9.15048e-09	35	DMD	973.48
3.01709e-07	35	DMD	970.278
3.01709e-07	35	DMD	970.278
1.13922e-07	35	DMD	963.873
2.85082e-08	35	DMD	963.15
2.85082e-08	35	DMD	963.15
4.13355e-08	35	DMD	959.832
5.17102e-08	35	DMD	959.638
5.17102e-08	35	DMD	959.638
4.26702e-08	35	DMD	956.023
4.26702e-08	35	DMD	956.023
1.66639e-08	35	DMD	951.994
1.66639e-08	35	DMD	951.994
9.1484e-08	35	DMD	950.135
4.79542e-08	35	DMD	949.102
4.79542e-08	35	DMD	949.102
2.95682e-08	35	DMD	947.732
8.46447e-08	35	DMD	944.178
1.16593e-07	35	DMD	943.42
1.16593e-07	35	DMD	943.42
2.2107e-07	35	DMD	943.007
2.22951e-07	35	DMD	939.805
6.14086e-08	35	DMD	936.086
6.14086e-08	35	DMD	936.086
1.99902e-07	35	DMD	933.814
4.35287e-08	35	DMD	933.504
4.35287e-08	35	DMD	933.504
4.14242e-08	35	DMD	932.574
4.14242e-08	35	DMD	932.574
4.07632e-08	35	DMD	930.818
4.07632e-08	35	DMD	930.818
6.01412e-08	35	DMD	927.512
6.01412e-08	35	DMD	927.512
1.9464e-07	35	DMD	920.178
1.88032e-07	35	DMD	917.492
6.15615e-08	35	DMD	915.013
6.15615e-08	35	DMD	915.013
4.07739e-08	35	DMD	912.121
4.07739e-08	35	DMD	912.121
8.22676e-08	35	DMD	908.919
1.08386e-08	35	DMD	907.266
1.08386e-08	35	DMD	907.266
3.05616e-08	35	DMD	906.13
3.05616e-08	35	DMD	906.13
3.89507e-08	35	DMD	902.618
3.89507e-08	35	DMD	902.618
1.50376e-07	35	DMD	896.913
1.27778e-08	35	DMD	893.424
1.27778e-08	35	DMD	893.424
2.54676e-07	35	DMD	890.532
2.26005e-08	35	DMD	888.053
2.26005e-08	35	DMD	888.053
1.08144e-07	35	DMD	887.536
1.64493e-08	35	DMD	887.535
3.81691e-08	35	DMD	887.02
3.81691e-08	35	DMD	887.02
1.94031e-07	35	DMD	885.342
6.27753e-08	35	DMD	881.545
6.27753e-08	35	DMD	881.545
2.59943e-08	35	DMD	880.718
2.59943e-08	35	DMD	880.718
4.30461e-07	35	DMD	878.611
5.70579e-08	35	DMD	877.619
5.70579e-08	35	DMD	877.619
2.98777e-07	35	DMD	876.69
2.41841e-08	35	DMD	876.38
2.41841e-08	35	DMD	876.38
2.24208e-07	35	DMD	872.351
2.24208e-07	35	DMD	872.351
1.50699e-07	35	DMD	872.145
1.50699e-07	35	DMD	872.145
2.66772e-08	35	DMD	869.459
2.66772e-08	35	DMD	869.459
7.18544e-08	35	DMD	869.046
8.81858e-08	35	DMD	868.78
7.68546e-08	35	DMD	865.831
9.73935e-08	35	DMD	865.12
9.73935e-08	35	DMD	865.12
2.2938e-07	35	DMD	864.811
1.15375e-07	35	DMD	864.294
1.15375e-07	35	DMD	864.294
1.2753e-07	35	DMD	863.713
1.56408e-07	35	DMD	863.259
1.16206e-07	35	DMD	861.298
2.15823e-08	35	DMD	860.472
2.15823e-08	35	DMD	860.472
1.07004e-08	35	DMD	859.646
1.07004e-08	35	DMD	859.646
2.65694e-08	35	DMD	853.138
2.65694e-08	35	DMD	853.138
7.301e-08	35	DMD	852.621
2.88465e-09	35	DMD	848.696
2.88465e-09	35	DMD	848.696
1.51626e-08	35	DMD	848.18
1.51626e-08	35	DMD	848.18
4.80588e-08	35	DMD	845.184
4.80588e-08	35	DMD	845.184
1.07567e-07	35	DMD	839.193
2.11573e-08	35	DMD	836.094
2.11573e-08	35	DMD	836.094
1.49438e-08	35	DMD	833.924
1.49438e-08	35	DMD	833.924
6.75923e-08	35	DMD	832.891
6.75923e-08	35	DMD	832.891
2.55763e-08	35	DMD	831.032
2.55763e-08	35	DMD	831.032
5.99111e-08	35	DMD	828.656
5.99111e-08	35	DMD	828.656
3.74435e-08	35	DMD	828.14
3.74435e-08	35	DMD	828.14
7.0721e-09	35	DMD	827.107
7.0721e-09	35	DMD	827.107
1.79588e-07	35	DMD	824.01
2.22358e-08	35	DMD	823.905
4.99491e-07	35	DMD	822.119
1.65819e-07	35	DMD	818.843
1.65819e-07	35	DMD	818.843
8.35512e-08	35	DMD	818.223
3.0596e-07	35	DMD	817.431
9.58841e-08	35	DMD	816.054
9.58841e-08	35	DMD	816.054
1.04412e-07	35	DMD	815.744
1.04412e-07	35	DMD	815.744
4.61058e-08	35	DMD	813.988
1.22075e-08	35	DMD	813.988
4.61058e-08	35	DMD	813.988
1.22075e-08	35	DMD	813.988
4.28606e-07	35	DMD	812.288
6.5051e-07	35	DMD	811.834
6.35657e-08	35	DMD	811.612
6.35657e-08	35	DMD	811.612
3.17971e-07	35	DMD	810.063
1.04967e-07	35	DMD	807.977
1.85386e-08	35	DMD	806.034
1.85386e-08	35	DMD	806.034
1.4351e-07	35	DMD	806.011
4.81194e-08	35	DMD	805.517
4.81194e-08	35	DMD	805.517
7.2962e-08	35	DMD	804.071
7.2962e-08	35	DMD	804.071
2.7938e-08	35	DMD	797.977
2.7938e-08	35	DMD	797.977
5.48946e-08	35	DMD	797.873
5.48946e-08	35	DMD	797.873
1.0772e-07	35	DMD	794.155
1.0772e-07	35	DMD	794.155
8.75955e-09	35	DMD	787.544
8.75955e-09	35	DMD	787.544
4.49356e-07	35	DMD	784.445
9.97967e-08	35	DMD	784.135
1.39526e-07	35	DMD	783.412
1.09088e-07	35	DMD	783.412
1.39526e-07	35	DMD	783.412
1.09088e-07	35	DMD	783.412
1.88404e-08	35	DMD	779.486
1.88404e-08	35	DMD	779.486
1.32584e-07	35	DMD	778.635
3.97082e-08	35	DMD	777.627
3.97082e-08	35	DMD	777.627
3.01416e-07	35	DMD	774.702
3.72009e-08	35	DMD	774.115
3.72009e-08	35	DMD	774.115
6.12985e-08	35	DMD	773.082
3.58882e-08	35	DMD	771.946
3.58882e-08	35	DMD	771.946
4.89485e-08	35	DMD	770.396
4.89485e-08	35	DMD	770.396
2.07422e-08	35	DMD	762.959
2.07422e-08	35	DMD	762.959
1.4262e-08	35	DMD	757.587
1.4262e-08	35	DMD	757.587
3.20569e-08	35	DMD	755.315
3.20569e-08	35	DMD	755.315
3.20964e-08	35	DMD	754.385
4.50515e-08	35	DMD	753.83
1.54641e-08	35	DMD	752.836
3.51543e-07	35	DMD	744.301
3.50532e-07	35	DMD	741.679
8.01673e-09	35	DMD	738.374
8.01673e-09	35	DMD	738.374
1.62087e-08	35	DMD	738.167
1.62087e-08	35	DMD	738.167
1.42393e-07	35	DMD	737.031
1.42393e-07	35	DMD	737.031
1.04522e-07	35	DMD	735.585
1.04522e-07	35	DMD	735.585
2.26823e-08	35	DMD	733.487
9.40513e-08	35	DMD	732.899
9.40513e-08	35	DMD	732.899
2.28256e-08	35	DMD	731.763
2.28256e-08	35	DMD	731.763
4.97021e-08	35	DMD	729.903
4.97021e-08	35	DMD	729.903
5.096e-08	35	DMD	726.701
5.096e-08	35	DMD	726.701
2.85374e-08	35	DMD	724.325
2.85374e-08	35	DMD	724.325
1.25068e-07	35	DMD	724.119
6.41963e-09	35	DMD	717.714
6.41963e-09	35	DMD	717.714
3.70783e-08	35	DMD	715.545
1.44651e-07	35	DMD	713.272
1.44857e-08	35	DMD	711.723
3.46075e-08	35	DMD	709.967
3.46075e-08	35	DMD	709.967
1.34953e-07	35	DMD	708.624
3.34277e-07	35	DMD	707.178
5.88874e-08	35	DMD	706.042
6.71222e-08	35	DMD	703.872
6.71222e-08	35	DMD	703.872
9.51722e-09	35	DMD	703.253
9.51722e-09	35	DMD	703.253
1.82308e-08	35	DMD	697.778
1.82308e-08	35	DMD	697.778
2.27429e-07	35	DMD	697.111
9.87089e-08	35	DMD	693.026
6.40193e-08	35	DMD	692.2
6.40193e-08	35	DMD	692.2
1.10365e-07	35	DMD	690.34
1.09566e-07	35	DMD	686.622
1.09566e-07	35	DMD	686.622
3.73176e-08	35	DMD	681.767
1.35215e-07	35	DMD	675.775
1.35215e-07	35	DMD	675.775
1.13991e-08	35	DMD	673.399
1.13991e-08	35	DMD	673.399
2.09882e-07	35	DMD	671.643
2.17292e-08	35	DMD	671.096
4.6113e-08	35	DMD	664.412
4.6113e-08	35	DMD	664.412
8.64197e-08	35	DMD	661.83
8.64197e-08	35	DMD	661.83
1.14698e-08	35	DMD	660.59
1.14698e-08	35	DMD	660.59
2.31213e-08	35	DMD	659.526
3.09712e-08	35	DMD	657.801
3.09712e-08	35	DMD	657.801
4.73146e-08	35	DMD	657.078
4.73146e-08	35	DMD	657.078
8.61605e-08	35	DMD	652.43
8.61605e-08	35	DMD	652.43
9.73694e-09	35	DMD	650.375
2.71961e-07	35	DMD	648.814
2.21127e-08	35	DMD	647.472
1.37587e-07	35	DMD	642.307
1.37587e-07	35	DMD	642.307
1.13967e-08	35	DMD	640.034
1.13967e-08	35	DMD	640.034
1.65387e-07	35	DMD	637.762
1.65213e-07	35	DMD	632.287
1.65213e-07	35	DMD	632.287
1.5398e-08	35	DMD	631.047
3.28072e-08	35	DMD	630.841
3.28072e-08	35	DMD	630.841
1.23524e-08	35	DMD	629.704
1.23524e-08	35	DMD	629.704
7.5029e-09	35	DMD	627.742
7.5029e-09	35	DMD	627.742
2.64752e-07	35	DMD	622.68
8.26922e-08	35	DMD	620.821
8.26922e-08	35	DMD	620.821
6.81478e-08	35	DMD	620.201
6.81478e-08	35	DMD	620.201
1.8523e-07	35	DMD	617.412
1.8523e-07	35	DMD	617.412
1.12481e-07	35	DMD	609.148
1.20862e-08	35	DMD	609.008
7.93671e-08	35	DMD	604.706
7.93671e-08	35	DMD	604.706
2.05345e-08	35	DMD	596.029
4.50417e-08	35	DMD	595.409
2.96151e-07	35	DMD	591.69
2.67563e-08	35	DMD	587.042
1.82974e-07	35	DMD	586.216
1.68828e-07	35	DMD	583.22
1.68828e-07	35	DMD	583.22
5.63885e-09	35	DMD	582.91
5.63885e-09	35	DMD	582.91
1.53465e-08	35	DMD	582.704
1.53465e-08	35	DMD	582.704
4.96003e-08	35	DMD	572.064
4.96003e-08	35	DMD	572.064
7.65034e-08	35	DMD	571.341
7.65034e-08	35	DMD	571.341
3.20615e-08	35	DMD	563.594
3.20615e-08	35	DMD	563.594
5.3353e-08	35	DMD	562.767
1.15264e-07	35	DMD	561.734
1.15264e-07	35	DMD	561.734
4.60133e-08	35	DMD	560.701
4.60133e-08	35	DMD	560.701
6.64746e-08	35	DMD	558.739
1.84278e-08	35	DMD	557.809
1.84278e-08	35	DMD	557.809
3.79606e-08	35	DMD	555.33
1.07276e-07	35	DMD	551.921
4.76829e-08	35	DMD	549.029
4.76829e-08	35	DMD	549.029
3.11222e-08	35	DMD	547.525
7.54663e-08	35	DMD	542.314
3.20648e-08	35	DMD	541.626
7.0704e-08	35	DMD	539.629
7.0704e-08	35	DMD	539.629
4.37878e-08	35	DMD	535.807
3.24228e-09	35	DMD	531.365
3.24228e-09	35	DMD	531.365
2.83367e-08	35	DMD	530.745
2.83367e-08	35	DMD	530.745
2.74495e-07	35	DMD	530.332
2.74495e-07	35	DMD	530.332
2.67439e-08	35	DMD	530.125
9.22421e-09	35	DMD	529.919
9.22421e-09	35	DMD	529.919
1.79098e-07	35	DMD	527.026
1.79098e-07	35	DMD	527.026
3.01671e-09	35	DMD	526.303
3.01671e-09	35	DMD	526.303
2.80203e-08	35	DMD	522.274
2.80203e-08	35	DMD	522.274
8.22678e-08	35	DMD	520.002
8.22678e-08	35	DMD	520.002
5.37492e-08	35	DMD	518.143
5.37492e-08	35	DMD	518.143
2.92247e-07	35	DMD	510.317
1.0345e-07	35	DMD	507.606
2.89029e-08	35	DMD	505.953
2.56862e-07	35	DMD	502.226
1.21413e-08	35	DMD	500.479
1.21413e-08	35	DMD	500.479
4.0777e-08	35	DMD	499.239
4.0777e-08	35	DMD	499.239
3.33292e-07	35	DMD	497.764
8.0094e-08	35	DMD	492.421
8.0094e-08	35	DMD	492.421
1.30777e-08	35	DMD	490.353
1.48666e-07	35	DMD	485.966
3.11895e-08	35	DMD	485.5
3.11895e-08	35	DMD	485.5
3.57175e-08	35	DMD	483.538
3.57175e-08	35	DMD	483.538
4.69244e-08	35	DMD	480.026
4.69244e-08	35	DMD	480.026
1.06503e-07	35	DMD	478.476
1.06503e-07	35	DMD	478.476
1.26008e-07	35	DMD	473.931
1.26008e-07	35	DMD	473.931
2.67249e-08	35	DMD	473.415
2.67249e-08	35	DMD	473.415
4.26254e-08	35	DMD	470.729
4.26254e-08	35	DMD	470.729
2.31313e-08	35	DMD	467.01
6.59037e-08	35	DMD	454.884
1.20174e-07	35	DMD	453.168
3.47707e-08	35	DMD	446.247
3.47707e-08	35	DMD	446.247
1.91879e-08	35	DMD	437.57
1.91879e-08	35	DMD	437.57
2.57946e-07	35	DMD	433.558
8.03097e-08	35	DMD	429.926
8.03097e-08	35	DMD	429.926
6.77288e-08	35	DMD	416.601
1.03499e-07	35	DMD	395.011
1.03499e-07	35	DMD	395.011
1.38993e-08	35	DMD	380.963
1.38993e-08	35	DMD	380.963
1.8223e-07	35	DMD	374.873
1.08272e-07	35	DMD	369.6
1.08272e-07	35	DMD	369.6
3.22751e-08	35	DMD	353.486
3.22751e-08	35	DMD	353.486
2.3614e-08	35	DMD	313.509
2.3614e-08	35	DMD	313.509
3.33917e-08	35	DMD	309.457
1.15019e-07	35	DMD	259.278
1.15019e-07	35	DMD	259.278
4.51653e-09	35	DMD	253.495
2.04603e-08	35	DMD	236.139
2.04603e-08	35	DMD	236.139
1.91005e-08	35	DMD	187.382
1.91005e-08	35	DMD	187.382
3.64067e-07	35	DMD
3.11738e-07	35	DMD
2.7557e-07	35	DMD
2.41031e-07	35	DMD
1.84325e-07	35	DMD
1.70662e-07	35	DMD
1.63112e-07	35	DMD
1.33165e-07	35	DMD
8.56425e-08	35	DMD
7.27498e-08	35	DMD
6.69629e-08	35	DMD
5.67256e-08	35	DMD
4.43458e-08	35	DMD
3.89334e-08	35	DMD
1.77731e-08	35	DMD
9.99919e-09	35	DMD
9.63056e-09	35	DMD
9.51094e-09	35	DMD
9.47816e-09	35	DMD
7.57815e-09	35	DMD
7.32808e-09	35	DMD
6.97315e-09	35	DMD
6.19873e-09	35	DMD
6.05502e-09	35	DMD
5.80597e-09	35	DMD
5.6744e-09	35	DMD
5.42786e-09	35	DMD
5.42782e-09	35	DMD
4.95868e-09	35	DMD
4.7516e-09	35	DMD
4.43563e-09	35	DMD
4.43563e-09	35	DMD
	35	DMD
4.3838e-07	35	CTRL	2553.4
1.44907e-07	35	CTRL	2506.14
8.95952e-07	35	CTRL	2494.34
2.6e-08	35	CTRL	2432.93
5.39461e-07	35	CTRL	2399.66
2.13e-08	35	CTRL	2380.75
1.47286e-07	35	CTRL	2340.9
6.04884e-07	35	CTRL	2297.87
9.77551e-07	35	CTRL	2297.03
9.09344e-07	35	CTRL	2277.14
	35	CTRL	2250.37
9.15e-08	35	CTRL	2228.59
8.00495e-07	35	CTRL	2214.91
4.07953e-07	35	CTRL	2169.91
2.0318e-07	35	CTRL	2164.01
2.8e-07	35	CTRL	2156.9
5.97658e-07	35	CTRL	2153.12
4.43443e-07	35	CTRL	2145.93
3.41356e-07	35	CTRL	2119.69
6.01e-07	35	CTRL	2114.17
3.82131e-07	35	CTRL	2108.8
5.22626e-07	35	CTRL	2090.5
2.53023e-07	35	CTRL	2086.49
4.28805e-07	35	CTRL	2076.89
1.09175e-07	35	CTRL	2076.19
1.09175e-07	35	CTRL	2076.19
4.10215e-09	35	CTRL	2073.79
4.54173e-07	35	CTRL	2060.63
1.1308e-06	35	CTRL	2051.78
5.31276e-07	35	CTRL	2049.89
1.0903e-06	35	CTRL	2030.23
3.9809e-07	35	CTRL	2026.9
5.30809e-07	35	CTRL	1989.47
6.47135e-07	35	CTRL	1988.86
2.76112e-07	35	CTRL	1967.76
5.95399e-07	35	CTRL	1964.28
1.22319e-07	35	CTRL	1958.08
1.49918e-08	35	CTRL	1955.89
1.49372e-07	35	CTRL	1951.28
1.29969e-07	35	CTRL	1947.04
8.49566e-07	35	CTRL	1923.22
2.49158e-07	35	CTRL	1922.99
2.2759e-07	35	CTRL	1916.56
1.20582e-07	35	CTRL	1910.97
2.3482e-07	35	CTRL	1910.67
3.07594e-07	35	CTRL	1909.68
3.64578e-07	35	CTRL	1882.38
2.31401e-07	35	CTRL	1880.75
2.31401e-07	35	CTRL	1880.75
7e-08	35	CTRL	1877.39
9.49071e-07	35	CTRL	1876.33
1.0334e-06	35	CTRL	1868.47
3.73265e-07	35	CTRL	1861.51
2.18427e-07	35	CTRL	1855.84
4.00378e-08	35	CTRL	1851.15
4.02595e-07	35	CTRL	1843.06
3.3824e-08	35	CTRL	1841.8
4.38156e-07	35	CTRL	1841.02
5.06583e-07	35	CTRL	1829.22
5.20752e-07	35	CTRL	1816.51
1.55465e-07	35	CTRL	1812.2
1.272e-06	35	CTRL	1803.66
4.52217e-07	35	CTRL	1799.42
8.15273e-08	35	CTRL	1790.72
5.20969e-07	35	CTRL	1790.19
1.88e-07	35	CTRL	1783.62
9.40421e-08	35	CTRL	1782.71
9.36156e-08	35	CTRL	1773.18
6.27127e-08	35	CTRL	1767.63
6.27127e-08	35	CTRL	1767.63
5.19399e-08	35	CTRL	1766.19
5.19399e-08	35	CTRL	1766.19
5.42062e-07	35	CTRL	1762.14
2.23e-07	35	CTRL	1759.26
1.69e-07	35	CTRL	1759.26
1.25315e-07	35	CTRL	1755.03
1.74e-08	35	CTRL	1753.44
3.49018e-07	35	CTRL	1752.38
4.2702e-07	35	CTRL	1745.2
1.66265e-07	35	CTRL	1742.55
2.22296e-07	35	CTRL	1731.81
8.74108e-08	35	CTRL	1725.54
4.33733e-08	35	CTRL	1722.7
4.33733e-08	35	CTRL	1722.7
1.16527e-07	35	CTRL	1722.6
1.16527e-07	35	CTRL	1722.6
2.97e-08	35	CTRL	1707.61
4.34e-08	35	CTRL	1704.21
1.93e-08	35	CTRL	1703.38
1.3277e-06	35	CTRL	1703
5.1e-08	35	CTRL	1699.29
2.91066e-08	35	CTRL	1698.08
4.89007e-08	35	CTRL	1696.27
2.98818e-07	35	CTRL	1690.6
2.35029e-07	35	CTRL	1684.4
	35	CTRL	1682.81
1.71933e-07	35	CTRL	1680.39
4.82318e-07	35	CTRL	1673.96
3.4e-07	35	CTRL	1669.35
2.6314e-07	35	CTRL	1666.61
2.6314e-07	35	CTRL	1666.61
2.89095e-08	35	CTRL	1662.06
2.89095e-08	35	CTRL	1662.06
2.17136e-07	35	CTRL	1660.88
1.72867e-07	35	CTRL	1655.87
1.72867e-07	35	CTRL	1655.87
2.41812e-07	35	CTRL	1649.67
2.41812e-07	35	CTRL	1649.67
5.69448e-07	35	CTRL	1649.31
1.86076e-07	35	CTRL	1645.54
1.86076e-07	35	CTRL	1645.54
1.05194e-07	35	CTRL	1634.9
1.05194e-07	35	CTRL	1634.9
7.69742e-08	35	CTRL	1632.74
9.43354e-08	35	CTRL	1629.11
	35	CTRL	1623.06
3.2832e-08	35	CTRL	1622.09
3.2832e-08	35	CTRL	1622.09
4.28325e-08	35	CTRL	1619.3
6.90424e-07	35	CTRL	1617.77
2.96656e-08	35	CTRL	1617.54
1.69328e-07	35	CTRL	1610.31
1.69328e-07	35	CTRL	1610.31
1.43954e-07	35	CTRL	1598.49
4.96744e-08	35	CTRL	1598.03
1.08e-07	35	CTRL	1595.46
3.9e-08	35	CTRL	1591.53
1.68474e-07	35	CTRL	1590.92
9.41334e-07	35	CTRL	1589.64
5.12643e-08	35	CTRL	1586.55
5.12643e-08	35	CTRL	1586.55
7.0686e-07	35	CTRL	1570.28
2.13319e-07	35	CTRL	1569.82
2.13319e-07	35	CTRL	1569.82
6.90306e-08	35	CTRL	1565.07
6.90306e-08	35	CTRL	1565.07
5.43392e-08	35	CTRL	1563.41
5.43392e-08	35	CTRL	1563.41
1.26e-08	35	CTRL	1549.86
7.76884e-08	35	CTRL	1545.75
7.76884e-08	35	CTRL	1545.75
7.11451e-08	35	CTRL	1543.88
-1.66e-08	35	CTRL	1540.48
3.60886e-07	35	CTRL	1539.8
3.95289e-07	35	CTRL	1538.93
3.95289e-07	35	CTRL	1538.93
1.74811e-07	35	CTRL	1534.73
2.24133e-07	35	CTRL	1528.4
2.24133e-07	35	CTRL	1528.4
3.57584e-07	35	CTRL	1528.23
1.09854e-07	35	CTRL	1522.86
1.72e-07	35	CTRL	1515
	35	CTRL	1511.37
2.67304e-07	35	CTRL	1506.81
2.67304e-07	35	CTRL	1506.81
7.51819e-08	35	CTRL	1505.57
7.51819e-08	35	CTRL	1505.57
5.2e-07	35	CTRL	1488.83
8.57e-08	35	CTRL	1488.07
1.6e-07	35	CTRL	1487.54
1.62862e-07	35	CTRL	1486.71
5.8891e-07	35	CTRL	1485.05
1.0534e-06	35	CTRL	1479.53
2.11286e-07	35	CTRL	1474.76
4.12e-07	35	CTRL	1466.14
8.2756e-07	35	CTRL	1465.91
7.18385e-08	35	CTRL	1460.22
7.18385e-08	35	CTRL	1460.22
1.27616e-07	35	CTRL	1459.7
1.27616e-07	35	CTRL	1459.7
1.98725e-08	35	CTRL	1458.2
1.49e-07	35	CTRL	1444.13
1.10046e-07	35	CTRL	1442.85
6.99e-08	35	CTRL	1431.88
3.26386e-08	35	CTRL	1429.85
3.26386e-08	35	CTRL	1429.85
3.75434e-07	35	CTRL	1428.56
3.52224e-08	35	CTRL	1425.62
3.52224e-08	35	CTRL	1425.62
3.06878e-07	35	CTRL	1422.36
6.3257e-09	35	CTRL	1419.11
6.3257e-09	35	CTRL	1419.11
4.81e-08	35	CTRL	1399.29
4.40107e-07	35	CTRL	1398.08
1.2315e-06	35	CTRL	1397.63
7.47231e-08	35	CTRL	1395.81
1.27853e-07	35	CTRL	1395.13
1.95637e-07	35	CTRL	1389.98
1.95637e-07	35	CTRL	1389.98
4.79239e-07	35	CTRL	1386.66
1.02e-07	35	CTRL	1386.06
8.10255e-07	35	CTRL	1377.66
1.3563e-06	35	CTRL	1372.22
5.51096e-08	35	CTRL	1370.25
5.51096e-08	35	CTRL	1370.25
6.52e-08	35	CTRL	1369.8
8.68e-09	35	CTRL	1363.82
8.42715e-07	35	CTRL	1363.59
1.79e-07	35	CTRL	1360.04
4.28e-07	35	CTRL	1354.07
1.8792e-07	35	CTRL	1351.65
1.8792e-07	35	CTRL	1351.65
8.69596e-08	35	CTRL	1345.77
8.69596e-08	35	CTRL	1345.77
1.26647e-07	35	CTRL	1342.87
1.04609e-07	35	CTRL	1336.06
1.04609e-07	35	CTRL	1336.06
1.68021e-08	35	CTRL	1331.3
1.68021e-08	35	CTRL	1331.3
3.80803e-07	35	CTRL	1329.41
6.30236e-08	35	CTRL	1322.08
1.1042e-06	35	CTRL	1322
9.71412e-07	35	CTRL	1320.71
8.99278e-08	35	CTRL	1314.67
8.99278e-08	35	CTRL	1314.67
1.01e-07	35	CTRL	1313.23
1.418e-07	35	CTRL	1312.81
1.77674e-07	35	CTRL	1311.26
1.77674e-07	35	CTRL	1311.26
2.6832e-07	35	CTRL	1306.72
8.11374e-09	35	CTRL	1305.17
8.11374e-09	35	CTRL	1305.17
4.61027e-07	35	CTRL	1302.11
3.22383e-07	35	CTRL	1300.21
3.22383e-07	35	CTRL	1300.21
3.2682e-07	35	CTRL	1294.55
9.55586e-08	35	CTRL	1282.86
9.55586e-08	35	CTRL	1282.86
8.91485e-07	35	CTRL	1282.37
5.17022e-08	35	CTRL	1280.79
5.17022e-08	35	CTRL	1280.79
9.83456e-08	35	CTRL	1278
9.83456e-08	35	CTRL	1278
6.7e-08	35	CTRL	1276.7
1.3233e-07	35	CTRL	1274.59
1.3233e-07	35	CTRL	1274.59
1.04e-07	35	CTRL	1272.47
2.18385e-08	35	CTRL	1272.32
5.29904e-07	35	CTRL	1271.94
6.50717e-08	35	CTRL	1268.71
6.50717e-08	35	CTRL	1268.71
3.74e-07	35	CTRL	1267.55
4.5788e-08	35	CTRL	1264.47
4.5788e-08	35	CTRL	1264.47
4.01451e-07	35	CTRL	1262.18
4.54408e-07	35	CTRL	1256.62
5.96716e-08	35	CTRL	1253.94
5.82683e-08	35	CTRL	1245.77
5.38033e-08	35	CTRL	1244.35
5.38033e-08	35	CTRL	1244.35
2.11e-07	35	CTRL	1243.96
1.88201e-07	35	CTRL	1240.48
3.24579e-08	35	CTRL	1239.16
1.16e-07	35	CTRL	1234.2
3.86693e-08	35	CTRL	1234.1
8.23488e-08	35	CTRL	1231.41
8.23488e-08	35	CTRL	1231.41
1.843e-07	35	CTRL	1231
1.03124e-07	35	CTRL	1224.8
1.03124e-07	35	CTRL	1224.8
1.54305e-07	35	CTRL	1223.36
1.54305e-07	35	CTRL	1223.36
3.77018e-07	35	CTRL	1214.39
7.2e-08	35	CTRL	1212.5
5.26638e-08	35	CTRL	1210.65
5.26638e-08	35	CTRL	1210.65
2.65684e-07	35	CTRL	1209.55
5.49194e-07	35	CTRL	1206.82
2.38702e-07	35	CTRL	1198.46
2.38702e-07	35	CTRL	1198.46
2.7e-08	35	CTRL	1192.38
1.45366e-08	35	CTRL	1185.14
4.29194e-07	35	CTRL	1180.28
2.38385e-07	35	CTRL	1175.84
2.38385e-07	35	CTRL	1175.84
1.2032e-06	35	CTRL	1172.41
5.30825e-08	35	CTRL	1170.06
5.30825e-08	35	CTRL	1170.06
5.47249e-08	35	CTRL	1167.68
5.47249e-08	35	CTRL	1167.68
1.63544e-07	35	CTRL	1159.42
1.63544e-07	35	CTRL	1159.42
7.82504e-08	35	CTRL	1159.21
7.82504e-08	35	CTRL	1159.21
4.07826e-08	35	CTRL	1156.21
4.07826e-08	35	CTRL	1156.21
1.22011e-07	35	CTRL	1153.13
2.28e-07	35	CTRL	1153.05
6.23149e-07	35	CTRL	1152.9
1.25798e-07	35	CTRL	1150.12
1.25798e-07	35	CTRL	1150.12
4.52e-08	35	CTRL	1149.05
3.7161e-07	35	CTRL	1148.74
1.14046e-07	35	CTRL	1148.57
1.14046e-07	35	CTRL	1148.57
3.15664e-08	35	CTRL	1144.33
3.15664e-08	35	CTRL	1144.33
2.1999e-08	35	CTRL	1142.68
2.1999e-08	35	CTRL	1142.68
5.02116e-08	35	CTRL	1138.23
6.05886e-08	35	CTRL	1135.43
1.29423e-07	35	CTRL	1130.97
8.55928e-07	35	CTRL	1114.33
1.18e-07	35	CTRL	1111.08
1.22e-07	35	CTRL	1107.83
2.43214e-07	35	CTRL	1105.6
6.84516e-07	35	CTRL	1105.56
2.16136e-07	35	CTRL	1101.36
2.16136e-07	35	CTRL	1101.36
9.62018e-08	35	CTRL	1100.95
5.24672e-08	35	CTRL	1098.17
5.24672e-08	35	CTRL	1098.17
2.42497e-07	35	CTRL	1085.25
2.42497e-07	35	CTRL	1085.25
1.66209e-08	35	CTRL	1084.61
3.42983e-07	35	CTRL	1083.39
3.42983e-07	35	CTRL	1083.39
3.49258e-07	35	CTRL	1082.98
3.09095e-07	35	CTRL	1081.01
3.09095e-07	35	CTRL	1081.01
9.55062e-08	35	CTRL	1079.98
9.55062e-08	35	CTRL	1079.98
2.51432e-07	35	CTRL	1079.26
2.51432e-07	35	CTRL	1079.26
1.94109e-07	35	CTRL	1075.44
1.94109e-07	35	CTRL	1075.44
1.81627e-07	35	CTRL	1075.33
1.81627e-07	35	CTRL	1075.33
3.42e-08	35	CTRL	1072.97
6.15742e-08	35	CTRL	1066.34
6.15742e-08	35	CTRL	1066.34
1.0109e-07	35	CTRL	1066.29
1.0109e-07	35	CTRL	1066.29
9.11502e-08	35	CTRL	1065.71
5.56031e-08	35	CTRL	1064.72
8.32125e-08	35	CTRL	1063.44
1.38529e-07	35	CTRL	1056.43
1.38529e-07	35	CTRL	1056.43
1.16196e-07	35	CTRL	1056.12
1.14922e-07	35	CTRL	1055.81
1.14922e-07	35	CTRL	1055.81
1.88684e-07	35	CTRL	1054.69
1.88684e-07	35	CTRL	1054.69
7.93737e-08	35	CTRL	1051.26
7.93737e-08	35	CTRL	1051.26
4.93578e-08	35	CTRL	1051.26
1.19297e-08	35	CTRL	1050.95
1.19297e-08	35	CTRL	1050.95
8.92572e-08	35	CTRL	1046.82
8.92572e-08	35	CTRL	1046.82
8.61946e-07	35	CTRL	1046.57
2.90919e-07	35	CTRL	1043.93
3.61765e-07	35	CTRL	1041.66
8.77164e-09	35	CTRL	1038.97
8.77164e-09	35	CTRL	1038.97
3.63676e-09	35	CTRL	1037.94
3.63676e-09	35	CTRL	1037.94
6.66432e-08	35	CTRL	1036.9
6.66432e-08	35	CTRL	1036.9
2.58854e-07	35	CTRL	1035.67
2.58854e-07	35	CTRL	1035.67
2.01124e-07	35	CTRL	1035.25
2.01124e-07	35	CTRL	1035.25
5.76851e-08	35	CTRL	1029.85
5.76851e-08	35	CTRL	1029.85
2.56263e-07	35	CTRL	1029.56
1.41194e-07	35	CTRL	1029.03
5.9787e-08	35	CTRL	1027.3
5.9787e-08	35	CTRL	1027.3
1.87253e-07	35	CTRL	1024.1
1.87253e-07	35	CTRL	1024.1
	35	CTRL	1022.68
4.92981e-08	35	CTRL	1021.31
4.92981e-08	35	CTRL	1021.31
7.58913e-08	35	CTRL	1020.63
7.61653e-08	35	CTRL	1015.95
6.59e-08	35	CTRL	1009.75
8.23641e-08	35	CTRL	1004.57
8.23641e-08	35	CTRL	1004.57
2.68394e-07	35	CTRL	1002.09
8.2635e-08	35	CTRL	996.515
8.2635e-08	35	CTRL	996.515
1.68274e-07	35	CTRL	996.412
3.46599e-07	35	CTRL	996.309
9.97577e-08	35	CTRL	983.81
9.97577e-08	35	CTRL	983.81
6.20523e-08	35	CTRL	982.641
6.20523e-08	35	CTRL	982.641
1.07553e-07	35	CTRL	979.161
1.07553e-07	35	CTRL	979.161
3.9509e-07	35	CTRL	971.724
3.9509e-07	35	CTRL	971.724
1.13922e-07	35	CTRL	963.873
2.13271e-07	35	CTRL	963.765
1.10532e-08	35	CTRL	962.944
1.10532e-08	35	CTRL	962.944
5.9333e-08	35	CTRL	962.177
1.16247e-07	35	CTRL	961.723
4.74228e-07	35	CTRL	959.018
4.74228e-07	35	CTRL	959.018
1.71799e-08	35	CTRL	957.572
1.71799e-08	35	CTRL	957.572
9.1484e-08	35	CTRL	950.135
3.23388e-07	35	CTRL	945.01
2.2107e-07	35	CTRL	943.007
2.26563e-07	35	CTRL	939.867
2.22951e-07	35	CTRL	939.805
6.697e-08	35	CTRL	937.842
6.697e-08	35	CTRL	937.842
2.08694e-08	35	CTRL	937.119
2.08694e-08	35	CTRL	937.119
6.13941e-08	35	CTRL	935.673
6.13941e-08	35	CTRL	935.673
5.8474e-08	35	CTRL	929.658
1.58443e-07	35	CTRL	928.959
1.58443e-07	35	CTRL	928.959
4.18265e-08	35	CTRL	927.011
4.16941e-07	35	CTRL	921.415
1.79416e-07	35	CTRL	920.488
1.79416e-07	35	CTRL	920.488
1.9464e-07	35	CTRL	920.178
5.04e-08	35	CTRL	919.827
1.88032e-07	35	CTRL	917.492
1.39876e-07	35	CTRL	916.46
1.39876e-07	35	CTRL	916.46
8.22676e-08	35	CTRL	908.919
8.1887e-08	35	CTRL	908.815
8.1887e-08	35	CTRL	908.815
1.08692e-07	35	CTRL	906.336
1.08692e-07	35	CTRL	906.336
9.00587e-08	35	CTRL	900.164
5.81699e-08	35	CTRL	896.42
5.81699e-08	35	CTRL	896.42
2.68078e-07	35	CTRL	894.87
2.68078e-07	35	CTRL	894.87
2.23e-08	35	CTRL	891.241
2.54676e-07	35	CTRL	890.532
1.08144e-07	35	CTRL	887.536
3.8e-08	35	CTRL	887.232
3.5528e-08	35	CTRL	879.169
3.5528e-08	35	CTRL	879.169
4.36993e-07	35	CTRL	878.962
4.36993e-07	35	CTRL	878.962
2.98777e-07	35	CTRL	876.69
1.67305e-08	35	CTRL	873.797
1.67305e-08	35	CTRL	873.797
7.18544e-08	35	CTRL	869.046
7.04355e-08	35	CTRL	867.186
7.04355e-08	35	CTRL	867.186
1.0408e-07	35	CTRL	863.054
1.0408e-07	35	CTRL	863.054
1.16206e-07	35	CTRL	861.298
1.60155e-07	35	CTRL	860.472
1.60155e-07	35	CTRL	860.472
3.97876e-07	35	CTRL	858.949
5.67129e-07	35	CTRL	854.638
3.65986e-07	35	CTRL	853.758
3.65986e-07	35	CTRL	853.758
3.68e-07	35	CTRL	853.352
1.9238e-07	35	CTRL	852.828
1.9238e-07	35	CTRL	852.828
7.301e-08	35	CTRL	852.621
2.6433e-07	35	CTRL	848.891
5.79295e-08	35	CTRL	843.92
5.79295e-08	35	CTRL	843.92
1.07567e-07	35	CTRL	839.193
6.41701e-08	35	CTRL	828.036
6.41701e-08	35	CTRL	828.036
5.35138e-08	35	CTRL	827.933
5.35138e-08	35	CTRL	827.933
5.91209e-08	35	CTRL	825.764
5.91209e-08	35	CTRL	825.764
8.15235e-08	35	CTRL	825.296
1.89101e-07	35	CTRL	824.008
1.89101e-07	35	CTRL	824.008
1.78997e-07	35	CTRL	823.905
1.78997e-07	35	CTRL	823.905
8.35512e-08	35	CTRL	818.223
1.70523e-07	35	CTRL	816.176
1.70523e-07	35	CTRL	816.176
3.52e-07	35	CTRL	814.633
1.63416e-08	35	CTRL	814.504
1.63416e-08	35	CTRL	814.504
3.17971e-07	35	CTRL	810.063
1.61203e-07	35	CTRL	805.936
2.98802e-09	35	CTRL	798.906
2.98802e-09	35	CTRL	798.906
2.63759e-08	35	CTRL	793.948
2.63759e-08	35	CTRL	793.948
5.24857e-07	35	CTRL	791.794
1.25868e-07	35	CTRL	791.262
1.25868e-07	35	CTRL	791.262
4.49356e-07	35	CTRL	784.445
9.97967e-08	35	CTRL	784.135
1.28956e-07	35	CTRL	777.42
1.28956e-07	35	CTRL	777.42
3.01e-08	35	CTRL	769.636
1.00151e-07	35	CTRL	760.893
[truncated: 137 more rows]

## Sheet: Figure 9d3
Contraction time	Stiffness	DMD vs CTRL	Spreading area
0.185179	10	DMD	2384.83
0.204061	10	DMD	2185.26
0.243434	10	DMD	2090.5
0.206651	10	DMD	2086.04
0.207041	10	DMD	2058.74
0.203938	10	DMD	2039.91
0.140221	10	DMD	2011.1
0.174082	10	DMD	1990.15
0.195393	10	DMD	1988.03
0.202817	10	DMD	1926.4
0.146638	10	DMD	1917.55
0.326975	10	DMD	1892.59
0.288889	10	DMD	1879.4
	10	DMD	1863.17
0.121924	10	DMD	1841.62
0.224467	10	DMD	1794.96
0.239448	10	DMD	1786.04
0.168236	10	DMD	1771.52
0.18036	10	DMD	1759.64
1.24387	10	DMD	1749.81
0.282675	10	DMD	1739.15
0.150259	10	DMD	1700.58
0.189731	10	DMD	1682.88
0.227676	10	DMD	1675.09
0.218168	10	DMD	1668.21
0.183116	10	DMD	1665.72
0.178145	10	DMD	1662.09
0.160059	10	DMD	1658.83
0.334519	10	DMD	1657.93
0.213609	10	DMD	1648.4
0.223193	10	DMD	1641.67
0.260971	10	DMD	1631.76
0.239574	10	DMD	1620.8
0.320613	10	DMD	1617.39
0.233128	10	DMD	1617.09
0.155025	10	DMD	1596.07
0.25643	10	DMD	1594.1
0.201047	10	DMD	1586.46
0.212403	10	DMD	1586.31
0.159348	10	DMD	1586.01
0.222286	10	DMD	1572.55
0.265768	10	DMD	1570.35
0.186933	10	DMD	1570.28
0.1684	10	DMD	1564.38
0.226672	10	DMD	1563.24
0.13866	10	DMD	1551.6
0.153051	10	DMD	1550.09
0.127365	10	DMD	1548.42
0.196262	10	DMD	1522.79
0.223695	10	DMD	1519.68
0.113071	10	DMD	1513.48
0.137936	10	DMD	1490.64
0.296988	10	DMD	1483.31
0.219392	10	DMD	1466.82
0.355965	10	DMD	1452.76
0.240096	10	DMD	1452.76
0.225055	10	DMD	1448.37
0.133285	10	DMD	1435.97
0.148368	10	DMD	1433.47
	10	DMD	1415.8
0.215085	10	DMD	1413.05
0.148213	10	DMD	1409.12
0.189995	10	DMD	1406.78
0.230686	10	DMD	1398.08
0.453333	10	DMD	1390.18
0.207018	10	DMD	1385.83
0.241582	10	DMD	1384.32
0.190904	10	DMD	1380.46
0.301586	10	DMD	1374.56
0.188558	10	DMD	1361.17
0.150925	10	DMD	1356.86
0.196596	10	DMD	1356.41
0.233792	10	DMD	1339.77
0.275193	10	DMD	1337.58
0.268491	10	DMD	1336.07
0.230732	10	DMD	1329.41
0.22504	10	DMD	1325.25
0.137144	10	DMD	1322.83
0.198996	10	DMD	1305.59
0.245726	10	DMD	1302.9
0.202991	10	DMD	1292.88
0.4	10	DMD	1284.82
0.218867	10	DMD	1279.8
0.176653	10	DMD	1259.38
0.217609	10	DMD	1243.96
0.119226	10	DMD	1242.67
0.189868	10	DMD	1233.75
0.22482	10	DMD	1227.55
0.125014	10	DMD	1215.75
0.205126	10	DMD	1182.62
0.153013	10	DMD	1164.02
0.4	10	DMD	1154.15
0.162942	10	DMD	1146.85
0.180666	10	DMD	1123.26
0.216587	10	DMD	1106.77
0.252187	10	DMD	1106.55
0.189723	10	DMD	1104.2
0.208729	10	DMD	1099.59
0.193044	10	DMD	1091.42
0.228921	10	DMD	1088.85
0.196818	10	DMD	1086.28
0.183555	10	DMD	1079.55
0.124088	10	DMD	1075.09
0.166141	10	DMD	1071.98
0.150235	10	DMD	1071.76
0.152033	10	DMD	1066.77
0.124333	10	DMD	1063.59
0.161451	10	DMD	1061.85
0.161723	10	DMD	1054.06
0.161261	10	DMD	1052.93
0.422271	10	DMD	1052.55
0.268885	10	DMD	1046.73
0.157333	10	DMD	1035.38
0.145109	10	DMD	1034.25
0.183585	10	DMD	1030.09
0.195617	10	DMD	1020.03
0.133394	10	DMD	998.553
0.165882	10	DMD	996.511
0.16651	10	DMD	980.1
0.194977	10	DMD	978.361
0.256564	10	DMD	976.924
0.181553	10	DMD	956.278
0.196201	10	DMD	942.514
0.179349	10	DMD	934.347
0.23593	10	DMD	929.28
0.0889817	10	DMD	925.045
0.23351	10	DMD	922.247
0.172352	10	DMD	920.583
0.207463	10	DMD	918.692
0.246101	10	DMD	912.643
0.306054	10	DMD	911.206
0.165627	10	DMD	908.029
0.354048	10	DMD	896.534
0.130081	10	DMD	890.258
0.259777	10	DMD	889.955
0.15973	10	DMD	878.536
0.25641	10	DMD	875.037
0.281499	10	DMD	867.721
0.153846	10	DMD	867.186
0.164817	10	DMD	859.403
0.196831	10	DMD	857.209
0.185824	10	DMD	832.404
0.172078	10	DMD	824.842
	10	DMD	823.905
0.134186	10	DMD	822.422
0.202726	10	DMD	821.893
0.116046	10	DMD	821.741
0.25102	10	DMD	821.666
0.24986	10	DMD	818.716
0.179857	10	DMD	818.187
0.24432	10	DMD	808.809
0.18006	10	DMD	805.406
0.157875	10	DMD	796.482
0.242585	10	DMD	795.499
0.136911	10	DMD	793.76
0.241934	10	DMD	793.155
0.336538	10	DMD	788.783
0.194612	10	DMD	786.349
0.369571	10	DMD	780.299
0.109102	10	DMD	778.332
0.176242	10	DMD	776.064
0.27619	10	DMD	773.082
0.175738	10	DMD	762.754
0.138733	10	DMD	759.88
0.196721	10	DMD	749.898
0.512821	10	DMD	749.323
0.164751	10	DMD	740.293
0.189874	10	DMD	739.083
0.195831	10	DMD	738.781
0.16951	10	DMD	730.689
0.216667	10	DMD	724.119
0.156395	10	DMD	723.883
0.175869	10	DMD	719.95
0.13104	10	DMD	719.95
0.114359	10	DMD	717.984
	10	DMD	711.723
0.129452	10	DMD	693.633
0.373333	10	DMD	693.026
0.177696	10	DMD	688.717
0.4	10	DMD	681.767
0.193346	10	DMD	677.222
0.166667	10	DMD	671.643
0.157977	10	DMD	649.467
0.145152	10	DMD	649.165
0.266667	10	DMD	648.814
0.179487	10	DMD	648.401
0.233178	10	DMD	647.472
0.346667	10	DMD	631.047
0.116921	10	DMD	628.066
0.4	10	DMD	609.148
0.229306	10	DMD	608.403
	10	DMD	596.029
0.147063	10	DMD	575.884
0.16874	10	DMD	570.591
0.211468	10	DMD	570.439
0.133915	10	DMD	567.036
0.15101	10	DMD	566.582
0.163775	10	DMD	559.625
0.32	10	DMD	555.33
0.276841	10	DMD	544.878
0.217137	10	DMD	540.87
0.304762	10	DMD	535.807
0.266489	10	DMD	530.125
0.180045	10	DMD	527.862
0.157543	10	DMD	526.728
0.146258	10	DMD	519.468
0.231301	10	DMD	519.317
0.244444	10	DMD	507.606
0.216667	10	DMD	505.953
0.338343	10	DMD	501.772
0.253594	10	DMD	475.454
0.220079	10	DMD	468.497
	10	DMD	467.01
0.202972	10	DMD	463.733
0.193532	10	DMD	463.506
0.173333	10	DMD	453.168
0.147869	10	DMD	435.902
0.187993	10	DMD	392.721
0.178109	10	DMD	390.149
0.367818	10	DMD	390.074
0.266484	10	DMD	382.587
0.250827	10	DMD	338.195
0.950763	10	DMD
0.89909	10	DMD
0.651733	10	DMD
0.556346	10	DMD
0.457546	10	DMD
0.413375	10	DMD
0.403	10	DMD
0.388444	10	DMD
0.378222	10	DMD
0.357742	10	DMD
0.29903	10	DMD
0.285946	10	DMD
0.267081	10	DMD
0.2635	10	DMD
0.254902	10	DMD
0.254902	10	DMD
0.25	10	DMD
0.237548	10	DMD
0.235294	10	DMD
0.235294	10	DMD
0.227941	10	DMD
0.227941	10	DMD
0.21118	10	DMD
0.210702	10	DMD
0.208696	10	DMD
0.207729	10	DMD
0.206522	10	DMD
0.206522	10	DMD
0.204348	10	DMD
0.195652	10	DMD
0.19398	10	DMD
0.181159	10	DMD
0.179739	10	DMD
0.179739	10	DMD
0.176471	10	DMD
0.176471	10	DMD
0.173913	10	DMD
0.170588	10	DMD
0.170588	10	DMD
0.16388	10	DMD
0.154412	10	DMD
0.154412	10	DMD
0.149457	10	DMD
0.147059	10	DMD
0.147059	10	DMD
0.136029	10	DMD
0.136029	10	DMD
0.130435	10	DMD
0.115196	10	DMD
0.115196	10	DMD
0.112745	10	DMD
0.112745	10	DMD
0.104779	10	DMD
0.104779	10	DMD
0.104278	10	DMD
0.104278	10	DMD
0.104167	10	DMD
0.104167	10	DMD
0.102397	10	DMD
0.102397	10	DMD
0.0990196	10	DMD
0.0990196	10	DMD
0.0911765	10	DMD
0.0911765	10	DMD
0.0909091	10	DMD
0.0909091	10	DMD
0.0708556	10	DMD
0.0708556	10	DMD
0.0686275	10	DMD
0.0686275	10	DMD
0.0650452	10	DMD
0.0650452	10	DMD
	10	DMD
0.172953	10	CTRL	2722.8
0.155214	10	CTRL	2550.6
0.12109	10	CTRL	2531.62
0.170005	10	CTRL	2445.49
0.149779	10	CTRL	2414.4
0.1334	10	CTRL	2350.35
0.188824	10	CTRL	2345.13
0.195047	10	CTRL	2278.35
0.150038	10	CTRL	2218.53
0.179116	10	CTRL	2162.04
0.208479	10	CTRL	2159.55
0.227021	10	CTRL	2146.16
0.208937	10	CTRL	2099.43
0.180736	10	CTRL	2047.17
0.181886	10	CTRL	2045.51
0.155423	10	CTRL	2032.57
0.268617	10	CTRL	1990.07
0.194236	10	CTRL	1976.91
0.275123	10	CTRL	1966.78
0.202398	10	CTRL	1964.81
0.1527	10	CTRL	1957.93
0.202475	10	CTRL	1952.18
0.221874	10	CTRL	1914.3
0.21657	10	CTRL	1906.58
0.227081	10	CTRL	1892.21
0.252045	10	CTRL	1890.1
0.188827	10	CTRL	1888.28
0.219246	10	CTRL	1876.18
0.087748	10	CTRL	1857.73
0.24645	10	CTRL	1848.88
0.202079	10	CTRL	1830.73
0.181295	10	CTRL	1816.82
0.153846	10	CTRL	1815.77
0.153846	10	CTRL	1815.77
0.109253	10	CTRL	1795.41
0.363248	10	CTRL	1784.58
0.363248	10	CTRL	1784.58
0.192944	10	CTRL	1783.92
0.278754	10	CTRL	1783.01
0.199349	10	CTRL	1773.33
0.181144	10	CTRL	1749.66
0.120592	10	CTRL	1731.59
0.164852	10	CTRL	1722.59
0.205128	10	CTRL	1708.14
0.205128	10	CTRL	1708.14
0.213965	10	CTRL	1691.5
0.236121	10	CTRL	1682.35
0.0952028	10	CTRL	1680.69
0.205128	10	CTRL	1663.82
0.205128	10	CTRL	1663.82
0.170433	10	CTRL	1652.48
0.178906	10	CTRL	1639.32
0.25641	10	CTRL	1636.03
0.25641	10	CTRL	1636.03
0.206627	10	CTRL	1633.12
0.259051	10	CTRL	1622.01
0.344798	10	CTRL	1612.85
0.23153	10	CTRL	1603.55
0.172557	10	CTRL	1603.4
0.498162	10	CTRL	1599.85
0.274675	10	CTRL	1587.22
0.256278	10	CTRL	1573.38
0.378768	10	CTRL	1571.64
0.324232	10	CTRL	1569.6
0.229648	10	CTRL	1551.37
0.251011	10	CTRL	1537.31
0.270187	10	CTRL	1534.28
0.269094	10	CTRL	1531.71
0.296498	10	CTRL	1527.78
0.335002	10	CTRL	1522.94
0.0961538	10	CTRL	1509.78
0.0961538	10	CTRL	1509.78
0.22262	10	CTRL	1504.33
0.201568	10	CTRL	1501.76
0.18757	10	CTRL	1489.66
0.352564	10	CTRL	1480.67
0.352564	10	CTRL	1480.67
0.14998	10	CTRL	1472.57
0.162503	10	CTRL	1467.65
0.343106	10	CTRL	1462.66
0.230769	10	CTRL	1458.46
0.230769	10	CTRL	1458.46
0.134615	10	CTRL	1437.73
0.134615	10	CTRL	1437.73
0.169706	10	CTRL	1437.03
0.267324	10	CTRL	1430.22
0.226772	10	CTRL	1429.84
0.171296	10	CTRL	1426.14
0.203795	10	CTRL	1400.8
0.14652	10	CTRL	1399.07
0.14652	10	CTRL	1399.07
0.160791	10	CTRL	1393.16
0.236802	10	CTRL	1389.46
0.218232	10	CTRL	1385.83
0.155173	10	CTRL	1375.77
0.143732	10	CTRL	1375.77
	10	CTRL	1368.43
0.493414	10	CTRL	1361.25
0.200442	10	CTRL	1351.04
0.142106	10	CTRL	1338.94
0.16684	10	CTRL	1334.1
0.178799	10	CTRL	1333.72
0.191698	10	CTRL	1332.51
0.162129	10	CTRL	1313.98
0.209317	10	CTRL	1308.31
0.245726	10	CTRL	1302.9
0.151815	10	CTRL	1299.77
0.262888	10	CTRL	1298.25
0.202991	10	CTRL	1292.88
0.223868	10	CTRL	1290.84
0.166667	10	CTRL	1289.9
0.166667	10	CTRL	1289.9
0.165959	10	CTRL	1277.15
0.193991	10	CTRL	1268.08
0.161538	10	CTRL	1267.95
0.161538	10	CTRL	1267.95
0.161245	10	CTRL	1267.17
0.23385	10	CTRL	1266.34
0.141842	10	CTRL	1265.43
0.262221	10	CTRL	1263.54
0.128842	10	CTRL	1254.39
0.440256	10	CTRL	1253.03
0.115385	10	CTRL	1243.1
0.115385	10	CTRL	1243.1
0.288406	10	CTRL	1236.39
0.278846	10	CTRL	1229.44
0.278846	10	CTRL	1229.44
0.403002	10	CTRL	1228.6
0.175351	10	CTRL	1226.18
0.333333	10	CTRL	1219.54
0.333333	10	CTRL	1219.54
0.138015	10	CTRL	1213.71
0.142978	10	CTRL	1210.45
0.217493	10	CTRL	1204.1
0.107053	10	CTRL	1188.52
0.261322	10	CTRL	1187.77
0.166511	10	CTRL	1184.21
0.181669	10	CTRL	1183.46
0.326923	10	CTRL	1181.82
0.326923	10	CTRL	1181.82
0.251392	10	CTRL	1180.51
0.194135	10	CTRL	1178.01
0.183213	10	CTRL	1168.63
0.296105	10	CTRL	1168.48
0.252217	10	CTRL	1161.52
0.188631	10	CTRL	1160.99
0.129528	10	CTRL	1157.67
0.289998	10	CTRL	1153.51
0.217339	10	CTRL	1138.23
0.21761	10	CTRL	1136.87
0.452117	10	CTRL	1132.11
0.177561	10	CTRL	1132.03
0.246483	10	CTRL	1127.49
0.227247	10	CTRL	1118.49
0.156512	10	CTRL	1108.06
0.308319	10	CTRL	1096.41
0.146406	10	CTRL	1088.92
0.188273	10	CTRL	1087.49
0.0918973	10	CTRL	1086.28
0.289364	10	CTRL	1084.54
0.231489	10	CTRL	1074.33
0.186375	10	CTRL	1071.76
0.189776	10	CTRL	1065.78
0.201183	10	CTRL	1063.36
0.261371	10	CTRL	1062.46
0.367149	10	CTRL	1062.38
0.230799	10	CTRL	1061.85
0.262396	10	CTRL	1059.51
0.216505	10	CTRL	1056.48
0.505456	10	CTRL	1054.74
0.160256	10	CTRL	1039.38
0.160256	10	CTRL	1039.38
0.137828	10	CTRL	1027.06
0.146395	10	CTRL	1025.47
0.173912	10	CTRL	1017.31
0.150749	10	CTRL	1014.13
0.179487	10	CTRL	1012.04
0.179487	10	CTRL	1012.04
0.297751	10	CTRL	1007.55
0.173077	10	CTRL	1000.86
0.173077	10	CTRL	1000.86
0.149106	10	CTRL	968
0.161744	10	CTRL	966.563
0.169227	10	CTRL	953.178
0.341832	10	CTRL	949.169
0.217949	10	CTRL	947.029
0.217949	10	CTRL	947.029
0.431077	10	CTRL	946.371
0.281244	10	CTRL	944.783
0.232254	10	CTRL	936.464
0.195952	10	CTRL	935.935
0.157994	10	CTRL	934.801
0.162064	10	CTRL	934.423
0.134923	10	CTRL	931.095
0.188373	10	CTRL	926.558
0.189155	10	CTRL	926.028
0.143928	10	CTRL	925.499
0.219206	10	CTRL	907.5
0.393336	10	CTRL	895.702
0.155357	10	CTRL	894.492
0.219902	10	CTRL	882.241
0.213655	10	CTRL	881.788
0.256358	10	CTRL	879.292
0.25641	10	CTRL	875.037
0.153846	10	CTRL	874.149
0.153846	10	CTRL	874.149
0.153062	10	CTRL	873.242
0.153846	10	CTRL	867.186
0.261694	10	CTRL	867.116
0.196272	10	CTRL	853.957
0.296406	10	CTRL	851.311
0.18311	10	CTRL	850.101
0.174784	10	CTRL	847.454
0.318481	10	CTRL	838.379
	10	CTRL	833.236
0.289369	10	CTRL	831.875
0.454907	10	CTRL	828.774
0.183864	10	CTRL	826.884
0.235325	10	CTRL	824.161
0.192308	10	CTRL	823.629
0.192308	10	CTRL	823.629
0.186825	10	CTRL	823.027
0.460682	10	CTRL	822.119
0.15336	10	CTRL	814.406
0.155437	10	CTRL	810.246
0.216391	10	CTRL	809.036
0.17079	10	CTRL	806.768
0.270884	10	CTRL	804.347
0.336538	10	CTRL	788.783
0.39123	10	CTRL	785.29
0.214523	10	CTRL	776.82
0.194734	10	CTRL	770.467
0.150994	10	CTRL	769.862
0.471154	10	CTRL	766.899
0.471154	10	CTRL	766.899
0.283241	10	CTRL	765.93
0.281678	10	CTRL	765.476
0.173632	10	CTRL	763.737
0.159185	10	CTRL	749.898
0.512821	10	CTRL	749.323
0.367901	10	CTRL	748.158
0.168452	10	CTRL	742.789
0.377167	10	CTRL	738.705
0.176923	10	CTRL	721.349
0.176923	10	CTRL	721.349
0.144661	10	CTRL	720.404
0.201562	10	CTRL	716.018
0.3932	10	CTRL	707.396
0.184348	10	CTRL	705.43
0.242773	10	CTRL	704.901
0.198095	10	CTRL	702.481
0.295424	10	CTRL	692.044
0.336029	10	CTRL	688.944
0.179635	10	CTRL	688.036
0.202576	10	CTRL	685.087
0.160426	10	CTRL	683.499
0.230769	10	CTRL	668.759
0.230769	10	CTRL	668.759
0.512868	10	CTRL	663.383
0.226222	10	CTRL	663.231
0.146154	10	CTRL	659.649
0.146154	10	CTRL	659.649
0.153816	10	CTRL	658.24
0.155987	10	CTRL	657.559
0.179487	10	CTRL	648.401
0.247385	10	CTRL	646.442
0.158362	10	CTRL	646.216
0.162303	10	CTRL	643.947
0.275586	10	CTRL	638.804
0.192308	10	CTRL	633.147
0.192308	10	CTRL	633.147
0.172705	10	CTRL	629.578
0.261687	10	CTRL	614.378
0.400348	10	CTRL	594.413
0.153846	10	CTRL	591.738
0.153846	10	CTRL	591.738
0.251748	10	CTRL	589.951
0.141523	10	CTRL	586.699
0.197846	10	CTRL	581.934
0.285981	10	CTRL	580.422
0.196172	10	CTRL	570.515
0.265714	10	CTRL	551.155
0.226388	10	CTRL	520.073
0.204227	10	CTRL	518.409
0.454093	10	CTRL	515.082
0.119068	10	CTRL	508.049
0.159851	10	CTRL	489.974
0.170909	10	CTRL	420.324
0.157716	10	CTRL	394.687
0.170402	10	CTRL	378.806
0.145363	10	CTRL	356.647
0.171074	10	CTRL	270.738
0.950763	10	CTRL
0.89909	10	CTRL
0.858086	10	CTRL
0.792079	10	CTRL
0.770077	10	CTRL
0.748075	10	CTRL
0.676471	10	CTRL
0.676471	10	CTRL
0.651733	10	CTRL
0.638064	10	CTRL
0.63073	10	CTRL
0.598039	10	CTRL
0.598039	10	CTRL
0.572057	10	CTRL
0.564706	10	CTRL
0.564706	10	CTRL
0.557389	10	CTRL
0.556346	10	CTRL
0.542721	10	CTRL
0.542721	10	CTRL
0.528053	10	CTRL
0.528053	10	CTRL
0.519608	10	CTRL
0.519608	10	CTRL
0.513385	10	CTRL
0.507937	10	CTRL
0.507937	10	CTRL
0.506051	10	CTRL
0.5	10	CTRL
0.5	10	CTRL
0.470588	10	CTRL
0.470588	10	CTRL
0.462185	10	CTRL
0.462185	10	CTRL
0.458824	10	CTRL
0.458824	10	CTRL
0.457546	10	CTRL
0.451612	10	CTRL
0.45098	10	CTRL
0.45098	10	CTRL
0.45098	10	CTRL
0.449275	10	CTRL
0.449275	10	CTRL
0.448197	10	CTRL
0.447059	10	CTRL
0.447059	10	CTRL
0.440044	10	CTRL
0.436975	10	CTRL
0.436975	10	CTRL
0.431373	10	CTRL
0.431373	10	CTRL
0.431373	10	CTRL
0.423529	10	CTRL
0.423529	10	CTRL
0.419118	10	CTRL
0.419118	10	CTRL
0.415192	10	CTRL
0.413375	10	CTRL
0.411765	10	CTRL
0.411765	10	CTRL
0.403	10	CTRL
0.401961	10	CTRL
0.401961	10	CTRL
0.39604	10	CTRL
0.388444	10	CTRL
0.382353	10	CTRL
0.382353	10	CTRL
0.378222	10	CTRL
0.374037	10	CTRL
0.367647	10	CTRL
0.367647	10	CTRL
0.366703	10	CTRL
0.357742	10	CTRL
0.352035	10	CTRL
0.347826	10	CTRL
0.347826	10	CTRL
0.338235	10	CTRL
0.338235	10	CTRL
0.319032	10	CTRL
0.304348	10	CTRL
0.304348	10	CTRL
0.304348	10	CTRL
0.29903	10	CTRL
0.286029	10	CTRL
0.285946	10	CTRL
0.2635	10	CTRL
0.26087	10	CTRL
0.26087	10	CTRL
0.249358	10	CTRL
0.246377	10	CTRL
0.246377	10	CTRL
0.23913	10	CTRL
0.23913	10	CTRL
0.237548	10	CTRL
0.217391	10	CTRL
0.217391	10	CTRL
0.217391	10	CTRL
0.195652	10	CTRL
0.195652	10	CTRL
0.195652	10	CTRL
0.195652	10	CTRL
0.192513	10	CTRL
0.192513	10	CTRL
0.183824	10	CTRL
0.183824	10	CTRL
0.173913	10	CTRL
0.173913	10	CTRL
0.173913	10	CTRL
0.173913	10	CTRL
0.173913	10	CTRL
0.173913	10	CTRL
0.152174	10	CTRL
0.152174	10	CTRL
0.152174	10	CTRL
0.152174	10	CTRL
0.152174	10	CTRL
0.152174	10	CTRL
0.14614	10	CTRL
0.14614	10	CTRL
0.144928	10	CTRL
0.144928	10	CTRL
0.141912	10	CTRL
0.141912	10	CTRL
0.130435	10	CTRL
0.130435	10	CTRL
0.130435	10	CTRL
0.130435	10	CTRL
0.130435	10	CTRL
0.130435	10	CTRL
0.127941	10	CTRL
0.127941	10	CTRL
0.115942	10	CTRL
0.115942	10	CTRL
0.108696	10	CTRL
0.108696	10	CTRL
0.108696	10	CTRL
0.108696	10	CTRL
0.0941176	10	CTRL
0.0941176	10	CTRL
0.0916955	10	CTRL
0.0916955	10	CTRL
0.0906863	10	CTRL
0.0906863	10	CTRL
0.0888235	10	CTRL
0.0888235	10	CTRL
0.0869565	10	CTRL
0.0869565	10	CTRL
0.0863971	10	CTRL
0.0863971	10	CTRL
0.0855615	10	CTRL
0.0855615	10	CTRL
0.085084	10	CTRL
0.085084	10	CTRL
0.0825792	10	CTRL
0.0825792	10	CTRL
0.0798319	10	CTRL
0.0798319	10	CTRL
0.0710784	10	CTRL
0.0710784	10	CTRL
0.0695187	10	CTRL
0.0695187	10	CTRL
0.0658568	10	CTRL
0.0658568	10	CTRL
0.0625	10	CTRL
0.0625	10	CTRL
0.056266	10	CTRL
0.056266	10	CTRL
0.0548128	10	CTRL
0.0548128	10	CTRL
0.0535714	10	CTRL
0.0535714	10	CTRL
	10	CTRL
0.293529	35	DMD	2490.33
0.197249	35	DMD	2359.05
0.204987	35	DMD	2326.98
0.17479	35	DMD	2289.77
0.210772	35	DMD	2259.68
0.155259	35	DMD	2243.34
0.166942	35	DMD	2233.74
0.445804	35	DMD	2197.36
0.178168	35	DMD	2100.26
0.305731	35	DMD	2062.37
0.238629	35	DMD	2053.52
0.230771	35	DMD	2017.9
0.139086	35	DMD	2012.99
0.260179	35	DMD	1998.54
0.114925	35	DMD	1953.77
0.297931	35	DMD	1942.96
0.171207	35	DMD	1940.31
0.173333	35	DMD	1920.72
0.189875	35	DMD	1914.45
	35	DMD	1898.2
	35	DMD	1898.2
0.288889	35	DMD	1879.4
0.18321	35	DMD	1864.53
0.206246	35	DMD	1856.59
0.185724	35	DMD	1848.58
0.155556	35	DMD	1841.8
0.208972	35	DMD	1815.98
0.254334	35	DMD	1813.41
	35	DMD	1779.51
	35	DMD	1779.51
0.366371	35	DMD	1770.15
0.423419	35	DMD	1762.44
0.453577	35	DMD	1752.46
0.435749	35	DMD	1745.35
0.173804	35	DMD	1708.29
0.2	35	DMD	1707.72
0.2	35	DMD	1707.72
0.225169	35	DMD	1670.71
	35	DMD	1661.24
	35	DMD	1661.24
0.253333	35	DMD	1650.8
0.253333	35	DMD	1650.8
0.268411	35	DMD	1638.19
0.223028	35	DMD	1629.04
0.17037	35	DMD	1628.6
0.253718	35	DMD	1627
0.166667	35	DMD	1619.3
0.222688	35	DMD	1614.37
0.165659	35	DMD	1612.7
0.254458	35	DMD	1605.97
0.244444	35	DMD	1604.94
0.359217	35	DMD	1598.41
0.511111	35	DMD	1596.78
0.175042	35	DMD	1591.45
	35	DMD	1589.76
	35	DMD	1589.76
0.288889	35	DMD	1588.62
0.288889	35	DMD	1588.62
0.198461	35	DMD	1586.31
0.256313	35	DMD	1582.53
0.199691	35	DMD	1568.69
0.133333	35	DMD	1559.28
0.133333	35	DMD	1559.28
0.140385	35	DMD	1555.91
	35	DMD	1549.68
	35	DMD	1549.68
0.20375	35	DMD	1545.4
	35	DMD	1543.58
	35	DMD	1543.58
0.313082	35	DMD	1525.81
0.197331	35	DMD	1524.9
	35	DMD	1509.8
	35	DMD	1509.8
0.194745	35	DMD	1501.46
0.31334	35	DMD	1499.95
0.218946	35	DMD	1493.82
	35	DMD	1477.57
	35	DMD	1477.57
0.29409	35	DMD	1474.61
	35	DMD	1460.94
	35	DMD	1460.94
0.262513	35	DMD	1460.62
0.188524	35	DMD	1454.5
0.397138	35	DMD	1440.96
0.176803	35	DMD	1439.45
0.32	35	DMD	1437.29
0.32	35	DMD	1437.29
0.383333	35	DMD	1432.02
0.172299	35	DMD	1427.88
0.183152	35	DMD	1422.36
	35	DMD	1415.8
0.19704	35	DMD	1398
0.313946	35	DMD	1397.02
0.333325	35	DMD	1392.56
0.265663	35	DMD	1392.18
0.217841	35	DMD	1391.58
0.453333	35	DMD	1390.18
	35	DMD	1389.87
	35	DMD	1389.87
	35	DMD	1389.05
	35	DMD	1389.05
0.235043	35	DMD	1384.5
0.235043	35	DMD	1384.5
0.382382	35	DMD	1369.8
0.405804	35	DMD	1364.43
0.355556	35	DMD	1355.58
0.355556	35	DMD	1355.58
0.366667	35	DMD	1351.55
0.169118	35	DMD	1350.52
0.169118	35	DMD	1350.52
0.386667	35	DMD	1342.87
0.214413	35	DMD	1336.07
0.325926	35	DMD	1335.44
0.325926	35	DMD	1335.44
	35	DMD	1334.3
	35	DMD	1334.3
0.244444	35	DMD	1321.39
0.244444	35	DMD	1321.39
0.264283	35	DMD	1320.56
0.213191	35	DMD	1317.46
0.213191	35	DMD	1317.46
0.244444	35	DMD	1312.81
0.13771	35	DMD	1309.75
0.466667	35	DMD	1304.24
0.466667	35	DMD	1304.24
0.225832	35	DMD	1300.22
0.28	35	DMD	1298.46
0.28	35	DMD	1298.46
	35	DMD	1294.74
	35	DMD	1294.74
0.266667	35	DMD	1293.6
0.266667	35	DMD	1293.6
0.4	35	DMD	1284.82
0.255556	35	DMD	1284.3
0.7	35	DMD	1280.38
0.7	35	DMD	1280.38
0.120185	35	DMD	1280.03
0.377778	35	DMD	1271.08
0.377778	35	DMD	1271.08
0.188889	35	DMD	1269.33
0.188889	35	DMD	1269.33
0.117203	35	DMD	1268.76
0.366667	35	DMD	1266.33
0.366667	35	DMD	1266.33
0.14	35	DMD	1262.51
0.14	35	DMD	1262.51
0.266667	35	DMD	1256.62
	35	DMD	1255.28
	35	DMD	1255.28
0.666667	35	DMD	1243.91
0.666667	35	DMD	1243.91
0.213333	35	DMD	1239.16
	35	DMD	1237.2
	35	DMD	1237.2
0.266489	35	DMD	1234.93
0.266489	35	DMD	1234.93
0.211111	35	DMD	1234.1
0.2	35	DMD	1232.45
0.2	35	DMD	1232.45
0.288889	35	DMD	1231
0.133079	35	DMD	1230.42
0.141651	35	DMD	1221.42
0.318519	35	DMD	1220.13
0.227832	35	DMD	1219.98
0.266667	35	DMD	1215.92
0.266667	35	DMD	1215.92
0.18818	35	DMD	1213.86
0.333333	35	DMD	1207.55
0.333333	35	DMD	1207.55
0.269058	35	DMD	1195.36
0.269058	35	DMD	1195.36
0.177778	35	DMD	1193.3
0.177778	35	DMD	1193.3
	35	DMD	1192.27
	35	DMD	1192.27
0.166667	35	DMD	1185.14
0.266667	35	DMD	1181.63
0.213871	35	DMD	1173.62
0.245653	35	DMD	1156.46
0.4	35	DMD	1154.15
0.238095	35	DMD	1147.74
0.238095	35	DMD	1147.74
0.173333	35	DMD	1146.92
0.14814	35	DMD	1146.25
0.14028	35	DMD	1141.63
0.4	35	DMD	1139.48
0.4	35	DMD	1139.48
0.233333	35	DMD	1138.86
0.233333	35	DMD	1138.86
0.233178	35	DMD	1136.48
0.233178	35	DMD	1136.48
0.151686	35	DMD	1130.82
0.206001	35	DMD	1129.99
	35	DMD	1127.81
	35	DMD	1127.81
0.196082	35	DMD	1127.34
0.288462	35	DMD	1126.15
0.288462	35	DMD	1126.15
0.235564	35	DMD	1123.33
0.388185	35	DMD	1117.43
0.306667	35	DMD	1116.13
0.306667	35	DMD	1116.13
0.216667	35	DMD	1108.39
0.288889	35	DMD	1106.84
0.25	35	DMD	1105.6
	35	DMD	1104.15
	35	DMD	1104.15
0.189529	35	DMD	1103.52
0.190206	35	DMD	1102.01
	35	DMD	1098.88
	35	DMD	1098.88
0.166177	35	DMD	1098.38
0.226667	35	DMD	1096.92
0.226667	35	DMD	1096.92
	35	DMD	1096.51
	35	DMD	1096.51
0.4	35	DMD	1090.31
0.4	35	DMD	1090.31
0.161869	35	DMD	1084.99
0.3	35	DMD	1082.98
0.245773	35	DMD	1078.41
0.266667	35	DMD	1071.82
0.266667	35	DMD	1071.82
0.483333	35	DMD	1061.08
0.483333	35	DMD	1061.08
0.266667	35	DMD	1057.87
0.266667	35	DMD	1057.87
0.866667	35	DMD	1056.22
0.866667	35	DMD	1056.22
0.488889	35	DMD	1056.12
0.201697	35	DMD	1042.72
	35	DMD	1040.21
	35	DMD	1040.21
0.199867	35	DMD	1038.25
0.199867	35	DMD	1038.25
0.162788	35	DMD	1038.1
0.193333	35	DMD	1032.88
0.193333	35	DMD	1032.88
0.333333	35	DMD	1029.47
0.333333	35	DMD	1029.47
0.239101	35	DMD	1023.66
0.166723	35	DMD	1017.91
0.165881	35	DMD	1017.16
0.325926	35	DMD	1013.66
0.325926	35	DMD	1013.66
	35	DMD	1009.63
	35	DMD	1009.63
0.190476	35	DMD	1003.44
0.190476	35	DMD	1003.44
0.355556	35	DMD	1003.23
0.28	35	DMD	1002.09
0.25	35	DMD	1001.27
0.25	35	DMD	1001.27
0.344444	35	DMD	1000.23
0.344444	35	DMD	1000.23
0.366667	35	DMD	997.239
0.366667	35	DMD	997.239
0.224242	35	DMD	996.412
0.209524	35	DMD	996.309
0.333333	35	DMD	991.97
0.333333	35	DMD	991.97
0.13738	35	DMD	989.175
	35	DMD	988.148
	35	DMD	988.148
0.2	35	DMD	986.909
0.2	35	DMD	986.909
0.179351	35	DMD	986.679
0.311111	35	DMD	986.496
0.311111	35	DMD	986.496
0.349767	35	DMD	986.186
0.349767	35	DMD	986.186
0.204997	35	DMD	978.645
0.204997	35	DMD	978.645
0.349767	35	DMD	978.438
0.349767	35	DMD	978.438
0.409524	35	DMD	973.48
0.409524	35	DMD	973.48
0.373333	35	DMD	970.278
0.373333	35	DMD	970.278
0.32	35	DMD	963.873
	35	DMD	963.15
	35	DMD	963.15
0.172257	35	DMD	959.832
0.283145	35	DMD	959.638
0.283145	35	DMD	959.638
0.3	35	DMD	956.023
0.3	35	DMD	956.023
	35	DMD	951.994
	35	DMD	951.994
0.25	35	DMD	950.135
0.21097	35	DMD	949.102
0.21097	35	DMD	949.102
0.188162	35	DMD	947.732
0.175495	35	DMD	944.178
0.52	35	DMD	943.42
0.52	35	DMD	943.42
0.333333	35	DMD	943.007
0.48	35	DMD	939.805
0.176282	35	DMD	936.086
0.176282	35	DMD	936.086
0.333333	35	DMD	933.814
0.25641	35	DMD	933.504
0.25641	35	DMD	933.504
0.186667	35	DMD	932.574
0.186667	35	DMD	932.574
0.233333	35	DMD	930.818
0.233333	35	DMD	930.818
	35	DMD	927.512
	35	DMD	927.512
0.266667	35	DMD	920.178
0.25	35	DMD	917.492
0.2	35	DMD	915.013
0.2	35	DMD	915.013
0.45	35	DMD	912.121
0.45	35	DMD	912.121
0.3	35	DMD	908.919
0.3	35	DMD	907.266
0.3	35	DMD	907.266
0.34188	35	DMD	906.13
0.34188	35	DMD	906.13
0.453333	35	DMD	902.618
0.453333	35	DMD	902.618
0.290561	35	DMD	896.913
0.266667	35	DMD	893.424
0.266667	35	DMD	893.424
0.333333	35	DMD	890.532
0.3	35	DMD	888.053
0.3	35	DMD	888.053
0.166667	35	DMD	887.536
0.155458	35	DMD	887.535
0.299145	35	DMD	887.02
0.299145	35	DMD	887.02
0.181882	35	DMD	885.342
0.283333	35	DMD	881.545
0.283333	35	DMD	881.545
0.226667	35	DMD	880.718
0.226667	35	DMD	880.718
0.182287	35	DMD	878.611
0.422222	35	DMD	877.619
0.422222	35	DMD	877.619
0.266667	35	DMD	876.69
0.283333	35	DMD	876.38
0.283333	35	DMD	876.38
0.283333	35	DMD	872.351
0.283333	35	DMD	872.351
0.188889	35	DMD	872.145
0.188889	35	DMD	872.145
	35	DMD	869.459
	35	DMD	869.459
0.333333	35	DMD	869.046
0.15013	35	DMD	868.78
0.195349	35	DMD	865.831
0.433333	35	DMD	865.12
0.433333	35	DMD	865.12
0.283333	35	DMD	864.811
0.255385	35	DMD	864.294
0.255385	35	DMD	864.294
0.186955	35	DMD	863.713
0.218413	35	DMD	863.259
0.311111	35	DMD	861.298
0.25	35	DMD	860.472
0.25	35	DMD	860.472
0.285714	35	DMD	859.646
0.285714	35	DMD	859.646
	35	DMD	853.138
	35	DMD	853.138
0.233333	35	DMD	852.621
0.333333	35	DMD	848.696
0.333333	35	DMD	848.696
0.533333	35	DMD	848.18
0.533333	35	DMD	848.18
0.511111	35	DMD	845.184
0.511111	35	DMD	845.184
0.226667	35	DMD	839.193
0.384615	35	DMD	836.094
0.384615	35	DMD	836.094
0.192308	35	DMD	833.924
0.192308	35	DMD	833.924
0.146667	35	DMD	832.891
0.146667	35	DMD	832.891
0.183333	35	DMD	831.032
0.183333	35	DMD	831.032
0.211111	35	DMD	828.656
0.211111	35	DMD	828.656
	35	DMD	828.14
	35	DMD	828.14
0.3	35	DMD	827.107
0.3	35	DMD	827.107
0.162081	35	DMD	824.01
	35	DMD	823.905
0.345715	35	DMD	822.119
0.577778	35	DMD	818.843
0.577778	35	DMD	818.843
0.24	35	DMD	818.223
0.22623	35	DMD	817.431
0.253333	35	DMD	816.054
0.253333	35	DMD	816.054
0.17988	35	DMD	815.744
0.17988	35	DMD	815.744
0.333333	35	DMD	813.988
0.166667	35	DMD	813.988
0.333333	35	DMD	813.988
0.166667	35	DMD	813.988
0.165268	35	DMD	812.288
0.345369	35	DMD	811.834
0.288889	35	DMD	811.612
0.288889	35	DMD	811.612
0.266667	35	DMD	810.063
0.142933	35	DMD	807.977
0.173218	35	DMD	806.034
0.173218	35	DMD	806.034
0.153055	35	DMD	806.011
0.188763	35	DMD	805.517
0.188763	35	DMD	805.517
0.166667	35	DMD	804.071
0.166667	35	DMD	804.071
0.666223	35	DMD	797.977
0.666223	35	DMD	797.977
0.44	35	DMD	797.873
0.44	35	DMD	797.873
0.173218	35	DMD	794.155
0.173218	35	DMD	794.155
0.266667	35	DMD	787.544
0.266667	35	DMD	787.544
0.216667	35	DMD	784.445
0.226667	35	DMD	784.135
0.238095	35	DMD	783.412
0.233333	35	DMD	783.412
0.238095	35	DMD	783.412
0.233333	35	DMD	783.412
	35	DMD	779.486
	35	DMD	779.486
0.225781	35	DMD	778.635
0.133333	35	DMD	777.627
0.133333	35	DMD	777.627
0.159752	35	DMD	774.702
0.238095	35	DMD	774.115
0.238095	35	DMD	774.115
0.27619	35	DMD	773.082
0.2	35	DMD	771.946
0.2	35	DMD	771.946
0.433333	35	DMD	770.396
0.433333	35	DMD	770.396
0.304292	35	DMD	762.959
0.304292	35	DMD	762.959
0.266667	35	DMD	757.587
0.266667	35	DMD	757.587
0.2	35	DMD	755.315
0.2	35	DMD	755.315
0.25	35	DMD	754.385
0.143321	35	DMD	753.83
0.209524	35	DMD	752.836
0.156656	35	DMD	744.301
0.44	35	DMD	741.679
	35	DMD	738.374
	35	DMD	738.374
0.36	35	DMD	738.167
0.36	35	DMD	738.167
0.488889	35	DMD	737.031
0.488889	35	DMD	737.031
0.333333	35	DMD	735.585
0.333333	35	DMD	735.585
0.129875	35	DMD	733.487
0.311111	35	DMD	732.899
0.311111	35	DMD	732.899
0.566667	35	DMD	731.763
0.566667	35	DMD	731.763
0.216667	35	DMD	729.903
0.216667	35	DMD	729.903
0.316667	35	DMD	726.701
0.316667	35	DMD	726.701
0.293333	35	DMD	724.325
0.293333	35	DMD	724.325
0.216667	35	DMD	724.119
	35	DMD	717.714
	35	DMD	717.714
0.222222	35	DMD	715.545
0.233333	35	DMD	713.272
	35	DMD	711.723
	35	DMD	709.967
	35	DMD	709.967
0.333333	35	DMD	708.624
0.383333	35	DMD	707.178
0.433333	35	DMD	706.042
0.133333	35	DMD	703.872
0.133333	35	DMD	703.872
0.366667	35	DMD	703.253
0.366667	35	DMD	703.253
	35	DMD	697.778
0.183274	35	DMD	697.111
0.373333	35	DMD	693.026
0.316456	35	DMD	692.2
0.316456	35	DMD	692.2
0.333333	35	DMD	690.34
0.277778	35	DMD	686.622
0.277778	35	DMD	686.622
0.4	35	DMD	681.767
0.349767	35	DMD	675.775
0.349767	35	DMD	675.775
0.266667	35	DMD	673.399
0.266667	35	DMD	673.399
0.166667	35	DMD	671.643
0.2056	35	DMD	671.096
	35	DMD	664.412
	35	DMD	664.412
0.235043	35	DMD	661.83
0.235043	35	DMD	661.83
0.44	35	DMD	660.59
0.44	35	DMD	660.59
0.278421	35	DMD	659.526
0.3	35	DMD	657.801
0.3	35	DMD	657.801
0.128205	35	DMD	657.078
0.128205	35	DMD	657.078
0.533333	35	DMD	652.43
0.533333	35	DMD	652.43
0.283177	35	DMD	650.375
0.266667	35	DMD	648.814
0.233178	35	DMD	647.472
0.183333	35	DMD	642.307
0.183333	35	DMD	642.307
	35	DMD	640.034
	35	DMD	640.034
0.222222	35	DMD	637.762
0.199867	35	DMD	632.287
0.199867	35	DMD	632.287
0.346667	35	DMD	631.047
0.4	35	DMD	630.841
0.4	35	DMD	630.841
	35	DMD	629.704
	35	DMD	629.704
	35	DMD	627.742
	35	DMD	627.742
0.255556	35	DMD	622.68
0.466667	35	DMD	620.821
0.466667	35	DMD	620.821
0.293333	35	DMD	620.201
0.293333	35	DMD	620.201
0.293333	35	DMD	617.412
0.293333	35	DMD	617.412
0.4	35	DMD	609.148
0.204139	35	DMD	609.008
0.2	35	DMD	604.706
0.2	35	DMD	604.706
	35	DMD	596.029
0.266667	35	DMD	595.409
0.172259	35	DMD	591.69
0.433333	35	DMD	587.042
0.222222	35	DMD	586.216
0.2998	35	DMD	583.22
0.2998	35	DMD	583.22
	35	DMD	582.91
	35	DMD	582.91
	35	DMD	582.704
	35	DMD	582.704
0.274074	35	DMD	572.064
0.274074	35	DMD	572.064
0.237937	35	DMD	571.341
0.237937	35	DMD	571.341
0.277778	35	DMD	563.594
0.277778	35	DMD	563.594
0.433333	35	DMD	562.767
0.162963	35	DMD	561.734
0.162963	35	DMD	561.734
0.186667	35	DMD	560.701
0.186667	35	DMD	560.701
0.266667	35	DMD	558.739
0.176282	35	DMD	557.809
0.176282	35	DMD	557.809
0.32	35	DMD	555.33
0.233333	35	DMD	551.921
0.24	35	DMD	549.029
0.24	35	DMD	549.029
0.333139	35	DMD	547.525
0.226667	35	DMD	542.314
0.214434	35	DMD	541.626
0.48	35	DMD	539.629
0.48	35	DMD	539.629
0.304762	35	DMD	535.807
0.166667	35	DMD	531.365
0.166667	35	DMD	531.365
0.208333	35	DMD	530.745
0.208333	35	DMD	530.745
0.188763	35	DMD	530.332
0.188763	35	DMD	530.332
0.266489	35	DMD	530.125
0.466667	35	DMD	529.919
0.466667	35	DMD	529.919
0.21097	35	DMD	527.026
0.21097	35	DMD	527.026
0.283333	35	DMD	526.303
0.283333	35	DMD	526.303
0.48	35	DMD	522.274
0.48	35	DMD	522.274
0.2998	35	DMD	520.002
0.2998	35	DMD	520.002
0.177778	35	DMD	518.143
0.177778	35	DMD	518.143
0.174714	35	DMD	510.317
0.244444	35	DMD	507.606
0.216667	35	DMD	505.953
0.167452	35	DMD	502.226
0.333333	35	DMD	500.479
0.333333	35	DMD	500.479
0.241506	35	DMD	499.239
0.241506	35	DMD	499.239
0.146841	35	DMD	497.764
0.14245	35	DMD	492.421
0.14245	35	DMD	492.421
0.343622	35	DMD	490.353
0.191156	35	DMD	485.966
0.275	35	DMD	485.5
0.275	35	DMD	485.5
0.233333	35	DMD	483.538
0.233333	35	DMD	483.538
	35	DMD	480.026
	35	DMD	480.026
0.152381	35	DMD	478.476
0.152381	35	DMD	478.476
0.333333	35	DMD	473.931
0.333333	35	DMD	473.931
	35	DMD	473.415
	35	DMD	473.415
0.316456	35	DMD	470.729
0.316456	35	DMD	470.729
	35	DMD	467.01
0.193338	35	DMD	454.884
0.173333	35	DMD	453.168
0.2	35	DMD	446.247
0.2	35	DMD	446.247
	35	DMD	437.57
	35	DMD	437.57
0.195807	35	DMD	433.558
0.384615	35	DMD	429.926
0.384615	35	DMD	429.926
0.266667	35	DMD	416.601
0.244444	35	DMD	395.011
0.244444	35	DMD	395.011
0.506667	35	DMD	380.963
0.506667	35	DMD	380.963
0.186486	35	DMD	374.873
0.166667	35	DMD	369.6
0.166667	35	DMD	369.6
0.25	35	DMD	353.486
0.25	35	DMD	353.486
0.267094	35	DMD	313.509
0.267094	35	DMD	313.509
0.192321	35	DMD	309.457
0.266667	35	DMD	259.278
0.266667	35	DMD	259.278
0.118704	35	DMD	253.495
0.128205	35	DMD	236.139
0.128205	35	DMD	236.139
0.384615	35	DMD	187.382
0.384615	35	DMD	187.382
0.546721	35	DMD
0.460045	35	DMD
0.391038	35	DMD
0.389501	35	DMD
0.369037	35	DMD
0.341701	35	DMD
0.306697	35	DMD
0.267081	35	DMD
0.25	35	DMD
0.249025	35	DMD
0.249	35	DMD
0.241524	35	DMD
0.230023	35	DMD
0.211621	35	DMD
0.21118	35	DMD
0.210702	35	DMD
0.208696	35	DMD
0.207729	35	DMD
0.206522	35	DMD
0.204348	35	DMD
0.195652	35	DMD
0.19398	35	DMD
0.181159	35	DMD
0.173913	35	DMD
0.16388	35	DMD
0.149457	35	DMD
0.133333	35	DMD
0.133333	35	DMD
0.130435	35	DMD
	35	DMD
0.289923	35	CTRL	2553.4
0.28586	35	CTRL	2506.14
0.341697	35	CTRL	2494.34
0.203572	35	CTRL	2432.93
0.224883	35	CTRL	2399.66
0.222993	35	CTRL	2380.75
0.197813	35	CTRL	2340.9
0.397902	35	CTRL	2297.87
0.264316	35	CTRL	2297.03
0.170678	35	CTRL	2277.14
	35	CTRL	2250.37
0.161998	35	CTRL	2228.59
0.22106	35	CTRL	2214.91
0.265668	35	CTRL	2169.91
0.234101	35	CTRL	2164.01
0.127329	35	CTRL	2156.9
0.25193	35	CTRL	2153.12
0.379802	35	CTRL	2145.93
0.211449	35	CTRL	2119.69
0.246225	35	CTRL	2114.17
0.218669	35	CTRL	2108.8
0.194874	35	CTRL	2090.5
0.173324	35	CTRL	2086.49
0.27789	35	CTRL	2076.89
0.25641	35	CTRL	2076.19
0.25641	35	CTRL	2076.19
0.185543	35	CTRL	2073.79
0.153339	35	CTRL	2060.63
0.219544	35	CTRL	2051.78
0.221889	35	CTRL	2049.89
0.16966	35	CTRL	2030.23
0.360371	35	CTRL	2026.9
0.291007	35	CTRL	1989.47
0.336878	35	CTRL	1988.86
0.224997	35	CTRL	1967.76
0.446216	35	CTRL	1964.28
0.227655	35	CTRL	1958.08
0.280592	35	CTRL	1955.89
0.261756	35	CTRL	1951.28
0.157804	35	CTRL	1947.04
0.331707	35	CTRL	1923.22
0.216189	35	CTRL	1922.99
0.22167	35	CTRL	1916.56
0.216639	35	CTRL	1910.97
0.170255	35	CTRL	1910.67
0.288214	35	CTRL	1909.68
0.203942	35	CTRL	1882.38
0.173993	35	CTRL	1880.75
0.173993	35	CTRL	1880.75
0.136144	35	CTRL	1877.39
0.24971	35	CTRL	1876.33
0.252716	35	CTRL	1868.47
0.352476	35	CTRL	1861.51
0.229624	35	CTRL	1855.84
0.221159	35	CTRL	1851.15
0.351009	35	CTRL	1843.06
0.155556	35	CTRL	1841.8
0.24875	35	CTRL	1841.02
0.239991	35	CTRL	1829.22
0.26476	35	CTRL	1816.51
0.159079	35	CTRL	1812.2
0.180856	35	CTRL	1803.66
0.236751	35	CTRL	1799.42
0.393887	35	CTRL	1790.72
0.191657	35	CTRL	1790.19
0.249381	35	CTRL	1783.62
0.282408	35	CTRL	1782.71
0.317486	35	CTRL	1773.18
0.201465	35	CTRL	1767.63
0.201465	35	CTRL	1767.63
0.320513	35	CTRL	1766.19
0.320513	35	CTRL	1766.19
0.183498	35	CTRL	1762.14
0.178766	35	CTRL	1759.26
0.134076	35	CTRL	1759.26
0.302235	35	CTRL	1755.03
0.249223	35	CTRL	1753.44
0.22366	35	CTRL	1752.38
0.722071	35	CTRL	1745.2
0.10243	35	CTRL	1742.55
0.359599	35	CTRL	1731.81
0.298039	35	CTRL	1725.54
0.366667	35	CTRL	1722.7
0.366667	35	CTRL	1722.7
0.166667	35	CTRL	1722.6
0.166667	35	CTRL	1722.6
0.174222	35	CTRL	1707.61
0.178023	35	CTRL	1704.21
0.201388	35	CTRL	1703.38
0.251782	35	CTRL	1703
0.176313	35	CTRL	1699.29
0.201795	35	CTRL	1698.08
0.351286	35	CTRL	1696.27
0.206494	35	CTRL	1690.6
0.13259	35	CTRL	1684.4
	35	CTRL	1682.81
0.230366	35	CTRL	1680.39
0.160097	35	CTRL	1673.96
0.164736	35	CTRL	1669.35
0.306667	35	CTRL	1666.61
0.306667	35	CTRL	1666.61
0.166667	35	CTRL	1662.06
0.166667	35	CTRL	1662.06
0.14894	35	CTRL	1660.88
0.153846	35	CTRL	1655.87
0.153846	35	CTRL	1655.87
0.176282	35	CTRL	1649.67
0.176282	35	CTRL	1649.67
0.612683	35	CTRL	1649.31
0.25641	35	CTRL	1645.54
0.25641	35	CTRL	1645.54
0.18315	35	CTRL	1634.9
0.18315	35	CTRL	1634.9
0.381856	35	CTRL	1632.74
0.161242	35	CTRL	1629.11
	35	CTRL	1623.06
0.333333	35	CTRL	1622.09
0.333333	35	CTRL	1622.09
0.166667	35	CTRL	1619.3
0.376582	35	CTRL	1617.77
0.271178	35	CTRL	1617.54
0.17094	35	CTRL	1610.31
0.17094	35	CTRL	1610.31
0.121239	35	CTRL	1598.49
0.194473	35	CTRL	1598.03
0.152937	35	CTRL	1595.46
0.176405	35	CTRL	1591.53
0.171801	35	CTRL	1590.92
0.379289	35	CTRL	1589.64
0.235043	35	CTRL	1586.55
0.235043	35	CTRL	1586.55
0.154047	35	CTRL	1570.28
0.174825	35	CTRL	1569.82
0.174825	35	CTRL	1569.82
0.185897	35	CTRL	1565.07
0.185897	35	CTRL	1565.07
0.933333	35	CTRL	1563.41
0.933333	35	CTRL	1563.41
0.210865	35	CTRL	1549.86
0.377778	35	CTRL	1545.75
0.377778	35	CTRL	1545.75
0.152947	35	CTRL	1543.88
0.118869	35	CTRL	1540.48
0.198928	35	CTRL	1539.8
0.21978	35	CTRL	1538.93
0.21978	35	CTRL	1538.93
0.206363	35	CTRL	1534.73
0.168269	35	CTRL	1528.4
0.168269	35	CTRL	1528.4
0.226131	35	CTRL	1528.23
0.183568	35	CTRL	1522.86
0.193085	35	CTRL	1515
	35	CTRL	1511.37
0.7	35	CTRL	1506.81
0.7	35	CTRL	1506.81
0.156695	35	CTRL	1505.57
0.156695	35	CTRL	1505.57
0.185719	35	CTRL	1488.83
0.260157	35	CTRL	1488.07
0.174507	35	CTRL	1487.54
0.137669	35	CTRL	1486.71
0.229081	35	CTRL	1485.05
0.280884	35	CTRL	1479.53
0.161425	35	CTRL	1474.76
0.1557	35	CTRL	1466.14
0.288337	35	CTRL	1465.91
0.866667	35	CTRL	1460.22
0.866667	35	CTRL	1460.22
0.210623	35	CTRL	1459.7
0.210623	35	CTRL	1459.7
0.282375	35	CTRL	1458.2
0.194889	35	CTRL	1444.13
0.322874	35	CTRL	1442.85
0.178078	35	CTRL	1431.88
0.216667	35	CTRL	1429.85
0.216667	35	CTRL	1429.85
0.273097	35	CTRL	1428.56
0.184295	35	CTRL	1425.62
0.184295	35	CTRL	1425.62
0.216915	35	CTRL	1422.36
0.444444	35	CTRL	1419.11
0.444444	35	CTRL	1419.11
0.1936	35	CTRL	1399.29
0.201443	35	CTRL	1398.08
0.226121	35	CTRL	1397.63
0.216678	35	CTRL	1395.81
0.223751	35	CTRL	1395.13
1.06667	35	CTRL	1389.98
1.06667	35	CTRL	1389.98
0.258012	35	CTRL	1386.66
0.181534	35	CTRL	1386.06
0.26089	35	CTRL	1377.66
0.297518	35	CTRL	1372.22
0.176282	35	CTRL	1370.25
0.176282	35	CTRL	1370.25
0.162959	35	CTRL	1369.8
0.392705	35	CTRL	1363.82
0.274842	35	CTRL	1363.59
0.159731	35	CTRL	1360.04
0.340401	35	CTRL	1354.07
0.2	35	CTRL	1351.65
0.2	35	CTRL	1351.65
0.152244	35	CTRL	1345.77
0.152244	35	CTRL	1345.77
0.386667	35	CTRL	1342.87
0.266667	35	CTRL	1336.06
0.266667	35	CTRL	1336.06
0.333333	35	CTRL	1331.3
0.333333	35	CTRL	1331.3
0.240123	35	CTRL	1329.41
0.129434	35	CTRL	1322.08
0.238498	35	CTRL	1322
0.379907	35	CTRL	1320.71
0.5	35	CTRL	1314.67
0.5	35	CTRL	1314.67
0.144804	35	CTRL	1313.23
0.244444	35	CTRL	1312.81
0.29304	35	CTRL	1311.26
0.29304	35	CTRL	1311.26
0.2011	35	CTRL	1306.72
0.3	35	CTRL	1305.17
0.3	35	CTRL	1305.17
0.344649	35	CTRL	1302.11
0.43956	35	CTRL	1300.21
0.43956	35	CTRL	1300.21
0.195799	35	CTRL	1294.55
0.4	35	CTRL	1282.86
0.4	35	CTRL	1282.86
0.207168	35	CTRL	1282.37
0.192308	35	CTRL	1280.79
0.192308	35	CTRL	1280.79
0.141941	35	CTRL	1278
0.141941	35	CTRL	1278
0.155542	35	CTRL	1276.7
0.466667	35	CTRL	1274.59
0.466667	35	CTRL	1274.59
0.184153	35	CTRL	1272.47
0.171084	35	CTRL	1272.32
0.138863	35	CTRL	1271.94
0.533333	35	CTRL	1268.71
0.533333	35	CTRL	1268.71
0.350876	35	CTRL	1267.55
0.320513	35	CTRL	1264.47
0.320513	35	CTRL	1264.47
0.144972	35	CTRL	1262.18
0.266667	35	CTRL	1256.62
0.253377	35	CTRL	1253.94
0.449764	35	CTRL	1245.77
0.173077	35	CTRL	1244.35
0.173077	35	CTRL	1244.35
0.186546	35	CTRL	1243.96
0.283965	35	CTRL	1240.48
0.213333	35	CTRL	1239.16
0.257954	35	CTRL	1234.2
0.211111	35	CTRL	1234.1
0.208333	35	CTRL	1231.41
0.208333	35	CTRL	1231.41
0.288889	35	CTRL	1231
0.266667	35	CTRL	1224.8
0.266667	35	CTRL	1224.8
0.352564	35	CTRL	1223.36
0.352564	35	CTRL	1223.36
0.178645	35	CTRL	1214.39
0.200367	35	CTRL	1212.5
0.6	35	CTRL	1210.65
0.6	35	CTRL	1210.65
0.15829	35	CTRL	1209.55
0.165504	35	CTRL	1206.82
0.366667	35	CTRL	1198.46
0.366667	35	CTRL	1198.46
0.305988	35	CTRL	1192.38
0.166667	35	CTRL	1185.14
0.249614	35	CTRL	1180.28
0.32	35	CTRL	1175.84
0.32	35	CTRL	1175.84
0.249864	35	CTRL	1172.41
0.213675	35	CTRL	1170.06
0.213675	35	CTRL	1170.06
0.4	35	CTRL	1167.68
0.4	35	CTRL	1167.68
0.181818	35	CTRL	1159.42
0.181818	35	CTRL	1159.42
0.311111	35	CTRL	1159.21
0.311111	35	CTRL	1159.21
0.533333	35	CTRL	1156.21
0.533333	35	CTRL	1156.21
0.18172	35	CTRL	1153.13
0.159707	35	CTRL	1153.05
0.250326	35	CTRL	1152.9
0.177778	35	CTRL	1150.12
0.177778	35	CTRL	1150.12
0.220677	35	CTRL	1149.05
0.273765	35	CTRL	1148.74
0.5	35	CTRL	1148.57
0.5	35	CTRL	1148.57
0.6	35	CTRL	1144.33
0.6	35	CTRL	1144.33
1.06667	35	CTRL	1142.68
1.06667	35	CTRL	1142.68
0.175514	35	CTRL	1138.23
0.137754	35	CTRL	1135.43
0.158152	35	CTRL	1130.97
0.211802	35	CTRL	1114.33
0.235074	35	CTRL	1111.08
0.188531	35	CTRL	1107.83
0.25	35	CTRL	1105.6
0.196343	35	CTRL	1105.56
0.766667	35	CTRL	1101.36
0.766667	35	CTRL	1101.36
0.208182	35	CTRL	1100.95
0.211538	35	CTRL	1098.17
0.211538	35	CTRL	1098.17
0.255556	35	CTRL	1085.25
0.255556	35	CTRL	1085.25
0.201188	35	CTRL	1084.61
0.333333	35	CTRL	1083.39
0.333333	35	CTRL	1083.39
0.3	35	CTRL	1082.98
0.266667	35	CTRL	1081.01
0.266667	35	CTRL	1081.01
0.2	35	CTRL	1079.98
0.2	35	CTRL	1079.98
0.2	35	CTRL	1079.26
0.2	35	CTRL	1079.26
0.333333	35	CTRL	1075.44
0.333333	35	CTRL	1075.44
0.466667	35	CTRL	1075.33
0.466667	35	CTRL	1075.33
0.258213	35	CTRL	1072.97
0.733333	35	CTRL	1066.34
0.733333	35	CTRL	1066.34
0.253846	35	CTRL	1066.29
0.253846	35	CTRL	1066.29
0.261628	35	CTRL	1065.71
0.174754	35	CTRL	1064.72
0.178145	35	CTRL	1063.44
0.5	35	CTRL	1056.43
0.5	35	CTRL	1056.43
0.488889	35	CTRL	1056.12
0.209524	35	CTRL	1055.81
0.209524	35	CTRL	1055.81
0.25641	35	CTRL	1054.69
0.25641	35	CTRL	1054.69
0.222222	35	CTRL	1051.26
0.222222	35	CTRL	1051.26
0.209792	35	CTRL	1051.26
0.466667	35	CTRL	1050.95
0.466667	35	CTRL	1050.95
0.733333	35	CTRL	1046.82
0.733333	35	CTRL	1046.82
0.304592	35	CTRL	1046.57
0.131167	35	CTRL	1043.93
0.234585	35	CTRL	1041.66
0.366667	35	CTRL	1038.97
0.366667	35	CTRL	1038.97
0.433333	35	CTRL	1037.94
0.433333	35	CTRL	1037.94
0.8	35	CTRL	1036.9
0.8	35	CTRL	1036.9
0.866667	35	CTRL	1035.67
0.866667	35	CTRL	1035.67
0.183333	35	CTRL	1035.25
0.183333	35	CTRL	1035.25
0.179487	35	CTRL	1029.85
0.179487	35	CTRL	1029.85
0.253736	35	CTRL	1029.56
0.233192	35	CTRL	1029.03
0.45	35	CTRL	1027.3
0.45	35	CTRL	1027.3
0.366667	35	CTRL	1024.1
0.366667	35	CTRL	1024.1
	35	CTRL	1022.68
1.53333	35	CTRL	1021.31
1.53333	35	CTRL	1021.31
0.146575	35	CTRL	1020.63
0.228475	35	CTRL	1015.95
0.365793	35	CTRL	1009.75
0.166667	35	CTRL	1004.57
0.166667	35	CTRL	1004.57
0.28	35	CTRL	1002.09
0.566667	35	CTRL	996.515
0.566667	35	CTRL	996.515
0.224242	35	CTRL	996.412
0.209524	35	CTRL	996.309
0.233333	35	CTRL	983.81
0.233333	35	CTRL	983.81
0.230769	35	CTRL	982.641
0.230769	35	CTRL	982.641
0.293333	35	CTRL	979.161
0.293333	35	CTRL	979.161
0.253333	35	CTRL	971.724
0.253333	35	CTRL	971.724
0.32	35	CTRL	963.873
0.155134	35	CTRL	963.765
0.316667	35	CTRL	962.944
0.316667	35	CTRL	962.944
0.131388	35	CTRL	962.177
0.249123	35	CTRL	961.723
0.293333	35	CTRL	959.018
0.293333	35	CTRL	959.018
0.168269	35	CTRL	957.572
0.168269	35	CTRL	957.572
0.25	35	CTRL	950.135
0.152702	35	CTRL	945.01
0.333333	35	CTRL	943.007
0.15621	35	CTRL	939.867
0.48	35	CTRL	939.805
0.183333	35	CTRL	937.842
0.183333	35	CTRL	937.842
0.172222	35	CTRL	937.119
0.172222	35	CTRL	937.119
0.25	35	CTRL	935.673
0.25	35	CTRL	935.673
0.125603	35	CTRL	929.658
0.3	35	CTRL	928.959
0.3	35	CTRL	928.959
0.26492	35	CTRL	927.011
0.205141	35	CTRL	921.415
0.488889	35	CTRL	920.488
0.488889	35	CTRL	920.488
0.266667	35	CTRL	920.178
0.247346	35	CTRL	919.827
0.25	35	CTRL	917.492
0.18648	35	CTRL	916.46
0.18648	35	CTRL	916.46
0.3	35	CTRL	908.919
0.288889	35	CTRL	908.815
0.288889	35	CTRL	908.815
0.533333	35	CTRL	906.336
0.533333	35	CTRL	906.336
0.142495	35	CTRL	900.164
0.433333	35	CTRL	896.42
0.433333	35	CTRL	896.42
0.666667	35	CTRL	894.87
0.666667	35	CTRL	894.87
0.246931	35	CTRL	891.241
0.333333	35	CTRL	890.532
0.166667	35	CTRL	887.536
0.245105	35	CTRL	887.232
0.226667	35	CTRL	879.169
0.226667	35	CTRL	879.169
0.5	35	CTRL	878.962
0.5	35	CTRL	878.962
0.266667	35	CTRL	876.69
0.5	35	CTRL	873.797
0.5	35	CTRL	873.797
0.333333	35	CTRL	869.046
0.238095	35	CTRL	867.186
0.238095	35	CTRL	867.186
0.2	35	CTRL	863.054
0.311111	35	CTRL	861.298
0.733333	35	CTRL	860.472
0.733333	35	CTRL	860.472
0.218437	35	CTRL	858.949
0.10551	35	CTRL	854.638
0.4	35	CTRL	853.758
0.4	35	CTRL	853.758
0.309711	35	CTRL	853.352
0.322222	35	CTRL	852.828
0.322222	35	CTRL	852.828
0.233333	35	CTRL	852.621
0.197335	35	CTRL	848.891
0.128205	35	CTRL	843.92
0.128205	35	CTRL	843.92
0.226667	35	CTRL	839.193
0.533333	35	CTRL	828.036
0.533333	35	CTRL	828.036
0.233333	35	CTRL	827.933
0.233333	35	CTRL	827.933
0.183333	35	CTRL	825.764
0.183333	35	CTRL	825.764
0.123304	35	CTRL	825.296
0.6	35	CTRL	824.008
0.6	35	CTRL	824.008
0.141667	35	CTRL	823.905
0.141667	35	CTRL	823.905
0.24	35	CTRL	818.223
0.192308	35	CTRL	816.176
0.192308	35	CTRL	816.176
0.173969	35	CTRL	814.633
0.316667	35	CTRL	814.504
0.316667	35	CTRL	814.504
0.266667	35	CTRL	810.063
0.19393	35	CTRL	805.936
0.166667	35	CTRL	798.906
0.166667	35	CTRL	798.906
0.173333	35	CTRL	793.948
0.173333	35	CTRL	793.948
0.173881	35	CTRL	791.794
0.388889	35	CTRL	791.262
0.388889	35	CTRL	791.262
0.216667	35	CTRL	784.445
0.226667	35	CTRL	784.135
0.266667	35	CTRL	777.42
0.266667	35	CTRL	777.42
0.201145	35	CTRL	769.636
0.6	35	CTRL	760.893
0.6	35	CTRL	760.893
0.3	35	CTRL	757.174
0.3	35	CTRL	757.174
0.209524	35	CTRL	755.005
0.209524	35	CTRL	755.005
0.25	35	CTRL	754.385
0.44	35	CTRL	741.679
0.2	35	CTRL	741.266
0.2	35	CTRL	741.266
0.246108	35	CTRL	727.437
0.288889	35	CTRL	721.536
0.288889	35	CTRL	721.536
0.189319	35	CTRL	720.782
0.222222	35	CTRL	715.545
0.288889	35	CTRL	714.512
0.288889	35	CTRL	714.512
0.233333	35	CTRL	713.272
0.28	35	CTRL	709.554
0.28	35	CTRL	709.554
0.333333	35	CTRL	708.624
0.383333	35	CTRL	707.178
0.433333	35	CTRL	706.042
0.229215	35	CTRL	705.052
0.266667	35	CTRL	699.43
0.266667	35	CTRL	699.43
0.36	35	CTRL	697.778
0.25	35	CTRL	686.622
0.25	35	CTRL	686.622
0.195044	35	CTRL	686.448
0.3	35	CTRL	682.386
0.3	35	CTRL	682.386
0.277778	35	CTRL	677.635
0.277778	35	CTRL	677.635
0.3	35	CTRL	677.428
0.3	35	CTRL	677.428
0.488889	35	CTRL	674.742
0.488889	35	CTRL	674.742
0.179487	35	CTRL	672.9
0.179487	35	CTRL	672.9
0.283398	35	CTRL	667.013
0.211538	35	CTRL	662.134
0.211538	35	CTRL	662.134
0.433333	35	CTRL	661.417
0.433333	35	CTRL	661.417
0.132699	35	CTRL	660.206
0.128477	35	CTRL	659.979
0.533333	35	CTRL	649.744
0.533333	35	CTRL	649.744
0.283333	35	CTRL	648.505
0.283333	35	CTRL	648.505
0.401441	35	CTRL	648.258
0.2232	35	CTRL	646.896
0.255556	35	CTRL	622.68
	35	CTRL	611.421
	35	CTRL	611.421
0.416667	35	CTRL	610.284
0.416667	35	CTRL	610.284
0.2	35	CTRL	608.528
[truncated: 77 more rows]

## Sheet: Figure 9d4
BF synchonicity	Stiffness	DMD vs CTRL	Spreading area
	10	DMD	2384.83
	10	DMD	2185.26
	10	DMD	2090.5
	10	DMD	2086.04
	10	DMD	2058.74
	10	DMD	2039.91
	10	DMD	2011.1
	10	DMD	1990.15
	10	DMD	1988.03
	10	DMD	1926.4
	10	DMD	1917.55
	10	DMD	1892.59
	10	DMD	1879.4
	10	DMD	1863.17
	10	DMD	1841.62
	10	DMD	1794.96
	10	DMD	1786.04
	10	DMD	1771.52
	10	DMD	1759.64
	10	DMD	1749.81
	10	DMD	1739.15
	10	DMD	1700.58
	10	DMD	1682.88
	10	DMD	1675.09
	10	DMD	1668.21
	10	DMD	1665.72
	10	DMD	1662.09
	10	DMD	1658.83
	10	DMD	1657.93
	10	DMD	1648.4
	10	DMD	1641.67
	10	DMD	1631.76
	10	DMD	1620.8
	10	DMD	1617.39
	10	DMD	1617.09
	10	DMD	1596.07
	10	DMD	1594.1
	10	DMD	1586.46
	10	DMD	1586.31
	10	DMD	1586.01
	10	DMD	1572.55
	10	DMD	1570.35
	10	DMD	1570.28
	10	DMD	1564.38
	10	DMD	1563.24
	10	DMD	1551.6
	10	DMD	1550.09
	10	DMD	1548.42
	10	DMD	1522.79
	10	DMD	1519.68
	10	DMD	1513.48
	10	DMD	1490.64
	10	DMD	1483.31
	10	DMD	1466.82
	10	DMD	1452.76
	10	DMD	1448.37
	10	DMD	1435.97
	10	DMD	1433.47
	10	DMD	1415.8
	10	DMD	1413.05
	10	DMD	1409.12
	10	DMD	1406.78
	10	DMD	1398.08
	10	DMD	1390.18
	10	DMD	1385.83
	10	DMD	1384.32
	10	DMD	1380.46
	10	DMD	1374.56
	10	DMD	1361.17
	10	DMD	1356.86
	10	DMD	1356.41
	10	DMD	1339.77
	10	DMD	1337.58
	10	DMD	1336.07
	10	DMD	1329.41
	10	DMD	1325.25
	10	DMD	1322.83
	10	DMD	1305.59
0.182684	10	DMD	1302.9
0.0995336	10	DMD	1292.88
	10	DMD	1284.82
	10	DMD	1279.8
	10	DMD	1259.38
	10	DMD	1243.96
	10	DMD	1242.67
	10	DMD	1233.75
	10	DMD	1227.55
	10	DMD	1215.75
	10	DMD	1182.62
	10	DMD	1164.02
	10	DMD	1154.15
	10	DMD	1146.85
	10	DMD	1123.26
	10	DMD	1106.77
	10	DMD	1106.55
	10	DMD	1104.2
	10	DMD	1099.59
	10	DMD	1091.42
	10	DMD	1088.85
	10	DMD	1086.28
	10	DMD	1079.55
	10	DMD	1075.09
	10	DMD	1071.98
	10	DMD	1071.76
	10	DMD	1066.77
	10	DMD	1063.59
	10	DMD	1061.85
	10	DMD	1054.06
	10	DMD	1052.93
	10	DMD	1052.55
	10	DMD	1046.73
	10	DMD	1035.38
	10	DMD	1034.25
	10	DMD	1030.09
	10	DMD	1020.03
	10	DMD	998.553
	10	DMD	996.511
	10	DMD	980.1
	10	DMD	978.361
	10	DMD	976.924
	10	DMD	956.278
	10	DMD	942.514
	10	DMD	934.347
	10	DMD	929.28
	10	DMD	925.045
	10	DMD	922.247
	10	DMD	920.583
	10	DMD	918.692
	10	DMD	912.643
	10	DMD	911.206
	10	DMD	908.029
	10	DMD	896.534
	10	DMD	890.258
	10	DMD	889.955
	10	DMD	878.536
0.450624	10	DMD	875.037
	10	DMD	867.721
0.108963	10	DMD	867.186
	10	DMD	859.403
	10	DMD	857.209
	10	DMD	832.404
	10	DMD	824.842
	10	DMD	823.905
	10	DMD	822.422
	10	DMD	821.893
	10	DMD	821.741
	10	DMD	821.666
	10	DMD	818.716
	10	DMD	818.187
	10	DMD	808.809
	10	DMD	805.406
	10	DMD	796.482
	10	DMD	795.499
	10	DMD	793.76
	10	DMD	793.155
0.139444	10	DMD	788.783
	10	DMD	786.349
	10	DMD	780.299
	10	DMD	778.332
	10	DMD	776.064
	10	DMD	773.082
	10	DMD	762.754
	10	DMD	759.88
	10	DMD	749.898
0.40917	10	DMD	749.323
	10	DMD	740.293
	10	DMD	739.083
	10	DMD	738.781
	10	DMD	730.689
	10	DMD	724.119
	10	DMD	723.883
	10	DMD	719.95
	10	DMD	717.984
	10	DMD	711.723
	10	DMD	693.633
	10	DMD	693.026
	10	DMD	688.717
	10	DMD	681.767
	10	DMD	677.222
	10	DMD	671.643
	10	DMD	649.467
	10	DMD	649.165
	10	DMD	648.814
0.074023	10	DMD	648.401
	10	DMD	647.472
	10	DMD	631.047
	10	DMD	628.066
	10	DMD	609.148
	10	DMD	608.403
	10	DMD	596.029
	10	DMD	575.884
	10	DMD	570.591
	10	DMD	570.439
	10	DMD	567.036
	10	DMD	566.582
	10	DMD	559.625
	10	DMD	555.33
	10	DMD	544.878
	10	DMD	540.87
	10	DMD	535.807
	10	DMD	530.125
	10	DMD	527.862
	10	DMD	526.728
	10	DMD	519.468
	10	DMD	519.317
	10	DMD	507.606
	10	DMD	505.953
	10	DMD	501.772
	10	DMD	475.454
	10	DMD	468.497
	10	DMD	467.01
	10	DMD	463.733
	10	DMD	463.506
	10	DMD	453.168
	10	DMD	435.902
	10	DMD	392.721
	10	DMD	390.149
	10	DMD	390.074
	10	DMD	382.587
	10	DMD	338.195
0.287139	10	DMD
0.229656	10	DMD
0.227098	10	DMD
0.161904	10	DMD
0.156656	10	DMD
0.113393	10	DMD
0.0889571	10	DMD
0.0796249	10	DMD
0.0714105	10	DMD
0.0579763	10	DMD
0.0555835	10	DMD
0.0427814	10	DMD
0.0406968	10	DMD
0.0373494	10	DMD
	10	DMD
	10	CTRL	2722.8
	10	CTRL	2550.6
	10	CTRL	2531.62
	10	CTRL	2445.49
	10	CTRL	2414.4
	10	CTRL	2350.35
	10	CTRL	2345.13
	10	CTRL	2278.35
	10	CTRL	2218.53
	10	CTRL	2162.04
	10	CTRL	2159.55
	10	CTRL	2146.16
	10	CTRL	2099.43
	10	CTRL	2047.17
	10	CTRL	2045.51
	10	CTRL	2032.57
	10	CTRL	1990.07
	10	CTRL	1976.91
	10	CTRL	1966.78
	10	CTRL	1964.81
	10	CTRL	1957.93
	10	CTRL	1952.18
	10	CTRL	1914.3
	10	CTRL	1906.58
	10	CTRL	1892.21
	10	CTRL	1890.1
	10	CTRL	1888.28
	10	CTRL	1876.18
	10	CTRL	1857.73
	10	CTRL	1848.88
	10	CTRL	1830.73
	10	CTRL	1816.82
0.190498	10	CTRL	1815.77
	10	CTRL	1815.77
	10	CTRL	1795.41
0.00842009	10	CTRL	1784.58
	10	CTRL	1784.58
	10	CTRL	1783.92
	10	CTRL	1783.01
	10	CTRL	1773.33
	10	CTRL	1749.66
	10	CTRL	1731.59
	10	CTRL	1722.59
0.292907	10	CTRL	1708.14
	10	CTRL	1708.14
	10	CTRL	1691.5
	10	CTRL	1682.35
	10	CTRL	1680.69
0.115973	10	CTRL	1663.82
	10	CTRL	1663.82
	10	CTRL	1652.48
	10	CTRL	1639.32
	10	CTRL	1636.03
0.0147144	10	CTRL	1636.03
	10	CTRL	1633.12
	10	CTRL	1622.01
	10	CTRL	1612.85
	10	CTRL	1603.55
	10	CTRL	1603.4
	10	CTRL	1599.85
	10	CTRL	1587.22
	10	CTRL	1573.38
	10	CTRL	1571.64
	10	CTRL	1569.6
	10	CTRL	1551.37
	10	CTRL	1537.31
	10	CTRL	1534.28
	10	CTRL	1531.71
	10	CTRL	1527.78
	10	CTRL	1522.94
0.125984	10	CTRL	1509.78
	10	CTRL	1509.78
	10	CTRL	1504.33
	10	CTRL	1501.76
	10	CTRL	1489.66
0.213809	10	CTRL	1480.67
	10	CTRL	1480.67
	10	CTRL	1472.57
	10	CTRL	1467.65
	10	CTRL	1462.66
	10	CTRL	1458.46
0.0210236	10	CTRL	1458.46
0.0170842	10	CTRL	1437.73
	10	CTRL	1437.73
	10	CTRL	1437.03
	10	CTRL	1430.22
	10	CTRL	1429.84
	10	CTRL	1426.14
	10	CTRL	1400.8
	10	CTRL	1399.07
0.0325042	10	CTRL	1399.07
	10	CTRL	1393.16
	10	CTRL	1389.46
	10	CTRL	1385.83
	10	CTRL	1375.77
	10	CTRL	1368.43
	10	CTRL	1361.25
	10	CTRL	1351.04
	10	CTRL	1338.94
	10	CTRL	1334.1
	10	CTRL	1333.72
	10	CTRL	1332.51
	10	CTRL	1313.98
	10	CTRL	1308.31
	10	CTRL	1302.9
	10	CTRL	1299.77
	10	CTRL	1298.25
	10	CTRL	1292.88
	10	CTRL	1290.84
0.0326244	10	CTRL	1289.9
	10	CTRL	1289.9
	10	CTRL	1277.15
	10	CTRL	1268.08
0.45972	10	CTRL	1267.95
	10	CTRL	1267.95
	10	CTRL	1267.17
	10	CTRL	1266.34
	10	CTRL	1265.43
	10	CTRL	1263.54
	10	CTRL	1254.39
	10	CTRL	1253.03
0.221517	10	CTRL	1243.1
	10	CTRL	1243.1
	10	CTRL	1236.39
	10	CTRL	1229.44
0.447033	10	CTRL	1229.44
	10	CTRL	1228.6
	10	CTRL	1226.18
0.243353	10	CTRL	1219.54
	10	CTRL	1219.54
	10	CTRL	1213.71
	10	CTRL	1210.45
	10	CTRL	1204.1
	10	CTRL	1188.52
	10	CTRL	1187.77
	10	CTRL	1184.21
	10	CTRL	1183.46
0.224644	10	CTRL	1181.82
	10	CTRL	1181.82
	10	CTRL	1180.51
	10	CTRL	1178.01
	10	CTRL	1168.63
	10	CTRL	1168.48
	10	CTRL	1161.52
	10	CTRL	1160.99
	10	CTRL	1157.67
	10	CTRL	1153.51
	10	CTRL	1138.23
	10	CTRL	1136.87
	10	CTRL	1132.11
	10	CTRL	1132.03
	10	CTRL	1127.49
	10	CTRL	1118.49
	10	CTRL	1108.06
	10	CTRL	1096.41
	10	CTRL	1088.92
	10	CTRL	1087.49
	10	CTRL	1086.28
	10	CTRL	1084.54
	10	CTRL	1074.33
	10	CTRL	1071.76
	10	CTRL	1065.78
	10	CTRL	1063.36
	10	CTRL	1062.46
	10	CTRL	1062.38
	10	CTRL	1061.85
	10	CTRL	1059.51
	10	CTRL	1056.48
	10	CTRL	1054.74
0.156041	10	CTRL	1039.38
	10	CTRL	1039.38
	10	CTRL	1027.06
	10	CTRL	1025.47
	10	CTRL	1017.31
	10	CTRL	1014.13
0.00713631	10	CTRL	1012.04
	10	CTRL	1012.04
	10	CTRL	1007.55
	10	CTRL	1000.86
0.163168	10	CTRL	1000.86
	10	CTRL	968
	10	CTRL	966.563
	10	CTRL	953.178
	10	CTRL	949.169
0.161562	10	CTRL	947.029
	10	CTRL	947.029
	10	CTRL	946.371
	10	CTRL	944.783
	10	CTRL	936.464
	10	CTRL	935.935
	10	CTRL	934.801
	10	CTRL	934.423
	10	CTRL	931.095
	10	CTRL	926.558
	10	CTRL	926.028
	10	CTRL	925.499
	10	CTRL	907.5
	10	CTRL	895.702
	10	CTRL	894.492
	10	CTRL	882.241
	10	CTRL	881.788
	10	CTRL	879.292
	10	CTRL	875.037
0.00921435	10	CTRL	874.149
	10	CTRL	874.149
	10	CTRL	873.242
	10	CTRL	867.186
	10	CTRL	867.116
	10	CTRL	853.957
	10	CTRL	851.311
	10	CTRL	850.101
	10	CTRL	847.454
	10	CTRL	838.379
	10	CTRL	833.236
	10	CTRL	831.875
	10	CTRL	828.774
	10	CTRL	826.884
	10	CTRL	824.161
0.0285583	10	CTRL	823.629
	10	CTRL	823.629
	10	CTRL	823.027
	10	CTRL	822.119
	10	CTRL	814.406
	10	CTRL	810.246
	10	CTRL	809.036
	10	CTRL	806.768
	10	CTRL	804.347
	10	CTRL	788.783
	10	CTRL	785.29
	10	CTRL	776.82
	10	CTRL	770.467
	10	CTRL	769.862
0.0310813	10	CTRL	766.899
	10	CTRL	766.899
	10	CTRL	765.93
	10	CTRL	765.476
	10	CTRL	763.737
	10	CTRL	749.898
	10	CTRL	749.323
	10	CTRL	748.158
	10	CTRL	742.789
	10	CTRL	738.705
0.547362	10	CTRL	721.349
	10	CTRL	721.349
	10	CTRL	720.404
	10	CTRL	716.018
	10	CTRL	707.396
	10	CTRL	705.43
	10	CTRL	704.901
	10	CTRL	702.481
	10	CTRL	692.044
	10	CTRL	688.944
	10	CTRL	688.036
	10	CTRL	685.087
	10	CTRL	683.499
0.327176	10	CTRL	668.759
	10	CTRL	668.759
	10	CTRL	663.383
	10	CTRL	663.231
0.159707	10	CTRL	659.649
	10	CTRL	659.649
	10	CTRL	658.24
	10	CTRL	657.559
	10	CTRL	648.401
	10	CTRL	646.442
	10	CTRL	646.216
	10	CTRL	643.947
	10	CTRL	638.804
0.0310682	10	CTRL	633.147
	10	CTRL	633.147
	10	CTRL	629.578
	10	CTRL	614.378
	10	CTRL	594.413
0.110848	10	CTRL	591.738
	10	CTRL	591.738
	10	CTRL	589.951
	10	CTRL	586.699
	10	CTRL	581.934
	10	CTRL	580.422
	10	CTRL	570.515
	10	CTRL	551.155
	10	CTRL	520.073
	10	CTRL	518.409
	10	CTRL	515.082
	10	CTRL	508.049
	10	CTRL	489.974
	10	CTRL	420.324
	10	CTRL	394.687
	10	CTRL	378.806
	10	CTRL	356.647
	10	CTRL	270.738
0.579445	10	CTRL
0.554079	10	CTRL
0.439308	10	CTRL
0.431504	10	CTRL
0.385586	10	CTRL
0.287551	10	CTRL
0.240715	10	CTRL
0.201081	10	CTRL
0.198679	10	CTRL
0.184445	10	CTRL
0.178269	10	CTRL
0.164809	10	CTRL
0.16389	10	CTRL
0.124693	10	CTRL
0.110578	10	CTRL
0.104994	10	CTRL
0.0935676	10	CTRL
0.0926857	10	CTRL
0.0856107	10	CTRL
0.0716256	10	CTRL
0.0525126	10	CTRL
0.0494227	10	CTRL
0.0434034	10	CTRL
0.0363104	10	CTRL
0.0261937	10	CTRL
0.0225434	10	CTRL
0.0205614	10	CTRL
	10	CTRL
	35	DMD	2490.33
	35	DMD	2359.05
	35	DMD	2326.98
	35	DMD	2289.77
	35	DMD	2259.68
	35	DMD	2243.34
	35	DMD	2233.74
	35	DMD	2197.36
	35	DMD	2100.26
	35	DMD	2062.37
	35	DMD	2053.52
	35	DMD	2017.9
	35	DMD	2012.99
	35	DMD	1998.54
	35	DMD	1953.77
	35	DMD	1942.96
	35	DMD	1940.31
	35	DMD	1920.72
	35	DMD	1914.45
0.906631	35	DMD	1898.2
	35	DMD	1898.2
0.894352	35	DMD	1879.4
	35	DMD	1864.53
	35	DMD	1856.59
	35	DMD	1848.58
	35	DMD	1841.8
	35	DMD	1815.98
	35	DMD	1813.41
1.2777	35	DMD	1779.51
	35	DMD	1779.51
	35	DMD	1770.15
	35	DMD	1762.44
	35	DMD	1752.46
	35	DMD	1745.35
	35	DMD	1708.29
0.0503862	35	DMD	1707.72
	35	DMD	1707.72
	35	DMD	1670.71
0.354633	35	DMD	1661.24
	35	DMD	1661.24
0.625065	35	DMD	1650.8
	35	DMD	1650.8
	35	DMD	1638.19
	35	DMD	1629.04
	35	DMD	1628.6
	35	DMD	1627
	35	DMD	1619.3
	35	DMD	1614.37
	35	DMD	1612.7
	35	DMD	1605.97
	35	DMD	1604.94
	35	DMD	1598.41
	35	DMD	1596.78
	35	DMD	1591.45
	35	DMD	1589.76
0.218129	35	DMD	1589.76
0.0558029	35	DMD	1588.62
	35	DMD	1588.62
	35	DMD	1586.31
	35	DMD	1582.53
	35	DMD	1568.69
	35	DMD	1559.28
0.0893274	35	DMD	1559.28
	35	DMD	1555.91
0.511012	35	DMD	1549.68
	35	DMD	1549.68
	35	DMD	1545.4
	35	DMD	1543.58
1.17939	35	DMD	1543.58
	35	DMD	1525.81
	35	DMD	1524.9
	35	DMD	1509.8
0.115749	35	DMD	1509.8
	35	DMD	1501.46
	35	DMD	1499.95
	35	DMD	1493.82
0.411648	35	DMD	1477.57
	35	DMD	1477.57
	35	DMD	1474.61
	35	DMD	1460.94
0.941787	35	DMD	1460.94
	35	DMD	1460.62
	35	DMD	1454.5
	35	DMD	1440.96
	35	DMD	1439.45
	35	DMD	1437.29
0.0760187	35	DMD	1437.29
	35	DMD	1432.02
	35	DMD	1427.88
	35	DMD	1422.36
1.18154	35	DMD	1415.8
	35	DMD	1398
	35	DMD	1397.02
	35	DMD	1392.56
	35	DMD	1392.18
	35	DMD	1391.58
1.11483	35	DMD	1390.18
0.834003	35	DMD	1389.87
	35	DMD	1389.87
	35	DMD	1389.05
0.735772	35	DMD	1389.05
0.939195	35	DMD	1384.5
	35	DMD	1384.5
	35	DMD	1369.8
	35	DMD	1364.43
	35	DMD	1355.58
0.113293	35	DMD	1355.58
	35	DMD	1351.55
	35	DMD	1350.52
0.0995188	35	DMD	1350.52
	35	DMD	1342.87
	35	DMD	1336.07
0.0663757	35	DMD	1335.44
	35	DMD	1335.44
	35	DMD	1334.3
1.13262	35	DMD	1334.3
	35	DMD	1321.39
0.208789	35	DMD	1321.39
	35	DMD	1320.56
0.089644	35	DMD	1317.46
	35	DMD	1317.46
	35	DMD	1312.81
	35	DMD	1309.75
0.0855577	35	DMD	1304.24
	35	DMD	1304.24
	35	DMD	1300.22
	35	DMD	1298.46
0.0926069	35	DMD	1298.46
0.630731	35	DMD	1294.74
	35	DMD	1294.74
	35	DMD	1293.6
0.080121	35	DMD	1293.6
1.68624	35	DMD	1284.82
	35	DMD	1284.3
	35	DMD	1280.38
0.0570395	35	DMD	1280.38
	35	DMD	1280.03
0.511524	35	DMD	1271.08
	35	DMD	1271.08
	35	DMD	1269.33
0.124098	35	DMD	1269.33
	35	DMD	1268.76
0.624696	35	DMD	1266.33
	35	DMD	1266.33
	35	DMD	1262.51
0.42375	35	DMD	1262.51
	35	DMD	1256.62
1.24084	35	DMD	1255.28
	35	DMD	1255.28
	35	DMD	1243.91
0.0691206	35	DMD	1243.91
	35	DMD	1239.16
1.36294	35	DMD	1237.2
	35	DMD	1237.2
0.491171	35	DMD	1234.93
	35	DMD	1234.93
	35	DMD	1234.1
0.0553116	35	DMD	1232.45
	35	DMD	1232.45
	35	DMD	1231
	35	DMD	1230.42
	35	DMD	1221.42
	35	DMD	1220.13
	35	DMD	1219.98
	35	DMD	1215.92
0.102163	35	DMD	1215.92
	35	DMD	1213.86
	35	DMD	1207.55
0.0753578	35	DMD	1207.55
	35	DMD	1195.36
0.260272	35	DMD	1195.36
0.115128	35	DMD	1193.3
	35	DMD	1193.3
	35	DMD	1192.27
0.5106	35	DMD	1192.27
	35	DMD	1185.14
	35	DMD	1181.63
	35	DMD	1173.62
	35	DMD	1156.46
1.04603	35	DMD	1154.15
0.187317	35	DMD	1147.74
	35	DMD	1147.74
	35	DMD	1146.92
	35	DMD	1146.25
	35	DMD	1141.63
0.157623	35	DMD	1139.48
	35	DMD	1139.48
0.119565	35	DMD	1138.86
	35	DMD	1138.86
0.0623432	35	DMD	1136.48
	35	DMD	1136.48
	35	DMD	1130.82
	35	DMD	1129.99
	35	DMD	1127.81
0.916993	35	DMD	1127.81
	35	DMD	1127.34
0.38299	35	DMD	1126.15
	35	DMD	1126.15
	35	DMD	1123.33
	35	DMD	1117.43
0.0325235	35	DMD	1116.13
	35	DMD	1116.13
	35	DMD	1108.39
	35	DMD	1106.84
	35	DMD	1105.6
	35	DMD	1104.15
0.455783	35	DMD	1104.15
	35	DMD	1103.52
	35	DMD	1102.01
	35	DMD	1098.88
0.0633181	35	DMD	1098.88
	35	DMD	1098.38
	35	DMD	1096.92
0.071119	35	DMD	1096.92
	35	DMD	1096.51
0.784875	35	DMD	1096.51
0.0196123	35	DMD	1090.31
	35	DMD	1090.31
	35	DMD	1084.99
	35	DMD	1082.98
	35	DMD	1078.41
0.0861596	35	DMD	1071.82
	35	DMD	1071.82
	35	DMD	1061.08
0.346488	35	DMD	1061.08
	35	DMD	1057.87
0.0102921	35	DMD	1057.87
0.0711006	35	DMD	1056.22
	35	DMD	1056.22
	35	DMD	1056.12
	35	DMD	1042.72
	35	DMD	1040.21
0.0680195	35	DMD	1040.21
0.352366	35	DMD	1038.25
	35	DMD	1038.25
	35	DMD	1038.1
	35	DMD	1032.88
0.0880753	35	DMD	1032.88
	35	DMD	1029.47
0.023502	35	DMD	1029.47
	35	DMD	1023.66
	35	DMD	1017.91
	35	DMD	1017.16
	35	DMD	1013.66
0.452627	35	DMD	1013.66
	35	DMD	1009.63
0.24323	35	DMD	1009.63
	35	DMD	1003.44
0.0226453	35	DMD	1003.44
	35	DMD	1003.23
	35	DMD	1002.09
	35	DMD	1001.27
0.163155	35	DMD	1001.27
0.132474	35	DMD	1000.23
	35	DMD	1000.23
	35	DMD	997.239
0.00987195	35	DMD	997.239
	35	DMD	996.412
	35	DMD	996.309
0.0261746	35	DMD	991.97
	35	DMD	991.97
	35	DMD	989.175
0.841332	35	DMD	988.148
	35	DMD	988.148
	35	DMD	986.909
0.0998607	35	DMD	986.909
	35	DMD	986.679
	35	DMD	986.496
0.218609	35	DMD	986.496
	35	DMD	986.186
0.271442	35	DMD	986.186
	35	DMD	978.645
0.357954	35	DMD	978.645
	35	DMD	978.438
0.389092	35	DMD	978.438
	35	DMD	973.48
0.0866917	35	DMD	973.48
0.220594	35	DMD	970.278
	35	DMD	970.278
	35	DMD	963.873
	35	DMD	963.15
1.17009	35	DMD	963.15
	35	DMD	959.832
	35	DMD	959.638
0.312243	35	DMD	959.638
0.221056	35	DMD	956.023
	35	DMD	956.023
0.0699441	35	DMD	951.994
	35	DMD	951.994
	35	DMD	950.135
0.228625	35	DMD	949.102
	35	DMD	949.102
	35	DMD	947.732
	35	DMD	944.178
0.0951553	35	DMD	943.42
	35	DMD	943.42
	35	DMD	943.007
	35	DMD	939.805
	35	DMD	936.086
0.578339	35	DMD	936.086
	35	DMD	933.814
	35	DMD	933.504
1.28002	35	DMD	933.504
0.230731	35	DMD	932.574
	35	DMD	932.574
0.508646	35	DMD	930.818
	35	DMD	930.818
	35	DMD	927.512
0.994377	35	DMD	927.512
	35	DMD	920.178
	35	DMD	917.492
0.103361	35	DMD	915.013
	35	DMD	915.013
	35	DMD	912.121
1.63292	35	DMD	912.121
	35	DMD	908.919
1.40538	35	DMD	907.266
	35	DMD	907.266
	35	DMD	906.13
0.53927	35	DMD	906.13
0.150015	35	DMD	902.618
	35	DMD	902.618
	35	DMD	896.913
	35	DMD	893.424
0.386433	35	DMD	893.424
	35	DMD	890.532
	35	DMD	888.053
0.118332	35	DMD	888.053
	35	DMD	887.536
	35	DMD	887.535
	35	DMD	887.02
0.989747	35	DMD	887.02
	35	DMD	885.342
	35	DMD	881.545
0.300676	35	DMD	881.545
0.420953	35	DMD	880.718
	35	DMD	880.718
	35	DMD	878.611
0.103614	35	DMD	877.619
	35	DMD	877.619
	35	DMD	876.69
	35	DMD	876.38
0.222868	35	DMD	876.38
0.228739	35	DMD	872.351
	35	DMD	872.351
0.0316494	35	DMD	872.145
	35	DMD	872.145
	35	DMD	869.459
0.670584	35	DMD	869.459
	35	DMD	869.046
	35	DMD	868.78
	35	DMD	865.831
	35	DMD	865.12
1.00213	35	DMD	865.12
	35	DMD	864.811
	35	DMD	864.294
0.0435428	35	DMD	864.294
	35	DMD	863.713
	35	DMD	863.259
	35	DMD	861.298
0.0380974	35	DMD	860.472
	35	DMD	860.472
	35	DMD	859.646
0.284728	35	DMD	859.646
	35	DMD	853.138
1.15705	35	DMD	853.138
	35	DMD	852.621
0.290948	35	DMD	848.696
	35	DMD	848.696
0.0330532	35	DMD	848.18
	35	DMD	848.18
	35	DMD	845.184
0.417644	35	DMD	845.184
	35	DMD	839.193
	35	DMD	836.094
0.640587	35	DMD	836.094
0.937117	35	DMD	833.924
	35	DMD	833.924
0.177101	35	DMD	832.891
	35	DMD	832.891
	35	DMD	831.032
0.0936458	35	DMD	831.032
	35	DMD	828.656
0.241531	35	DMD	828.656
	35	DMD	828.14
1.06988	35	DMD	828.14
	35	DMD	827.107
0.121219	35	DMD	827.107
	35	DMD	824.01
0.80929	35	DMD	823.905
	35	DMD	822.119
	35	DMD	818.843
0.0848018	35	DMD	818.843
	35	DMD	818.223
	35	DMD	817.431
0.405857	35	DMD	816.054
	35	DMD	816.054
	35	DMD	815.744
0.197585	35	DMD	815.744
	35	DMD	813.988
0.203266	35	DMD	813.988
0.0221166	35	DMD	813.988
	35	DMD	812.288
	35	DMD	811.834
	35	DMD	811.612
0.129178	35	DMD	811.612
	35	DMD	810.063
	35	DMD	807.977
0.0956556	35	DMD	806.034
	35	DMD	806.034
	35	DMD	806.011
0.345511	35	DMD	805.517
	35	DMD	805.517
	35	DMD	804.071
0.221443	35	DMD	804.071
	35	DMD	797.977
0.259621	35	DMD	797.977
	35	DMD	797.873
0.0500689	35	DMD	797.873
0.129982	35	DMD	794.155
	35	DMD	794.155
	35	DMD	787.544
0.343887	35	DMD	787.544
	35	DMD	784.445
	35	DMD	784.135
	35	DMD	783.412
0.254173	35	DMD	783.412
0.120313	35	DMD	783.412
1.01881	35	DMD	779.486
	35	DMD	779.486
	35	DMD	778.635
0.522786	35	DMD	777.627
	35	DMD	777.627
	35	DMD	774.702
	35	DMD	774.115
0.144402	35	DMD	774.115
0.306538	35	DMD	773.082
0.0205716	35	DMD	771.946
	35	DMD	771.946
0.219751	35	DMD	770.396
	35	DMD	770.396
0.162858	35	DMD	762.959
	35	DMD	762.959
	35	DMD	757.587
0.455783	35	DMD	757.587
	35	DMD	755.315
0.0802995	35	DMD	755.315
	35	DMD	754.385
	35	DMD	753.83
	35	DMD	752.836
	35	DMD	744.301
	35	DMD	741.679
0.243417	35	DMD	738.374
	35	DMD	738.374
0.0946384	35	DMD	738.167
	35	DMD	738.167
	35	DMD	737.031
0.0411872	35	DMD	737.031
0.142482	35	DMD	735.585
	35	DMD	735.585
	35	DMD	733.487
	35	DMD	732.899
0.13838	35	DMD	732.899
	35	DMD	731.763
0.0293245	35	DMD	731.763
0.132962	35	DMD	729.903
	35	DMD	729.903
0.0458682	35	DMD	726.701
	35	DMD	726.701
	35	DMD	724.325
0.272514	35	DMD	724.325
0.0808714	35	DMD	724.119
1.14276	35	DMD	717.714
	35	DMD	717.714
	35	DMD	715.545
	35	DMD	713.272
1.29889	35	DMD	711.723
0.742624	35	DMD	709.967
	35	DMD	709.967
	35	DMD	708.624
	35	DMD	707.178
	35	DMD	706.042
	35	DMD	703.872
0.427964	35	DMD	703.872
0.0136668	35	DMD	703.253
	35	DMD	703.253
0.23278	35	DMD	697.778
	35	DMD	697.778
	35	DMD	697.111
0.0140699	35	DMD	693.026
0.37321	35	DMD	692.2
	35	DMD	692.2
	35	DMD	690.34
	35	DMD	686.622
0.0717927	35	DMD	686.622
0.204562	35	DMD	681.767
	35	DMD	675.775
1.25678	35	DMD	675.775
	35	DMD	673.399
0.376121	35	DMD	673.399
0.159257	35	DMD	671.643
	35	DMD	671.096
	35	DMD	664.412
1.10325	35	DMD	664.412
	35	DMD	661.83
0.39856	35	DMD	661.83
	35	DMD	660.59
0.0317143	35	DMD	660.59
	35	DMD	659.526
0.113264	35	DMD	657.801
	35	DMD	657.801
0.531103	35	DMD	657.078
	35	DMD	657.078
0.0206236	35	DMD	652.43
	35	DMD	652.43
	35	DMD	650.375
0.272944	35	DMD	648.814
0.128394	35	DMD	647.472
0.455431	35	DMD	642.307
	35	DMD	642.307
0.189778	35	DMD	640.034
	35	DMD	640.034
	35	DMD	637.762
0.444824	35	DMD	632.287
	35	DMD	632.287
0.32025	35	DMD	631.047
	35	DMD	630.841
0.0900197	35	DMD	630.841
0.707806	35	DMD	629.704
	35	DMD	629.704
	35	DMD	627.742
0.829425	35	DMD	627.742
	35	DMD	622.68
0.0398674	35	DMD	620.821
	35	DMD	620.821
	35	DMD	620.201
0.235096	35	DMD	620.201
	35	DMD	617.412
0.0987948	35	DMD	617.412
0.127771	35	DMD	609.148
	35	DMD	609.008
	35	DMD	604.706
0.162692	35	DMD	604.706
0.470062	35	DMD	596.029
	35	DMD	595.409
	35	DMD	591.69
	35	DMD	587.042
	35	DMD	586.216
0.146247	35	DMD	583.22
	35	DMD	583.22
0.767375	35	DMD	582.91
	35	DMD	582.91
0.082824	35	DMD	582.704
	35	DMD	582.704
0.0401167	35	DMD	572.064
	35	DMD	572.064
0.531169	35	DMD	571.341
	35	DMD	571.341
0.0973526	35	DMD	563.594
	35	DMD	563.594
	35	DMD	562.767
0.890376	35	DMD	561.734
	35	DMD	561.734
0.0870663	35	DMD	560.701
	35	DMD	560.701
	35	DMD	558.739
0.891307	35	DMD	557.809
	35	DMD	557.809
0.713499	35	DMD	555.33
	35	DMD	551.921
0.0372111	35	DMD	549.029
	35	DMD	549.029
	35	DMD	547.525
	35	DMD	542.314
	35	DMD	541.626
	35	DMD	539.629
0.139146	35	DMD	539.629
0.36968	35	DMD	535.807
	35	DMD	531.365
0.152269	35	DMD	531.365
0.454125	35	DMD	530.745
	35	DMD	530.745
	35	DMD	530.332
0.178049	35	DMD	530.332
0.256721	35	DMD	530.125
	35	DMD	529.919
0.167586	35	DMD	529.919
	35	DMD	527.026
0.210181	35	DMD	527.026
0.364059	35	DMD	526.303
	35	DMD	526.303
0.246166	35	DMD	522.274
	35	DMD	522.274
	35	DMD	520.002
0.033624	35	DMD	520.002
0.0370138	35	DMD	518.143
	35	DMD	518.143
	35	DMD	510.317
0.0515962	35	DMD	507.606
0.0411892	35	DMD	505.953
	35	DMD	502.226
	35	DMD	500.479
0.0833604	35	DMD	500.479
0.0402444	35	DMD	499.239
	35	DMD	499.239
	35	DMD	497.764
	35	DMD	492.421
0.576482	35	DMD	492.421
	35	DMD	490.353
	35	DMD	485.966
	35	DMD	485.5
0.438718	35	DMD	485.5
0.0281583	35	DMD	483.538
	35	DMD	483.538
	35	DMD	480.026
0.107752	35	DMD	480.026
	35	DMD	478.476
0.0476747	35	DMD	478.476
0.0485016	35	DMD	473.931
	35	DMD	473.931
0.808213	35	DMD	473.415
	35	DMD	473.415
	35	DMD	470.729
0.485281	35	DMD	470.729
0.452721	35	DMD	467.01
	35	DMD	454.884
0.0303713	35	DMD	453.168
	35	DMD	446.247
0.546706	35	DMD	446.247
0.440994	35	DMD	437.57
	35	DMD	437.57
	35	DMD	433.558
	35	DMD	429.926
0.352049	35	DMD	429.926
	35	DMD	416.601
	35	DMD	395.011
0.240702	35	DMD	395.011
0.115989	35	DMD	380.963
	35	DMD	380.963
	35	DMD	374.873
0.356876	35	DMD	369.6
	35	DMD	369.6
	35	DMD	353.486
0.357124	35	DMD	353.486
0.793519	35	DMD	313.509
	35	DMD	313.509
	35	DMD	309.457
0.195471	35	DMD	259.278
	35	DMD	259.278
	35	DMD	253.495
0.724793	35	DMD	236.139
	35	DMD	236.139
	35	DMD	187.382
0.570162	35	DMD	187.382
0.843755	35	DMD
0.526666	35	DMD
0.417099	35	DMD
0.370604	35	DMD
0.350971	35	DMD
0.333317	35	DMD
0.299323	35	DMD
0.256437	35	DMD
0.237709	35	DMD
0.204131	35	DMD
0.179901	35	DMD
0.106105	35	DMD
0.0535339	35	DMD
0.0377402	35	DMD
	35	DMD
	35	CTRL	2553.4
	35	CTRL	2506.14
	35	CTRL	2494.34
	35	CTRL	2432.93
	35	CTRL	2399.66
	35	CTRL	2380.75
	35	CTRL	2340.9
	35	CTRL	2297.87
	35	CTRL	2297.03
	35	CTRL	2277.14
	35	CTRL	2250.37
	35	CTRL	2228.59
	35	CTRL	2214.91
	35	CTRL	2169.91
	35	CTRL	2164.01
	35	CTRL	2156.9
	35	CTRL	2153.12
	35	CTRL	2145.93
	35	CTRL	2119.69
	35	CTRL	2114.17
	35	CTRL	2108.8
	35	CTRL	2090.5
	35	CTRL	2086.49
	35	CTRL	2076.89
	35	CTRL	2076.19
0.253694	35	CTRL	2076.19
	35	CTRL	2073.79
	35	CTRL	2060.63
	35	CTRL	2051.78
	35	CTRL	2049.89
	35	CTRL	2030.23
	35	CTRL	2026.9
	35	CTRL	1989.47
	35	CTRL	1988.86
	35	CTRL	1967.76
	35	CTRL	1964.28
	35	CTRL	1958.08
	35	CTRL	1955.89
	35	CTRL	1951.28
	35	CTRL	1947.04
	35	CTRL	1923.22
	35	CTRL	1922.99
	35	CTRL	1916.56
	35	CTRL	1910.97
	35	CTRL	1910.67
	35	CTRL	1909.68
	35	CTRL	1882.38
0.0886437	35	CTRL	1880.75
	35	CTRL	1880.75
	35	CTRL	1877.39
	35	CTRL	1876.33
	35	CTRL	1868.47
	35	CTRL	1861.51
	35	CTRL	1855.84
	35	CTRL	1851.15
	35	CTRL	1843.06
0.0476513	35	CTRL	1841.8
	35	CTRL	1841.02
	35	CTRL	1829.22
	35	CTRL	1816.51
	35	CTRL	1812.2
	35	CTRL	1803.66
	35	CTRL	1799.42
	35	CTRL	1790.72
	35	CTRL	1790.19
	35	CTRL	1783.62
	35	CTRL	1782.71
	35	CTRL	1773.18
0.266634	35	CTRL	1767.63
	35	CTRL	1767.63
	35	CTRL	1766.19
0.176237	35	CTRL	1766.19
	35	CTRL	1762.14
	35	CTRL	1759.26
	35	CTRL	1755.03
	35	CTRL	1753.44
	35	CTRL	1752.38
	35	CTRL	1745.2
	35	CTRL	1742.55
	35	CTRL	1731.81
	35	CTRL	1725.54
0.623497	35	CTRL	1722.7
	35	CTRL	1722.7
0.213155	35	CTRL	1722.6
	35	CTRL	1722.6
	35	CTRL	1707.61
	35	CTRL	1704.21
	35	CTRL	1703.38
	35	CTRL	1703
	35	CTRL	1699.29
	35	CTRL	1698.08
	35	CTRL	1696.27
	35	CTRL	1690.6
	35	CTRL	1684.4
	35	CTRL	1682.81
	35	CTRL	1680.39
	35	CTRL	1673.96
	35	CTRL	1669.35
0.41633	35	CTRL	1666.61
	35	CTRL	1666.61
	35	CTRL	1662.06
0.354416	35	CTRL	1662.06
	35	CTRL	1660.88
0.563642	35	CTRL	1655.87
	35	CTRL	1655.87
	35	CTRL	1649.67
0.121432	35	CTRL	1649.67
	35	CTRL	1649.31
0.247654	35	CTRL	1645.54
	35	CTRL	1645.54
1.03988	35	CTRL	1634.9
	35	CTRL	1634.9
	35	CTRL	1632.74
	35	CTRL	1629.11
	35	CTRL	1623.06
0.147993	35	CTRL	1622.09
	35	CTRL	1622.09
0.393317	35	CTRL	1619.3
	35	CTRL	1617.77
	35	CTRL	1617.54
	35	CTRL	1610.31
0.133409	35	CTRL	1610.31
	35	CTRL	1598.49
	35	CTRL	1598.03
	35	CTRL	1595.46
	35	CTRL	1591.53
	35	CTRL	1590.92
	35	CTRL	1589.64
0.534927	35	CTRL	1586.55
	35	CTRL	1586.55
	35	CTRL	1570.28
	35	CTRL	1569.82
0.532143	35	CTRL	1569.82
0.415541	35	CTRL	1565.07
	35	CTRL	1565.07
0.0460435	35	CTRL	1563.41
	35	CTRL	1563.41
	35	CTRL	1549.86
	35	CTRL	1545.75
0.0190605	35	CTRL	1545.75
	35	CTRL	1543.88
	35	CTRL	1540.48
	35	CTRL	1539.8
	35	CTRL	1538.93
0.491175	35	CTRL	1538.93
	35	CTRL	1534.73
	35	CTRL	1528.4
0.862347	35	CTRL	1528.4
	35	CTRL	1528.23
	35	CTRL	1522.86
	35	CTRL	1515
	35	CTRL	1511.37
0.65312	35	CTRL	1506.81
	35	CTRL	1506.81
	35	CTRL	1505.57
0.0772553	35	CTRL	1505.57
	35	CTRL	1488.83
	35	CTRL	1488.07
	35	CTRL	1487.54
	35	CTRL	1486.71
	35	CTRL	1485.05
	35	CTRL	1479.53
	35	CTRL	1474.76
	35	CTRL	1466.14
	35	CTRL	1465.91
0.111481	35	CTRL	1460.22
	35	CTRL	1460.22
0.168799	35	CTRL	1459.7
	35	CTRL	1459.7
	35	CTRL	1458.2
	35	CTRL	1444.13
	35	CTRL	1442.85
	35	CTRL	1431.88
	35	CTRL	1429.85
0.220472	35	CTRL	1429.85
	35	CTRL	1428.56
0.46431	35	CTRL	1425.62
	35	CTRL	1425.62
	35	CTRL	1422.36
	35	CTRL	1419.11
0.0807762	35	CTRL	1419.11
	35	CTRL	1399.29
	35	CTRL	1398.08
	35	CTRL	1397.63
	35	CTRL	1395.81
	35	CTRL	1395.13
0.0938968	35	CTRL	1389.98
	35	CTRL	1389.98
	35	CTRL	1386.66
	35	CTRL	1386.06
	35	CTRL	1377.66
	35	CTRL	1372.22
	35	CTRL	1370.25
0.170023	35	CTRL	1370.25
	35	CTRL	1369.8
	35	CTRL	1363.82
	35	CTRL	1363.59
	35	CTRL	1360.04
	35	CTRL	1354.07
0.023658	35	CTRL	1351.65
	35	CTRL	1351.65
0.0414829	35	CTRL	1345.77
	35	CTRL	1345.77
0.168161	35	CTRL	1342.87
0.221237	35	CTRL	1336.06
	35	CTRL	1336.06
	35	CTRL	1331.3
0.177738	35	CTRL	1331.3
	35	CTRL	1329.41
	35	CTRL	1322.08
	35	CTRL	1322
	35	CTRL	1320.71
0.0971102	35	CTRL	1314.67
	35	CTRL	1314.67
	35	CTRL	1313.23
0.435221	35	CTRL	1312.81
	35	CTRL	1311.26
0.451342	35	CTRL	1311.26
	35	CTRL	1306.72
0.306967	35	CTRL	1305.17
	35	CTRL	1305.17
	35	CTRL	1302.11
0.704543	35	CTRL	1300.21
	35	CTRL	1300.21
	35	CTRL	1294.55
	35	CTRL	1282.86
0.583696	35	CTRL	1282.86
	35	CTRL	1282.37
	35	CTRL	1280.79
0.230222	35	CTRL	1280.79
	35	CTRL	1278
0.569226	35	CTRL	1278
	35	CTRL	1276.7
	35	CTRL	1274.59
0.0882741	35	CTRL	1274.59
	35	CTRL	1272.47
	35	CTRL	1272.32
	35	CTRL	1271.94
0.0503394	35	CTRL	1268.71
	35	CTRL	1268.71
	35	CTRL	1267.55
	35	CTRL	1264.47
0.529635	35	CTRL	1264.47
	35	CTRL	1262.18
0.115582	35	CTRL	1256.62
	35	CTRL	1253.94
	35	CTRL	1245.77
	35	CTRL	1244.35
0.287448	35	CTRL	1244.35
	35	CTRL	1243.96
	35	CTRL	1240.48
0.163473	35	CTRL	1239.16
	35	CTRL	1234.2
0.324087	35	CTRL	1234.1
	35	CTRL	1231.41
0.287529	35	CTRL	1231.41
0.132858	35	CTRL	1231
0.256884	35	CTRL	1224.8
	35	CTRL	1224.8
	35	CTRL	1223.36
0.272746	35	CTRL	1223.36
	35	CTRL	1214.39
	35	CTRL	1212.5
	35	CTRL	1210.65
0.0449686	35	CTRL	1210.65
	35	CTRL	1209.55
	35	CTRL	1206.82
0.140361	35	CTRL	1198.46
	35	CTRL	1198.46
	35	CTRL	1192.38
0.634095	35	CTRL	1185.14
	35	CTRL	1180.28
0.098519	35	CTRL	1175.84
	35	CTRL	1175.84
	35	CTRL	1172.41
0.294709	35	CTRL	1170.06
	35	CTRL	1170.06
0.455058	35	CTRL	1167.68
	35	CTRL	1167.68
	35	CTRL	1159.42
0.181835	35	CTRL	1159.42
	35	CTRL	1159.21
0.206485	35	CTRL	1159.21
	35	CTRL	1156.21
0.331729	35	CTRL	1156.21
	35	CTRL	1153.13
	35	CTRL	1153.05
	35	CTRL	1152.9
0.515974	35	CTRL	1150.12
	35	CTRL	1150.12
	35	CTRL	1149.05
	35	CTRL	1148.74
	35	CTRL	1148.57
0.232389	35	CTRL	1148.57
0.0600112	35	CTRL	1144.33
	35	CTRL	1144.33
0.226964	35	CTRL	1142.68
	35	CTRL	1142.68
	35	CTRL	1138.23
	35	CTRL	1135.43
	35	CTRL	1130.97
	35	CTRL	1114.33
	35	CTRL	1111.08
	35	CTRL	1107.83
0.0383974	35	CTRL	1105.6
	35	CTRL	1105.56
0.143806	35	CTRL	1101.36
	35	CTRL	1101.36
	35	CTRL	1100.95
0.251214	35	CTRL	1098.17
	35	CTRL	1098.17
0.0181329	35	CTRL	1085.25
	35	CTRL	1085.25
	35	CTRL	1084.61
	35	CTRL	1083.39
0.243888	35	CTRL	1083.39
0.0260321	35	CTRL	1082.98
	35	CTRL	1081.01
0.121238	35	CTRL	1081.01
0.0439722	35	CTRL	1079.98
	35	CTRL	1079.98
	35	CTRL	1079.26
0.0213318	35	CTRL	1079.26
0.120304	35	CTRL	1075.44
	35	CTRL	1075.44
0.286217	35	CTRL	1075.33
	35	CTRL	1075.33
	35	CTRL	1072.97
	35	CTRL	1066.34
0.129355	35	CTRL	1066.34
0.104772	35	CTRL	1066.29
	35	CTRL	1066.29
	35	CTRL	1065.71
	35	CTRL	1064.72
	35	CTRL	1063.44
0.212414	35	CTRL	1056.43
	35	CTRL	1056.43
0.140756	35	CTRL	1056.12
	35	CTRL	1055.81
0.0511828	35	CTRL	1055.81
0.397818	35	CTRL	1054.69
	35	CTRL	1054.69
0.394515	35	CTRL	1051.26
	35	CTRL	1051.26
	35	CTRL	1051.26
	35	CTRL	1050.95
0.0837928	35	CTRL	1050.95
1.33983	35	CTRL	1046.82
	35	CTRL	1046.82
	35	CTRL	1046.57
	35	CTRL	1043.93
	35	CTRL	1041.66
0.35749	35	CTRL	1038.97
	35	CTRL	1038.97
	35	CTRL	1037.94
0.249716	35	CTRL	1037.94
	35	CTRL	1036.9
0.111412	35	CTRL	1036.9
0.039233	35	CTRL	1035.67
	35	CTRL	1035.67
	35	CTRL	1035.25
0.0425497	35	CTRL	1035.25
0.323498	35	CTRL	1029.85
	35	CTRL	1029.85
	35	CTRL	1029.56
	35	CTRL	1029.03
	35	CTRL	1027.3
1.0629	35	CTRL	1027.3
	35	CTRL	1024.1
0.199419	35	CTRL	1024.1
	35	CTRL	1022.68
0.500621	35	CTRL	1021.31
	35	CTRL	1021.31
	35	CTRL	1020.63
	35	CTRL	1015.95
	35	CTRL	1009.75
0.53142	35	CTRL	1004.57
	35	CTRL	1004.57
0.100519	35	CTRL	1002.09
	35	CTRL	996.515
0.0826196	35	CTRL	996.515
0.269963	35	CTRL	996.412
0.171422	35	CTRL	996.309
	35	CTRL	983.81
0.561636	35	CTRL	983.81
0.647101	35	CTRL	982.641
	35	CTRL	982.641
	35	CTRL	979.161
0.226102	35	CTRL	979.161
	35	CTRL	971.724
0.218056	35	CTRL	971.724
0.181083	35	CTRL	963.873
	35	CTRL	963.765
	35	CTRL	962.944
0.160481	35	CTRL	962.944
	35	CTRL	962.177
	35	CTRL	961.723
	35	CTRL	959.018
0.0290689	35	CTRL	959.018
0.0963366	35	CTRL	957.572
	35	CTRL	957.572
0.055544	35	CTRL	950.135
	35	CTRL	945.01
0.131614	35	CTRL	943.007
	35	CTRL	939.867
0.193514	35	CTRL	939.805
	35	CTRL	937.842
0.105219	35	CTRL	937.842
	35	CTRL	937.119
0.0691819	35	CTRL	937.119
0.741258	35	CTRL	935.673
	35	CTRL	935.673
	35	CTRL	929.658
0.224648	35	CTRL	928.959
	35	CTRL	928.959
	35	CTRL	927.011
	35	CTRL	921.415
0.0874513	35	CTRL	920.488
	35	CTRL	920.488
0.0325252	35	CTRL	920.178
	35	CTRL	919.827
0.531349	35	CTRL	917.492
	35	CTRL	916.46
0.322082	35	CTRL	916.46
0.118063	35	CTRL	908.919
1.21198	35	CTRL	908.815
	35	CTRL	908.815
	35	CTRL	906.336
0.0171148	35	CTRL	906.336
	35	CTRL	900.164
0.213108	35	CTRL	896.42
	35	CTRL	896.42
0.33074	35	CTRL	894.87
	35	CTRL	894.87
	35	CTRL	891.241
0.0233541	35	CTRL	890.532
0.0382811	35	CTRL	887.536
	35	CTRL	887.232
0.301323	35	CTRL	879.169
	35	CTRL	879.169
	35	CTRL	878.962
0.305202	35	CTRL	878.962
0.0813207	35	CTRL	876.69
	35	CTRL	873.797
0.0783581	35	CTRL	873.797
0.0501636	35	CTRL	869.046
0.187071	35	CTRL	867.186
	35	CTRL	867.186
0.0758753	35	CTRL	863.054
	35	CTRL	863.054
0.173641	35	CTRL	861.298
0.359193	35	CTRL	860.472
	35	CTRL	860.472
	35	CTRL	858.949
	35	CTRL	854.638
0.742817	35	CTRL	853.758
	35	CTRL	853.758
	35	CTRL	853.352
0.0797505	35	CTRL	852.828
	35	CTRL	852.828
0.1183	35	CTRL	852.621
	35	CTRL	848.891
0.454158	35	CTRL	843.92
	35	CTRL	843.92
0.057884	35	CTRL	839.193
0.481358	35	CTRL	828.036
	35	CTRL	828.036
0.193456	35	CTRL	827.933
	35	CTRL	827.933
	35	CTRL	825.764
0.654297	35	CTRL	825.764
	35	CTRL	825.296
	35	CTRL	824.008
0.127447	35	CTRL	824.008
0.0834214	35	CTRL	823.905
	35	CTRL	823.905
0.0336731	35	CTRL	818.223
0.309224	35	CTRL	816.176
	35	CTRL	816.176
	35	CTRL	814.633
0.244926	35	CTRL	814.504
	35	CTRL	814.504
0.0303102	35	CTRL	810.063
	35	CTRL	805.936
	35	CTRL	798.906
0.459511	35	CTRL	798.906
0.240699	35	CTRL	793.948
	35	CTRL	793.948
	35	CTRL	791.794
0.10524	35	CTRL	791.262
	35	CTRL	791.262
0.0266508	35	CTRL	784.445
0.211231	35	CTRL	784.135
0.617231	35	CTRL	777.42
	35	CTRL	777.42
	35	CTRL	769.636
0.271421	35	CTRL	760.893
	35	CTRL	760.893
0.538939	35	CTRL	757.174
	35	CTRL	757.174
	35	CTRL	755.005
0.197281	35	CTRL	755.005
0.418922	35	CTRL	754.385
0.266266	35	CTRL	741.679
0.2531	35	CTRL	741.266
	35	CTRL	741.266
	35	CTRL	727.437
0.083175	35	CTRL	721.536
	35	CTRL	721.536
	35	CTRL	720.782
0.31476	35	CTRL	715.545
	35	CTRL	714.512
0.133626	35	CTRL	714.512
0.0951423	35	CTRL	713.272
	35	CTRL	709.554
0.125369	35	CTRL	709.554
0.0539571	35	CTRL	708.624
0.0979935	35	CTRL	707.178
0.0949299	35	CTRL	706.042
	35	CTRL	705.052
0.0758098	35	CTRL	699.43
	35	CTRL	699.43
0.43237	35	CTRL	697.778
	35	CTRL	697.778
	35	CTRL	686.622
0.253035	35	CTRL	686.622
	35	CTRL	686.448
0.0197176	35	CTRL	682.386
	35	CTRL	682.386
	35	CTRL	677.635
0.198927	35	CTRL	677.635
0.659583	35	CTRL	677.428
	35	CTRL	677.428
	35	CTRL	674.742
0.0451113	35	CTRL	674.742
0.0986758	35	CTRL	672.9
	35	CTRL	672.9
	35	CTRL	667.013
0.240633	35	CTRL	662.134
	35	CTRL	662.134
0.0402364	35	CTRL	661.417
	35	CTRL	661.417
	35	CTRL	660.206
	35	CTRL	659.979
0.156483	35	CTRL	649.744
	35	CTRL	649.744
0.267798	35	CTRL	648.505
	35	CTRL	648.505
	35	CTRL	648.258
	35	CTRL	646.896
0.409069	35	CTRL	622.68
	35	CTRL	611.421
0.224182	35	CTRL	611.421
0.0763266	35	CTRL	610.284
	35	CTRL	610.284
0.0515483	35	CTRL	608.528
	35	CTRL	608.528
0.151626	35	CTRL	595.409
0.491259	35	CTRL	592.517
	35	CTRL	592.517
	35	CTRL	591.587
0.144897	35	CTRL	591.587
0.117219	35	CTRL	587.042
0.0290772	35	CTRL	586.216
0.523239	35	CTRL	583.042
	35	CTRL	583.042
0.227762	35	CTRL	569.791
	35	CTRL	569.791
0.195254	35	CTRL	569.482
	35	CTRL	569.482
0.375924	35	CTRL	562.767
0.174176	35	CTRL	562.767
	35	CTRL	562.767
	35	CTRL	560.805
0.0664065	35	CTRL	560.805
0.0396057	35	CTRL	558.739
	35	CTRL	558.491
	35	CTRL	552.592
0.0959286	35	CTRL	551.921
0.030908	35	CTRL	549.339
	35	CTRL	549.339
0.129596	35	CTRL	542.314
0.364723	35	CTRL	541.633
	35	CTRL	541.633
	35	CTRL	538.905
0.0531437	35	CTRL	538.905
0.11002	35	CTRL	536.22
	35	CTRL	536.22
0.390112	35	CTRL	532.294
	35	CTRL	532.294
	35	CTRL	529.919
0.0478399	35	CTRL	529.919
	35	CTRL	517.936
0.323489	35	CTRL	517.936
0.192235	35	CTRL	515.56
	35	CTRL	515.56
0.457067	35	CTRL	512.358
	35	CTRL	512.358
0.0417885	35	CTRL	508.846
	35	CTRL	508.846
	35	CTRL	504.507
0.406132	35	CTRL	504.507
	35	CTRL	503.965
	35	CTRL	487.773
0.994911	35	CTRL	487.773
0.367077	35	CTRL	484.777
	35	CTRL	484.777
0.152912	35	CTRL	477.856
	35	CTRL	477.856
	35	CTRL	476.513
	35	CTRL	474.034
0.221201	35	CTRL	474.034
0.370392	35	CTRL	471.651
	35	CTRL	471.651
	35	CTRL	464.531
0.01384	35	CTRL	464.531
	35	CTRL	457.683
0.0220615	35	CTRL	452.548
	35	CTRL	452.548
0.111808	35	CTRL	443.458
	35	CTRL	443.458
	35	CTRL	439.43
0.060949	35	CTRL	439.43
	35	CTRL	434.617
0.324267	35	CTRL	430.236
	35	CTRL	430.236
0.038962	35	CTRL	416.601
	35	CTRL	390.754
	35	CTRL	369.731
	35	CTRL	319.591
	35	CTRL	313.199
0.500081	35	CTRL	313.199
	35	CTRL	301.32
0.189608	35	CTRL	301.32
