# Supplementary material for: Tracking single hiPSC-derived cardiomyocyte contractile function using CONTRAX an efficient pipeline for traction force measurement
Source: Nat Commun. 2024 Jun 26;15:5427. doi: 10.1038/s41467-024-49755-3 (PMC11208611; doi:10.1038/s41467-024-49755-3)
Supplement: Supplementary file 4 — Source Data [file 41467_2024_49755_MOESM4_ESM.zip › Figure S1_a_b.xlsx]

## Sheet: Figure S1a1
Area (um^2) 10kPa	Area (um^2) 35kPa	Aspect ratio (-) (bin)	Stiffness
	941.175	11	35kPa
	1588.36	8	35kPa
	1518.17	8	35kPa
	1206.08	8	35kPa
	843.303	8	35kPa
	1170.24	7	35kPa
	1115.25	7	35kPa
	1057.82	7	35kPa
	1051.36	7	35kPa
	887.972	7	35kPa
	846.197	7	35kPa
	740.979	7	35kPa
	704.323	7	35kPa
	1119.7	6	35kPa
	1037.04	6	35kPa
	935.387	6	35kPa
	829.427	6	35kPa
	795.74	6	35kPa
	795.22	6	35kPa
	696.532	6	35kPa
	520.303	6	35kPa
	519.487	6	35kPa
	493.368	6	35kPa
	1783.14	5	35kPa
	1383.34	5	35kPa
	1329.84	5	35kPa
	1135.29	5	35kPa
	1107.02	5	35kPa
	1044.91	5	35kPa
	1033.78	5	35kPa
	995.417	5	35kPa
	988.664	5	35kPa
	972.711	5	35kPa
	945.108	5	35kPa
	905.039	5	35kPa
	850.649	5	35kPa
	826.904	5	35kPa
	825.346	5	35kPa
	825.272	5	35kPa
	812.806	5	35kPa
	784.535	5	35kPa
	774.592	5	35kPa
	746.989	5	35kPa
	709.517	5	35kPa
	690.076	5	35kPa
	563.488	5	35kPa
	1380.38	4	35kPa
	1271.15	4	35kPa
	1210.75	4	35kPa
	1090.62	4	35kPa
	1067.32	4	35kPa
	1064.13	4	35kPa
	1054.33	4	35kPa
	1038.75	4	35kPa
	1004.17	4	35kPa
	946.295	4	35kPa
	940.73	4	35kPa
	926.038	4	35kPa
	916.689	4	35kPa
	896.283	4	35kPa
	818.816	4	35kPa
	645.407	4	35kPa
	625.966	4	35kPa
	607.49	4	35kPa
	576.919	4	35kPa
	545.383	4	35kPa
	464.503	4	35kPa
	462.871	4	35kPa
	442.985	4	35kPa
	1374.96	3	35kPa
	1192.79	3	35kPa
	1180.55	3	35kPa
	1070.66	3	35kPa
	1067.54	3	35kPa
	991.929	3	35kPa
	945.405	3	35kPa
	941.546	3	35kPa
	843.451	3	35kPa
	803.753	3	35kPa
	786.613	3	35kPa
	783.125	3	35kPa
	735.265	3	35kPa
	697.126	3	35kPa
	696.606	3	35kPa
	693.638	3	35kPa
	632.422	3	35kPa
	630.492	3	35kPa
	599.031	3	35kPa
	561.114	3	35kPa
	553.694	3	35kPa
	542.266	3	35kPa
	527.649	3	35kPa
	525.868	3	35kPa
	519.041	3	35kPa
	433.783	3	35kPa
	1643.94	2	35kPa
	1409.46	2	35kPa
	1374.22	2	35kPa
	1210.97	2	35kPa
	1115.1	2	35kPa
	1093.66	2	35kPa
	1084.38	2	35kPa
	1052.63	2	35kPa
	1049.06	2	35kPa
	1040.46	2	35kPa
	979.241	2	35kPa
	967.591	2	35kPa
	956.312	2	35kPa
	956.09	2	35kPa
	939.617	2	35kPa
	901.403	2	35kPa
	877.065	2	35kPa
	849.239	2	35kPa
	845.9	2	35kPa
	814.216	2	35kPa
	810.803	2	35kPa
	804.05	2	35kPa
	801.379	2	35kPa
	795.369	2	35kPa
	784.313	2	35kPa
	765.836	2	35kPa
	742.314	2	35kPa
	722.28	2	35kPa
	709.146	2	35kPa
	706.327	2	35kPa
	693.267	2	35kPa
	682.953	2	35kPa
	679.837	2	35kPa
	673.455	2	35kPa
	671.378	2	35kPa
	667.816	2	35kPa
	667	2	35kPa
	661.805	2	35kPa
	660.692	2	35kPa
	656.389	2	35kPa
	643.7	2	35kPa
	640.732	2	35kPa
	637.616	2	35kPa
	635.464	2	35kPa
	619.065	2	35kPa
	609.567	2	35kPa
	603.112	2	35kPa
	602.444	2	35kPa
	596.137	2	35kPa
	595.914	2	35kPa
	581.074	2	35kPa
	574.396	2	35kPa
	560.001	2	35kPa
	539.818	2	35kPa
	536.776	2	35kPa
	531.136	2	35kPa
	525.2	2	35kPa
	515.034	2	35kPa
	511.844	2	35kPa
	478.824	2	35kPa
	460.645	2	35kPa
	441.946	2	35kPa
	432.003	2	35kPa
	416.569	2	35kPa
	402.174	2	35kPa
	400.69	2	35kPa
	369.97	2	35kPa
	366.705	2	35kPa
	366.186	2	35kPa
	351.271	2	35kPa
	349.193	2	35kPa
	348.6	2	35kPa
	347.709	2	35kPa
	347.487	2	35kPa
	328.194	2	35kPa
	325.375	2	35kPa
	322.036	2	35kPa
	318.177	2	35kPa
	299.924	2	35kPa
	292.726	2	35kPa
	266.31	2	35kPa
	2293.8	1	35kPa
	1483.37	1	35kPa
	1307.95	1	35kPa
	1297.05	1	35kPa
	1198.28	1	35kPa
	1194.72	1	35kPa
	1089.65	1	35kPa
	1060.34	1	35kPa
	1017.45	1	35kPa
	965.588	1	35kPa
	956.683	1	35kPa
	934.497	1	35kPa
	933.903	1	35kPa
	929.229	1	35kPa
	928.041	1	35kPa
	909.194	1	35kPa
	902.516	1	35kPa
	897.544	1	35kPa
	872.538	1	35kPa
	864.673	1	35kPa
	798.93	1	35kPa
	794.478	1	35kPa
	786.687	1	35kPa
	786.242	1	35kPa
	780.009	1	35kPa
	773.85	1	35kPa
	761.013	1	35kPa
	755.448	1	35kPa
	747.138	1	35kPa
	729.255	1	35kPa
	713.747	1	35kPa
	702.468	1	35kPa
	697.126	1	35kPa
	694.157	1	35kPa
	684.66	1	35kPa
	678.872	1	35kPa
	672.342	1	35kPa
	670.71	1	35kPa
	666.629	1	35kPa
	662.251	1	35kPa
	644.813	1	35kPa
	644.516	1	35kPa
	628.934	1	35kPa
	623.963	1	35kPa
	614.168	1	35kPa
	612.239	1	35kPa
	611.051	1	35kPa
	609.122	1	35kPa
	602.073	1	35kPa
	597.398	1	35kPa
	596.879	1	35kPa
	588.049	1	35kPa
	587.53	1	35kPa
	586.936	1	35kPa
	576.251	1	35kPa
	574.099	1	35kPa
	573.802	1	35kPa
	550.206	1	35kPa
	545.754	1	35kPa
	537.147	1	35kPa
	515.183	1	35kPa
	509.469	1	35kPa
	507.985	1	35kPa
	495.668	1	35kPa
	493.293	1	35kPa
	490.474	1	35kPa
	490.399	1	35kPa
	488.693	1	35kPa
	482.311	1	35kPa
	481.124	1	35kPa
	473.481	1	35kPa
	471.552	1	35kPa
	456.934	1	35kPa
	443.356	1	35kPa
	441.797	1	35kPa
	437.345	1	35kPa
	428.218	1	35kPa
	408.852	1	35kPa
	398.538	1	35kPa
	394.902	1	35kPa
	392.676	1	35kPa
	392.527	1	35kPa
	388.817	1	35kPa
	388.743	1	35kPa
	387.556	1	35kPa
	386.665	1	35kPa
	382.881	1	35kPa
	381.397	1	35kPa
	379.616	1	35kPa
	367.15	1	35kPa
	365.444	1	35kPa
	357.281	1	35kPa
	347.709	1	35kPa
	344.148	1	35kPa
	336.208	1	35kPa
	330.049	1	35kPa
	309.718	1	35kPa
	304.672	1	35kPa
	293.245	1	35kPa
	292.429	1	35kPa
	277.515	1	35kPa
	271.578	1	35kPa
	263.49	1	35kPa
	262.6	1	35kPa
	244.05	1	35kPa
	210.288	1	35kPa
	145.287	1	35kPa
	72.2725	1	35kPa
	65.1491	1	35kPa
	25.5254	1	35kPa
		10	10kPa
		9	10kPa
		8	10kPa
		7	10kPa
		6	10kPa
		5	10kPa
		4	10kPa
		3	10kPa
		2	10kPa
		1	10kPa
		11	35kPa
		8	35kPa
		7	35kPa
		6	35kPa
		5	35kPa
		4	35kPa
		3	35kPa
		2	35kPa
		1	35kPa
1114.88		10	10kPa
794.998		10	10kPa
1470.09		9	10kPa
1442.33		9	10kPa
1327.4		9	10kPa
1208.67		9	10kPa
1200.29		9	10kPa
916.23		9	10kPa
915.576		9	10kPa
859.182		9	10kPa
830.689		9	10kPa
739.569		9	10kPa
1353.44		8	10kPa
1330.44		8	10kPa
1320.49		8	10kPa
1289.85		8	10kPa
1239.47		8	10kPa
1217.8		8	10kPa
1050.03		8	10kPa
1006.99		8	10kPa
944.143		8	10kPa
917.208		8	10kPa
900.958		8	10kPa
864.747		8	10kPa
860.592		8	10kPa
673.027		8	10kPa
522.084		8	10kPa
1656.26		7	10kPa
1376.22		7	10kPa
1347.43		7	10kPa
1346.02		7	10kPa
1305.88		7	10kPa
1303.43		7	10kPa
1239.99		7	10kPa
1239.84		7	10kPa
1225.81		7	10kPa
1217.06		7	10kPa
1191.16		7	10kPa
1174.54		7	10kPa
1170.31		7	10kPa
1161.33		7	10kPa
1153.02		7	10kPa
1135.29		7	10kPa
1112.36		7	10kPa
1108.8		7	10kPa
1107.09		7	10kPa
1103.75		7	10kPa
1045.58		7	10kPa
1031.48		7	10kPa
1007.07		7	10kPa
954.531		7	10kPa
891.163		7	10kPa
873.8		7	10kPa
827.424		7	10kPa
767.84		7	10kPa
727.177		7	10kPa
698.684		7	10kPa
648.375		7	10kPa
632.496		7	10kPa
604.437		7	10kPa
512.506		7	10kPa
505.759		7	10kPa
492.023		7	10kPa
424.211		7	10kPa
302.075		7	10kPa
1511.19		6	10kPa
1502.88		6	10kPa
1451.68		6	10kPa
1438.03		6	10kPa
1354.55		6	10kPa
1246.96		6	10kPa
1170.9		6	10kPa
1146.71		6	10kPa
1119.41		6	10kPa
1118.44		6	10kPa
1115.92		6	10kPa
1069.4		6	10kPa
1053.22		6	10kPa
1027.99		6	10kPa
987.18		6	10kPa
980.279		6	10kPa
979.389		6	10kPa
933.236		6	10kPa
917.653		6	10kPa
917.489		6	10kPa
893.612		6	10kPa
892.202		6	10kPa
882.927		6	10kPa
878.846		6	10kPa
852.059		6	10kPa
820.226		6	10kPa
782.903		6	10kPa
749.067		6	10kPa
738.975		6	10kPa
698.535		6	10kPa
670.636		6	10kPa
662.473		6	10kPa
648.004		6	10kPa
602.984		6	10kPa
601.331		6	10kPa
566.53		6	10kPa
475.114		6	10kPa
458.079		6	10kPa
435.514		6	10kPa
1967.31		5	10kPa
1924.72		5	10kPa
1608.03		5	10kPa
1607.88		5	10kPa
1603.13		5	10kPa
1446.12		5	10kPa
1420.15		5	10kPa
1386.24		5	10kPa
1364.42		5	10kPa
1349.66		5	10kPa
1257.79		5	10kPa
1252.53		5	10kPa
1244.22		5	10kPa
1195.17		5	10kPa
1185.45		5	10kPa
1180.03		5	10kPa
1171.42		5	10kPa
1157.03		5	10kPa
1126.61		5	10kPa
1118.07		5	10kPa
1114.21		5	10kPa
1103.16		5	10kPa
1086.09		5	10kPa
1076.15		5	10kPa
1045.13		5	10kPa
1039.27		5	10kPa
1033.56		5	10kPa
1027.69		5	10kPa
1016.27		5	10kPa
1010.7		5	10kPa
1009.44		5	10kPa
989.332		5	10kPa
972.117		5	10kPa
971.153		5	10kPa
927.893		5	10kPa
918.915		5	10kPa
913.869		5	10kPa
912.978		5	10kPa
911.049		5	10kPa
908.526		5	10kPa
905.113		5	10kPa
904		5	10kPa
875.459		5	10kPa
869.199		5	10kPa
853.32		5	10kPa
836.402		5	10kPa
835.512		5	10kPa
819.797		5	10kPa
814.513		5	10kPa
795.814		5	10kPa
790.471		5	10kPa
778.97		5	10kPa
775.779		5	10kPa
754.112		5	10kPa
742.982		5	10kPa
725.767		5	10kPa
716.863		5	10kPa
697.051		5	10kPa
696.309		5	10kPa
667.774		5	10kPa
662.993		5	10kPa
660.915		5	10kPa
628.115		5	10kPa
625.892		5	10kPa
600.812		5	10kPa
593.837		5	10kPa
573.283		5	10kPa
571.576		5	10kPa
565.269		5	10kPa
549.093		5	10kPa
484.018		5	10kPa
435.974		5	10kPa
399.428		5	10kPa
359.829		5	10kPa
339.25		5	10kPa
2201.34		4	10kPa
2044.7		4	10kPa
1918.41		4	10kPa
1642.83		4	10kPa
1629.99		4	10kPa
1532.04		4	10kPa
1426.45		4	10kPa
1380.23		4	10kPa
1317.16		4	10kPa
1282.28		4	10kPa
1256.76		4	10kPa
1235.16		4	10kPa
1224.25		4	10kPa
1215.5		4	10kPa
1177.29		4	10kPa
1173.87		4	10kPa
1140.63		4	10kPa
1139.52		4	10kPa
1116.59		4	10kPa
1116.29		4	10kPa
1101.08		4	10kPa
1098.71		4	10kPa
1084.16		4	10kPa
1080.9		4	10kPa
1068.73		4	10kPa
1044.98		4	10kPa
1044.83		4	10kPa
1044.24		4	10kPa
1017.16		4	10kPa
1008.92		4	10kPa
999.572		4	10kPa
997.939		4	10kPa
995.983		4	10kPa
989.851		4	10kPa
985.399		4	10kPa
981.318		4	10kPa
954.754		4	10kPa
941.027		4	10kPa
940.656		4	10kPa
923.07		4	10kPa
911.533		4	10kPa
896.877		4	10kPa
893.909		4	10kPa
861.9		4	10kPa
840.854		4	10kPa
821.265		4	10kPa
814.29		4	10kPa
810.135		4	10kPa
808.206		4	10kPa
805.609		4	10kPa
796.407		4	10kPa
795.591		4	10kPa
790.175		4	10kPa
785.129		4	10kPa
784.535		4	10kPa
777.486		4	10kPa
766.356		4	10kPa
761.978		4	10kPa
750.551		4	10kPa
746.767		4	10kPa
734.078		4	10kPa
729.552		4	10kPa
706.772		4	10kPa
702.097		4	10kPa
679.466		4	10kPa
677.462		4	10kPa
670.932		4	10kPa
651.862		4	10kPa
648.004		4	10kPa
641.177		4	10kPa
640.881		4	10kPa
631.383		4	10kPa
614.836		4	10kPa
608.083		4	10kPa
603.483		4	10kPa
593.688		4	10kPa
581.593		4	10kPa
573.802		4	10kPa
569.064		4	10kPa
566.605		4	10kPa
564.527		4	10kPa
563.637		4	10kPa
561.856		4	10kPa
553.026		4	10kPa
550.874		4	10kPa
544.199		4	10kPa
538.408		4	10kPa
512.216		4	10kPa
505.908		4	10kPa
503.236		4	10kPa
495.445		4	10kPa
474.075		4	10kPa
473.481		4	10kPa
453.551		4	10kPa
425.992		4	10kPa
421.763		4	10kPa
411.449		4	10kPa
385.701		4	10kPa
360.324		4	10kPa
2259.67		3	10kPa
1803.99		3	10kPa
1676.66		3	10kPa
1589.33		3	10kPa
1476.39		3	10kPa
1474.69		3	10kPa
1449.9		3	10kPa
1384.6		3	10kPa
1266.7		3	10kPa
1183		3	10kPa
1148.42		3	10kPa
1145.75		3	10kPa
1141.52		3	10kPa
1075.33		3	10kPa
1010.92		3	10kPa
981.096		3	10kPa
980.502		3	10kPa
970.707		3	10kPa
969.594		3	10kPa
959.948		3	10kPa
956.386		3	10kPa
914.166		3	10kPa
891.312		3	10kPa
887.75		3	10kPa
877.955		3	10kPa
872.687		3	10kPa
871.871		3	10kPa
871.722		3	10kPa
869.422		3	10kPa
866.454		3	10kPa
854.656		3	10kPa
847.607		3	10kPa
841.522		3	10kPa
827.943		3	10kPa
819.484		3	10kPa
809.764		3	10kPa
805.312		3	10kPa
803.976		3	10kPa
803.902		3	10kPa
788.319		3	10kPa
786.39		3	10kPa
785.871		3	10kPa
779.935		3	10kPa
770.363		3	10kPa
764.575		3	10kPa
761.384		3	10kPa
759.974		3	10kPa
746.024		3	10kPa
741.572		3	10kPa
725.1		3	10kPa
721.241		3	10kPa
715.453		3	10kPa
705.807		3	10kPa
704.62		3	10kPa
704.175		3	10kPa
703.507		3	10kPa
702.839		3	10kPa
698.461		3	10kPa
694.009		3	10kPa
683.027		3	10kPa
681.246		3	10kPa
680.95		3	10kPa
675.681		3	10kPa
674.939		3	10kPa
672.713		3	10kPa
668.632		3	10kPa
660.841		3	10kPa
648.746		3	10kPa
627.45		3	10kPa
626.411		3	10kPa
620.178		3	10kPa
608.083		3	10kPa
597.398		3	10kPa
592.946		3	10kPa
589.978		3	10kPa
585.823		3	10kPa
581.222		3	10kPa
568.756		3	10kPa
567.272		3	10kPa
563.117		3	10kPa
559.555		3	10kPa
545.16		3	10kPa
537.443		3	10kPa
535.663		3	10kPa
534.92		3	10kPa
533.362		3	10kPa
528.242		3	10kPa
524.903		3	10kPa
522.232		3	10kPa
522.158		3	10kPa
515.034		3	10kPa
511.324		3	10kPa
507.392		3	10kPa
504.572		3	10kPa
500.12		3	10kPa
499.795		3	10kPa
499.675		3	10kPa
498.413		3	10kPa
497.82		3	10kPa
497.523		3	10kPa
496.781		3	10kPa
495.371		3	10kPa
495.297		3	10kPa
492.18		3	10kPa
485.131		3	10kPa
482.015		3	10kPa
478.527		3	10kPa
476.524		3	10kPa
472.591		3	10kPa
471.849		3	10kPa
459.977		3	10kPa
456.415		3	10kPa
451.889		3	10kPa
424.434		3	10kPa
422.44		3	10kPa
419.982		3	10kPa
404.233		3	10kPa
394.753		3	10kPa
386.51		3	10kPa
369.896		3	10kPa
369.822		3	10kPa
363.96		3	10kPa
362.476		3	10kPa
352.384		3	10kPa
319.216		3	10kPa
314.838		3	10kPa
313.651		3	10kPa
305.711		3	10kPa
290.797		3	10kPa
265.568		3	10kPa
254.883		3	10kPa
230.693		3	10kPa
222.502		3	10kPa
1416.81		2	10kPa
1365.61		2	10kPa
1261.5		2	10kPa
1069.54		2	10kPa
1068.06		2	10kPa
1048.92		2	10kPa
1020.42		2	10kPa
990.668		2	10kPa
940.804		2	10kPa
940.062		2	10kPa
935.833		2	10kPa
894.131		2	10kPa
884.04		2	10kPa
861.186		2	10kPa
847.755		2	10kPa
828.314		2	10kPa
807.018		2	10kPa
802.121		2	10kPa
793.143		2	10kPa
756.413		2	10kPa
746.915		2	10kPa
743.65		2	10kPa
734.82		2	10kPa
729.403		2	10kPa
729.181		2	10kPa
724.358		2	10kPa
708.033		2	10kPa
703.878		2	10kPa
697.126		2	10kPa
691.635		2	10kPa
685.031		2	10kPa
678.575		2	10kPa
658.392		2	10kPa
657.502		2	10kPa
652.827		2	10kPa
650.749		2	10kPa
633.683		2	10kPa
629.825		2	10kPa
628.563		2	10kPa
621.588		2	10kPa
620.995		2	10kPa
616.171		2	10kPa
608.751		2	10kPa
599.699		2	10kPa
594.282		2	10kPa
586.12		2	10kPa
583.894		2	10kPa
577.661		2	10kPa
572.021		2	10kPa
559.704		2	10kPa
557.107		2	10kPa
551.69		2	10kPa
550.874		2	10kPa
545.16		2	10kPa
540.56		2	10kPa
540.263		2	10kPa
538.779		2	10kPa
537.072		2	10kPa
534.253		2	10kPa
530.691		2	10kPa
529.504		2	10kPa
518.67		2	10kPa
518.002		2	10kPa
513.105		2	10kPa
500.639		2	10kPa
500.342		2	10kPa
498.413		2	10kPa
491.735		2	10kPa
490.177		2	10kPa
488.099		2	10kPa
486.615		2	10kPa
486.467		2	10kPa
482.682		2	10kPa
474.669		2	10kPa
472.888		2	10kPa
470.217		2	10kPa
469.029		2	10kPa
466.655		2	10kPa
465.764		2	10kPa
464.948		2	10kPa
457.602		2	10kPa
457.38		2	10kPa
454.708		2	10kPa
453.224		2	10kPa
448.846		2	10kPa
443.43		2	10kPa
435.787		2	10kPa
432.003		2	10kPa
429.554		2	10kPa
429.48		2	10kPa
429.035		2	10kPa
427.922		2	10kPa
420.427		2	10kPa
418.498		2	10kPa
396.312		2	10kPa
393.863		2	10kPa
389.337		2	10kPa
388.446		2	10kPa
379.468		2	10kPa
377.39		2	10kPa
370.564		2	10kPa
364.182		2	10kPa
348.526		2	10kPa
340.883		2	10kPa
337.173		2	10kPa
333.537		2	10kPa
322.629		2	10kPa
319.216		2	10kPa
316.767		2	10kPa
311.425		2	10kPa
309.57		2	10kPa
306.676		2	10kPa
292.429		2	10kPa
291.263		2	10kPa
290.351		2	10kPa
281.818		2	10kPa
264.974		2	10kPa
244.272		2	10kPa
236.351		2	10kPa
235.813		2	10kPa
205.836		2	10kPa
202.274		2	10kPa
1558.31		1	10kPa
1115.4		1	10kPa
1037.71		1	10kPa
825.198		1	10kPa
806.722		1	10kPa
781.864		1	10kPa
751.738		1	10kPa
649.859		1	10kPa
607.267		1	10kPa
592.872		1	10kPa
565.343		1	10kPa
562.004		1	10kPa
551.69		1	10kPa
550.058		1	10kPa
532.991		1	10kPa
520.08		1	10kPa
499.007		1	10kPa
482.682		1	10kPa
474.743		1	10kPa
469.252		1	10kPa
441.797		1	10kPa
421.392		1	10kPa
416.94		1	10kPa
412.191		1	10kPa
408.555		1	10kPa
403.732		1	10kPa
402.916		1	10kPa
402.322		1	10kPa
400.022		1	10kPa
392.973		1	10kPa
374.422		1	10kPa
373.086		1	10kPa
371.677		1	10kPa
337.173		1	10kPa
336.653		1	10kPa
334.873		1	10kPa
332.127		1	10kPa
307.492		1	10kPa
300.443		1	10kPa
288.348		1	10kPa
263.194		1	10kPa
258.816		1	10kPa
257.703		1	10kPa
237.817		1	10kPa
230.492		1	10kPa
227.057		1	10kPa
217.485		1	10kPa
194.483		1	10kPa
180.236		1	10kPa
130.001		1	10kPa
104.699		1	10kPa
83.2544		1	10kPa

## Sheet: Figure S1a2
Area (um^2) Lact	Area (um^2) Gluc	Aspect ratio (-) (bin)	Media
		11	M16-2
		10	M16-2
		9	M16-2
		8	M16-2
		7	M16-2
		6	M16-2
		5	M16-2
		4	M16-2
		3	M16-2
		2	M16-2
		1	M16-2
1114.88		10	M16-1
794.998		10	M16-1
1470.09		9	M16-1
1442.33		9	M16-1
1327.4		9	M16-1
1208.67		9	M16-1
1200.29		9	M16-1
916.23		9	M16-1
915.576		9	M16-1
859.182		9	M16-1
830.689		9	M16-1
739.569		9	M16-1
1353.44		8	M16-1
1330.44		8	M16-1
1320.49		8	M16-1
1289.85		8	M16-1
1239.47		8	M16-1
1217.8		8	M16-1
1050.03		8	M16-1
1006.99		8	M16-1
944.143		8	M16-1
917.208		8	M16-1
900.958		8	M16-1
864.747		8	M16-1
860.592		8	M16-1
673.027		8	M16-1
522.084		8	M16-1
1656.26		7	M16-1
1376.22		7	M16-1
1347.43		7	M16-1
1346.02		7	M16-1
1305.88		7	M16-1
1303.43		7	M16-1
1239.99		7	M16-1
1239.84		7	M16-1
1225.81		7	M16-1
1217.06		7	M16-1
1191.16		7	M16-1
1174.54		7	M16-1
1170.31		7	M16-1
1161.33		7	M16-1
1153.02		7	M16-1
1135.29		7	M16-1
1112.36		7	M16-1
1108.8		7	M16-1
1107.09		7	M16-1
1103.75		7	M16-1
1045.58		7	M16-1
1031.48		7	M16-1
1007.07		7	M16-1
954.531		7	M16-1
891.163		7	M16-1
873.8		7	M16-1
827.424		7	M16-1
767.84		7	M16-1
727.177		7	M16-1
698.684		7	M16-1
648.375		7	M16-1
632.496		7	M16-1
604.437		7	M16-1
512.506		7	M16-1
505.759		7	M16-1
492.023		7	M16-1
424.211		7	M16-1
302.075		7	M16-1
1511.19		6	M16-1
1502.88		6	M16-1
1451.68		6	M16-1
1438.03		6	M16-1
1354.55		6	M16-1
1246.96		6	M16-1
1170.9		6	M16-1
1146.71		6	M16-1
1119.41		6	M16-1
1118.44		6	M16-1
1115.92		6	M16-1
1069.4		6	M16-1
1053.22		6	M16-1
1027.99		6	M16-1
987.18		6	M16-1
980.279		6	M16-1
979.389		6	M16-1
933.236		6	M16-1
917.653		6	M16-1
917.489		6	M16-1
893.612		6	M16-1
892.202		6	M16-1
882.927		6	M16-1
878.846		6	M16-1
852.059		6	M16-1
820.226		6	M16-1
782.903		6	M16-1
749.067		6	M16-1
738.975		6	M16-1
698.535		6	M16-1
670.636		6	M16-1
662.473		6	M16-1
648.004		6	M16-1
602.984		6	M16-1
601.331		6	M16-1
566.53		6	M16-1
475.114		6	M16-1
458.079		6	M16-1
435.514		6	M16-1
1967.31		5	M16-1
1924.72		5	M16-1
1608.03		5	M16-1
1607.88		5	M16-1
1603.13		5	M16-1
1446.12		5	M16-1
1420.15		5	M16-1
1386.24		5	M16-1
1364.42		5	M16-1
1349.66		5	M16-1
1257.79		5	M16-1
1252.53		5	M16-1
1244.22		5	M16-1
1195.17		5	M16-1
1185.45		5	M16-1
1180.03		5	M16-1
1171.42		5	M16-1
1157.03		5	M16-1
1126.61		5	M16-1
1118.07		5	M16-1
1114.21		5	M16-1
1103.16		5	M16-1
1086.09		5	M16-1
1076.15		5	M16-1
1045.13		5	M16-1
1039.27		5	M16-1
1033.56		5	M16-1
1027.69		5	M16-1
1016.27		5	M16-1
1010.7		5	M16-1
1009.44		5	M16-1
989.332		5	M16-1
972.117		5	M16-1
971.153		5	M16-1
927.893		5	M16-1
918.915		5	M16-1
913.869		5	M16-1
912.978		5	M16-1
911.049		5	M16-1
908.526		5	M16-1
905.113		5	M16-1
904		5	M16-1
875.459		5	M16-1
869.199		5	M16-1
853.32		5	M16-1
836.402		5	M16-1
835.512		5	M16-1
819.797		5	M16-1
814.513		5	M16-1
795.814		5	M16-1
790.471		5	M16-1
778.97		5	M16-1
775.779		5	M16-1
754.112		5	M16-1
742.982		5	M16-1
725.767		5	M16-1
716.863		5	M16-1
697.051		5	M16-1
696.309		5	M16-1
667.774		5	M16-1
662.993		5	M16-1
660.915		5	M16-1
628.115		5	M16-1
625.892		5	M16-1
600.812		5	M16-1
593.837		5	M16-1
573.283		5	M16-1
571.576		5	M16-1
565.269		5	M16-1
549.093		5	M16-1
484.018		5	M16-1
435.974		5	M16-1
399.428		5	M16-1
359.829		5	M16-1
339.25		5	M16-1
2201.34		4	M16-1
2044.7		4	M16-1
1918.41		4	M16-1
1642.83		4	M16-1
1629.99		4	M16-1
1532.04		4	M16-1
1426.45		4	M16-1
1380.23		4	M16-1
1317.16		4	M16-1
1282.28		4	M16-1
1256.76		4	M16-1
1235.16		4	M16-1
1224.25		4	M16-1
1215.5		4	M16-1
1177.29		4	M16-1
1173.87		4	M16-1
1140.63		4	M16-1
1139.52		4	M16-1
1116.59		4	M16-1
1116.29		4	M16-1
1101.08		4	M16-1
1098.71		4	M16-1
1084.16		4	M16-1
1080.9		4	M16-1
1068.73		4	M16-1
1044.98		4	M16-1
1044.83		4	M16-1
1044.24		4	M16-1
1017.16		4	M16-1
1008.92		4	M16-1
999.572		4	M16-1
997.939		4	M16-1
995.983		4	M16-1
989.851		4	M16-1
985.399		4	M16-1
981.318		4	M16-1
954.754		4	M16-1
941.027		4	M16-1
940.656		4	M16-1
923.07		4	M16-1
911.533		4	M16-1
896.877		4	M16-1
893.909		4	M16-1
861.9		4	M16-1
840.854		4	M16-1
821.265		4	M16-1
814.29		4	M16-1
810.135		4	M16-1
808.206		4	M16-1
805.609		4	M16-1
796.407		4	M16-1
795.591		4	M16-1
790.175		4	M16-1
785.129		4	M16-1
784.535		4	M16-1
777.486		4	M16-1
766.356		4	M16-1
761.978		4	M16-1
750.551		4	M16-1
746.767		4	M16-1
734.078		4	M16-1
729.552		4	M16-1
706.772		4	M16-1
702.097		4	M16-1
679.466		4	M16-1
677.462		4	M16-1
670.932		4	M16-1
651.862		4	M16-1
648.004		4	M16-1
641.177		4	M16-1
640.881		4	M16-1
631.383		4	M16-1
614.836		4	M16-1
608.083		4	M16-1
603.483		4	M16-1
593.688		4	M16-1
581.593		4	M16-1
573.802		4	M16-1
569.064		4	M16-1
566.605		4	M16-1
564.527		4	M16-1
563.637		4	M16-1
561.856		4	M16-1
553.026		4	M16-1
550.874		4	M16-1
544.199		4	M16-1
538.408		4	M16-1
512.216		4	M16-1
505.908		4	M16-1
503.236		4	M16-1
495.445		4	M16-1
474.075		4	M16-1
473.481		4	M16-1
453.551		4	M16-1
425.992		4	M16-1
421.763		4	M16-1
411.449		4	M16-1
385.701		4	M16-1
360.324		4	M16-1
2259.67		3	M16-1
1803.99		3	M16-1
1676.66		3	M16-1
1589.33		3	M16-1
1476.39		3	M16-1
1474.69		3	M16-1
1449.9		3	M16-1
1384.6		3	M16-1
1266.7		3	M16-1
1183		3	M16-1
1148.42		3	M16-1
1145.75		3	M16-1
1141.52		3	M16-1
1075.33		3	M16-1
1010.92		3	M16-1
981.096		3	M16-1
980.502		3	M16-1
970.707		3	M16-1
969.594		3	M16-1
959.948		3	M16-1
956.386		3	M16-1
914.166		3	M16-1
891.312		3	M16-1
887.75		3	M16-1
877.955		3	M16-1
872.687		3	M16-1
871.871		3	M16-1
871.722		3	M16-1
869.422		3	M16-1
866.454		3	M16-1
854.656		3	M16-1
847.607		3	M16-1
841.522		3	M16-1
827.943		3	M16-1
819.484		3	M16-1
809.764		3	M16-1
805.312		3	M16-1
803.976		3	M16-1
803.902		3	M16-1
788.319		3	M16-1
786.39		3	M16-1
785.871		3	M16-1
779.935		3	M16-1
770.363		3	M16-1
764.575		3	M16-1
761.384		3	M16-1
759.974		3	M16-1
746.024		3	M16-1
741.572		3	M16-1
725.1		3	M16-1
721.241		3	M16-1
715.453		3	M16-1
705.807		3	M16-1
704.62		3	M16-1
704.175		3	M16-1
703.507		3	M16-1
702.839		3	M16-1
698.461		3	M16-1
694.009		3	M16-1
683.027		3	M16-1
681.246		3	M16-1
680.95		3	M16-1
675.681		3	M16-1
674.939		3	M16-1
672.713		3	M16-1
668.632		3	M16-1
660.841		3	M16-1
648.746		3	M16-1
627.45		3	M16-1
626.411		3	M16-1
620.178		3	M16-1
608.083		3	M16-1
597.398		3	M16-1
592.946		3	M16-1
589.978		3	M16-1
585.823		3	M16-1
581.222		3	M16-1
568.756		3	M16-1
567.272		3	M16-1
563.117		3	M16-1
559.555		3	M16-1
545.16		3	M16-1
537.443		3	M16-1
535.663		3	M16-1
534.92		3	M16-1
533.362		3	M16-1
528.242		3	M16-1
524.903		3	M16-1
522.232		3	M16-1
522.158		3	M16-1
515.034		3	M16-1
511.324		3	M16-1
507.392		3	M16-1
504.572		3	M16-1
500.12		3	M16-1
499.795		3	M16-1
499.675		3	M16-1
498.413		3	M16-1
497.82		3	M16-1
497.523		3	M16-1
496.781		3	M16-1
495.371		3	M16-1
495.297		3	M16-1
492.18		3	M16-1
485.131		3	M16-1
482.015		3	M16-1
478.527		3	M16-1
476.524		3	M16-1
472.591		3	M16-1
471.849		3	M16-1
459.977		3	M16-1
456.415		3	M16-1
451.889		3	M16-1
424.434		3	M16-1
422.44		3	M16-1
419.982		3	M16-1
404.233		3	M16-1
394.753		3	M16-1
386.51		3	M16-1
369.896		3	M16-1
369.822		3	M16-1
363.96		3	M16-1
362.476		3	M16-1
352.384		3	M16-1
319.216		3	M16-1
314.838		3	M16-1
313.651		3	M16-1
305.711		3	M16-1
290.797		3	M16-1
265.568		3	M16-1
254.883		3	M16-1
230.693		3	M16-1
222.502		3	M16-1
1416.81		2	M16-1
1365.61		2	M16-1
1261.5		2	M16-1
1069.54		2	M16-1
1068.06		2	M16-1
1048.92		2	M16-1
1020.42		2	M16-1
990.668		2	M16-1
940.804		2	M16-1
940.062		2	M16-1
935.833		2	M16-1
894.131		2	M16-1
884.04		2	M16-1
861.186		2	M16-1
847.755		2	M16-1
828.314		2	M16-1
807.018		2	M16-1
802.121		2	M16-1
793.143		2	M16-1
756.413		2	M16-1
746.915		2	M16-1
743.65		2	M16-1
734.82		2	M16-1
729.403		2	M16-1
729.181		2	M16-1
724.358		2	M16-1
708.033		2	M16-1
703.878		2	M16-1
697.126		2	M16-1
691.635		2	M16-1
685.031		2	M16-1
678.575		2	M16-1
658.392		2	M16-1
657.502		2	M16-1
652.827		2	M16-1
650.749		2	M16-1
633.683		2	M16-1
629.825		2	M16-1
628.563		2	M16-1
621.588		2	M16-1
620.995		2	M16-1
616.171		2	M16-1
608.751		2	M16-1
599.699		2	M16-1
594.282		2	M16-1
586.12		2	M16-1
583.894		2	M16-1
577.661		2	M16-1
572.021		2	M16-1
559.704		2	M16-1
557.107		2	M16-1
551.69		2	M16-1
550.874		2	M16-1
545.16		2	M16-1
540.56		2	M16-1
540.263		2	M16-1
538.779		2	M16-1
537.072		2	M16-1
534.253		2	M16-1
530.691		2	M16-1
529.504		2	M16-1
518.67		2	M16-1
518.002		2	M16-1
513.105		2	M16-1
500.639		2	M16-1
500.342		2	M16-1
498.413		2	M16-1
491.735		2	M16-1
490.177		2	M16-1
488.099		2	M16-1
486.615		2	M16-1
486.467		2	M16-1
482.682		2	M16-1
474.669		2	M16-1
472.888		2	M16-1
470.217		2	M16-1
469.029		2	M16-1
466.655		2	M16-1
465.764		2	M16-1
464.948		2	M16-1
457.602		2	M16-1
457.38		2	M16-1
454.708		2	M16-1
453.224		2	M16-1
448.846		2	M16-1
443.43		2	M16-1
435.787		2	M16-1
432.003		2	M16-1
429.554		2	M16-1
429.48		2	M16-1
429.035		2	M16-1
427.922		2	M16-1
420.427		2	M16-1
418.498		2	M16-1
396.312		2	M16-1
393.863		2	M16-1
389.337		2	M16-1
388.446		2	M16-1
379.468		2	M16-1
377.39		2	M16-1
370.564		2	M16-1
364.182		2	M16-1
348.526		2	M16-1
340.883		2	M16-1
337.173		2	M16-1
333.537		2	M16-1
322.629		2	M16-1
319.216		2	M16-1
316.767		2	M16-1
311.425		2	M16-1
309.57		2	M16-1
306.676		2	M16-1
292.429		2	M16-1
291.263		2	M16-1
290.351		2	M16-1
281.818		2	M16-1
264.974		2	M16-1
244.272		2	M16-1
236.351		2	M16-1
235.813		2	M16-1
205.836		2	M16-1
202.274		2	M16-1
1558.31		1	M16-1
1115.4		1	M16-1
1037.71		1	M16-1
825.198		1	M16-1
806.722		1	M16-1
781.864		1	M16-1
751.738		1	M16-1
649.859		1	M16-1
607.267		1	M16-1
592.872		1	M16-1
565.343		1	M16-1
562.004		1	M16-1
551.69		1	M16-1
550.058		1	M16-1
532.991		1	M16-1
520.08		1	M16-1
499.007		1	M16-1
482.682		1	M16-1
474.743		1	M16-1
469.252		1	M16-1
441.797		1	M16-1
421.392		1	M16-1
416.94		1	M16-1
412.191		1	M16-1
408.555		1	M16-1
403.732		1	M16-1
402.916		1	M16-1
402.322		1	M16-1
400.022		1	M16-1
392.973		1	M16-1
374.422		1	M16-1
373.086		1	M16-1
371.677		1	M16-1
337.173		1	M16-1
336.653		1	M16-1
334.873		1	M16-1
332.127		1	M16-1
307.492		1	M16-1
300.443		1	M16-1
288.348		1	M16-1
263.194		1	M16-1
258.816		1	M16-1
257.703		1	M16-1
237.817		1	M16-1
230.492		1	M16-1
227.057		1	M16-1
217.485		1	M16-1
194.483		1	M16-1
180.236		1	M16-1
130.001		1	M16-1
104.699		1	M16-1
83.2544		1	M16-1
	646.891	11	M16-2
	1260.39	10	M16-2
	1115.55	10	M16-2
	1061.9	10	M16-2
	864.005	10	M16-2
	620.475	10	M16-2
	1588.21	9	M16-2
	1444.78	9	M16-2
	1272.78	9	M16-2
	1125.34	9	M16-2
	1002.69	9	M16-2
	934.72	9	M16-2
	906.3	9	M16-2
	801.305	9	M16-2
	776.818	9	M16-2
	1495.24	8	M16-2
	1415.18	8	M16-2
	1278.42	8	M16-2
	1254.53	8	M16-2
	1153.99	8	M16-2
	1152.43	8	M16-2
	1135.88	8	M16-2
	1103.97	8	M16-2
	1072.81	8	M16-2
	1007.21	8	M16-2
	954.235	8	M16-2
	932.494	8	M16-2
	811.767	8	M16-2
	2126.03	7	M16-2
	1887.17	7	M16-2
	1814.9	7	M16-2
	1554.68	7	M16-2
	1329.84	7	M16-2
	1329.4	7	M16-2
	1302.54	7	M16-2
	1291.63	7	M16-2
	1246.81	7	M16-2
	1198.66	7	M16-2
	1071.92	7	M16-2
	1041.94	7	M16-2
	995.046	7	M16-2
	993.487	7	M16-2
	943.772	7	M16-2
	936.649	7	M16-2
	866.677	7	M16-2
	797.966	7	M16-2
	788.023	7	M16-2
	610.903	7	M16-2
	1832.49	6	M16-2
	1449.61	6	M16-2
	1367.91	6	M16-2
	1365.24	6	M16-2
	1310.18	6	M16-2
	1303.13	6	M16-2
	1297.05	6	M16-2
	1241.99	6	M16-2
	1192.35	6	M16-2
	1177.73	6	M16-2
	1163.19	6	M16-2
	1156.95	6	M16-2
	1138.7	6	M16-2
	1100.19	6	M16-2
	1067.54	6	M16-2
	1049.58	6	M16-2
	1031.33	6	M16-2
	1000.76	6	M16-2
	948.15	6	M16-2
	934.942	6	M16-2
	921.808	6	M16-2
	877.807	6	M16-2
	852.801	6	M16-2
	845.752	6	M16-2
	830.466	6	M16-2
	813.993	6	M16-2
	750.031	6	M16-2
	749.957	6	M16-2
	682.656	6	M16-2
	650.527	6	M16-2
	648.004	6	M16-2
	566.753	6	M16-2
	520.822	6	M16-2
	482.237	6	M16-2
	448.03	6	M16-2
	419.314	6	M16-2
	1886.8	5	M16-2
	1865.43	5	M16-2
	1841.17	5	M16-2
	1752.94	5	M16-2
	1682.45	5	M16-2
	1678.59	5	M16-2
	1668.35	5	M16-2
	1579.09	5	M16-2
	1565.66	5	M16-2
	1485.07	5	M16-2
	1469.42	5	M16-2
	1433.73	5	M16-2
	1392.4	5	M16-2
	1313.15	5	M16-2
	1181.14	5	M16-2
	1175.8	5	M16-2
	1159.18	5	M16-2
	1151.46	5	M16-2
	1149.31	5	M16-2
	1135.81	5	M16-2
	1128.61	5	M16-2
	1103.53	5	M16-2
	1048.47	5	M16-2
	1045.8	5	M16-2
	1038.16	5	M16-2
	1014.12	5	M16-2
	954.531	5	M16-2
	932.865	5	M16-2
	919.137	5	M16-2
	880.775	5	M16-2
	873.874	5	M16-2
	844.045	5	M16-2
	831.208	5	M16-2
	824.011	5	M16-2
	821.784	5	M16-2
	819.929	5	M16-2
	807.315	5	M16-2
	802.269	5	M16-2
	784.98	5	M16-2
	735.339	5	M16-2
	597.621	5	M16-2
	566.976	5	M16-2
	486.393	5	M16-2
	477.563	5	M16-2
	377.019	5	M16-2
	1935.85	4	M16-2
	1812.3	4	M16-2
	1807.93	4	M16-2
	1781.06	4	M16-2
	1736.54	4	M16-2
	1701.45	4	M16-2
	1598.9	4	M16-2
	1518.32	4	M16-2
	1489.08	4	M16-2
	1431.2	4	M16-2
	1418.07	4	M16-2
	1386.68	4	M16-2
	1320.72	4	M16-2
	1290.89	4	M16-2
	1209.71	4	M16-2
	1150.42	4	M16-2
	1121.86	4	M16-2
	1100.78	4	M16-2
	1100.26	4	M16-2
	1096.33	4	M16-2
	1093.88	4	M16-2
	1090.1	4	M16-2
	1078.67	4	M16-2
	1074.59	4	M16-2
	1072.59	4	M16-2
	1071.62	4	M16-2
	1040.01	4	M16-2
	1036.45	4	M16-2
	1034.74	4	M16-2
	1034	4	M16-2
	1019.16	4	M16-2
	1007.21	4	M16-2
	993.784	4	M16-2
	990.519	4	M16-2
	970.262	4	M16-2
	964.474	4	M16-2
	962.248	4	M16-2
	961.581	4	M16-2
	954.16	4	M16-2
	952.231	4	M16-2
	938.652	4	M16-2
	935.165	4	M16-2
	932.568	4	M16-2
	920.621	4	M16-2
	915.798	4	M16-2
	905.039	4	M16-2
	900.884	4	M16-2
	896.654	4	M16-2
	893.167	4	M16-2
	888.937	4	M16-2
	883.595	4	M16-2
	881.146	4	M16-2
	878.697	4	M16-2
	868.903	4	M16-2
	865.193	4	M16-2
	856.363	4	M16-2
	847.533	4	M16-2
	841.003	4	M16-2
	836.254	4	M16-2
	832.915	4	M16-2
	829.501	4	M16-2
	815.774	4	M16-2
	786.539	4	M16-2
	782.161	4	M16-2
	781.641	4	M16-2
	770.066	4	M16-2
	767.32	4	M16-2
	762.126	4	M16-2
	727.251	4	M16-2
	724.432	4	M16-2
	708.478	4	M16-2
	706.401	4	M16-2
	697.2	4	M16-2
	668.187	4	M16-2
	666.183	4	M16-2
	648.301	4	M16-2
	643.626	4	M16-2
	620.03	4	M16-2
	608.603	4	M16-2
	593.466	4	M16-2
	572.318	4	M16-2
	490.548	4	M16-2
	488.767	4	M16-2
	422.727	4	M16-2
	344.445	4	M16-2
	2112.97	3	M16-2
	2051.75	3	M16-2
	1887.77	3	M16-2
	1855.56	3	M16-2
	1728.01	3	M16-2
	1595.63	3	M16-2
	1569.74	3	M16-2
	1506.89	3	M16-2
	1461.7	3	M16-2
	1417.03	3	M16-2
	1399.07	3	M16-2
	1398.26	3	M16-2
	1377.85	3	M16-2
	1359.15	3	M16-2
	1354.4	3	M16-2
	1343.72	3	M16-2
	1333.7	3	M16-2
	1307.29	3	M16-2
	1297.86	3	M16-2
	1278.27	3	M16-2
	1257.5	3	M16-2
	1237.02	3	M16-2
	1161.55	3	M16-2
	1148.94	3	M16-2
	1146.27	3	M16-2
	1145.23	3	M16-2
	1139.52	3	M16-2
	1111.91	3	M16-2
	1067.02	3	M16-2
	1066.5	3	M16-2
	1048.99	3	M16-2
	1031.33	3	M16-2
	1022.2	3	M16-2
	1007.44	3	M16-2
	1004.99	3	M16-2
	1002.47	3	M16-2
	996.53	3	M16-2
	987.477	3	M16-2
	986.512	3	M16-2
	980.65	3	M16-2
	980.428	3	M16-2
	977.757	3	M16-2
	964.697	3	M16-2
	958.39	3	M16-2
	941.769	3	M16-2
	940.878	3	M16-2
	928.858	3	M16-2
	921.363	3	M16-2
	902.368	3	M16-2
	899.103	3	M16-2
	869.793	3	M16-2
	868.977	3	M16-2
	867.27	3	M16-2
	858.44	3	M16-2
	845.381	3	M16-2
	839.445	3	M16-2
	834.992	3	M16-2
	832.024	3	M16-2
	802.047	3	M16-2
	800.785	3	M16-2
	794.998	3	M16-2
	793.068	3	M16-2
	790.323	3	M16-2
	776.892	3	M16-2
	766.282	3	M16-2
	762.794	3	M16-2
	753.222	3	M16-2
	748.844	3	M16-2
	747.286	3	M16-2
	730.145	3	M16-2
	728.364	3	M16-2
	727.4	3	M16-2
	723.467	3	M16-2
	723.393	3	M16-2
	722.503	3	M16-2
	707.514	3	M16-2
	703.358	3	M16-2
	696.903	3	M16-2
	693.49	3	M16-2
	688.296	3	M16-2
	682.211	3	M16-2
	681.766	3	M16-2
	672.639	3	M16-2
	672.491	3	M16-2
	666.406	3	M16-2
	664.699	3	M16-2
	658.986	3	M16-2
	649.34	3	M16-2
	645.555	3	M16-2
	644.591	3	M16-2
	644.368	3	M16-2
	641.177	3	M16-2
	620.475	3	M16-2
	611.348	3	M16-2
	594.579	3	M16-2
	592.501	3	M16-2
	590.943	3	M16-2
	590.869	3	M16-2
	567.421	3	M16-2
	548.351	3	M16-2
	538.26	3	M16-2
	534.846	3	M16-2
	517.706	3	M16-2
	515.257	3	M16-2
	499.749	3	M16-2
	498.71	3	M16-2
	496.261	3	M16-2
	492.922	3	M16-2
	482.534	3	M16-2
	482.46	3	M16-2
	473.407	3	M16-2
	470.217	3	M16-2
	460.719	3	M16-2
	458.047	3	M16-2
	422.579	3	M16-2
	409.223	3	M16-2
	398.315	3	M16-2
	348.303	3	M16-2
	347.932	3	M16-2
	275.956	3	M16-2
	242.566	3	M16-2
	214.443	3	M16-2
	193.889	3	M16-2
	1753.83	2	M16-2
	1500.66	2	M16-2
	1442.63	2	M16-2
	1414.14	2	M16-2
	1303.65	2	M16-2
	1303.58	2	M16-2
	1279.16	2	M16-2
	1247.7	2	M16-2
	1151.31	2	M16-2
	1140.56	2	M16-2
	1137.96	2	M16-2
	1114.73	2	M16-2
	1083.27	2	M16-2
	1040.23	2	M16-2
	1031.7	2	M16-2
	1027.92	2	M16-2
	988.145	2	M16-2
	971.004	2	M16-2
	970.93	2	M16-2
	967.814	2	M16-2
	962.397	2	M16-2
	946.889	2	M16-2
	936.278	2	M16-2
	922.476	2	M16-2
	917.06	2	M16-2
	906.671	2	M16-2
	897.619	2	M16-2
	887.972	2	M16-2
	885.746	2	M16-2
	879.662	2	M16-2
	820.746	2	M16-2
	814.81	2	M16-2
	814.216	2	M16-2
	812.88	2	M16-2
	807.315	2	M16-2
	803.902	2	M16-2
	796.482	2	M16-2
	795.517	2	M16-2
	780.603	2	M16-2
	768.879	2	M16-2
	766.949	2	M16-2
	747.063	2	M16-2
	727.622	2	M16-2
	717.754	2	M16-2
	716.937	2	M16-2
	711.817	2	M16-2
	705.956	2	M16-2
	703.655	2	M16-2
	698.906	2	M16-2
	672.565	2	M16-2
	668.78	2	M16-2
	658.095	2	M16-2
	655.35	2	M16-2
	654.905	2	M16-2
	647.188	2	M16-2
	646.743	2	M16-2
	640.435	2	M16-2
	631.457	2	M16-2
	611.942	2	M16-2
	606.896	2	M16-2
	605.561	2	M16-2
	595.766	2	M16-2
	585.897	2	M16-2
	580.926	2	M16-2
	573.802	2	M16-2
	573.06	2	M16-2
	568.905	2	M16-2
	563.933	2	M16-2
	548.722	2	M16-2
	543.157	2	M16-2
	537.666	2	M16-2
	537.518	2	M16-2
	534.995	2	M16-2
	527.575	2	M16-2
	525.497	2	M16-2
	523.271	2	M16-2
	521.713	2	M16-2
	521.638	2	M16-2
	507.392	2	M16-2
	499.749	2	M16-2
	482.534	2	M16-2
	480.308	2	M16-2
	477.859	2	M16-2
	467.991	2	M16-2
	463.093	2	M16-2
	460.274	2	M16-2
	448.921	2	M16-2
	442.836	2	M16-2
	436.603	2	M16-2
	431.261	2	M16-2
	428.664	2	M16-2
	427.328	2	M16-2
	416.272	2	M16-2
	411.449	2	M16-2
	400.244	2	M16-2
	385.256	2	M16-2
	377.019	2	M16-2
	373.977	2	M16-2
	372.567	2	M16-2
	366.705	2	M16-2
	360.027	2	M16-2
	343.554	2	M16-2
	323.371	2	M16-2
	298.885	2	M16-2
	283.006	2	M16-2
	258.445	2	M16-2
	231.955	2	M16-2
	229.209	2	M16-2
	196.412	2	M16-2
	1460.29	1	M16-2
	1314.63	1	M16-2
	1152.43	1	M16-2
	1075.85	1	M16-2
	935.091	1	M16-2
	924.331	1	M16-2
	891.534	1	M16-2
	889.605	1	M16-2
	879.884	1	M16-2
	814.884	1	M16-2
	799.969	1	M16-2
	778.005	1	M16-2
	755.671	1	M16-2
	718.125	1	M16-2
	716.715	1	M16-2
	706.846	1	M16-2
	678.427	1	M16-2
	663.586	1	M16-2
	660.321	1	M16-2
	625.743	1	M16-2
	625.447	1	M16-2
	616.913	1	M16-2
	575.954	1	M16-2
	562.153	1	M16-2
	556.736	1	M16-2
	551.393	1	M16-2
	545.531	1	M16-2
	506.501	1	M16-2
	505.759	1	M16-2
	505.462	1	M16-2
	501.01	1	M16-2
	500.862	1	M16-2
	475.559	1	M16-2
	472.591	1	M16-2
	470.513	1	M16-2
	457.751	1	M16-2
	457.38	1	M16-2
	442.836	1	M16-2
	431.78	1	M16-2
	418.275	1	M16-2
	394.011	1	M16-2
	369.747	1	M16-2
	365.815	1	M16-2
	357.281	1	M16-2
	322.332	1	M16-2
	303.114	1	M16-2
	289.535	1	M16-2
	283.525	1	M16-2
	239.672	1	M16-2
	203.832	1	M16-2
	195.002	1	M16-2
	155.453	1	M16-2
	153.746	1	M16-2
	145.955	1	M16-2
	10.3882	1	M16-2
		10	M16-1
		9	M16-1
		8	M16-1
		7	M16-1
		6	M16-1
		5	M16-1
		4	M16-1
		3	M16-1
		2	M16-1
		1	M16-1

## Sheet: Figure S1a3
Area (um^2) d20	Area (um^2) d30	Area (um^2) d40	Aspect ratio (-) (bin)	Exp. day
			11	d40
			10	d40
			9	d40
			8	d40
			7	d40
			6	d40
			5	d40
			4	d40
			3	d40
			2	d40
			1	d40
			11	d30
			10	d30
			9	d30
			8	d30
			7	d30
			6	d30
			5	d30
			4	d30
			3	d30
			2	d30
			1	d30
1114.88			10	d20
794.998			10	d20
1470.09			9	d20
1442.33			9	d20
1327.4			9	d20
1208.67			9	d20
1200.29			9	d20
916.23			9	d20
915.576			9	d20
859.182			9	d20
830.689			9	d20
739.569			9	d20
1353.44			8	d20
1330.44			8	d20
1320.49			8	d20
1289.85			8	d20
1239.47			8	d20
1217.8			8	d20
1050.03			8	d20
1006.99			8	d20
944.143			8	d20
917.208			8	d20
900.958			8	d20
864.747			8	d20
860.592			8	d20
673.027			8	d20
522.084			8	d20
1656.26			7	d20
1376.22			7	d20
1347.43			7	d20
1346.02			7	d20
1305.88			7	d20
1303.43			7	d20
1239.99			7	d20
1239.84			7	d20
1225.81			7	d20
1217.06			7	d20
1191.16			7	d20
1174.54			7	d20
1170.31			7	d20
1161.33			7	d20
1153.02			7	d20
1135.29			7	d20
1112.36			7	d20
1108.8			7	d20
1107.09			7	d20
1103.75			7	d20
1045.58			7	d20
1031.48			7	d20
1007.07			7	d20
954.531			7	d20
891.163			7	d20
873.8			7	d20
827.424			7	d20
767.84			7	d20
727.177			7	d20
698.684			7	d20
648.375			7	d20
632.496			7	d20
604.437			7	d20
512.506			7	d20
505.759			7	d20
492.023			7	d20
424.211			7	d20
302.075			7	d20
1511.19			6	d20
1502.88			6	d20
1451.68			6	d20
1438.03			6	d20
1354.55			6	d20
1246.96			6	d20
1170.9			6	d20
1146.71			6	d20
1119.41			6	d20
1118.44			6	d20
1115.92			6	d20
1069.4			6	d20
1053.22			6	d20
1027.99			6	d20
987.18			6	d20
980.279			6	d20
979.389			6	d20
933.236			6	d20
917.653			6	d20
917.489			6	d20
893.612			6	d20
892.202			6	d20
882.927			6	d20
878.846			6	d20
852.059			6	d20
820.226			6	d20
782.903			6	d20
749.067			6	d20
738.975			6	d20
698.535			6	d20
670.636			6	d20
662.473			6	d20
648.004			6	d20
602.984			6	d20
601.331			6	d20
566.53			6	d20
475.114			6	d20
458.079			6	d20
435.514			6	d20
1967.31			5	d20
1924.72			5	d20
1608.03			5	d20
1607.88			5	d20
1603.13			5	d20
1446.12			5	d20
1420.15			5	d20
1386.24			5	d20
1364.42			5	d20
1349.66			5	d20
1257.79			5	d20
1252.53			5	d20
1244.22			5	d20
1195.17			5	d20
1185.45			5	d20
1180.03			5	d20
1171.42			5	d20
1157.03			5	d20
1126.61			5	d20
1118.07			5	d20
1114.21			5	d20
1103.16			5	d20
1086.09			5	d20
1076.15			5	d20
1045.13			5	d20
1039.27			5	d20
1033.56			5	d20
1027.69			5	d20
1016.27			5	d20
1010.7			5	d20
1009.44			5	d20
989.332			5	d20
972.117			5	d20
971.153			5	d20
927.893			5	d20
918.915			5	d20
913.869			5	d20
912.978			5	d20
911.049			5	d20
908.526			5	d20
905.113			5	d20
904			5	d20
875.459			5	d20
869.199			5	d20
853.32			5	d20
836.402			5	d20
835.512			5	d20
819.797			5	d20
814.513			5	d20
795.814			5	d20
790.471			5	d20
778.97			5	d20
775.779			5	d20
754.112			5	d20
742.982			5	d20
725.767			5	d20
716.863			5	d20
697.051			5	d20
696.309			5	d20
667.774			5	d20
662.993			5	d20
660.915			5	d20
628.115			5	d20
625.892			5	d20
600.812			5	d20
593.837			5	d20
573.283			5	d20
571.576			5	d20
565.269			5	d20
549.093			5	d20
484.018			5	d20
435.974			5	d20
399.428			5	d20
359.829			5	d20
339.25			5	d20
2201.34			4	d20
2044.7			4	d20
1918.41			4	d20
1642.83			4	d20
1629.99			4	d20
1532.04			4	d20
1426.45			4	d20
1380.23			4	d20
1317.16			4	d20
1282.28			4	d20
1256.76			4	d20
1235.16			4	d20
1224.25			4	d20
1215.5			4	d20
1177.29			4	d20
1173.87			4	d20
1140.63			4	d20
1139.52			4	d20
1116.59			4	d20
1116.29			4	d20
1101.08			4	d20
1098.71			4	d20
1084.16			4	d20
1080.9			4	d20
1068.73			4	d20
1044.98			4	d20
1044.83			4	d20
1044.24			4	d20
1017.16			4	d20
1008.92			4	d20
999.572			4	d20
997.939			4	d20
995.983			4	d20
989.851			4	d20
985.399			4	d20
981.318			4	d20
954.754			4	d20
941.027			4	d20
940.656			4	d20
923.07			4	d20
911.533			4	d20
896.877			4	d20
893.909			4	d20
861.9			4	d20
840.854			4	d20
821.265			4	d20
814.29			4	d20
810.135			4	d20
808.206			4	d20
805.609			4	d20
796.407			4	d20
795.591			4	d20
790.175			4	d20
785.129			4	d20
784.535			4	d20
777.486			4	d20
766.356			4	d20
761.978			4	d20
750.551			4	d20
746.767			4	d20
734.078			4	d20
729.552			4	d20
706.772			4	d20
702.097			4	d20
679.466			4	d20
677.462			4	d20
670.932			4	d20
651.862			4	d20
648.004			4	d20
641.177			4	d20
640.881			4	d20
631.383			4	d20
614.836			4	d20
608.083			4	d20
603.483			4	d20
593.688			4	d20
581.593			4	d20
573.802			4	d20
569.064			4	d20
566.605			4	d20
564.527			4	d20
563.637			4	d20
561.856			4	d20
553.026			4	d20
550.874			4	d20
544.199			4	d20
538.408			4	d20
512.216			4	d20
505.908			4	d20
503.236			4	d20
495.445			4	d20
474.075			4	d20
473.481			4	d20
453.551			4	d20
425.992			4	d20
421.763			4	d20
411.449			4	d20
385.701			4	d20
360.324			4	d20
2259.67			3	d20
1803.99			3	d20
1676.66			3	d20
1589.33			3	d20
1476.39			3	d20
1474.69			3	d20
1449.9			3	d20
1384.6			3	d20
1266.7			3	d20
1183			3	d20
1148.42			3	d20
1145.75			3	d20
1141.52			3	d20
1075.33			3	d20
1010.92			3	d20
981.096			3	d20
980.502			3	d20
970.707			3	d20
969.594			3	d20
959.948			3	d20
956.386			3	d20
914.166			3	d20
891.312			3	d20
887.75			3	d20
877.955			3	d20
872.687			3	d20
871.871			3	d20
871.722			3	d20
869.422			3	d20
866.454			3	d20
854.656			3	d20
847.607			3	d20
841.522			3	d20
827.943			3	d20
819.484			3	d20
809.764			3	d20
805.312			3	d20
803.976			3	d20
803.902			3	d20
788.319			3	d20
786.39			3	d20
785.871			3	d20
779.935			3	d20
770.363			3	d20
764.575			3	d20
761.384			3	d20
759.974			3	d20
746.024			3	d20
741.572			3	d20
725.1			3	d20
721.241			3	d20
715.453			3	d20
705.807			3	d20
704.62			3	d20
704.175			3	d20
703.507			3	d20
702.839			3	d20
698.461			3	d20
694.009			3	d20
683.027			3	d20
681.246			3	d20
680.95			3	d20
675.681			3	d20
674.939			3	d20
672.713			3	d20
668.632			3	d20
660.841			3	d20
648.746			3	d20
627.45			3	d20
626.411			3	d20
620.178			3	d20
608.083			3	d20
597.398			3	d20
592.946			3	d20
589.978			3	d20
585.823			3	d20
581.222			3	d20
568.756			3	d20
567.272			3	d20
563.117			3	d20
559.555			3	d20
545.16			3	d20
537.443			3	d20
535.663			3	d20
534.92			3	d20
533.362			3	d20
528.242			3	d20
524.903			3	d20
522.232			3	d20
522.158			3	d20
515.034			3	d20
511.324			3	d20
507.392			3	d20
504.572			3	d20
500.12			3	d20
499.795			3	d20
499.675			3	d20
498.413			3	d20
497.82			3	d20
497.523			3	d20
496.781			3	d20
495.371			3	d20
495.297			3	d20
492.18			3	d20
485.131			3	d20
482.015			3	d20
478.527			3	d20
476.524			3	d20
472.591			3	d20
471.849			3	d20
459.977			3	d20
456.415			3	d20
451.889			3	d20
424.434			3	d20
422.44			3	d20
419.982			3	d20
404.233			3	d20
394.753			3	d20
386.51			3	d20
369.896			3	d20
369.822			3	d20
363.96			3	d20
362.476			3	d20
352.384			3	d20
319.216			3	d20
314.838			3	d20
313.651			3	d20
305.711			3	d20
290.797			3	d20
265.568			3	d20
254.883			3	d20
230.693			3	d20
222.502			3	d20
1416.81			2	d20
1365.61			2	d20
1261.5			2	d20
1069.54			2	d20
1068.06			2	d20
1048.92			2	d20
1020.42			2	d20
990.668			2	d20
940.804			2	d20
940.062			2	d20
935.833			2	d20
894.131			2	d20
884.04			2	d20
861.186			2	d20
847.755			2	d20
828.314			2	d20
807.018			2	d20
802.121			2	d20
793.143			2	d20
756.413			2	d20
746.915			2	d20
743.65			2	d20
734.82			2	d20
729.403			2	d20
729.181			2	d20
724.358			2	d20
708.033			2	d20
703.878			2	d20
697.126			2	d20
691.635			2	d20
685.031			2	d20
678.575			2	d20
658.392			2	d20
657.502			2	d20
652.827			2	d20
650.749			2	d20
633.683			2	d20
629.825			2	d20
628.563			2	d20
621.588			2	d20
620.995			2	d20
616.171			2	d20
608.751			2	d20
599.699			2	d20
594.282			2	d20
586.12			2	d20
583.894			2	d20
577.661			2	d20
572.021			2	d20
559.704			2	d20
557.107			2	d20
551.69			2	d20
550.874			2	d20
545.16			2	d20
540.56			2	d20
540.263			2	d20
538.779			2	d20
537.072			2	d20
534.253			2	d20
530.691			2	d20
529.504			2	d20
518.67			2	d20
518.002			2	d20
513.105			2	d20
500.639			2	d20
500.342			2	d20
498.413			2	d20
491.735			2	d20
490.177			2	d20
488.099			2	d20
486.615			2	d20
486.467			2	d20
482.682			2	d20
474.669			2	d20
472.888			2	d20
470.217			2	d20
469.029			2	d20
466.655			2	d20
465.764			2	d20
464.948			2	d20
457.602			2	d20
457.38			2	d20
454.708			2	d20
453.224			2	d20
448.846			2	d20
443.43			2	d20
435.787			2	d20
432.003			2	d20
429.554			2	d20
429.48			2	d20
429.035			2	d20
427.922			2	d20
420.427			2	d20
418.498			2	d20
396.312			2	d20
393.863			2	d20
389.337			2	d20
388.446			2	d20
379.468			2	d20
377.39			2	d20
370.564			2	d20
364.182			2	d20
348.526			2	d20
340.883			2	d20
337.173			2	d20
333.537			2	d20
322.629			2	d20
319.216			2	d20
316.767			2	d20
311.425			2	d20
309.57			2	d20
306.676			2	d20
292.429			2	d20
291.263			2	d20
290.351			2	d20
281.818			2	d20
264.974			2	d20
244.272			2	d20
236.351			2	d20
235.813			2	d20
205.836			2	d20
202.274			2	d20
1558.31			1	d20
1115.4			1	d20
1037.71			1	d20
825.198			1	d20
806.722			1	d20
781.864			1	d20
751.738			1	d20
649.859			1	d20
607.267			1	d20
592.872			1	d20
565.343			1	d20
562.004			1	d20
551.69			1	d20
550.058			1	d20
532.991			1	d20
520.08			1	d20
499.007			1	d20
482.682			1	d20
474.743			1	d20
469.252			1	d20
441.797			1	d20
421.392			1	d20
416.94			1	d20
412.191			1	d20
408.555			1	d20
403.732			1	d20
402.916			1	d20
402.322			1	d20
400.022			1	d20
392.973			1	d20
374.422			1	d20
373.086			1	d20
371.677			1	d20
337.173			1	d20
336.653			1	d20
334.873			1	d20
332.127			1	d20
307.492			1	d20
300.443			1	d20
288.348			1	d20
263.194			1	d20
258.816			1	d20
257.703			1	d20
237.817			1	d20
230.492			1	d20
227.057			1	d20
217.485			1	d20
194.483			1	d20
180.236			1	d20
130.001			1	d20
104.699			1	d20
83.2544			1	d20
			11	d40
			10	d40
			9	d40
			8	d40
			7	d40
			6	d40
			5	d40
			4	d40
			3	d40
			2	d40
			1	d40
	691.783		11	d30
	768.656		10	d30
	662.251		10	d30
	550.354		10	d30
	1361.01		9	d30
	1281.39		9	d30
	1146.64		9	d30
	1122.15		9	d30
	1034.52		9	d30
	976.347		9	d30
	939.765		9	d30
	826.014		9	d30
	797.817		9	d30
	1643.05		8	d30
	1349.66		8	d30
	1179.88		8	d30
	1152.87		8	d30
	1063.16		8	d30
	977.163		8	d30
	966.701		8	d30
	781.122		8	d30
	603.335		8	d30
	523.568		8	d30
	1950.1		7	d30
	1694.77		7	d30
	1484.85		7	d30
	1480.03		7	d30
	1384.16		7	d30
	1321.68		7	d30
	1023.61		7	d30
	1015.45		7	d30
	717.457		7	d30
	694.38		7	d30
	550.28		7	d30
	524.977		7	d30
	2044.7		6	d30
	1921.31		6	d30
	1756.13		6	d30
	1709.61		6	d30
	1695.14		6	d30
	1684.53		6	d30
	1645.87		6	d30
	1556.46		6	d30
	1390.62		6	d30
	1378.97		6	d30
	1300.68		6	d30
	1291.41		6	d30
	1255.27		6	d30
	1231.9		6	d30
	1231.38		6	d30
	1162.3		6	d30
	1134.32		6	d30
	1120.59		6	d30
	1112.06		6	d30
	1102.34		6	d30
	1063.01		6	d30
	1051.51		6	d30
	1049.06		6	d30
	1008.48		6	d30
	997.717		6	d30
	968.185		6	d30
	954.531		6	d30
	949.412		6	d30
	925.073		6	d30
	907.636		6	d30
	898.806		6	d30
	822.675		6	d30
	813.251		6	d30
	802.121		6	d30
	790.1		6	d30
	747.434		6	d30
	723.764		6	d30
	709.295		6	d30
	684.289		6	d30
	671.155		6	d30
	656.611		6	d30
	645.333		6	d30
	638.284		6	d30
	637.171		6	d30
	633.312		6	d30
	555.697		6	d30
	547.164		6	d30
	407.442		6	d30
	378.206		6	d30
	346.374		6	d30
	334.724		6	d30
	310.831		6	d30
	2200.45		5	d30
	2043.37		5	d30
	1916.26		5	d30
	1854.01		5	d30
	1714.95		5	d30
	1673.62		5	d30
	1616.78		5	d30
	1598.68		5	d30
	1502.21		5	d30
	1407.68		5	d30
	1379.34		5	d30
	1366.72		5	d30
	1193.83		5	d30
	1180.25		5	d30
	1180.18		5	d30
	1141.82		5	d30
	1140.93		5	d30
	1055.45		5	d30
	1043.43		5	d30
	1042.98		5	d30
	1011.59		5	d30
	1006.92		5	d30
	977.608		5	d30
	936.055		5	d30
	901.403		5	d30
	845.974		5	d30
	800.489		5	d30
	770.288		5	d30
	748.325		5	d30
	747.212		5	d30
	743.724		5	d30
	711.743		5	d30
	707.885		5	d30
	686.886		5	d30
	669.745		5	d30
	629.157		5	d30
	607.193		5	d30
	586.639		5	d30
	580.703		5	d30
	567.495		5	d30
	542.712		5	d30
	492.032		5	d30
	457.751		5	d30
	431.854		5	d30
	416.717		5	d30
	370.489		5	d30
	2272.13		4	d30
	2161.13		4	d30
	2066.37		4	d30
	1913.81		4	d30
	1913.66		4	d30
	1848.89		4	d30
	1723.19		4	d30
	1680.37		4	d30
	1591.11		4	d30
	1503.25		4	d30
	1399.37		4	d30
	1338.08		4	d30
	1235.98		4	d30
	1180.77		4	d30
	1125.86		4	d30
	1050.85		4	d30
	1047.14		4	d30
	1034.15		4	d30
	1028.51		4	d30
	1008.62		4	d30
	998.978		4	d30
	996.975		4	d30
	985.696		4	d30
	964.697		4	d30
	944.143		4	d30
	940.953		4	d30
	929.896		4	d30
	913.349		4	d30
	842.413		4	d30
	820.82		4	d30
	808.428		4	d30
	806.499		4	d30
	800.34		4	d30
	796.927		4	d30
	789.433		4	d30
	776.15		4	d30
	768.285		4	d30
	764.352		4	d30
	700.613		4	d30
	696.013		4	d30
	684.511		4	d30
	677.61		4	d30
	670.636		4	d30
	666.48		4	d30
	665.961		4	d30
	644.294		4	d30
	638.209		4	d30
	630.344		4	d30
	614.168		4	d30
	612.758		4	d30
	607.341		4	d30
	589.681		4	d30
	583.3		4	d30
	559.555		4	d30
	543.305		4	d30
	507.095		4	d30
	485.725		4	d30
	473.704		4	d30
	459.235		4	d30
	442.094		4	d30
	434.303		4	d30
	397.573		4	d30
	354.833		4	d30
	1628.88		3	d30
	1544.81		3	d30
	1443.52		3	d30
	1346.98		3	d30
	1317.82		3	d30
	1266.48		3	d30
	1105.16		3	d30
	1031.18		3	d30
	1010.26		3	d30
	995.936		3	d30
	951.118		3	d30
	937.465		3	d30
	909.194		3	d30
	897.025		3	d30
	884.633		3	d30
	873.058		3	d30
	866.677		3	d30
	859.256		3	d30
	853.691		3	d30
	829.65		3	d30
	826.311		3	d30
	809.319		3	d30
	808.577		3	d30
	800.414		3	d30
	788.097		3	d30
	786.093		3	d30
	785.574		3	d30
	779.118		3	d30
	773.702		3	d30
	770.956		3	d30
	758.639		3	d30
	757.526		3	d30
	754.483		3	d30
	753.667		3	d30
	742.611		3	d30
	725.1		3	d30
	704.546		3	d30
	702.691		3	d30
	683.843		3	d30
	683.695		3	d30
	648.746		3	d30
	640.806		3	d30
	637.913		3	d30
	597.398		3	d30
	596.137		3	d30
	590.201		3	d30
	586.12		3	d30
	563.711		3	d30
	562.227		3	d30
	562.004		3	d30
	557.033		3	d30
	554.139		3	d30
	552.729		3	d30
	538.853		3	d30
	532.843		3	d30
	520.154		3	d30
	516.667		3	d30
	509.024		3	d30
	487.357		3	d30
	464.28		3	d30
	463.093		3	d30
	460.645		3	d30
	457.009		3	d30
	449.069		3	d30
	407.071		3	d30
	403.435		3	d30
	403.064		3	d30
	401.803		3	d30
	378.281		3	d30
	359.508		3	d30
	325.894		3	d30
	312.983		3	d30
	271.875		3	d30
	2190.51		2	d30
	1500.73		2	d30
	1468.82		2	d30
	1325.84		2	d30
	1193.16		2	d30
	1174.91		2	d30
	1062.94		2	d30
	1034.3		2	d30
	940.507		2	d30
	929.674		2	d30
	929.451		2	d30
	920.473		2	d30
	895.467		2	d30
	892.944		2	d30
	886.859		2	d30
	884.782		2	d30
	877.362		2	d30
	847.458		2	d30
	845.455		2	d30
	842.413		2	d30
	799.227		2	d30
	777.857		2	d30
	773.553		2	d30
	771.773		2	d30
	767.914		2	d30
	743.205		2	d30
	730.739		2	d30
	704.62		2	d30
	674.568		2	d30
	656.537		2	d30
	654.831		2	d30
	648.598		2	d30
	635.241		2	d30
	634.202		2	d30
	625.001		2	d30
	608.232		2	d30
	588.42		2	d30
	568.831		2	d30
	565.195		2	d30
	561.782		2	d30
	555.4		2	d30
	547.98		2	d30
	542.118		2	d30
	527.5		2	d30
	508.059		2	d30
	504.053		2	d30
	494.406		2	d30
	482.46		2	d30
	470.736		2	d30
	454.931		2	d30
	453.373		2	d30
	446.843		2	d30
	430.148		2	d30
	423.618		2	d30
	420.576		2	d30
	406.106		2	d30
	404.548		2	d30
	392.602		2	d30
	377.464		2	d30
	376.722		2	d30
	370.712		2	d30
	370.564		2	d30
	370.044		2	d30
	359.285		2	d30
	350.307		2	d30
	348.08		2	d30
	342.961		2	d30
	329.085		2	d30
	320.255		2	d30
	317.955		2	d30
	303.708		2	d30
	303.485		2	d30
	281.076		2	d30
	271.504		2	d30
	254.438		2	d30
	187.879		2	d30
	1213.64		1	d30
	1204.22		1	d30
	1149.39		1	d30
	1034.45		1	d30
	819.336		1	d30
	779.935		1	d30
	772.886		1	d30
	645.555		1	d30
	631.012		1	d30
	619.807		1	d30
	618.472		1	d30
	614.613		1	d30
	591.685		1	d30
	580.555		1	d30
	557.329		1	d30
	553.99		1	d30
	470.884		1	d30
	454.634		1	d30
	448.995		1	d30
	442.391		1	d30
	438.607		1	d30
	430.593		1	d30
	425.77		1	d30
	416.791		1	d30
	352.681		1	d30
	335.466		1	d30
	315.803		1	d30
	301.259		1	d30
	298.217		1	d30
	284.564		1	d30
	251.692		1	d30
	237.149		1	d30
	237.075		1	d30
	218.747		1	d30
	214.517		1	d30
	208.136		1	d30
	142.467		1	d30
	32.7972		1	d30
			10	d20
			9	d20
			8	d20
			7	d20
			6	d20
			5	d20
			4	d20
			3	d20
			2	d20
			1	d20
		817.629	11	d40
		959.206	10	d40
		817.481	10	d40
		813.845	9	d40
		680.282	9	d40
		1686.01	8	d40
		1568.11	8	d40
		1497.17	8	d40
		1473.42	8	d40
		1300.53	8	d40
		1241.99	8	d40
		1194.57	8	d40
		1171.2	8	d40
		958.761	8	d40
		605.635	8	d40
		1813.12	7	d40
		1734.84	7	d40
		1701.67	7	d40
		1573.23	7	d40
		1371.25	7	d40
		1262.54	7	d40
		1170.46	7	d40
		1166.08	7	d40
		961.581	7	d40
		662.919	7	d40
		386.369	7	d40
		2125.14	6	d40
		1889.55	6	d40
		1860.16	6	d40
		1827.52	6	d40
		1654.55	6	d40
		1633.48	6	d40
		1552.23	6	d40
		1470.31	6	d40
		1389.13	6	d40
		1186.71	6	d40
		1173.06	6	d40
		1140.93	6	d40
		1124.82	6	d40
		1067.02	6	d40
		1018.64	6	d40
		1013.67	6	d40
		1001.28	6	d40
		963.807	6	d40
		877.733	6	d40
		582.706	6	d40
		366.705	6	d40
		1696.4	5	d40
		1679.71	5	d40
		1642.98	5	d40
		1586.51	5	d40
		1491.16	5	d40
		1440.7	5	d40
		1328.06	5	d40
		1326.95	5	d40
		1319.46	5	d40
		1301.35	5	d40
		1293.34	5	d40
		1292.3	5	d40
		1215.57	5	d40
		1198.58	5	d40
		1196.21	5	d40
		1190.64	5	d40
		1181.29	5	d40
		1177.29	5	d40
		1161.26	5	d40
		1130.91	5	d40
		1075.7	5	d40
		1044.46	5	d40
		1033.56	5	d40
		911.272	5	d40
		899.029	5	d40
		847.829	5	d40
		845.826	5	d40
		837.144	5	d40
		692.525	5	d40
		514.812	5	d40
		355.426	5	d40
		2048.71	4	d40
		1764.22	4	d40
		1742.33	4	d40
		1634.37	4	d40
		1365.09	4	d40
		1237.83	4	d40
		1181.37	4	d40
		1180.33	4	d40
		1102.71	4	d40
		1052.55	4	d40
		1042.24	4	d40
		1003.95	4	d40
		985.993	4	d40
		948.67	4	d40
		887.824	4	d40
		881.146	4	d40
		862.818	4	d40
		853.246	4	d40
		805.905	4	d40
		790.026	4	d40
		740.459	4	d40
		709.22	4	d40
		658.021	4	d40
		654.014	4	d40
		628.044	4	d40
		609.048	4	d40
		519.19	4	d40
		2177.3	3	d40
		1922.34	3	d40
		1849.7	3	d40
		1681.12	3	d40
		1561.72	3	d40
		1495.24	3	d40
		1373.85	3	d40
		1330.07	3	d40
		1321.09	3	d40
		1179.21	3	d40
		1042.02	3	d40
		1010.11	3	d40
		1006.4	3	d40
		925.741	3	d40
		827.053	3	d40
		809.467	3	d40
		799.301	3	d40
		790.397	3	d40
		690.967	3	d40
		684.511	3	d40
		670.264	3	d40
		628.786	3	d40
		609.938	3	d40
		570.908	3	d40
		543.528	3	d40
		464.355	3	d40
		458.567	3	d40
		436.306	3	d40
		428.144	3	d40
		400.244	3	d40
		376.203	3	d40
		2133	2	d40
		1137.29	2	d40
		1133.21	2	d40
		1029.85	2	d40
		1029.48	2	d40
		960.542	2	d40
		943.401	2	d40
		886.637	2	d40
		880.33	2	d40
		801.527	2	d40
		780.677	2	d40
		740.163	2	d40
		739.643	2	d40
		736.081	2	d40
		691.783	2	d40
		683.769	2	d40
		681.692	2	d40
		645.407	2	d40
		626.931	2	d40
		622.85	2	d40
		545.16	2	d40
		542.415	2	d40
		538.111	2	d40
		529.801	2	d40
		525.497	2	d40
		524.31	2	d40
		499.971	2	d40
		480.011	2	d40
		472.888	2	d40
		451.74	2	d40
		450.405	2	d40
		448.475	2	d40
		446.175	2	d40
		444.914	2	d40
		414.046	2	d40
		405.587	2	d40
		381.397	2	d40
		377.316	2	d40
		363.885	2	d40
		307.863	2	d40
		285.009	2	d40
		271.43	2	d40
		266.088	2	d40
		260.597	2	d40
		242.788	2	d40
		1279.61	1	d40
		1037.12	1	d40
		983.841	1	d40
		926.706	1	d40
		786.242	1	d40
		728.81	1	d40
		719.905	1	d40
		687.554	1	d40
		631.234	1	d40
		607.787	1	d40
		599.253	1	d40
		539.669	1	d40
		536.034	1	d40
		534.401	1	d40
		531.804	1	d40
		484.166	1	d40
		478.676	1	d40
		450.998	1	d40
		446.101	1	d40
		421.54	1	d40
		414.12	1	d40
		398.092	1	d40
		370.044	1	d40
		359.804	1	d40
		358.098	1	d40
		355.278	1	d40
		349.639	1	d40
		345.409	1	d40
		343.109	1	d40
		343.035	1	d40
		341.328	1	d40
		331.533	1	d40
		329.753	1	d40
		294.21	1	d40
		274.25	1	d40
		251.47	1	d40
		239.449	1	d40
		213.33	1	d40
			11	d30
			10	d30
			9	d30
			8	d30
			7	d30
			6	d30
			5	d30
			4	d30
			3	d30
			2	d30
			1	d30
			10	d20
			9	d20
			8	d20
			7	d20
			6	d20
			5	d20
			4	d20
			3	d20
			2	d20
			1	d20

## Sheet: Figure S1b1
Area (um^2) 10kPa	Area (um^2) 35kPa	Stiffness	Measure Names
	2293.8	35kPa	No Measure Value
	1783.14	35kPa	No Measure Value
	1643.94	35kPa	No Measure Value
	1588.36	35kPa	No Measure Value
	1518.17	35kPa	No Measure Value
	1483.37	35kPa	No Measure Value
	1409.46	35kPa	No Measure Value
	1383.34	35kPa	No Measure Value
	1380.38	35kPa	No Measure Value
	1374.96	35kPa	No Measure Value
	1374.22	35kPa	No Measure Value
	1329.84	35kPa	No Measure Value
	1307.95	35kPa	No Measure Value
	1297.05	35kPa	No Measure Value
	1271.15	35kPa	No Measure Value
	1210.97	35kPa	No Measure Value
	1210.75	35kPa	No Measure Value
	1206.08	35kPa	No Measure Value
	1198.28	35kPa	No Measure Value
	1194.72	35kPa	No Measure Value
	1192.79	35kPa	No Measure Value
	1180.55	35kPa	No Measure Value
	1170.24	35kPa	No Measure Value
	1135.29	35kPa	No Measure Value
	1119.7	35kPa	No Measure Value
	1115.25	35kPa	No Measure Value
	1115.1	35kPa	No Measure Value
	1107.02	35kPa	No Measure Value
	1093.66	35kPa	No Measure Value
	1090.62	35kPa	No Measure Value
	1089.65	35kPa	No Measure Value
	1084.38	35kPa	No Measure Value
	1070.66	35kPa	No Measure Value
	1067.54	35kPa	No Measure Value
	1067.32	35kPa	No Measure Value
	1064.13	35kPa	No Measure Value
	1060.34	35kPa	No Measure Value
	1057.82	35kPa	No Measure Value
	1054.33	35kPa	No Measure Value
	1052.63	35kPa	No Measure Value
	1051.36	35kPa	No Measure Value
	1049.06	35kPa	No Measure Value
	1044.91	35kPa	No Measure Value
	1040.46	35kPa	No Measure Value
	1038.75	35kPa	No Measure Value
	1037.04	35kPa	No Measure Value
	1033.78	35kPa	No Measure Value
	1017.45	35kPa	No Measure Value
	1004.17	35kPa	No Measure Value
	995.417	35kPa	No Measure Value
	991.929	35kPa	No Measure Value
	988.664	35kPa	No Measure Value
	979.241	35kPa	No Measure Value
	972.711	35kPa	No Measure Value
	967.591	35kPa	No Measure Value
	965.588	35kPa	No Measure Value
	956.683	35kPa	No Measure Value
	956.312	35kPa	No Measure Value
	956.09	35kPa	No Measure Value
	946.295	35kPa	No Measure Value
	945.405	35kPa	No Measure Value
	945.108	35kPa	No Measure Value
	941.546	35kPa	No Measure Value
	941.175	35kPa	No Measure Value
	940.73	35kPa	No Measure Value
	939.617	35kPa	No Measure Value
	935.387	35kPa	No Measure Value
	934.497	35kPa	No Measure Value
	933.903	35kPa	No Measure Value
	929.229	35kPa	No Measure Value
	928.041	35kPa	No Measure Value
	926.038	35kPa	No Measure Value
	916.689	35kPa	No Measure Value
	909.194	35kPa	No Measure Value
	905.039	35kPa	No Measure Value
	902.516	35kPa	No Measure Value
	901.403	35kPa	No Measure Value
	897.544	35kPa	No Measure Value
	896.283	35kPa	No Measure Value
	887.972	35kPa	No Measure Value
	877.065	35kPa	No Measure Value
	872.538	35kPa	No Measure Value
	864.673	35kPa	No Measure Value
	850.649	35kPa	No Measure Value
	849.239	35kPa	No Measure Value
	846.197	35kPa	No Measure Value
	845.9	35kPa	No Measure Value
	843.451	35kPa	No Measure Value
	843.303	35kPa	No Measure Value
	829.427	35kPa	No Measure Value
	826.904	35kPa	No Measure Value
	825.346	35kPa	No Measure Value
	825.272	35kPa	No Measure Value
	818.816	35kPa	No Measure Value
	814.216	35kPa	No Measure Value
	812.806	35kPa	No Measure Value
	810.803	35kPa	No Measure Value
	804.05	35kPa	No Measure Value
	803.753	35kPa	No Measure Value
	801.379	35kPa	No Measure Value
	798.93	35kPa	No Measure Value
	795.74	35kPa	No Measure Value
	795.369	35kPa	No Measure Value
	795.22	35kPa	No Measure Value
	794.478	35kPa	No Measure Value
	786.687	35kPa	No Measure Value
	786.613	35kPa	No Measure Value
	786.242	35kPa	No Measure Value
	784.535	35kPa	No Measure Value
	784.313	35kPa	No Measure Value
	783.125	35kPa	No Measure Value
	780.009	35kPa	No Measure Value
	774.592	35kPa	No Measure Value
	773.85	35kPa	No Measure Value
	765.836	35kPa	No Measure Value
	761.013	35kPa	No Measure Value
	755.448	35kPa	No Measure Value
	747.138	35kPa	No Measure Value
	746.989	35kPa	No Measure Value
	742.314	35kPa	No Measure Value
	740.979	35kPa	No Measure Value
	735.265	35kPa	No Measure Value
	729.255	35kPa	No Measure Value
	722.28	35kPa	No Measure Value
	713.747	35kPa	No Measure Value
	709.517	35kPa	No Measure Value
	709.146	35kPa	No Measure Value
	706.327	35kPa	No Measure Value
	704.323	35kPa	No Measure Value
	702.468	35kPa	No Measure Value
	697.126	35kPa	No Measure Value
	696.606	35kPa	No Measure Value
	696.532	35kPa	No Measure Value
	694.157	35kPa	No Measure Value
	693.638	35kPa	No Measure Value
	693.267	35kPa	No Measure Value
	690.076	35kPa	No Measure Value
	684.66	35kPa	No Measure Value
	682.953	35kPa	No Measure Value
	679.837	35kPa	No Measure Value
	678.872	35kPa	No Measure Value
	673.455	35kPa	No Measure Value
	672.342	35kPa	No Measure Value
	671.378	35kPa	No Measure Value
	670.71	35kPa	No Measure Value
	667.816	35kPa	No Measure Value
	667	35kPa	No Measure Value
	666.629	35kPa	No Measure Value
	662.251	35kPa	No Measure Value
	661.805	35kPa	No Measure Value
	660.692	35kPa	No Measure Value
	656.389	35kPa	No Measure Value
	645.407	35kPa	No Measure Value
	644.813	35kPa	No Measure Value
	644.516	35kPa	No Measure Value
	643.7	35kPa	No Measure Value
	640.732	35kPa	No Measure Value
	637.616	35kPa	No Measure Value
	635.464	35kPa	No Measure Value
	632.422	35kPa	No Measure Value
	630.492	35kPa	No Measure Value
	628.934	35kPa	No Measure Value
	625.966	35kPa	No Measure Value
	623.963	35kPa	No Measure Value
	619.065	35kPa	No Measure Value
	614.168	35kPa	No Measure Value
	612.239	35kPa	No Measure Value
	611.051	35kPa	No Measure Value
	609.567	35kPa	No Measure Value
	609.122	35kPa	No Measure Value
	607.49	35kPa	No Measure Value
	603.112	35kPa	No Measure Value
	602.444	35kPa	No Measure Value
	602.073	35kPa	No Measure Value
	599.031	35kPa	No Measure Value
	597.398	35kPa	No Measure Value
	596.879	35kPa	No Measure Value
	596.137	35kPa	No Measure Value
	595.914	35kPa	No Measure Value
	588.049	35kPa	No Measure Value
	587.53	35kPa	No Measure Value
	586.936	35kPa	No Measure Value
	581.074	35kPa	No Measure Value
	576.919	35kPa	No Measure Value
	576.251	35kPa	No Measure Value
	574.396	35kPa	No Measure Value
	574.099	35kPa	No Measure Value
	573.802	35kPa	No Measure Value
	563.488	35kPa	No Measure Value
	561.114	35kPa	No Measure Value
	560.001	35kPa	No Measure Value
	553.694	35kPa	No Measure Value
	550.206	35kPa	No Measure Value
	545.754	35kPa	No Measure Value
	545.383	35kPa	No Measure Value
	542.266	35kPa	No Measure Value
	539.818	35kPa	No Measure Value
	537.147	35kPa	No Measure Value
	536.776	35kPa	No Measure Value
	531.136	35kPa	No Measure Value
	527.649	35kPa	No Measure Value
	525.868	35kPa	No Measure Value
	525.2	35kPa	No Measure Value
	520.303	35kPa	No Measure Value
	519.487	35kPa	No Measure Value
	519.041	35kPa	No Measure Value
	515.183	35kPa	No Measure Value
	515.034	35kPa	No Measure Value
	511.844	35kPa	No Measure Value
	509.469	35kPa	No Measure Value
	507.985	35kPa	No Measure Value
	495.668	35kPa	No Measure Value
	493.368	35kPa	No Measure Value
	493.293	35kPa	No Measure Value
	490.474	35kPa	No Measure Value
	490.399	35kPa	No Measure Value
	488.693	35kPa	No Measure Value
	482.311	35kPa	No Measure Value
	481.124	35kPa	No Measure Value
	478.824	35kPa	No Measure Value
	473.481	35kPa	No Measure Value
	471.552	35kPa	No Measure Value
	464.503	35kPa	No Measure Value
	462.871	35kPa	No Measure Value
	460.645	35kPa	No Measure Value
	456.934	35kPa	No Measure Value
	443.356	35kPa	No Measure Value
	442.985	35kPa	No Measure Value
	441.946	35kPa	No Measure Value
	441.797	35kPa	No Measure Value
	437.345	35kPa	No Measure Value
	433.783	35kPa	No Measure Value
	432.003	35kPa	No Measure Value
	428.218	35kPa	No Measure Value
	416.569	35kPa	No Measure Value
	408.852	35kPa	No Measure Value
	402.174	35kPa	No Measure Value
	400.69	35kPa	No Measure Value
	398.538	35kPa	No Measure Value
	394.902	35kPa	No Measure Value
	392.676	35kPa	No Measure Value
	392.527	35kPa	No Measure Value
	388.817	35kPa	No Measure Value
	388.743	35kPa	No Measure Value
	387.556	35kPa	No Measure Value
	386.665	35kPa	No Measure Value
	382.881	35kPa	No Measure Value
	381.397	35kPa	No Measure Value
	379.616	35kPa	No Measure Value
	369.97	35kPa	No Measure Value
	367.15	35kPa	No Measure Value
	366.705	35kPa	No Measure Value
	366.186	35kPa	No Measure Value
	365.444	35kPa	No Measure Value
	357.281	35kPa	No Measure Value
	351.271	35kPa	No Measure Value
	349.193	35kPa	No Measure Value
	348.6	35kPa	No Measure Value
	347.709	35kPa	No Measure Value
	347.487	35kPa	No Measure Value
	344.148	35kPa	No Measure Value
	336.208	35kPa	No Measure Value
	330.049	35kPa	No Measure Value
	328.194	35kPa	No Measure Value
	325.375	35kPa	No Measure Value
	322.036	35kPa	No Measure Value
	318.177	35kPa	No Measure Value
	309.718	35kPa	No Measure Value
	304.672	35kPa	No Measure Value
	299.924	35kPa	No Measure Value
	293.245	35kPa	No Measure Value
	292.726	35kPa	No Measure Value
	292.429	35kPa	No Measure Value
	277.515	35kPa	No Measure Value
	271.578	35kPa	No Measure Value
	266.31	35kPa	No Measure Value
	263.49	35kPa	No Measure Value
	262.6	35kPa	No Measure Value
	244.05	35kPa	No Measure Value
	210.288	35kPa	No Measure Value
	145.287	35kPa	No Measure Value
	72.2725	35kPa	No Measure Value
	65.1491	35kPa	No Measure Value
	25.5254	35kPa	No Measure Value
		10kPa	No Measure Value
		35kPa	No Measure Value
2259.67		10kPa	No Measure Value
2201.34		10kPa	No Measure Value
2044.7		10kPa	No Measure Value
1967.31		10kPa	No Measure Value
1924.72		10kPa	No Measure Value
1918.41		10kPa	No Measure Value
1803.99		10kPa	No Measure Value
1676.66		10kPa	No Measure Value
1656.26		10kPa	No Measure Value
1642.83		10kPa	No Measure Value
1629.99		10kPa	No Measure Value
1608.03		10kPa	No Measure Value
1607.88		10kPa	No Measure Value
1603.13		10kPa	No Measure Value
1589.33		10kPa	No Measure Value
1558.31		10kPa	No Measure Value
1532.04		10kPa	No Measure Value
1511.19		10kPa	No Measure Value
1502.88		10kPa	No Measure Value
1476.39		10kPa	No Measure Value
1474.69		10kPa	No Measure Value
1470.09		10kPa	No Measure Value
1451.68		10kPa	No Measure Value
1449.9		10kPa	No Measure Value
1446.12		10kPa	No Measure Value
1442.33		10kPa	No Measure Value
1438.03		10kPa	No Measure Value
1426.45		10kPa	No Measure Value
1420.15		10kPa	No Measure Value
1416.81		10kPa	No Measure Value
1386.24		10kPa	No Measure Value
1384.6		10kPa	No Measure Value
1380.23		10kPa	No Measure Value
1376.22		10kPa	No Measure Value
1365.61		10kPa	No Measure Value
1364.42		10kPa	No Measure Value
1354.55		10kPa	No Measure Value
1353.44		10kPa	No Measure Value
1349.66		10kPa	No Measure Value
1347.43		10kPa	No Measure Value
1346.02		10kPa	No Measure Value
1330.44		10kPa	No Measure Value
1327.4		10kPa	No Measure Value
1320.49		10kPa	No Measure Value
1317.16		10kPa	No Measure Value
1305.88		10kPa	No Measure Value
1303.43		10kPa	No Measure Value
1289.85		10kPa	No Measure Value
1282.28		10kPa	No Measure Value
1266.7		10kPa	No Measure Value
1261.5		10kPa	No Measure Value
1257.79		10kPa	No Measure Value
1256.76		10kPa	No Measure Value
1252.53		10kPa	No Measure Value
1246.96		10kPa	No Measure Value
1244.22		10kPa	No Measure Value
1239.99		10kPa	No Measure Value
1239.84		10kPa	No Measure Value
1239.47		10kPa	No Measure Value
1235.16		10kPa	No Measure Value
1225.81		10kPa	No Measure Value
1224.25		10kPa	No Measure Value
1217.8		10kPa	No Measure Value
1217.06		10kPa	No Measure Value
1215.5		10kPa	No Measure Value
1208.67		10kPa	No Measure Value
1200.29		10kPa	No Measure Value
1195.17		10kPa	No Measure Value
1191.16		10kPa	No Measure Value
1185.45		10kPa	No Measure Value
1183		10kPa	No Measure Value
1180.03		10kPa	No Measure Value
1177.29		10kPa	No Measure Value
1174.54		10kPa	No Measure Value
1173.87		10kPa	No Measure Value
1171.42		10kPa	No Measure Value
1170.9		10kPa	No Measure Value
1170.31		10kPa	No Measure Value
1161.33		10kPa	No Measure Value
1157.03		10kPa	No Measure Value
1153.02		10kPa	No Measure Value
1148.42		10kPa	No Measure Value
1146.71		10kPa	No Measure Value
1145.75		10kPa	No Measure Value
1141.52		10kPa	No Measure Value
1140.63		10kPa	No Measure Value
1139.52		10kPa	No Measure Value
1135.29		10kPa	No Measure Value
1126.61		10kPa	No Measure Value
1119.41		10kPa	No Measure Value
1118.44		10kPa	No Measure Value
1118.07		10kPa	No Measure Value
1116.59		10kPa	No Measure Value
1116.29		10kPa	No Measure Value
1115.92		10kPa	No Measure Value
1115.4		10kPa	No Measure Value
1114.88		10kPa	No Measure Value
1114.21		10kPa	No Measure Value
1112.36		10kPa	No Measure Value
1108.8		10kPa	No Measure Value
1107.09		10kPa	No Measure Value
1103.75		10kPa	No Measure Value
1103.16		10kPa	No Measure Value
1101.08		10kPa	No Measure Value
1098.71		10kPa	No Measure Value
1086.09		10kPa	No Measure Value
1084.16		10kPa	No Measure Value
1080.9		10kPa	No Measure Value
1076.15		10kPa	No Measure Value
1075.33		10kPa	No Measure Value
1069.54		10kPa	No Measure Value
1069.4		10kPa	No Measure Value
1068.73		10kPa	No Measure Value
1068.06		10kPa	No Measure Value
1053.22		10kPa	No Measure Value
1050.03		10kPa	No Measure Value
1048.92		10kPa	No Measure Value
1045.58		10kPa	No Measure Value
1045.13		10kPa	No Measure Value
1044.98		10kPa	No Measure Value
1044.83		10kPa	No Measure Value
1044.24		10kPa	No Measure Value
1039.27		10kPa	No Measure Value
1037.71		10kPa	No Measure Value
1033.56		10kPa	No Measure Value
1031.48		10kPa	No Measure Value
1027.99		10kPa	No Measure Value
1027.69		10kPa	No Measure Value
1020.42		10kPa	No Measure Value
1017.16		10kPa	No Measure Value
1016.27		10kPa	No Measure Value
1010.92		10kPa	No Measure Value
1010.7		10kPa	No Measure Value
1009.44		10kPa	No Measure Value
1008.92		10kPa	No Measure Value
1007.07		10kPa	No Measure Value
1006.99		10kPa	No Measure Value
999.572		10kPa	No Measure Value
997.939		10kPa	No Measure Value
995.983		10kPa	No Measure Value
990.668		10kPa	No Measure Value
989.851		10kPa	No Measure Value
989.332		10kPa	No Measure Value
987.18		10kPa	No Measure Value
985.399		10kPa	No Measure Value
981.318		10kPa	No Measure Value
981.096		10kPa	No Measure Value
980.502		10kPa	No Measure Value
980.279		10kPa	No Measure Value
979.389		10kPa	No Measure Value
972.117		10kPa	No Measure Value
971.153		10kPa	No Measure Value
970.707		10kPa	No Measure Value
969.594		10kPa	No Measure Value
959.948		10kPa	No Measure Value
956.386		10kPa	No Measure Value
954.754		10kPa	No Measure Value
954.531		10kPa	No Measure Value
944.143		10kPa	No Measure Value
941.027		10kPa	No Measure Value
940.804		10kPa	No Measure Value
940.656		10kPa	No Measure Value
940.062		10kPa	No Measure Value
935.833		10kPa	No Measure Value
933.236		10kPa	No Measure Value
927.893		10kPa	No Measure Value
923.07		10kPa	No Measure Value
918.915		10kPa	No Measure Value
917.653		10kPa	No Measure Value
917.489		10kPa	No Measure Value
917.208		10kPa	No Measure Value
916.23		10kPa	No Measure Value
915.576		10kPa	No Measure Value
914.166		10kPa	No Measure Value
913.869		10kPa	No Measure Value
912.978		10kPa	No Measure Value
911.533		10kPa	No Measure Value
911.049		10kPa	No Measure Value
908.526		10kPa	No Measure Value
905.113		10kPa	No Measure Value
904		10kPa	No Measure Value
900.958		10kPa	No Measure Value
896.877		10kPa	No Measure Value
894.131		10kPa	No Measure Value
893.909		10kPa	No Measure Value
893.612		10kPa	No Measure Value
892.202		10kPa	No Measure Value
891.312		10kPa	No Measure Value
891.163		10kPa	No Measure Value
887.75		10kPa	No Measure Value
884.04		10kPa	No Measure Value
882.927		10kPa	No Measure Value
878.846		10kPa	No Measure Value
877.955		10kPa	No Measure Value
875.459		10kPa	No Measure Value
873.8		10kPa	No Measure Value
872.687		10kPa	No Measure Value
871.871		10kPa	No Measure Value
871.722		10kPa	No Measure Value
869.422		10kPa	No Measure Value
869.199		10kPa	No Measure Value
866.454		10kPa	No Measure Value
864.747		10kPa	No Measure Value
861.9		10kPa	No Measure Value
861.186		10kPa	No Measure Value
860.592		10kPa	No Measure Value
859.182		10kPa	No Measure Value
854.656		10kPa	No Measure Value
853.32		10kPa	No Measure Value
852.059		10kPa	No Measure Value
847.755		10kPa	No Measure Value
847.607		10kPa	No Measure Value
841.522		10kPa	No Measure Value
840.854		10kPa	No Measure Value
836.402		10kPa	No Measure Value
835.512		10kPa	No Measure Value
830.689		10kPa	No Measure Value
828.314		10kPa	No Measure Value
827.943		10kPa	No Measure Value
827.424		10kPa	No Measure Value
825.198		10kPa	No Measure Value
821.265		10kPa	No Measure Value
820.226		10kPa	No Measure Value
819.797		10kPa	No Measure Value
819.484		10kPa	No Measure Value
814.513		10kPa	No Measure Value
814.29		10kPa	No Measure Value
810.135		10kPa	No Measure Value
809.764		10kPa	No Measure Value
808.206		10kPa	No Measure Value
807.018		10kPa	No Measure Value
806.722		10kPa	No Measure Value
805.609		10kPa	No Measure Value
805.312		10kPa	No Measure Value
803.976		10kPa	No Measure Value
803.902		10kPa	No Measure Value
802.121		10kPa	No Measure Value
796.407		10kPa	No Measure Value
795.814		10kPa	No Measure Value
795.591		10kPa	No Measure Value
794.998		10kPa	No Measure Value
793.143		10kPa	No Measure Value
790.471		10kPa	No Measure Value
790.175		10kPa	No Measure Value
788.319		10kPa	No Measure Value
786.39		10kPa	No Measure Value
785.871		10kPa	No Measure Value
785.129		10kPa	No Measure Value
784.535		10kPa	No Measure Value
782.903		10kPa	No Measure Value
781.864		10kPa	No Measure Value
779.935		10kPa	No Measure Value
778.97		10kPa	No Measure Value
777.486		10kPa	No Measure Value
775.779		10kPa	No Measure Value
770.363		10kPa	No Measure Value
767.84		10kPa	No Measure Value
766.356		10kPa	No Measure Value
764.575		10kPa	No Measure Value
761.978		10kPa	No Measure Value
761.384		10kPa	No Measure Value
759.974		10kPa	No Measure Value
756.413		10kPa	No Measure Value
754.112		10kPa	No Measure Value
751.738		10kPa	No Measure Value
750.551		10kPa	No Measure Value
749.067		10kPa	No Measure Value
746.915		10kPa	No Measure Value
746.767		10kPa	No Measure Value
746.024		10kPa	No Measure Value
743.65		10kPa	No Measure Value
742.982		10kPa	No Measure Value
741.572		10kPa	No Measure Value
739.569		10kPa	No Measure Value
738.975		10kPa	No Measure Value
734.82		10kPa	No Measure Value
734.078		10kPa	No Measure Value
729.552		10kPa	No Measure Value
729.403		10kPa	No Measure Value
729.181		10kPa	No Measure Value
727.177		10kPa	No Measure Value
725.767		10kPa	No Measure Value
725.1		10kPa	No Measure Value
724.358		10kPa	No Measure Value
721.241		10kPa	No Measure Value
716.863		10kPa	No Measure Value
715.453		10kPa	No Measure Value
708.033		10kPa	No Measure Value
706.772		10kPa	No Measure Value
705.807		10kPa	No Measure Value
704.62		10kPa	No Measure Value
704.175		10kPa	No Measure Value
703.878		10kPa	No Measure Value
703.507		10kPa	No Measure Value
702.839		10kPa	No Measure Value
702.097		10kPa	No Measure Value
698.684		10kPa	No Measure Value
698.535		10kPa	No Measure Value
698.461		10kPa	No Measure Value
697.126		10kPa	No Measure Value
697.051		10kPa	No Measure Value
696.309		10kPa	No Measure Value
694.009		10kPa	No Measure Value
691.635		10kPa	No Measure Value
685.031		10kPa	No Measure Value
683.027		10kPa	No Measure Value
681.246		10kPa	No Measure Value
680.95		10kPa	No Measure Value
679.466		10kPa	No Measure Value
678.575		10kPa	No Measure Value
677.462		10kPa	No Measure Value
675.681		10kPa	No Measure Value
674.939		10kPa	No Measure Value
673.027		10kPa	No Measure Value
672.713		10kPa	No Measure Value
670.932		10kPa	No Measure Value
670.636		10kPa	No Measure Value
668.632		10kPa	No Measure Value
667.774		10kPa	No Measure Value
662.993		10kPa	No Measure Value
662.473		10kPa	No Measure Value
660.915		10kPa	No Measure Value
660.841		10kPa	No Measure Value
658.392		10kPa	No Measure Value
657.502		10kPa	No Measure Value
652.827		10kPa	No Measure Value
651.862		10kPa	No Measure Value
650.749		10kPa	No Measure Value
649.859		10kPa	No Measure Value
648.746		10kPa	No Measure Value
648.375		10kPa	No Measure Value
648.004		10kPa	No Measure Value
641.177		10kPa	No Measure Value
640.881		10kPa	No Measure Value
633.683		10kPa	No Measure Value
632.496		10kPa	No Measure Value
631.383		10kPa	No Measure Value
629.825		10kPa	No Measure Value
628.563		10kPa	No Measure Value
628.115		10kPa	No Measure Value
627.45		10kPa	No Measure Value
626.411		10kPa	No Measure Value
625.892		10kPa	No Measure Value
621.588		10kPa	No Measure Value
620.995		10kPa	No Measure Value
620.178		10kPa	No Measure Value
616.171		10kPa	No Measure Value
614.836		10kPa	No Measure Value
608.751		10kPa	No Measure Value
608.083		10kPa	No Measure Value
607.267		10kPa	No Measure Value
604.437		10kPa	No Measure Value
603.483		10kPa	No Measure Value
602.984		10kPa	No Measure Value
601.331		10kPa	No Measure Value
600.812		10kPa	No Measure Value
599.699		10kPa	No Measure Value
597.398		10kPa	No Measure Value
594.282		10kPa	No Measure Value
593.837		10kPa	No Measure Value
593.688		10kPa	No Measure Value
592.946		10kPa	No Measure Value
592.872		10kPa	No Measure Value
589.978		10kPa	No Measure Value
586.12		10kPa	No Measure Value
585.823		10kPa	No Measure Value
583.894		10kPa	No Measure Value
581.593		10kPa	No Measure Value
581.222		10kPa	No Measure Value
577.661		10kPa	No Measure Value
573.802		10kPa	No Measure Value
573.283		10kPa	No Measure Value
572.021		10kPa	No Measure Value
571.576		10kPa	No Measure Value
569.064		10kPa	No Measure Value
568.756		10kPa	No Measure Value
567.272		10kPa	No Measure Value
566.605		10kPa	No Measure Value
566.53		10kPa	No Measure Value
565.343		10kPa	No Measure Value
565.269		10kPa	No Measure Value
564.527		10kPa	No Measure Value
563.637		10kPa	No Measure Value
563.117		10kPa	No Measure Value
562.004		10kPa	No Measure Value
561.856		10kPa	No Measure Value
559.704		10kPa	No Measure Value
559.555		10kPa	No Measure Value
557.107		10kPa	No Measure Value
553.026		10kPa	No Measure Value
551.69		10kPa	No Measure Value
550.874		10kPa	No Measure Value
550.058		10kPa	No Measure Value
549.093		10kPa	No Measure Value
545.16		10kPa	No Measure Value
544.199		10kPa	No Measure Value
540.56		10kPa	No Measure Value
540.263		10kPa	No Measure Value
538.779		10kPa	No Measure Value
538.408		10kPa	No Measure Value
537.443		10kPa	No Measure Value
537.072		10kPa	No Measure Value
535.663		10kPa	No Measure Value
534.92		10kPa	No Measure Value
534.253		10kPa	No Measure Value
533.362		10kPa	No Measure Value
532.991		10kPa	No Measure Value
530.691		10kPa	No Measure Value
529.504		10kPa	No Measure Value
528.242		10kPa	No Measure Value
524.903		10kPa	No Measure Value
522.232		10kPa	No Measure Value
522.158		10kPa	No Measure Value
522.084		10kPa	No Measure Value
520.08		10kPa	No Measure Value
518.67		10kPa	No Measure Value
518.002		10kPa	No Measure Value
515.034		10kPa	No Measure Value
513.105		10kPa	No Measure Value
512.506		10kPa	No Measure Value
512.216		10kPa	No Measure Value
511.324		10kPa	No Measure Value
507.392		10kPa	No Measure Value
505.908		10kPa	No Measure Value
505.759		10kPa	No Measure Value
504.572		10kPa	No Measure Value
503.236		10kPa	No Measure Value
500.639		10kPa	No Measure Value
500.342		10kPa	No Measure Value
500.12		10kPa	No Measure Value
499.795		10kPa	No Measure Value
499.675		10kPa	No Measure Value
499.007		10kPa	No Measure Value
498.413		10kPa	No Measure Value
497.82		10kPa	No Measure Value
497.523		10kPa	No Measure Value
496.781		10kPa	No Measure Value
495.445		10kPa	No Measure Value
495.371		10kPa	No Measure Value
495.297		10kPa	No Measure Value
492.18		10kPa	No Measure Value
492.023		10kPa	No Measure Value
491.735		10kPa	No Measure Value
490.177		10kPa	No Measure Value
488.099		10kPa	No Measure Value
486.615		10kPa	No Measure Value
486.467		10kPa	No Measure Value
485.131		10kPa	No Measure Value
484.018		10kPa	No Measure Value
482.682		10kPa	No Measure Value
482.015		10kPa	No Measure Value
478.527		10kPa	No Measure Value
476.524		10kPa	No Measure Value
475.114		10kPa	No Measure Value
474.743		10kPa	No Measure Value
474.669		10kPa	No Measure Value
474.075		10kPa	No Measure Value
473.481		10kPa	No Measure Value
472.888		10kPa	No Measure Value
472.591		10kPa	No Measure Value
471.849		10kPa	No Measure Value
470.217		10kPa	No Measure Value
469.252		10kPa	No Measure Value
469.029		10kPa	No Measure Value
466.655		10kPa	No Measure Value
465.764		10kPa	No Measure Value
464.948		10kPa	No Measure Value
459.977		10kPa	No Measure Value
458.079		10kPa	No Measure Value
457.602		10kPa	No Measure Value
457.38		10kPa	No Measure Value
456.415		10kPa	No Measure Value
454.708		10kPa	No Measure Value
453.551		10kPa	No Measure Value
453.224		10kPa	No Measure Value
451.889		10kPa	No Measure Value
448.846		10kPa	No Measure Value
443.43		10kPa	No Measure Value
441.797		10kPa	No Measure Value
435.974		10kPa	No Measure Value
435.787		10kPa	No Measure Value
435.514		10kPa	No Measure Value
432.003		10kPa	No Measure Value
429.554		10kPa	No Measure Value
429.48		10kPa	No Measure Value
429.035		10kPa	No Measure Value
427.922		10kPa	No Measure Value
425.992		10kPa	No Measure Value
424.434		10kPa	No Measure Value
424.211		10kPa	No Measure Value
422.44		10kPa	No Measure Value
421.763		10kPa	No Measure Value
421.392		10kPa	No Measure Value
420.427		10kPa	No Measure Value
419.982		10kPa	No Measure Value
418.498		10kPa	No Measure Value
416.94		10kPa	No Measure Value
412.191		10kPa	No Measure Value
411.449		10kPa	No Measure Value
408.555		10kPa	No Measure Value
404.233		10kPa	No Measure Value
403.732		10kPa	No Measure Value
402.916		10kPa	No Measure Value
402.322		10kPa	No Measure Value
400.022		10kPa	No Measure Value
399.428		10kPa	No Measure Value
396.312		10kPa	No Measure Value
394.753		10kPa	No Measure Value
393.863		10kPa	No Measure Value
392.973		10kPa	No Measure Value
389.337		10kPa	No Measure Value
388.446		10kPa	No Measure Value
386.51		10kPa	No Measure Value
385.701		10kPa	No Measure Value
379.468		10kPa	No Measure Value
377.39		10kPa	No Measure Value
374.422		10kPa	No Measure Value
373.086		10kPa	No Measure Value
371.677		10kPa	No Measure Value
370.564		10kPa	No Measure Value
369.896		10kPa	No Measure Value
369.822		10kPa	No Measure Value
364.182		10kPa	No Measure Value
363.96		10kPa	No Measure Value
362.476		10kPa	No Measure Value
360.324		10kPa	No Measure Value
359.829		10kPa	No Measure Value
352.384		10kPa	No Measure Value
348.526		10kPa	No Measure Value
340.883		10kPa	No Measure Value
339.25		10kPa	No Measure Value
337.173		10kPa	No Measure Value
336.653		10kPa	No Measure Value
334.873		10kPa	No Measure Value
333.537		10kPa	No Measure Value
332.127		10kPa	No Measure Value
322.629		10kPa	No Measure Value
319.216		10kPa	No Measure Value
316.767		10kPa	No Measure Value
314.838		10kPa	No Measure Value
313.651		10kPa	No Measure Value
311.425		10kPa	No Measure Value
309.57		10kPa	No Measure Value
307.492		10kPa	No Measure Value
306.676		10kPa	No Measure Value
305.711		10kPa	No Measure Value
302.075		10kPa	No Measure Value
300.443		10kPa	No Measure Value
292.429		10kPa	No Measure Value
291.263		10kPa	No Measure Value
290.797		10kPa	No Measure Value
290.351		10kPa	No Measure Value
288.348		10kPa	No Measure Value
281.818		10kPa	No Measure Value
265.568		10kPa	No Measure Value
264.974		10kPa	No Measure Value
263.194		10kPa	No Measure Value
258.816		10kPa	No Measure Value
257.703		10kPa	No Measure Value
254.883		10kPa	No Measure Value
244.272		10kPa	No Measure Value
237.817		10kPa	No Measure Value
236.351		10kPa	No Measure Value
235.813		10kPa	No Measure Value
230.693		10kPa	No Measure Value
230.492		10kPa	No Measure Value
227.057		10kPa	No Measure Value
222.502		10kPa	No Measure Value
217.485		10kPa	No Measure Value
205.836		10kPa	No Measure Value
202.274		10kPa	No Measure Value
194.483		10kPa	No Measure Value
180.236		10kPa	No Measure Value
130.001		10kPa	No Measure Value
104.699		10kPa	No Measure Value
83.2544		10kPa	No Measure Value

## Sheet: Figure S1b2
Area (um^2) 10kPa	Area (um^2) 35kPa	Aspect ratio (-)	Stiffness
	941.175	11.5402	35kPa
	1518.17	8.80537	35kPa
	1588.36	8.48593	35kPa
	843.303	8.18609	35kPa
	1206.08	8.01124	35kPa
	1170.24	7.99287	35kPa
	1057.82	7.72941	35kPa
	704.323	7.34352	35kPa
	887.972	7.19945	35kPa
	740.979	7.18365	35kPa
	846.197	7.08957	35kPa
	1115.25	7.03373	35kPa
	1051.36	7.00015	35kPa
	795.74	6.88415	35kPa
	519.487	6.72672	35kPa
	1037.04	6.71872	35kPa
	935.387	6.65837	35kPa
	696.532	6.5368	35kPa
	520.303	6.46254	35kPa
	795.22	6.45989	35kPa
	1119.7	6.16828	35kPa
	829.427	6.12297	35kPa
	493.368	6.08494	35kPa
	825.272	5.99948	35kPa
	774.592	5.94726	35kPa
	563.488	5.86608	35kPa
	1107.02	5.86572	35kPa
	945.108	5.80735	35kPa
	826.904	5.8054	35kPa
	972.711	5.78851	35kPa
	1135.29	5.67919	35kPa
	995.417	5.6479	35kPa
	850.649	5.5942	35kPa
	1033.78	5.54839	35kPa
	746.989	5.53631	35kPa
	905.039	5.36704	35kPa
	812.806	5.32604	35kPa
	784.535	5.31059	35kPa
	1783.14	5.30674	35kPa
	690.076	5.28496	35kPa
	709.517	5.20841	35kPa
	1329.84	5.19234	35kPa
	825.346	5.12616	35kPa
	1383.34	5.07104	35kPa
	1044.91	5.05919	35kPa
	988.664	5.03766	35kPa
	946.295	4.9841	35kPa
	625.966	4.96945	35kPa
	607.49	4.87291	35kPa
	916.689	4.81806	35kPa
	464.503	4.73511	35kPa
	1038.75	4.71942	35kPa
	462.871	4.66521	35kPa
	576.919	4.65327	35kPa
	1090.62	4.5974	35kPa
	1271.15	4.5795	35kPa
	926.038	4.51516	35kPa
	1210.75	4.47361	35kPa
	1067.32	4.41183	35kPa
	645.407	4.23288	35kPa
	896.283	4.21638	35kPa
	1004.17	4.20796	35kPa
	818.816	4.18791	35kPa
	940.73	4.14498	35kPa
	1054.33	4.12406	35kPa
	545.383	4.12221	35kPa
	1380.38	4.07935	35kPa
	1064.13	4.00833	35kPa
	442.985	4.00637	35kPa
	542.266	3.81058	35kPa
	843.451	3.80574	35kPa
	632.422	3.71363	35kPa
	991.929	3.6439	35kPa
	1192.79	3.56385	35kPa
	519.041	3.44867	35kPa
	735.265	3.44736	35kPa
	525.868	3.43619	35kPa
	786.613	3.42947	35kPa
	1180.55	3.41815	35kPa
	941.546	3.41621	35kPa
	1070.66	3.32937	35kPa
	697.126	3.32515	35kPa
	945.405	3.20346	35kPa
	561.114	3.19995	35kPa
	1067.54	3.19699	35kPa
	803.753	3.19561	35kPa
	693.638	3.13937	35kPa
	696.606	3.09851	35kPa
	553.694	3.0932	35kPa
	599.031	3.08206	35kPa
	527.649	3.06957	35kPa
	630.492	3.04623	35kPa
	433.783	3.0306	35kPa
	1374.96	3.02903	35kPa
	783.125	3.01926	35kPa
	531.136	2.98262	35kPa
	1084.38	2.97833	35kPa
	877.065	2.96233	35kPa
	478.824	2.94317	35kPa
	602.444	2.92715	35kPa
	347.487	2.89452	35kPa
	679.837	2.89047	35kPa
	1115.1	2.88954	35kPa
	635.464	2.88246	35kPa
	640.732	2.85769	35kPa
	801.379	2.85471	35kPa
	939.617	2.85037	35kPa
	845.9	2.8485	35kPa
	643.7	2.84752	35kPa
	536.776	2.83739	35kPa
	328.194	2.80514	35kPa
	511.844	2.76781	35kPa
	671.378	2.7643	35kPa
	460.645	2.74952	35kPa
	667.816	2.73438	35kPa
	706.327	2.73287	35kPa
	742.314	2.73126	35kPa
	432.003	2.71502	35kPa
	804.05	2.71265	35kPa
	967.591	2.69033	35kPa
	1040.46	2.66823	35kPa
	348.6	2.65526	35kPa
	347.709	2.6192	35kPa
	515.034	2.58938	35kPa
	1049.06	2.55094	35kPa
	603.112	2.54723	35kPa
	637.616	2.53452	35kPa
	956.312	2.53312	35kPa
	693.267	2.52718	35kPa
	441.946	2.51051	35kPa
	810.803	2.5069	35kPa
	266.31	2.48354	35kPa
	956.09	2.48105	35kPa
	722.28	2.47291	35kPa
	1409.46	2.47073	35kPa
	673.455	2.45552	35kPa
	581.074	2.4504	35kPa
	402.174	2.41958	35kPa
	1093.66	2.40863	35kPa
	325.375	2.40132	35kPa
	560.001	2.39836	35kPa
	369.97	2.39524	35kPa
	292.726	2.39515	35kPa
	299.924	2.37842	35kPa
	979.241	2.36645	35kPa
	351.271	2.35218	35kPa
	619.065	2.32683	35kPa
	661.805	2.32608	35kPa
	795.369	2.2926	35kPa
	400.69	2.29119	35kPa
	682.953	2.28679	35kPa
	539.818	2.27849	35kPa
	595.914	2.27605	35kPa
	1052.63	2.25242	35kPa
	322.036	2.24025	35kPa
	416.569	2.23799	35kPa
	574.396	2.23141	35kPa
	656.389	2.2267	35kPa
	901.403	2.21512	35kPa
	1643.94	2.20749	35kPa
	765.836	2.2022	35kPa
	709.146	2.20081	35kPa
	1374.22	2.19555	35kPa
	814.216	2.19053	35kPa
	1210.97	2.17225	35kPa
	318.177	2.14696	35kPa
	366.705	2.13375	35kPa
	660.692	2.1103	35kPa
	349.193	2.09395	35kPa
	667	2.08773	35kPa
	609.567	2.05148	35kPa
	849.239	2.04494	35kPa
	784.313	2.0411	35kPa
	596.137	2.02016	35kPa
	366.186	2.01578	35kPa
	525.2	2.00576	35kPa
	367.15	1.99528	35kPa
	490.399	1.97392	35kPa
	336.208	1.93522	35kPa
	678.872	1.93243	35kPa
	382.881	1.91109	35kPa
	872.538	1.90026	35kPa
	1089.65	1.88812	35kPa
	573.802	1.88799	35kPa
	392.676	1.88403	35kPa
	456.934	1.87821	35kPa
	755.448	1.86589	35kPa
	357.281	1.84787	35kPa
	965.588	1.83668	35kPa
	933.903	1.83542	35kPa
	909.194	1.83055	35kPa
	666.629	1.81977	35kPa
	493.293	1.81544	35kPa
	387.556	1.8099	35kPa
	471.552	1.79731	35kPa
	347.709	1.79239	35kPa
	587.53	1.78216	35kPa
	1198.28	1.76731	35kPa
	662.251	1.76574	35kPa
	794.478	1.76492	35kPa
	481.124	1.76125	35kPa
	614.168	1.76117	35kPa
	408.852	1.74926	35kPa
	576.251	1.73385	35kPa
	1307.95	1.73372	35kPa
	897.544	1.73339	35kPa
	928.041	1.72996	35kPa
	729.255	1.72252	35kPa
	611.051	1.71884	35kPa
	293.245	1.71848	35kPa
	1194.72	1.71192	35kPa
	786.687	1.70747	35kPa
	244.05	1.69966	35kPa
	628.934	1.69756	35kPa
	609.122	1.69719	35kPa
	902.516	1.69569	35kPa
	747.138	1.69286	35kPa
	482.311	1.68252	35kPa
	309.718	1.67843	35kPa
	545.754	1.6572	35kPa
	394.902	1.64056	35kPa
	1017.45	1.6165	35kPa
	344.148	1.61488	35kPa
	773.85	1.6104	35kPa
	381.397	1.60993	35kPa
	386.665	1.58673	35kPa
	798.93	1.58556	35kPa
	25.5254	1.57175	35kPa
	277.515	1.57007	35kPa
	574.099	1.54971	35kPa
	262.6	1.53421	35kPa
	473.481	1.51343	35kPa
	672.342	1.50336	35kPa
	2293.8	1.49966	35kPa
	263.49	1.49821	35kPa
	644.516	1.48958	35kPa
	507.985	1.47624	35kPa
	145.287	1.47578	35kPa
	1297.05	1.47115	35kPa
	702.468	1.45954	35kPa
	388.817	1.44454	35kPa
	596.879	1.43551	35kPa
	697.126	1.42935	35kPa
	488.693	1.42762	35kPa
	388.743	1.4267	35kPa
	443.356	1.41888	35kPa
	490.474	1.41063	35kPa
	330.049	1.39216	35kPa
	780.009	1.38977	35kPa
	550.206	1.38336	35kPa
	602.073	1.38105	35kPa
	1060.34	1.37429	35kPa
	713.747	1.37304	35kPa
	786.242	1.37107	35kPa
	537.147	1.36563	35kPa
	864.673	1.36448	35kPa
	441.797	1.36387	35kPa
	929.229	1.35349	35kPa
	761.013	1.3483	35kPa
	1483.37	1.34118	35kPa
	495.668	1.31043	35kPa
	379.616	1.28717	35kPa
	597.398	1.27655	35kPa
	694.157	1.26617	35kPa
	515.183	1.25811	35kPa
	956.683	1.25594	35kPa
	365.444	1.25025	35kPa
	934.497	1.24755	35kPa
	612.239	1.23618	35kPa
	509.469	1.20888	35kPa
	437.345	1.19546	35kPa
	271.578	1.18881	35kPa
	65.1491	1.18295	35kPa
	684.66	1.18043	35kPa
	588.049	1.1346	35kPa
	210.288	1.11774	35kPa
	72.2725	1.11333	35kPa
	586.936	1.10253	35kPa
	292.429	1.10243	35kPa
	670.71	1.09046	35kPa
	428.218	1.09001	35kPa
	392.527	1.07894	35kPa
	304.672	1.07341	35kPa
	623.963	1.04212	35kPa
	398.538	1.02323	35kPa
	644.813	1.02156	35kPa
		10.0866	10kPa
		10.0167	10kPa
		9.93192	10kPa
		9.88337	10kPa
		9.83265	10kPa
		9.42302	10kPa
		9.39809	10kPa
		9.36925	10kPa
		9.36188	10kPa
		9.2665	10kPa
		9.23067	10kPa
		9.04364	10kPa
		8.9257	10kPa
		8.92275	10kPa
		8.6177	10kPa
		8.58635	10kPa
		8.49087	10kPa
		8.46581	10kPa
		8.44729	10kPa
		8.44272	10kPa
		8.41378	10kPa
		8.38501	10kPa
		8.22333	10kPa
		8.18634	10kPa
		8.12825	10kPa
		8.03357	10kPa
		8.01527	10kPa
		7.98164	10kPa
		7.9429	10kPa
		7.93879	10kPa
		7.86997	10kPa
		7.86378	10kPa
		7.85576	10kPa
		7.77793	10kPa
		7.76942	10kPa
		7.76932	10kPa
		7.73836	10kPa
		7.55198	10kPa
		7.54294	10kPa
		7.53772	10kPa
		7.52956	10kPa
		7.52242	10kPa
		7.51381	10kPa
		7.48101	10kPa
		7.46556	10kPa
		7.4259	10kPa
		7.41172	10kPa
		7.40834	10kPa
		7.33375	10kPa
		7.32909	10kPa
		7.281	10kPa
		7.25834	10kPa
		7.24004	10kPa
		7.21737	10kPa
		7.18269	10kPa
		7.16601	10kPa
		7.16471	10kPa
		7.16412	10kPa
		7.15006	10kPa
		7.14729	10kPa
		7.1035	10kPa
		7.04387	10kPa
		7.02684	10kPa
		7.02498	10kPa
		7.0089	10kPa
		6.9829	10kPa
		6.96941	10kPa
		6.90815	10kPa
		6.90289	10kPa
		6.8514	10kPa
		6.78682	10kPa
		6.77465	10kPa
		6.766	10kPa
		6.75477	10kPa
		6.74886	10kPa
		6.73815	10kPa
		6.72285	10kPa
		6.69295	10kPa
		6.67864	10kPa
		6.67728	10kPa
		6.63977	10kPa
		6.62917	10kPa
		6.58281	10kPa
		6.56708	10kPa
		6.54073	10kPa
		6.52352	10kPa
		6.51395	10kPa
		6.50298	10kPa
		6.49955	10kPa
		6.49715	10kPa
		6.42275	10kPa
		6.4028	10kPa
		6.34053	10kPa
		6.32993	10kPa
		6.28075	10kPa
		6.23425	10kPa
		6.2011	10kPa
		6.19957	10kPa
		6.18537	10kPa
		6.18207	10kPa
		6.13358	10kPa
		6.06037	10kPa
		6.0355	10kPa
		6.00945	10kPa
		5.99086	10kPa
		5.98462	10kPa
		5.97717	10kPa
		5.96618	10kPa
		5.90576	10kPa
		5.89919	10kPa
		5.89909	10kPa
		5.84304	10kPa
		5.81773	10kPa
		5.80553	10kPa
		5.80073	10kPa
		5.78681	10kPa
		5.78295	10kPa
		5.74756	10kPa
		5.73356	10kPa
		5.7145	10kPa
		5.70933	10kPa
		5.68773	10kPa
		5.66767	10kPa
		5.66379	10kPa
		5.65867	10kPa
		5.62644	10kPa
		5.60382	10kPa
		5.58029	10kPa
		5.55261	10kPa
		5.54479	10kPa
		5.52079	10kPa
		5.51679	10kPa
		5.48579	10kPa
		5.48028	10kPa
		5.479	10kPa
		5.47303	10kPa
		5.46606	10kPa
		5.41752	10kPa
		5.40887	10kPa
		5.39146	10kPa
		5.3664	10kPa
		5.33867	10kPa
		5.33426	10kPa
		5.33067	10kPa
		5.32949	10kPa
		5.319	10kPa
		5.31382	10kPa
		5.28482	10kPa
		5.27299	10kPa
		5.27197	10kPa
		5.26383	10kPa
		5.25366	10kPa
		5.23626	10kPa
		5.23577	10kPa
		5.2125	10kPa
		5.21161	10kPa
		5.19766	10kPa
		5.18504	10kPa
		5.14977	10kPa
		5.14683	10kPa
		5.14237	10kPa
		5.13027	10kPa
		5.11749	10kPa
		5.11723	10kPa
		5.11714	10kPa
		5.10697	10kPa
		5.10441	10kPa
		5.10068	10kPa
		5.09653	10kPa
		5.07981	10kPa
		5.07629	10kPa
		5.0752	10kPa
		5.07043	10kPa
		5.06895	10kPa
		5.0628	10kPa
		5.04934	10kPa
		5.04682	10kPa
		5.03178	10kPa
		5.01127	10kPa
		4.99829	10kPa
		4.98876	10kPa
		4.98431	10kPa
		4.97989	10kPa
		4.97953	10kPa
		4.97635	10kPa
		4.96782	10kPa
		4.96219	10kPa
		4.94789	10kPa
		4.94542	10kPa
		4.93861	10kPa
		4.93515	10kPa
		4.92462	10kPa
		4.92315	10kPa
		4.92209	10kPa
		4.91175	10kPa
		4.90616	10kPa
		4.89893	10kPa
		4.89315	10kPa
		4.88262	10kPa
		4.87699	10kPa
		4.87135	10kPa
		4.86255	10kPa
		4.85133	10kPa
		4.84758	10kPa
		4.8319	10kPa
		4.83077	10kPa
		4.82588	10kPa
		4.82061	10kPa
		4.80659	10kPa
		4.80481	10kPa
		4.80202	10kPa
		4.79714	10kPa
		4.78667	10kPa
		4.78421	10kPa
		4.78038	10kPa
		4.75989	10kPa
		4.75702	10kPa
		4.73947	10kPa
		4.7352	10kPa
		4.73443	10kPa
		4.67655	10kPa
		4.65345	10kPa
		4.6294	10kPa
		4.61626	10kPa
		4.60318	10kPa
		4.60267	10kPa
		4.5949	10kPa
		4.585	10kPa
		4.55469	10kPa
		4.54134	10kPa
		4.53544	10kPa
		4.51563	10kPa
		4.49358	10kPa
		4.48916	10kPa
		4.46912	10kPa
		4.46371	10kPa
		4.46094	10kPa
		4.44957	10kPa
		4.44897	10kPa
		4.44397	10kPa
		4.4096	10kPa
		4.39211	10kPa
		4.39075	10kPa
		4.39045	10kPa
		4.33893	10kPa
		4.32079	10kPa
		4.30519	10kPa
		4.29943	10kPa
		4.29151	10kPa
		4.28189	10kPa
		4.24999	10kPa
		4.24763	10kPa
		4.24552	10kPa
		4.24325	10kPa
		4.23543	10kPa
		4.21255	10kPa
		4.21121	10kPa
		4.19185	10kPa
		4.18745	10kPa
		4.17671	10kPa
		4.14253	10kPa
		4.13441	10kPa
		4.12985	10kPa
		4.12983	10kPa
		4.12973	10kPa
		4.12206	10kPa
		4.11541	10kPa
		4.1036	10kPa
		4.0948	10kPa
		4.08634	10kPa
		4.08035	10kPa
		4.05989	10kPa
		4.05691	10kPa
		4.05589	10kPa
		4.04557	10kPa
		4.03995	10kPa
		4.02663	10kPa
		4.00318	10kPa
		3.9997	10kPa
		3.99728	10kPa
		3.99538	10kPa
		3.98996	10kPa
		3.98913	10kPa
		3.98583	10kPa
		3.98132	10kPa
		3.96729	10kPa
		3.94891	10kPa
		3.9293	10kPa
		3.92884	10kPa
		3.91859	10kPa
		3.90253	10kPa
		3.89294	10kPa
		3.88224	10kPa
		3.88194	10kPa
		3.85309	10kPa
		3.83647	10kPa
		3.83387	10kPa
		3.83145	10kPa
		3.82958	10kPa
		3.82436	10kPa
		3.8236	10kPa
		3.82308	10kPa
		3.81225	10kPa
		3.80781	10kPa
		3.80148	10kPa
		3.79792	10kPa
		3.79459	10kPa
		3.79148	10kPa
		3.7887	10kPa
		3.78196	10kPa
		3.78184	10kPa
		3.76893	10kPa
		3.76089	10kPa
		3.75974	10kPa
		3.75844	10kPa
		3.74264	10kPa
		3.73338	10kPa
		3.72143	10kPa
		3.71792	10kPa
		3.69692	10kPa
		3.68343	10kPa
		3.66462	10kPa
		3.66298	10kPa
		3.65241	10kPa
		3.65057	10kPa
		3.64953	10kPa
		3.64455	10kPa
		3.63269	10kPa
		3.62791	10kPa
		3.61187	10kPa
		3.60667	10kPa
		3.60045	10kPa
		3.59322	10kPa
		3.58372	10kPa
		3.57515	10kPa
		3.55593	10kPa
		3.54887	10kPa
		3.54034	10kPa
		3.51234	10kPa
		3.51047	10kPa
		3.4944	10kPa
		3.48887	10kPa
		3.48494	10kPa
		3.48242	10kPa
		3.47731	10kPa
		3.46715	10kPa
		3.46368	10kPa
		3.46105	10kPa
		3.45103	10kPa
		3.42716	10kPa
		3.42158	10kPa
		3.40886	10kPa
		3.39515	10kPa
		3.39286	10kPa
		3.38914	10kPa
		3.38214	10kPa
		3.37329	10kPa
		3.37165	10kPa
		3.36941	10kPa
		3.36699	10kPa
		3.36248	10kPa
		3.35585	10kPa
		3.34352	10kPa
		3.34235	10kPa
		3.33604	10kPa
		3.33371	10kPa
		3.33156	10kPa
		3.32426	10kPa
		3.31659	10kPa
		3.30775	10kPa
		3.29749	10kPa
		3.28606	10kPa
		3.28526	10kPa
		3.28449	10kPa
		3.28386	10kPa
		3.27406	10kPa
		3.27383	10kPa
		3.2687	10kPa
		3.26448	10kPa
		3.24011	10kPa
		3.24005	10kPa
		3.23353	10kPa
		3.21748	10kPa
		3.21343	10kPa
		3.21248	10kPa
		3.1881	10kPa
		3.18789	10kPa
		3.18227	10kPa
		3.17134	10kPa
		3.16589	10kPa
		3.16366	10kPa
		3.15153	10kPa
		3.1381	10kPa
		3.10622	10kPa
		3.1061	10kPa
		3.10158	10kPa
		3.09359	10kPa
		3.08808	10kPa
		3.08173	10kPa
		3.08058	10kPa
		3.07709	10kPa
		3.07052	10kPa
		3.06468	10kPa
		3.06048	10kPa
		3.05391	10kPa
		3.05296	10kPa
		3.04818	10kPa
		3.04182	10kPa
		3.02315	10kPa
		3.01896	10kPa
		3.0034	10kPa
		2.99367	10kPa
		2.98628	10kPa
		2.96708	10kPa
		2.95304	10kPa
		2.95211	10kPa
		2.94927	10kPa
		2.94398	10kPa
		2.9251	10kPa
		2.92381	10kPa
		2.92378	10kPa
		2.9165	10kPa
		2.91217	10kPa
		2.90568	10kPa
		2.89171	10kPa
		2.88975	10kPa
		2.88252	10kPa
		2.87302	10kPa
		2.85419	10kPa
		2.84831	10kPa
		2.83889	10kPa
		2.82541	10kPa
		2.80203	10kPa
		2.79872	10kPa
		2.7825	10kPa
		2.76586	10kPa
		2.76584	10kPa
		2.75251	10kPa
		2.75201	10kPa
		2.74472	10kPa
		2.73817	10kPa
		2.73518	10kPa
		2.7336	10kPa
		2.72579	10kPa
		2.72514	10kPa
		2.71511	10kPa
		2.7125	10kPa
		2.70965	10kPa
		2.70607	10kPa
		2.70508	10kPa
		2.69705	10kPa
		2.68551	10kPa
		2.68277	10kPa
		2.68044	10kPa
		2.67957	10kPa
		2.67494	10kPa
		2.66708	10kPa
		2.64885	10kPa
		2.6179	10kPa
		2.6012	10kPa
		2.59779	10kPa
		2.5945	10kPa
		2.5897	10kPa
		2.58046	10kPa
		2.57387	10kPa
		2.56965	10kPa
		2.56287	10kPa
		2.5591	10kPa
		2.55455	10kPa
		2.55194	10kPa
		2.5332	10kPa
		2.52037	10kPa
		2.51159	10kPa
		2.49764	10kPa
		2.49375	10kPa
		2.48139	10kPa
		2.4757	10kPa
		2.46947	10kPa
		2.45236	10kPa
		2.44588	10kPa
		2.43145	10kPa
		2.4282	10kPa
		2.42609	10kPa
		2.42351	10kPa
		2.42049	10kPa
		2.41371	10kPa
		2.40822	10kPa
		2.4069	10kPa
		2.40429	10kPa
		2.40213	10kPa
		2.40143	10kPa
		2.40123	10kPa
		2.377	10kPa
		2.35253	10kPa
		2.34502	10kPa
		2.33262	10kPa
		2.32625	10kPa
		2.32337	10kPa
		2.32309	10kPa
		2.30076	10kPa
		2.28183	10kPa
		2.27629	10kPa
		2.2676	10kPa
		2.22616	10kPa
		2.20679	10kPa
		2.20353	10kPa
		2.20322	10kPa
		2.20247	10kPa
		2.20178	10kPa
		2.19687	10kPa
		2.19051	10kPa
		2.18859	10kPa
		2.1828	10kPa
		2.17696	10kPa
		2.17622	10kPa
		2.17504	10kPa
		2.17028	10kPa
		2.16961	10kPa
		2.16513	10kPa
		2.15282	10kPa
		2.15266	10kPa
		2.14684	10kPa
		2.14011	10kPa
		2.13505	10kPa
		2.12911	10kPa
		2.12445	10kPa
		2.12211	10kPa
		2.11046	10kPa
		2.09928	10kPa
		2.09274	10kPa
		2.07268	10kPa
		2.07151	10kPa
		2.04241	10kPa
		2.00747	10kPa
		2.00728	10kPa
		2.00433	10kPa
		1.99471	10kPa
		1.98231	10kPa
		1.97508	10kPa
		1.97033	10kPa
		1.96751	10kPa
		1.9667	10kPa
		1.96185	10kPa
		1.95576	10kPa
		1.92143	10kPa
		1.91462	10kPa
		1.87628	10kPa
		1.86467	10kPa
		1.85527	10kPa
		1.81984	10kPa
		1.8128	10kPa
		1.80182	10kPa
		1.75856	10kPa
		1.74201	10kPa
		1.72837	10kPa
		1.72205	10kPa
		1.71013	10kPa
		1.70149	10kPa
		1.69159	10kPa
		1.63648	10kPa
		1.61945	10kPa
		1.61661	10kPa
		1.60703	10kPa
		1.60439	10kPa
		1.58331	10kPa
		1.57682	10kPa
		1.56567	10kPa
		1.55175	10kPa
		1.5104	10kPa
		1.50104	10kPa
		1.48131	10kPa
		1.47362	10kPa
		1.42762	10kPa
		1.41907	10kPa
		1.41044	10kPa
		1.38057	10kPa
		1.33396	10kPa
		1.31618	10kPa
		1.31065	10kPa
		1.27582	10kPa
		1.26865	10kPa
		1.25354	10kPa
		1.22547	10kPa
		1.16736	10kPa
		1.14205	10kPa
		1.13739	10kPa
		1.10947	10kPa
		1.07043	10kPa
		11.5402	35kPa
		8.80537	35kPa
		8.48593	35kPa
		8.18609	35kPa
		8.01124	35kPa
		7.99287	35kPa
		7.72941	35kPa
		7.34352	35kPa
		7.19945	35kPa
		7.18365	35kPa
		7.08957	35kPa
		7.03373	35kPa
		7.00015	35kPa
		6.88415	35kPa
		6.72672	35kPa
		6.71872	35kPa
		6.65837	35kPa
		6.5368	35kPa
		6.46254	35kPa
		6.45989	35kPa
		6.16828	35kPa
		6.12297	35kPa
		6.08494	35kPa
		5.99948	35kPa
		5.94726	35kPa
		5.86608	35kPa
		5.86572	35kPa
		5.80735	35kPa
		5.8054	35kPa
		5.78851	35kPa
		5.67919	35kPa
		5.6479	35kPa
		5.5942	35kPa
		5.54839	35kPa
		5.53631	35kPa
		5.36704	35kPa
		5.32604	35kPa
		5.31059	35kPa
		5.30674	35kPa
		5.28496	35kPa
		5.20841	35kPa
		5.19234	35kPa
		5.12616	35kPa
		5.07104	35kPa
		5.05919	35kPa
		5.03766	35kPa
		4.9841	35kPa
		4.96945	35kPa
		4.87291	35kPa
		4.81806	35kPa
		4.73511	35kPa
		4.71942	35kPa
		4.66521	35kPa
		4.65327	35kPa
		4.5974	35kPa
		4.5795	35kPa
		4.51516	35kPa
		4.47361	35kPa
		4.41183	35kPa
		4.23288	35kPa
		4.21638	35kPa
		4.20796	35kPa
		4.18791	35kPa
		4.14498	35kPa
		4.12406	35kPa
		4.12221	35kPa
		4.07935	35kPa
		4.00833	35kPa
		4.00637	35kPa
		3.81058	35kPa
		3.80574	35kPa
		3.71363	35kPa
		3.6439	35kPa
		3.56385	35kPa
		3.44867	35kPa
		3.44736	35kPa
		3.43619	35kPa
		3.42947	35kPa
		3.41815	35kPa
		3.41621	35kPa
		3.32937	35kPa
		3.32515	35kPa
		3.20346	35kPa
		3.19995	35kPa
		3.19699	35kPa
		3.19561	35kPa
		3.13937	35kPa
		3.09851	35kPa
		3.0932	35kPa
		3.08206	35kPa
		3.06957	35kPa
		3.04623	35kPa
		3.0306	35kPa
		3.02903	35kPa
		3.01926	35kPa
		2.98262	35kPa
		2.97833	35kPa
		2.96233	35kPa
		2.94317	35kPa
		2.92715	35kPa
		2.89452	35kPa
		2.89047	35kPa
		2.88954	35kPa
		2.88246	35kPa
		2.85769	35kPa
		2.85471	35kPa
		2.85037	35kPa
		2.8485	35kPa
		2.84752	35kPa
		2.83739	35kPa
		2.80514	35kPa
		2.76781	35kPa
		2.7643	35kPa
		2.74952	35kPa
		2.73438	35kPa
		2.73287	35kPa
		2.73126	35kPa
		2.71502	35kPa
		2.71265	35kPa
		2.69033	35kPa
		2.66823	35kPa
		2.65526	35kPa
		2.6192	35kPa
		2.58938	35kPa
		2.55094	35kPa
		2.54723	35kPa
		2.53452	35kPa
		2.53312	35kPa
		2.52718	35kPa
		2.51051	35kPa
		2.5069	35kPa
		2.48354	35kPa
		2.48105	35kPa
		2.47291	35kPa
		2.47073	35kPa
		2.45552	35kPa
		2.4504	35kPa
		2.41958	35kPa
		2.40863	35kPa
		2.40132	35kPa
		2.39836	35kPa
		2.39524	35kPa
		2.39515	35kPa
		2.37842	35kPa
		2.36645	35kPa
		2.35218	35kPa
		2.32683	35kPa
		2.32608	35kPa
		2.2926	35kPa
		2.29119	35kPa
		2.28679	35kPa
		2.27849	35kPa
		2.27605	35kPa
		2.25242	35kPa
		2.24025	35kPa
		2.23799	35kPa
		2.23141	35kPa
		2.2267	35kPa
		2.21512	35kPa
		2.20749	35kPa
		2.2022	35kPa
		2.20081	35kPa
		2.19555	35kPa
		2.19053	35kPa
		2.17225	35kPa
		2.14696	35kPa
		2.13375	35kPa
		2.1103	35kPa
		2.09395	35kPa
		2.08773	35kPa
		2.05148	35kPa
		2.04494	35kPa
		2.0411	35kPa
		2.02016	35kPa
		2.01578	35kPa
		2.00576	35kPa
		1.99528	35kPa
		1.97392	35kPa
		1.93522	35kPa
		1.93243	35kPa
		1.91109	35kPa
		1.90026	35kPa
		1.88812	35kPa
		1.88799	35kPa
		1.88403	35kPa
		1.87821	35kPa
		1.86589	35kPa
		1.84787	35kPa
		1.83668	35kPa
		1.83542	35kPa
		1.83055	35kPa
		1.81977	35kPa
		1.81544	35kPa
		1.8099	35kPa
		1.79731	35kPa
		1.79239	35kPa
		1.78216	35kPa
		1.76731	35kPa
		1.76574	35kPa
		1.76492	35kPa
		1.76125	35kPa
		1.76117	35kPa
		1.74926	35kPa
		1.73385	35kPa
		1.73372	35kPa
		1.73339	35kPa
		1.72996	35kPa
		1.72252	35kPa
		1.71884	35kPa
		1.71848	35kPa
		1.71192	35kPa
		1.70747	35kPa
		1.69966	35kPa
		1.69756	35kPa
		1.69719	35kPa
		1.69569	35kPa
		1.69286	35kPa
		1.68252	35kPa
		1.67843	35kPa
		1.6572	35kPa
		1.64056	35kPa
		1.6165	35kPa
		1.61488	35kPa
		1.6104	35kPa
		1.60993	35kPa
		1.58673	35kPa
		1.58556	35kPa
		1.57175	35kPa
		1.57007	35kPa
		1.54971	35kPa
		1.53421	35kPa
		1.51343	35kPa
		1.50336	35kPa
		1.49966	35kPa
		1.49821	35kPa
		1.48958	35kPa
		1.47624	35kPa
		1.47578	35kPa
		1.47115	35kPa
		1.45954	35kPa
		1.44454	35kPa
		1.43551	35kPa
		1.42935	35kPa
		1.42762	35kPa
		1.4267	35kPa
		1.41888	35kPa
		1.41063	35kPa
		1.39216	35kPa
		1.38977	35kPa
		1.38336	35kPa
		1.38105	35kPa
		1.37429	35kPa
		1.37304	35kPa
		1.37107	35kPa
		1.36563	35kPa
		1.36448	35kPa
		1.36387	35kPa
		1.35349	35kPa
		1.3483	35kPa
		1.34118	35kPa
		1.31043	35kPa
		1.28717	35kPa
		1.27655	35kPa
		1.26617	35kPa
		1.25811	35kPa
		1.25594	35kPa
		1.25025	35kPa
		1.24755	35kPa
		1.23618	35kPa
		1.20888	35kPa
		1.19546	35kPa
		1.18881	35kPa
		1.18295	35kPa
		1.18043	35kPa
		1.1346	35kPa
		1.11774	35kPa
		1.11333	35kPa
		1.10253	35kPa
		1.10243	35kPa
		1.09046	35kPa
		1.09001	35kPa
		1.07894	35kPa
		1.07341	35kPa
		1.04212	35kPa
		1.02323	35kPa
		1.02156	35kPa
1114.88		10.0866	10kPa
794.998		10.0167	10kPa
915.576		9.93192	10kPa
916.23		9.88337	10kPa
1200.29		9.83265	10kPa
739.569		9.42302	10kPa
859.182		9.39809	10kPa
1208.67		9.36925	10kPa
1442.33		9.36188	10kPa
830.689		9.2665	10kPa
1470.09		9.23067	10kPa
1327.4		9.04364	10kPa
1330.44		8.9257	10kPa
864.747		8.92275	10kPa
1239.47		8.6177	10kPa
1353.44		8.58635	10kPa
900.958		8.49087	10kPa
673.027		8.46581	10kPa
1050.03		8.44729	10kPa
522.084		8.44272	10kPa
1006.99		8.41378	10kPa
1289.85		8.38501	10kPa
1320.49		8.22333	10kPa
917.208		8.18634	10kPa
944.143		8.12825	10kPa
1217.8		8.03357	10kPa
860.592		8.01527	10kPa
727.177		7.98164	10kPa
1174.54		7.9429	10kPa
1103.75		7.93879	10kPa
1656.26		7.86997	10kPa
648.375		7.86378	10kPa
512.506		7.85576	10kPa
698.684		7.77793	10kPa
1239.84		7.76942	10kPa
492.023		7.76932	10kPa
1108.8		7.73836	10kPa
1161.33		7.55198	10kPa
632.496		7.54294	10kPa
1191.16		7.53772	10kPa
1217.06		7.52956	10kPa
1305.88		7.52242	10kPa
891.163		7.51381	10kPa
827.424		7.48101	10kPa
954.531		7.46556	10kPa
1346.02		7.4259	10kPa
1007.07		7.41172	10kPa
873.8		7.40834	10kPa
1045.58		7.33375	10kPa
1031.48		7.32909	10kPa
1170.31		7.281	10kPa
604.437		7.25834	10kPa
1135.29		7.24004	10kPa
1107.09		7.21737	10kPa
302.075		7.18269	10kPa
1347.43		7.16601	10kPa
1239.99		7.16471	10kPa
1376.22		7.16412	10kPa
1112.36		7.15006	10kPa
1153.02		7.14729	10kPa
1225.81		7.1035	10kPa
767.84		7.04387	10kPa
505.759		7.02684	10kPa
1303.43		7.02498	10kPa
424.211		7.0089	10kPa
933.236		6.9829	10kPa
892.202		6.96941	10kPa
1511.19		6.90815	10kPa
698.535		6.90289	10kPa
670.636		6.8514	10kPa
893.612		6.78682	10kPa
987.18		6.77465	10kPa
1170.9		6.766	10kPa
979.389		6.75477	10kPa
980.279		6.74886	10kPa
1354.55		6.73815	10kPa
1069.4		6.72285	10kPa
882.927		6.69295	10kPa
1053.22		6.67864	10kPa
1027.99		6.67728	10kPa
852.059		6.63977	10kPa
1119.41		6.62917	10kPa
1438.03		6.58281	10kPa
917.489		6.56708	10kPa
648.004		6.54073	10kPa
435.514		6.52352	10kPa
738.975		6.51395	10kPa
662.473		6.50298	10kPa
601.331		6.49955	10kPa
566.53		6.49715	10kPa
1502.88		6.42275	10kPa
458.079		6.4028	10kPa
878.846		6.34053	10kPa
782.903		6.32993	10kPa
820.226		6.28075	10kPa
1115.92		6.23425	10kPa
1451.68		6.2011	10kPa
475.114		6.19957	10kPa
1118.44		6.18537	10kPa
1146.71		6.18207	10kPa
749.067		6.13358	10kPa
602.984		6.06037	10kPa
917.653		6.0355	10kPa
1246.96		6.00945	10kPa
1010.7		5.99086	10kPa
1185.45		5.98462	10kPa
913.869		5.97717	10kPa
836.402		5.96618	10kPa
1076.15		5.90576	10kPa
1086.09		5.89919	10kPa
835.512		5.89909	10kPa
1126.61		5.84304	10kPa
795.814		5.81773	10kPa
1027.69		5.80553	10kPa
571.576		5.80073	10kPa
1171.42		5.78681	10kPa
819.797		5.78295	10kPa
971.153		5.74756	10kPa
972.117		5.73356	10kPa
1364.42		5.7145	10kPa
869.199		5.70933	10kPa
775.779		5.68773	10kPa
1252.53		5.66767	10kPa
1009.44		5.66379	10kPa
875.459		5.65867	10kPa
1386.24		5.62644	10kPa
1180.03		5.60382	10kPa
778.97		5.58029	10kPa
628.115		5.55261	10kPa
1420.15		5.54479	10kPa
549.093		5.52079	10kPa
1967.31		5.51679	10kPa
853.32		5.48579	10kPa
814.513		5.48028	10kPa
989.332		5.479	10kPa
662.993		5.47303	10kPa
697.051		5.46606	10kPa
908.526		5.41752	10kPa
1924.72		5.40887	10kPa
1195.17		5.39146	10kPa
600.812		5.3664	10kPa
790.471		5.33867	10kPa
927.893		5.33426	10kPa
754.112		5.33067	10kPa
918.915		5.32949	10kPa
435.974		5.319	10kPa
1257.79		5.31382	10kPa
339.25		5.28482	10kPa
1603.13		5.27299	10kPa
359.829		5.27197	10kPa
1033.56		5.26383	10kPa
1157.03		5.25366	10kPa
573.283		5.23626	10kPa
625.892		5.23577	10kPa
1039.27		5.2125	10kPa
660.915		5.21161	10kPa
1118.07		5.19766	10kPa
1607.88		5.18504	10kPa
725.767		5.14977	10kPa
1045.13		5.14683	10kPa
667.774		5.14237	10kPa
1114.21		5.13027	10kPa
1608.03		5.11749	10kPa
742.982		5.11723	10kPa
905.113		5.11714	10kPa
1016.27		5.10697	10kPa
565.269		5.10441	10kPa
399.428		5.10068	10kPa
1244.22		5.09653	10kPa
1446.12		5.07981	10kPa
904		5.07629	10kPa
911.049		5.0752	10kPa
912.978		5.07043	10kPa
593.837		5.06895	10kPa
484.018		5.0628	10kPa
716.863		5.04934	10kPa
696.309		5.04682	10kPa
1103.16		5.03178	10kPa
1349.66		5.01127	10kPa
1044.83		4.99829	10kPa
1173.87		4.98876	10kPa
734.078		4.98431	10kPa
1256.76		4.97989	10kPa
421.763		4.97953	10kPa
679.466		4.97635	10kPa
896.877		4.96782	10kPa
1017.16		4.96219	10kPa
1918.41		4.94789	10kPa
473.481		4.94542	10kPa
810.135		4.93861	10kPa
453.551		4.93515	10kPa
1101.08		4.92462	10kPa
840.854		4.92315	10kPa
2201.34		4.92209	10kPa
544.199		4.91175	10kPa
1098.71		4.90616	10kPa
995.983		4.89893	10kPa
631.383		4.89315	10kPa
550.874		4.88262	10kPa
1224.25		4.87699	10kPa
785.129		4.87135	10kPa
495.445		4.86255	10kPa
861.9		4.85133	10kPa
564.527		4.84758	10kPa
1532.04		4.8319	10kPa
1317.16		4.83077	10kPa
538.408		4.82588	10kPa
1044.98		4.82061	10kPa
1116.59		4.80659	10kPa
999.572		4.80481	10kPa
1068.73		4.80202	10kPa
648.004		4.79714	10kPa
569.064		4.78667	10kPa
997.939		4.78421	10kPa
1282.28		4.78038	10kPa
923.07		4.75989	10kPa
614.836		4.75702	10kPa
512.216		4.73947	10kPa
954.754		4.7352	10kPa
603.483		4.73443	10kPa
1642.83		4.67655	10kPa
1215.5		4.65345	10kPa
808.206		4.6294	10kPa
989.851		4.61626	10kPa
1044.24		4.60318	10kPa
777.486		4.60267	10kPa
1139.52		4.5949	10kPa
766.356		4.585	10kPa
795.591		4.55469	10kPa
474.075		4.54134	10kPa
608.083		4.53544	10kPa
561.856		4.51563	10kPa
581.593		4.49358	10kPa
1380.23		4.48916	10kPa
981.318		4.46912	10kPa
360.324		4.46371	10kPa
1084.16		4.46094	10kPa
805.609		4.44957	10kPa
729.552		4.44897	10kPa
670.932		4.44397	10kPa
1080.9		4.4096	10kPa
1629.99		4.39211	10kPa
505.908		4.39075	10kPa
1235.16		4.39045	10kPa
746.767		4.33893	10kPa
1426.45		4.32079	10kPa
985.399		4.30519	10kPa
821.265		4.29943	10kPa
941.027		4.29151	10kPa
640.881		4.28189	10kPa
702.097		4.24999	10kPa
425.992		4.24763	10kPa
1177.29		4.24552	10kPa
814.29		4.24325	10kPa
566.605		4.23543	10kPa
553.026		4.21255	10kPa
790.175		4.21121	10kPa
940.656		4.19185	10kPa
1140.63		4.18745	10kPa
2044.7		4.17671	10kPa
563.637		4.14253	10kPa
503.236		4.13441	10kPa
677.462		4.12985	10kPa
784.535		4.12983	10kPa
593.688		4.12973	10kPa
706.772		4.12206	10kPa
1116.29		4.11541	10kPa
1008.92		4.1036	10kPa
761.978		4.0948	10kPa
750.551		4.08634	10kPa
911.533		4.08035	10kPa
796.407		4.05989	10kPa
651.862		4.05691	10kPa
573.802		4.05589	10kPa
893.909		4.04557	10kPa
385.701		4.03995	10kPa
411.449		4.02663	10kPa
641.177		4.00318	10kPa
1010.92		3.9997	10kPa
770.363		3.99728	10kPa
495.297		3.99538	10kPa
522.158		3.98996	10kPa
805.312		3.98913	10kPa
1589.33		3.98583	10kPa
785.871		3.98132	10kPa
872.687		3.96729	10kPa
819.484		3.94891	10kPa
305.711		3.9293	10kPa
803.976		3.92884	10kPa
567.272		3.91859	10kPa
419.982		3.90253	10kPa
725.1		3.89294	10kPa
1476.39		3.88224	10kPa
779.935		3.88194	10kPa
528.242		3.85309	10kPa
786.39		3.83647	10kPa
680.95		3.83387	10kPa
626.411		3.83145	10kPa
535.663		3.82958	10kPa
704.62		3.82436	10kPa
499.795		3.8236	10kPa
877.955		3.82308	10kPa
363.96		3.81225	10kPa
702.839		3.80781	10kPa
620.178		3.80148	10kPa
980.502		3.79792	10kPa
866.454		3.79459	10kPa
668.632		3.79148	10kPa
1803.99		3.7887	10kPa
681.246		3.78196	10kPa
254.883		3.78184	10kPa
683.027		3.76893	10kPa
648.746		3.76089	10kPa
959.948		3.75974	10kPa
394.753		3.75844	10kPa
764.575		3.74264	10kPa
290.797		3.73338	10kPa
1141.52		3.72143	10kPa
522.232		3.71792	10kPa
891.312		3.69692	10kPa
352.384		3.68343	10kPa
914.166		3.66462	10kPa
871.722		3.66298	10kPa
2259.67		3.65241	10kPa
759.974		3.65057	10kPa
369.896		3.64953	10kPa
559.555		3.64455	10kPa
515.034		3.63269	10kPa
869.422		3.62791	10kPa
597.398		3.61187	10kPa
471.849		3.60667	10kPa
887.75		3.60045	10kPa
704.175		3.59322	10kPa
827.943		3.58372	10kPa
1075.33		3.57515	10kPa
500.12		3.55593	10kPa
1145.75		3.54887	10kPa
1384.6		3.54034	10kPa
459.977		3.51234	10kPa
674.939		3.51047	10kPa
698.461		3.4944	10kPa
746.024		3.48887	10kPa
803.902		3.48494	10kPa
524.903		3.48242	10kPa
362.476		3.47731	10kPa
871.871		3.46715	10kPa
499.675		3.46368	10kPa
981.096		3.46105	10kPa
1148.42		3.45103	10kPa
511.324		3.42716	10kPa
1676.66		3.42158	10kPa
534.92		3.40886	10kPa
847.607		3.39515	10kPa
496.781		3.39286	10kPa
497.82		3.38914	10kPa
533.362		3.38214	10kPa
482.015		3.37329	10kPa
721.241		3.37165	10kPa
478.527		3.36941	10kPa
451.889		3.36699	10kPa
715.453		3.36248	10kPa
1474.69		3.35585	10kPa
472.591		3.34352	10kPa
788.319		3.34235	10kPa
456.415		3.33604	10kPa
504.572		3.33371	10kPa
761.384		3.33156	10kPa
424.434		3.32426	10kPa
1449.9		3.31659	10kPa
476.524		3.30775	10kPa
1266.7		3.29749	10kPa
660.841		3.28606	10kPa
841.522		3.28526	10kPa
809.764		3.28449	10kPa
545.16		3.28386	10kPa
589.978		3.27406	10kPa
608.083		3.27383	10kPa
585.823		3.2687	10kPa
1183		3.26448	10kPa
568.756		3.24011	10kPa
386.51		3.24005	10kPa
627.45		3.23353	10kPa
672.713		3.21748	10kPa
313.651		3.21343	10kPa
694.009		3.21248	10kPa
969.594		3.1881	10kPa
970.707		3.18789	10kPa
592.946		3.18227	10kPa
369.822		3.17134	10kPa
675.681		3.16589	10kPa
956.386		3.16366	10kPa
507.392		3.15153	10kPa
741.572		3.1381	10kPa
705.807		3.10622	10kPa
404.233		3.1061	10kPa
703.507		3.10158	10kPa
222.502		3.09359	10kPa
485.131		3.08808	10kPa
537.443		3.08173	10kPa
854.656		3.08058	10kPa
497.523		3.07709	10kPa
230.693		3.07052	10kPa
422.44		3.06468	10kPa
319.216		3.06048	10kPa
581.222		3.05391	10kPa
563.117		3.05296	10kPa
314.838		3.04818	10kPa
265.568		3.04182	10kPa
495.371		3.02315	10kPa
498.413		3.01896	10kPa
492.18		3.0034	10kPa
697.126		2.99367	10kPa
1069.54		2.98628	10kPa
448.846		2.96708	10kPa
708.033		2.95304	10kPa
457.602		2.95211	10kPa
572.021		2.94927	10kPa
616.171		2.94398	10kPa
599.699		2.9251	10kPa
388.446		2.92381	10kPa
443.43		2.92378	10kPa
518.67		2.9165	10kPa
490.177		2.91217	10kPa
729.403		2.90568	10kPa
847.755		2.89171	10kPa
1048.92		2.88975	10kPa
1261.5		2.88252	10kPa
281.818		2.87302	10kPa
364.182		2.85419	10kPa
935.833		2.84831	10kPa
513.105		2.83889	10kPa
1068.06		2.82541	10kPa
264.974		2.80203	10kPa
316.767		2.79872	10kPa
608.751		2.7825	10kPa
894.131		2.76586	10kPa
486.467		2.76584	10kPa
586.12		2.75251	10kPa
291.263		2.75201	10kPa
884.04		2.74472	10kPa
435.787		2.73817	10kPa
472.888		2.73518	10kPa
559.704		2.7336	10kPa
244.272		2.72579	10kPa
807.018		2.72514	10kPa
466.655		2.71511	10kPa
319.216		2.7125	10kPa
393.863		2.70965	10kPa
518.67		2.70607	10kPa
678.575		2.70508	10kPa
652.827		2.69705	10kPa
658.392		2.68551	10kPa
474.669		2.68277	10kPa
724.358		2.68044	10kPa
469.029		2.67957	10kPa
703.878		2.67494	10kPa
540.263		2.66708	10kPa
940.804		2.64885	10kPa
537.072		2.6179	10kPa
729.181		2.6012	10kPa
583.894		2.59779	10kPa
990.668		2.5945	10kPa
540.56		2.5897	10kPa
577.661		2.58046	10kPa
1365.61		2.57387	10kPa
500.342		2.56965	10kPa
432.003		2.56287	10kPa
633.683		2.5591	10kPa
657.502		2.55455	10kPa
861.186		2.55194	10kPa
734.82		2.5332	10kPa
685.031		2.52037	10kPa
545.16		2.51159	10kPa
235.813		2.49764	10kPa
828.314		2.49375	10kPa
429.035		2.48139	10kPa
1416.81		2.4757	10kPa
628.563		2.46947	10kPa
594.282		2.45236	10kPa
333.537		2.44588	10kPa
457.602		2.43145	10kPa
940.062		2.4282	10kPa
337.173		2.42609	10kPa
550.874		2.42351	10kPa
746.915		2.42049	10kPa
486.615		2.41371	10kPa
756.413		2.40822	10kPa
454.708		2.4069	10kPa
396.312		2.40429	10kPa
518.002		2.40213	10kPa
616.171		2.40143	10kPa
534.253		2.40123	10kPa
802.121		2.377	10kPa
389.337		2.35253	10kPa
530.691		2.34502	10kPa
322.629		2.33262	10kPa
418.498		2.32625	10kPa
202.274		2.32337	10kPa
306.676		2.32309	10kPa
370.564		2.30076	10kPa
348.526		2.28183	10kPa
620.995		2.27629	10kPa
557.107		2.2676	10kPa
491.735		2.22616	10kPa
551.69		2.20679	10kPa
500.639		2.20353	10kPa
236.351		2.20322	10kPa
205.836		2.20247	10kPa
465.764		2.20178	10kPa
538.779		2.19687	10kPa
309.57		2.19051	10kPa
498.413		2.18859	10kPa
457.38		2.1828	10kPa
429.554		2.17696	10kPa
464.948		2.17622	10kPa
379.468		2.17504	10kPa
470.217		2.17028	10kPa
650.749		2.16961	10kPa
621.588		2.16513	10kPa
793.143		2.15282	10kPa
629.825		2.15266	10kPa
488.099		2.14684	10kPa
1020.42		2.14011	10kPa
482.682		2.13505	10kPa
311.425		2.12911	10kPa
292.429		2.12445	10kPa
377.39		2.12211	10kPa
453.224		2.11046	10kPa
429.48		2.09928	10kPa
340.883		2.09274	10kPa
529.504		2.07268	10kPa
691.635		2.07151	10kPa
427.922		2.04241	10kPa
420.427		2.00747	10kPa
743.65		2.00728	10kPa
290.351		2.00433	10kPa
1037.71		1.99471	10kPa
592.872		1.98231	10kPa
550.058		1.97508	10kPa
751.738		1.97033	10kPa
307.492		1.96751	10kPa
230.492		1.9667	10kPa
499.007		1.96185	10kPa
374.422		1.95576	10kPa
551.69		1.92143	10kPa
408.555		1.91462	10kPa
336.653		1.87628	10kPa
332.127		1.86467	10kPa
400.022		1.85527	10kPa
402.322		1.81984	10kPa
194.483		1.8128	10kPa
237.817		1.80182	10kPa
565.343		1.75856	10kPa
402.916		1.74201	10kPa
421.392		1.72837	10kPa
412.191		1.72205	10kPa
469.252		1.71013	10kPa
607.267		1.70149	10kPa
373.086		1.69159	10kPa
300.443		1.63648	10kPa
781.864		1.61945	10kPa
334.873		1.61661	10kPa
371.677		1.60703	10kPa
649.859		1.60439	10kPa
263.194		1.58331	10kPa
337.173		1.57682	10kPa
1115.4		1.56567	10kPa
520.08		1.55175	10kPa
258.816		1.5104	10kPa
403.732		1.50104	10kPa
562.004		1.48131	10kPa
392.973		1.47362	10kPa
288.348		1.42762	10kPa
217.485		1.41907	10kPa
474.743		1.41044	10kPa
416.94		1.38057	10kPa
257.703		1.33396	10kPa
825.198		1.31618	10kPa
806.722		1.31065	10kPa
482.682		1.27582	10kPa
1558.31		1.26865	10kPa
104.699		1.25354	10kPa
180.236		1.22547	10kPa
227.057		1.16736	10kPa
83.2544		1.14205	10kPa
532.991		1.13739	10kPa
130.001		1.10947	10kPa
441.797		1.07043	10kPa

## Sheet: Figure S1b3
Area (um^2) Lact	Area (um^2) Gluc	Media
		M16-2
2259.67		M16-1
2201.34		M16-1
2044.7		M16-1
1967.31		M16-1
1924.72		M16-1
1918.41		M16-1
1803.99		M16-1
1676.66		M16-1
1656.26		M16-1
1642.83		M16-1
1629.99		M16-1
1608.03		M16-1
1607.88		M16-1
1603.13		M16-1
1589.33		M16-1
1558.31		M16-1
1532.04		M16-1
1511.19		M16-1
1502.88		M16-1
1476.39		M16-1
1474.69		M16-1
1470.09		M16-1
1451.68		M16-1
1449.9		M16-1
1446.12		M16-1
1442.33		M16-1
1438.03		M16-1
1426.45		M16-1
1420.15		M16-1
1416.81		M16-1
1386.24		M16-1
1384.6		M16-1
1380.23		M16-1
1376.22		M16-1
1365.61		M16-1
1364.42		M16-1
1354.55		M16-1
1353.44		M16-1
1349.66		M16-1
1347.43		M16-1
1346.02		M16-1
1330.44		M16-1
1327.4		M16-1
1320.49		M16-1
1317.16		M16-1
1305.88		M16-1
1303.43		M16-1
1289.85		M16-1
1282.28		M16-1
1266.7		M16-1
1261.5		M16-1
1257.79		M16-1
1256.76		M16-1
1252.53		M16-1
1246.96		M16-1
1244.22		M16-1
1239.99		M16-1
1239.84		M16-1
1239.47		M16-1
1235.16		M16-1
1225.81		M16-1
1224.25		M16-1
1217.8		M16-1
1217.06		M16-1
1215.5		M16-1
1208.67		M16-1
1200.29		M16-1
1195.17		M16-1
1191.16		M16-1
1185.45		M16-1
1183		M16-1
1180.03		M16-1
1177.29		M16-1
1174.54		M16-1
1173.87		M16-1
1171.42		M16-1
1170.9		M16-1
1170.31		M16-1
1161.33		M16-1
1157.03		M16-1
1153.02		M16-1
1148.42		M16-1
1146.71		M16-1
1145.75		M16-1
1141.52		M16-1
1140.63		M16-1
1139.52		M16-1
1135.29		M16-1
1126.61		M16-1
1119.41		M16-1
1118.44		M16-1
1118.07		M16-1
1116.59		M16-1
1116.29		M16-1
1115.92		M16-1
1115.4		M16-1
1114.88		M16-1
1114.21		M16-1
1112.36		M16-1
1108.8		M16-1
1107.09		M16-1
1103.75		M16-1
1103.16		M16-1
1101.08		M16-1
1098.71		M16-1
1086.09		M16-1
1084.16		M16-1
1080.9		M16-1
1076.15		M16-1
1075.33		M16-1
1069.54		M16-1
1069.4		M16-1
1068.73		M16-1
1068.06		M16-1
1053.22		M16-1
1050.03		M16-1
1048.92		M16-1
1045.58		M16-1
1045.13		M16-1
1044.98		M16-1
1044.83		M16-1
1044.24		M16-1
1039.27		M16-1
1037.71		M16-1
1033.56		M16-1
1031.48		M16-1
1027.99		M16-1
1027.69		M16-1
1020.42		M16-1
1017.16		M16-1
1016.27		M16-1
1010.92		M16-1
1010.7		M16-1
1009.44		M16-1
1008.92		M16-1
1007.07		M16-1
1006.99		M16-1
999.572		M16-1
997.939		M16-1
995.983		M16-1
990.668		M16-1
989.851		M16-1
989.332		M16-1
987.18		M16-1
985.399		M16-1
981.318		M16-1
981.096		M16-1
980.502		M16-1
980.279		M16-1
979.389		M16-1
972.117		M16-1
971.153		M16-1
970.707		M16-1
969.594		M16-1
959.948		M16-1
956.386		M16-1
954.754		M16-1
954.531		M16-1
944.143		M16-1
941.027		M16-1
940.804		M16-1
940.656		M16-1
940.062		M16-1
935.833		M16-1
933.236		M16-1
927.893		M16-1
923.07		M16-1
918.915		M16-1
917.653		M16-1
917.489		M16-1
917.208		M16-1
916.23		M16-1
915.576		M16-1
914.166		M16-1
913.869		M16-1
912.978		M16-1
911.533		M16-1
911.049		M16-1
908.526		M16-1
905.113		M16-1
904		M16-1
900.958		M16-1
896.877		M16-1
894.131		M16-1
893.909		M16-1
893.612		M16-1
892.202		M16-1
891.312		M16-1
891.163		M16-1
887.75		M16-1
884.04		M16-1
882.927		M16-1
878.846		M16-1
877.955		M16-1
875.459		M16-1
873.8		M16-1
872.687		M16-1
871.871		M16-1
871.722		M16-1
869.422		M16-1
869.199		M16-1
866.454		M16-1
864.747		M16-1
861.9		M16-1
861.186		M16-1
860.592		M16-1
859.182		M16-1
854.656		M16-1
853.32		M16-1
852.059		M16-1
847.755		M16-1
847.607		M16-1
841.522		M16-1
840.854		M16-1
836.402		M16-1
835.512		M16-1
830.689		M16-1
828.314		M16-1
827.943		M16-1
827.424		M16-1
825.198		M16-1
821.265		M16-1
820.226		M16-1
819.797		M16-1
819.484		M16-1
814.513		M16-1
814.29		M16-1
810.135		M16-1
809.764		M16-1
808.206		M16-1
807.018		M16-1
806.722		M16-1
805.609		M16-1
805.312		M16-1
803.976		M16-1
803.902		M16-1
802.121		M16-1
796.407		M16-1
795.814		M16-1
795.591		M16-1
794.998		M16-1
793.143		M16-1
790.471		M16-1
790.175		M16-1
788.319		M16-1
786.39		M16-1
785.871		M16-1
785.129		M16-1
784.535		M16-1
782.903		M16-1
781.864		M16-1
779.935		M16-1
778.97		M16-1
777.486		M16-1
775.779		M16-1
770.363		M16-1
767.84		M16-1
766.356		M16-1
764.575		M16-1
761.978		M16-1
761.384		M16-1
759.974		M16-1
756.413		M16-1
754.112		M16-1
751.738		M16-1
750.551		M16-1
749.067		M16-1
746.915		M16-1
746.767		M16-1
746.024		M16-1
743.65		M16-1
742.982		M16-1
741.572		M16-1
739.569		M16-1
738.975		M16-1
734.82		M16-1
734.078		M16-1
729.552		M16-1
729.403		M16-1
729.181		M16-1
727.177		M16-1
725.767		M16-1
725.1		M16-1
724.358		M16-1
721.241		M16-1
716.863		M16-1
715.453		M16-1
708.033		M16-1
706.772		M16-1
705.807		M16-1
704.62		M16-1
704.175		M16-1
703.878		M16-1
703.507		M16-1
702.839		M16-1
702.097		M16-1
698.684		M16-1
698.535		M16-1
698.461		M16-1
697.126		M16-1
697.051		M16-1
696.309		M16-1
694.009		M16-1
691.635		M16-1
685.031		M16-1
683.027		M16-1
681.246		M16-1
680.95		M16-1
679.466		M16-1
678.575		M16-1
677.462		M16-1
675.681		M16-1
674.939		M16-1
673.027		M16-1
672.713		M16-1
670.932		M16-1
670.636		M16-1
668.632		M16-1
667.774		M16-1
662.993		M16-1
662.473		M16-1
660.915		M16-1
660.841		M16-1
658.392		M16-1
657.502		M16-1
652.827		M16-1
651.862		M16-1
650.749		M16-1
649.859		M16-1
648.746		M16-1
648.375		M16-1
648.004		M16-1
641.177		M16-1
640.881		M16-1
633.683		M16-1
632.496		M16-1
631.383		M16-1
629.825		M16-1
628.563		M16-1
628.115		M16-1
627.45		M16-1
626.411		M16-1
625.892		M16-1
621.588		M16-1
620.995		M16-1
620.178		M16-1
616.171		M16-1
614.836		M16-1
608.751		M16-1
608.083		M16-1
607.267		M16-1
604.437		M16-1
603.483		M16-1
602.984		M16-1
601.331		M16-1
600.812		M16-1
599.699		M16-1
597.398		M16-1
594.282		M16-1
593.837		M16-1
593.688		M16-1
592.946		M16-1
592.872		M16-1
589.978		M16-1
586.12		M16-1
585.823		M16-1
583.894		M16-1
581.593		M16-1
581.222		M16-1
577.661		M16-1
573.802		M16-1
573.283		M16-1
572.021		M16-1
571.576		M16-1
569.064		M16-1
568.756		M16-1
567.272		M16-1
566.605		M16-1
566.53		M16-1
565.343		M16-1
565.269		M16-1
564.527		M16-1
563.637		M16-1
563.117		M16-1
562.004		M16-1
561.856		M16-1
559.704		M16-1
559.555		M16-1
557.107		M16-1
553.026		M16-1
551.69		M16-1
550.874		M16-1
550.058		M16-1
549.093		M16-1
545.16		M16-1
544.199		M16-1
540.56		M16-1
540.263		M16-1
538.779		M16-1
538.408		M16-1
537.443		M16-1
537.072		M16-1
535.663		M16-1
534.92		M16-1
534.253		M16-1
533.362		M16-1
532.991		M16-1
530.691		M16-1
529.504		M16-1
528.242		M16-1
524.903		M16-1
522.232		M16-1
522.158		M16-1
522.084		M16-1
520.08		M16-1
518.67		M16-1
518.002		M16-1
515.034		M16-1
513.105		M16-1
512.506		M16-1
512.216		M16-1
511.324		M16-1
507.392		M16-1
505.908		M16-1
505.759		M16-1
504.572		M16-1
503.236		M16-1
500.639		M16-1
500.342		M16-1
500.12		M16-1
499.795		M16-1
499.675		M16-1
499.007		M16-1
498.413		M16-1
497.82		M16-1
497.523		M16-1
496.781		M16-1
495.445		M16-1
495.371		M16-1
495.297		M16-1
492.18		M16-1
492.023		M16-1
491.735		M16-1
490.177		M16-1
488.099		M16-1
486.615		M16-1
486.467		M16-1
485.131		M16-1
484.018		M16-1
482.682		M16-1
482.015		M16-1
478.527		M16-1
476.524		M16-1
475.114		M16-1
474.743		M16-1
474.669		M16-1
474.075		M16-1
473.481		M16-1
472.888		M16-1
472.591		M16-1
471.849		M16-1
470.217		M16-1
469.252		M16-1
469.029		M16-1
466.655		M16-1
465.764		M16-1
464.948		M16-1
459.977		M16-1
458.079		M16-1
457.602		M16-1
457.38		M16-1
456.415		M16-1
454.708		M16-1
453.551		M16-1
453.224		M16-1
451.889		M16-1
448.846		M16-1
443.43		M16-1
441.797		M16-1
435.974		M16-1
435.787		M16-1
435.514		M16-1
432.003		M16-1
429.554		M16-1
429.48		M16-1
429.035		M16-1
427.922		M16-1
425.992		M16-1
424.434		M16-1
424.211		M16-1
422.44		M16-1
421.763		M16-1
421.392		M16-1
420.427		M16-1
419.982		M16-1
418.498		M16-1
416.94		M16-1
412.191		M16-1
411.449		M16-1
408.555		M16-1
404.233		M16-1
403.732		M16-1
402.916		M16-1
402.322		M16-1
400.022		M16-1
399.428		M16-1
396.312		M16-1
394.753		M16-1
393.863		M16-1
392.973		M16-1
389.337		M16-1
388.446		M16-1
386.51		M16-1
385.701		M16-1
379.468		M16-1
377.39		M16-1
374.422		M16-1
373.086		M16-1
371.677		M16-1
370.564		M16-1
369.896		M16-1
369.822		M16-1
364.182		M16-1
363.96		M16-1
362.476		M16-1
360.324		M16-1
359.829		M16-1
352.384		M16-1
348.526		M16-1
340.883		M16-1
339.25		M16-1
337.173		M16-1
336.653		M16-1
334.873		M16-1
333.537		M16-1
332.127		M16-1
322.629		M16-1
319.216		M16-1
316.767		M16-1
314.838		M16-1
313.651		M16-1
311.425		M16-1
309.57		M16-1
307.492		M16-1
306.676		M16-1
305.711		M16-1
302.075		M16-1
300.443		M16-1
292.429		M16-1
291.263		M16-1
290.797		M16-1
290.351		M16-1
288.348		M16-1
281.818		M16-1
265.568		M16-1
264.974		M16-1
263.194		M16-1
258.816		M16-1
257.703		M16-1
254.883		M16-1
244.272		M16-1
237.817		M16-1
236.351		M16-1
235.813		M16-1
230.693		M16-1
230.492		M16-1
227.057		M16-1
222.502		M16-1
217.485		M16-1
205.836		M16-1
202.274		M16-1
194.483		M16-1
180.236		M16-1
130.001		M16-1
104.699		M16-1
83.2544		M16-1
	2126.03	M16-2
	2112.97	M16-2
	2051.75	M16-2
	1935.85	M16-2
	1887.77	M16-2
	1887.17	M16-2
	1886.8	M16-2
	1865.43	M16-2
	1855.56	M16-2
	1841.17	M16-2
	1832.49	M16-2
	1814.9	M16-2
	1812.3	M16-2
	1807.93	M16-2
	1781.06	M16-2
	1753.83	M16-2
	1752.94	M16-2
	1736.54	M16-2
	1728.01	M16-2
	1701.45	M16-2
	1682.45	M16-2
	1678.59	M16-2
	1668.35	M16-2
	1598.9	M16-2
	1595.63	M16-2
	1588.21	M16-2
	1579.09	M16-2
	1569.74	M16-2
	1565.66	M16-2
	1554.68	M16-2
	1518.32	M16-2
	1506.89	M16-2
	1500.66	M16-2
	1495.24	M16-2
	1489.08	M16-2
	1485.07	M16-2
	1469.42	M16-2
	1461.7	M16-2
	1460.29	M16-2
	1449.61	M16-2
	1444.78	M16-2
	1442.63	M16-2
	1433.73	M16-2
	1431.2	M16-2
	1418.07	M16-2
	1417.03	M16-2
	1415.18	M16-2
	1414.14	M16-2
	1399.07	M16-2
	1398.26	M16-2
	1392.4	M16-2
	1386.68	M16-2
	1377.85	M16-2
	1367.91	M16-2
	1365.24	M16-2
	1359.15	M16-2
	1354.4	M16-2
	1343.72	M16-2
	1333.7	M16-2
	1329.84	M16-2
	1329.4	M16-2
	1320.72	M16-2
	1314.63	M16-2
	1313.15	M16-2
	1310.18	M16-2
	1307.29	M16-2
	1303.65	M16-2
	1303.58	M16-2
	1303.13	M16-2
	1302.54	M16-2
	1297.86	M16-2
	1297.05	M16-2
	1291.63	M16-2
	1290.89	M16-2
	1279.16	M16-2
	1278.42	M16-2
	1278.27	M16-2
	1272.78	M16-2
	1260.39	M16-2
	1257.5	M16-2
	1254.53	M16-2
	1247.7	M16-2
	1246.81	M16-2
	1241.99	M16-2
	1237.02	M16-2
	1209.71	M16-2
	1198.66	M16-2
	1192.35	M16-2
	1181.14	M16-2
	1177.73	M16-2
	1175.8	M16-2
	1163.19	M16-2
	1161.55	M16-2
	1159.18	M16-2
	1156.95	M16-2
	1153.99	M16-2
	1152.43	M16-2
	1151.46	M16-2
	1151.31	M16-2
	1150.42	M16-2
	1149.31	M16-2
	1148.94	M16-2
	1146.27	M16-2
	1145.23	M16-2
	1140.56	M16-2
	1139.52	M16-2
	1138.7	M16-2
	1137.96	M16-2
	1135.88	M16-2
	1135.81	M16-2
	1128.61	M16-2
	1125.34	M16-2
	1121.86	M16-2
	1115.55	M16-2
	1114.73	M16-2
	1111.91	M16-2
	1103.97	M16-2
	1103.53	M16-2
	1100.78	M16-2
	1100.26	M16-2
	1100.19	M16-2
	1096.33	M16-2
	1093.88	M16-2
	1090.1	M16-2
	1083.27	M16-2
	1078.67	M16-2
	1075.85	M16-2
	1074.59	M16-2
	1072.81	M16-2
	1072.59	M16-2
	1071.92	M16-2
	1071.62	M16-2
	1067.54	M16-2
	1067.02	M16-2
	1066.5	M16-2
	1061.9	M16-2
	1049.58	M16-2
	1048.99	M16-2
	1048.47	M16-2
	1045.8	M16-2
	1041.94	M16-2
	1040.23	M16-2
	1040.01	M16-2
	1038.16	M16-2
	1036.45	M16-2
	1034.74	M16-2
	1034	M16-2
	1031.7	M16-2
	1031.33	M16-2
	1027.92	M16-2
	1022.2	M16-2
	1019.16	M16-2
	1014.12	M16-2
	1007.44	M16-2
	1007.21	M16-2
	1004.99	M16-2
	1002.69	M16-2
	1002.47	M16-2
	1000.76	M16-2
	996.53	M16-2
	995.046	M16-2
	993.784	M16-2
	993.487	M16-2
	990.519	M16-2
	988.145	M16-2
	987.477	M16-2
	986.512	M16-2
	980.65	M16-2
	980.428	M16-2
	977.757	M16-2
	971.004	M16-2
	970.93	M16-2
	970.262	M16-2
	967.814	M16-2
	964.697	M16-2
	964.474	M16-2
	962.397	M16-2
	962.248	M16-2
	961.581	M16-2
	958.39	M16-2
	954.531	M16-2
	954.235	M16-2
	954.16	M16-2
	952.231	M16-2
	948.15	M16-2
	946.889	M16-2
	943.772	M16-2
	941.769	M16-2
	940.878	M16-2
	938.652	M16-2
	936.649	M16-2
	936.278	M16-2
	935.165	M16-2
	935.091	M16-2
	934.942	M16-2
	934.72	M16-2
	932.865	M16-2
	932.568	M16-2
	932.494	M16-2
	928.858	M16-2
	924.331	M16-2
	922.476	M16-2
	921.808	M16-2
	921.363	M16-2
	920.621	M16-2
	919.137	M16-2
	917.06	M16-2
	915.798	M16-2
	906.671	M16-2
	906.3	M16-2
	905.039	M16-2
	902.368	M16-2
	900.884	M16-2
	899.103	M16-2
	897.619	M16-2
	896.654	M16-2
	893.167	M16-2
	891.534	M16-2
	889.605	M16-2
	888.937	M16-2
	887.972	M16-2
	885.746	M16-2
	883.595	M16-2
	881.146	M16-2
	880.775	M16-2
	879.884	M16-2
	879.662	M16-2
	878.697	M16-2
	877.807	M16-2
	873.874	M16-2
	869.793	M16-2
	868.977	M16-2
	868.903	M16-2
	867.27	M16-2
	866.677	M16-2
	865.193	M16-2
	864.005	M16-2
	858.44	M16-2
	856.363	M16-2
	852.801	M16-2
	847.533	M16-2
	845.752	M16-2
	845.381	M16-2
	844.045	M16-2
	841.003	M16-2
	839.445	M16-2
	836.254	M16-2
	834.992	M16-2
	832.915	M16-2
	832.024	M16-2
	831.208	M16-2
	830.466	M16-2
	829.501	M16-2
	824.011	M16-2
	821.784	M16-2
	820.746	M16-2
	819.929	M16-2
	815.774	M16-2
	814.884	M16-2
	814.81	M16-2
	814.216	M16-2
	813.993	M16-2
	812.88	M16-2
	811.767	M16-2
	807.315	M16-2
	803.902	M16-2
	802.269	M16-2
	802.047	M16-2
	801.305	M16-2
	800.785	M16-2
	799.969	M16-2
	797.966	M16-2
	796.482	M16-2
	795.517	M16-2
	794.998	M16-2
	793.068	M16-2
	790.323	M16-2
	788.023	M16-2
	786.539	M16-2
	784.98	M16-2
	782.161	M16-2
	781.641	M16-2
	780.603	M16-2
	778.005	M16-2
	776.892	M16-2
	776.818	M16-2
	770.066	M16-2
	768.879	M16-2
	767.32	M16-2
	766.949	M16-2
	766.282	M16-2
	762.794	M16-2
	762.126	M16-2
	755.671	M16-2
	753.222	M16-2
	750.031	M16-2
	749.957	M16-2
	748.844	M16-2
	747.286	M16-2
	747.063	M16-2
	735.339	M16-2
	730.145	M16-2
	728.364	M16-2
	727.622	M16-2
	727.4	M16-2
	727.251	M16-2
	724.432	M16-2
	723.467	M16-2
	723.393	M16-2
	722.503	M16-2
	718.125	M16-2
	717.754	M16-2
	716.937	M16-2
	716.715	M16-2
	711.817	M16-2
	708.478	M16-2
	707.514	M16-2
	706.846	M16-2
	706.401	M16-2
	705.956	M16-2
	703.655	M16-2
	703.358	M16-2
	698.906	M16-2
	697.2	M16-2
	696.903	M16-2
	693.49	M16-2
	688.296	M16-2
	682.656	M16-2
	682.211	M16-2
	681.766	M16-2
	678.427	M16-2
	672.639	M16-2
	672.565	M16-2
	672.491	M16-2
	668.78	M16-2
	668.187	M16-2
	666.406	M16-2
	666.183	M16-2
	664.699	M16-2
	663.586	M16-2
	660.321	M16-2
	658.986	M16-2
	658.095	M16-2
	655.35	M16-2
	654.905	M16-2
	650.527	M16-2
	649.34	M16-2
	648.301	M16-2
	648.004	M16-2
	647.188	M16-2
	646.891	M16-2
	646.743	M16-2
	645.555	M16-2
	644.591	M16-2
	644.368	M16-2
	643.626	M16-2
	641.177	M16-2
	640.435	M16-2
	631.457	M16-2
	625.743	M16-2
	625.447	M16-2
	620.475	M16-2
	620.03	M16-2
	616.913	M16-2
	611.942	M16-2
	611.348	M16-2
	610.903	M16-2
	608.603	M16-2
	606.896	M16-2
	605.561	M16-2
	597.621	M16-2
	595.766	M16-2
	594.579	M16-2
	593.466	M16-2
	592.501	M16-2
	590.943	M16-2
	590.869	M16-2
	585.897	M16-2
	580.926	M16-2
	575.954	M16-2
	573.802	M16-2
	573.06	M16-2
	572.318	M16-2
	568.905	M16-2
	567.421	M16-2
	566.976	M16-2
	566.753	M16-2
	563.933	M16-2
	562.153	M16-2
	556.736	M16-2
	551.393	M16-2
	548.722	M16-2
	548.351	M16-2
	545.531	M16-2
	543.157	M16-2
	538.26	M16-2
	537.666	M16-2
	537.518	M16-2
	534.995	M16-2
	534.846	M16-2
	527.575	M16-2
	525.497	M16-2
	523.271	M16-2
	521.713	M16-2
	521.638	M16-2
	520.822	M16-2
	517.706	M16-2
	515.257	M16-2
	507.392	M16-2
	506.501	M16-2
	505.759	M16-2
	505.462	M16-2
	501.01	M16-2
	500.862	M16-2
	499.749	M16-2
	498.71	M16-2
	496.261	M16-2
	492.922	M16-2
	490.548	M16-2
	488.767	M16-2
	486.393	M16-2
	482.534	M16-2
	482.46	M16-2
	482.237	M16-2
	480.308	M16-2
	477.859	M16-2
	477.563	M16-2
	475.559	M16-2
	473.407	M16-2
	472.591	M16-2
	470.513	M16-2
	470.217	M16-2
	467.991	M16-2
	463.093	M16-2
	460.719	M16-2
	460.274	M16-2
	458.047	M16-2
	457.751	M16-2
	457.38	M16-2
	448.921	M16-2
	448.03	M16-2
	442.836	M16-2
	436.603	M16-2
	431.78	M16-2
	431.261	M16-2
	428.664	M16-2
	427.328	M16-2
	422.727	M16-2
	422.579	M16-2
	419.314	M16-2
	418.275	M16-2
	416.272	M16-2
	411.449	M16-2
	409.223	M16-2
	400.244	M16-2
	398.315	M16-2
	394.011	M16-2
	385.256	M16-2
	377.019	M16-2
	373.977	M16-2
	372.567	M16-2
	369.747	M16-2
	366.705	M16-2
	365.815	M16-2
	360.027	M16-2
	357.281	M16-2
	348.303	M16-2
	347.932	M16-2
	344.445	M16-2
	343.554	M16-2
	323.371	M16-2
	322.332	M16-2
	303.114	M16-2
	298.885	M16-2
	289.535	M16-2
	283.525	M16-2
	283.006	M16-2
	275.956	M16-2
	258.445	M16-2
	242.566	M16-2
	239.672	M16-2
	231.955	M16-2
	229.209	M16-2
	214.443	M16-2
	203.832	M16-2
	196.412	M16-2
	195.002	M16-2
	193.889	M16-2
	155.453	M16-2
	153.746	M16-2
	145.955	M16-2
	10.3882	M16-2
		M16-1

## Sheet: Figure S1b4
Area (um^2) Gluc	Area (um^2) Lact	Aspect ratio (-)	Media
		11.1257	M16-2
		10.8119	M16-2
		10.6414	M16-2
		10.231	M16-2
		10.1882	M16-2
		10.1378	M16-2
		9.73404	M16-2
		9.72249	M16-2
		9.54285	M16-2
		9.50716	M16-2
		9.40078	M16-2
		9.24036	M16-2
		9.0781	M16-2
		9.06674	M16-2
		9.03442	M16-2
		8.94403	M16-2
		8.76056	M16-2
		8.65367	M16-2
		8.60406	M16-2
		8.53048	M16-2
		8.44133	M16-2
		8.32152	M16-2
		8.3204	M16-2
		8.24372	M16-2
		8.21479	M16-2
		8.18635	M16-2
		8.13291	M16-2
		8.0952	M16-2
		7.97733	M16-2
		7.85562	M16-2
		7.84598	M16-2
		7.82521	M16-2
		7.78871	M16-2
		7.50114	M16-2
		7.49639	M16-2
		7.42968	M16-2
		7.40028	M16-2
		7.39053	M16-2
		7.26532	M16-2
		7.2024	M16-2
		7.17335	M16-2
		7.16684	M16-2
		7.16153	M16-2
		7.13548	M16-2
		7.07684	M16-2
		7.06518	M16-2
		7.04712	M16-2
		7.03509	M16-2
		6.95584	M16-2
		6.94248	M16-2
		6.88296	M16-2
		6.84573	M16-2
		6.83758	M16-2
		6.80009	M16-2
		6.76947	M16-2
		6.71189	M16-2
		6.6998	M16-2
		6.69104	M16-2
		6.63029	M16-2
		6.6284	M16-2
		6.59099	M16-2
		6.52112	M16-2
		6.50909	M16-2
		6.49404	M16-2
		6.47389	M16-2
		6.4703	M16-2
		6.41773	M16-2
		6.40746	M16-2
		6.40489	M16-2
		6.4026	M16-2
		6.34815	M16-2
		6.27956	M16-2
		6.25698	M16-2
		6.22447	M16-2
		6.21409	M16-2
		6.17236	M16-2
		6.12699	M16-2
		6.10734	M16-2
		6.07794	M16-2
		6.06793	M16-2
		6.03818	M16-2
		6.03761	M16-2
		6.02913	M16-2
		6.02339	M16-2
		5.95939	M16-2
		5.9436	M16-2
		5.94167	M16-2
		5.90566	M16-2
		5.87128	M16-2
		5.86428	M16-2
		5.83419	M16-2
		5.81145	M16-2
		5.79981	M16-2
		5.78139	M16-2
		5.66546	M16-2
		5.63654	M16-2
		5.634	M16-2
		5.62549	M16-2
		5.62461	M16-2
		5.61356	M16-2
		5.57321	M16-2
		5.55698	M16-2
		5.55377	M16-2
		5.53244	M16-2
		5.52873	M16-2
		5.48304	M16-2
		5.47891	M16-2
		5.46379	M16-2
		5.43189	M16-2
		5.40255	M16-2
		5.39148	M16-2
		5.38999	M16-2
		5.38487	M16-2
		5.37864	M16-2
		5.34386	M16-2
		5.32384	M16-2
		5.31564	M16-2
		5.29628	M16-2
		5.25875	M16-2
		5.24807	M16-2
		5.19617	M16-2
		5.18368	M16-2
		5.17335	M16-2
		5.16419	M16-2
		5.13936	M16-2
		5.13756	M16-2
		5.10217	M16-2
		5.09406	M16-2
		5.04934	M16-2
		4.95847	M16-2
		4.93519	M16-2
		4.93263	M16-2
		4.9035	M16-2
		4.89202	M16-2
		4.89171	M16-2
		4.89096	M16-2
		4.87116	M16-2
		4.86052	M16-2
		4.84979	M16-2
		4.84171	M16-2
		4.8195	M16-2
		4.81351	M16-2
		4.81103	M16-2
		4.78246	M16-2
		4.77711	M16-2
		4.7714	M16-2
		4.7606	M16-2
		4.75645	M16-2
		4.75508	M16-2
		4.74062	M16-2
		4.74044	M16-2
		4.72734	M16-2
		4.72191	M16-2
		4.6464	M16-2
		4.62631	M16-2
		4.62366	M16-2
		4.62333	M16-2
		4.61011	M16-2
		4.60655	M16-2
		4.57347	M16-2
		4.56741	M16-2
		4.56601	M16-2
		4.53435	M16-2
		4.51536	M16-2
		4.50704	M16-2
		4.4881	M16-2
		4.48036	M16-2
		4.4683	M16-2
		4.46032	M16-2
		4.45307	M16-2
		4.44813	M16-2
		4.41193	M16-2
		4.39504	M16-2
		4.39163	M16-2
		4.38512	M16-2
		4.37958	M16-2
		4.37036	M16-2
		4.3643	M16-2
		4.3418	M16-2
		4.30317	M16-2
		4.28673	M16-2
		4.28446	M16-2
		4.28114	M16-2
		4.28096	M16-2
		4.27574	M16-2
		4.27238	M16-2
		4.26796	M16-2
		4.26742	M16-2
		4.26459	M16-2
		4.25306	M16-2
		4.2466	M16-2
		4.24409	M16-2
		4.2397	M16-2
		4.22328	M16-2
		4.22095	M16-2
		4.20658	M16-2
		4.20616	M16-2
		4.16675	M16-2
		4.16568	M16-2
		4.14655	M16-2
		4.12869	M16-2
		4.12846	M16-2
		4.12627	M16-2
		4.11784	M16-2
		4.11449	M16-2
		4.10925	M16-2
		4.10638	M16-2
		4.07623	M16-2
		4.06994	M16-2
		4.0626	M16-2
		4.05973	M16-2
		4.02834	M16-2
		4.02169	M16-2
		4.01528	M16-2
		3.97335	M16-2
		3.94114	M16-2
		3.9335	M16-2
		3.90943	M16-2
		3.90874	M16-2
		3.88557	M16-2
		3.88011	M16-2
		3.86828	M16-2
		3.86227	M16-2
		3.85009	M16-2
		3.84631	M16-2
		3.8447	M16-2
		3.83283	M16-2
		3.82194	M16-2
		3.81767	M16-2
		3.81123	M16-2
		3.79675	M16-2
		3.79594	M16-2
		3.79457	M16-2
		3.78648	M16-2
		3.77924	M16-2
		3.77405	M16-2
		3.76886	M16-2
		3.7314	M16-2
		3.72807	M16-2
		3.70836	M16-2
		3.70098	M16-2
		3.67402	M16-2
		3.67334	M16-2
		3.67323	M16-2
		3.65351	M16-2
		3.64867	M16-2
		3.64613	M16-2
		3.64352	M16-2
		3.63869	M16-2
		3.63679	M16-2
		3.61607	M16-2
		3.60996	M16-2
		3.60936	M16-2
		3.59904	M16-2
		3.58566	M16-2
		3.57539	M16-2
		3.5745	M16-2
		3.55966	M16-2
		3.55739	M16-2
		3.55072	M16-2
		3.54825	M16-2
		3.54555	M16-2
		3.54505	M16-2
		3.54035	M16-2
		3.53778	M16-2
		3.52104	M16-2
		3.51837	M16-2
		3.51089	M16-2
		3.50282	M16-2
		3.49708	M16-2
		3.4938	M16-2
		3.49228	M16-2
		3.49022	M16-2
		3.46789	M16-2
		3.4649	M16-2
		3.4351	M16-2
		3.43158	M16-2
		3.42784	M16-2
		3.42301	M16-2
		3.41967	M16-2
		3.41129	M16-2
		3.39743	M16-2
		3.39633	M16-2
		3.38524	M16-2
		3.38424	M16-2
		3.37654	M16-2
		3.37653	M16-2
		3.36109	M16-2
		3.3593	M16-2
		3.35843	M16-2
		3.35285	M16-2
		3.33783	M16-2
		3.32939	M16-2
		3.32922	M16-2
		3.32538	M16-2
		3.31884	M16-2
		3.3081	M16-2
		3.30411	M16-2
		3.29835	M16-2
		3.29769	M16-2
		3.29644	M16-2
		3.29415	M16-2
		3.28112	M16-2
		3.27879	M16-2
		3.25574	M16-2
		3.25101	M16-2
		3.24702	M16-2
		3.24148	M16-2
		3.2237	M16-2
		3.22177	M16-2
		3.22027	M16-2
		3.21455	M16-2
		3.20942	M16-2
		3.20655	M16-2
		3.1869	M16-2
		3.17707	M16-2
		3.17394	M16-2
		3.15841	M16-2
		3.14389	M16-2
		3.14149	M16-2
		3.13964	M16-2
		3.12801	M16-2
		3.12466	M16-2
		3.12281	M16-2
		3.11887	M16-2
		3.11182	M16-2
		3.1051	M16-2
		3.08992	M16-2
		3.08823	M16-2
		3.07169	M16-2
		3.05811	M16-2
		3.05548	M16-2
		3.05494	M16-2
		3.03123	M16-2
		3.01937	M16-2
		3.00816	M16-2
		3.0068	M16-2
		2.99825	M16-2
		2.99817	M16-2
		2.99807	M16-2
		2.99793	M16-2
		2.99253	M16-2
		2.98508	M16-2
		2.97317	M16-2
		2.95313	M16-2
		2.94099	M16-2
		2.93655	M16-2
		2.92079	M16-2
		2.91141	M16-2
		2.9078	M16-2
		2.89614	M16-2
		2.87014	M16-2
		2.86219	M16-2
		2.85873	M16-2
		2.84981	M16-2
		2.84218	M16-2
		2.82671	M16-2
		2.81718	M16-2
		2.81041	M16-2
		2.80175	M16-2
		2.79954	M16-2
		2.78798	M16-2
		2.77384	M16-2
		2.75379	M16-2
		2.7507	M16-2
		2.74174	M16-2
		2.73687	M16-2
		2.73556	M16-2
		2.69218	M16-2
		2.68794	M16-2
		2.65437	M16-2
		2.64787	M16-2
		2.64624	M16-2
		2.64079	M16-2
		2.62058	M16-2
		2.61318	M16-2
		2.59447	M16-2
		2.59182	M16-2
		2.58719	M16-2
		2.5866	M16-2
		2.5841	M16-2
		2.58179	M16-2
		2.56484	M16-2
		2.5591	M16-2
		2.55183	M16-2
		2.5505	M16-2
		2.54736	M16-2
		2.54561	M16-2
		2.54158	M16-2
		2.54118	M16-2
		2.53158	M16-2
		2.52978	M16-2
		2.5267	M16-2
		2.51841	M16-2
		2.51143	M16-2
		2.50669	M16-2
		2.50354	M16-2
		2.49935	M16-2
		2.49807	M16-2
		2.47719	M16-2
		2.45868	M16-2
		2.4518	M16-2
		2.44594	M16-2
		2.4437	M16-2
		2.42697	M16-2
		2.41315	M16-2
		2.41045	M16-2
		2.40866	M16-2
		2.40328	M16-2
		2.39241	M16-2
		2.38961	M16-2
		2.3666	M16-2
		2.36072	M16-2
		2.35189	M16-2
		2.34408	M16-2
		2.32719	M16-2
		2.3138	M16-2
		2.30492	M16-2
		2.29748	M16-2
		2.2884	M16-2
		2.27335	M16-2
		2.26823	M16-2
		2.2677	M16-2
		2.26714	M16-2
		2.26235	M16-2
		2.24236	M16-2
		2.24169	M16-2
		2.19556	M16-2
		2.19453	M16-2
		2.19088	M16-2
		2.18638	M16-2
		2.1789	M16-2
		2.14109	M16-2
		2.13558	M16-2
		2.12394	M16-2
		2.10847	M16-2
		2.10753	M16-2
		2.10488	M16-2
		2.10467	M16-2
		2.08825	M16-2
		2.08742	M16-2
		2.05177	M16-2
		2.04618	M16-2
		2.03823	M16-2
		2.0318	M16-2
		2.03008	M16-2
		2.01053	M16-2
		2.00165	M16-2
		1.98342	M16-2
		1.96802	M16-2
		1.9619	M16-2
		1.94084	M16-2
		1.9125	M16-2
		1.90391	M16-2
		1.901	M16-2
		1.88558	M16-2
		1.86869	M16-2
		1.8609	M16-2
		1.84734	M16-2
		1.84189	M16-2
		1.82167	M16-2
		1.81444	M16-2
		1.80277	M16-2
		1.76888	M16-2
		1.76585	M16-2
		1.76175	M16-2
		1.75837	M16-2
		1.74106	M16-2
		1.66688	M16-2
		1.64763	M16-2
		1.57795	M16-2
		1.5651	M16-2
		1.55352	M16-2
		1.53078	M16-2
		1.52114	M16-2
		1.50228	M16-2
		1.4744	M16-2
		1.39932	M16-2
		1.39631	M16-2
		1.3736	M16-2
		1.3693	M16-2
		1.33837	M16-2
		1.33168	M16-2
		1.32864	M16-2
		1.32594	M16-2
		1.31435	M16-2
		1.29768	M16-2
		1.29662	M16-2
		1.28847	M16-2
		1.25828	M16-2
		1.25688	M16-2
		1.24705	M16-2
		1.24529	M16-2
		1.22787	M16-2
		1.20175	M16-2
		1.17428	M16-2
		1.1692	M16-2
		1.11685	M16-2
		1.10236	M16-2
		1.09937	M16-2
		1.07316	M16-2
		1.06295	M16-2
		1.05116	M16-2
	1114.88	10.0866	M16-1
	794.998	10.0167	M16-1
	915.576	9.93192	M16-1
	916.23	9.88337	M16-1
	1200.29	9.83265	M16-1
	739.569	9.42302	M16-1
	859.182	9.39809	M16-1
	1208.67	9.36925	M16-1
	1442.33	9.36188	M16-1
	830.689	9.2665	M16-1
	1470.09	9.23067	M16-1
	1327.4	9.04364	M16-1
	1330.44	8.9257	M16-1
	864.747	8.92275	M16-1
	1239.47	8.6177	M16-1
	1353.44	8.58635	M16-1
	900.958	8.49087	M16-1
	673.027	8.46581	M16-1
	1050.03	8.44729	M16-1
	522.084	8.44272	M16-1
	1006.99	8.41378	M16-1
	1289.85	8.38501	M16-1
	1320.49	8.22333	M16-1
	917.208	8.18634	M16-1
	944.143	8.12825	M16-1
	1217.8	8.03357	M16-1
	860.592	8.01527	M16-1
	727.177	7.98164	M16-1
	1174.54	7.9429	M16-1
	1103.75	7.93879	M16-1
	1656.26	7.86997	M16-1
	648.375	7.86378	M16-1
	512.506	7.85576	M16-1
	698.684	7.77793	M16-1
	1239.84	7.76942	M16-1
	492.023	7.76932	M16-1
	1108.8	7.73836	M16-1
	1161.33	7.55198	M16-1
	632.496	7.54294	M16-1
	1191.16	7.53772	M16-1
	1217.06	7.52956	M16-1
	1305.88	7.52242	M16-1
	891.163	7.51381	M16-1
	827.424	7.48101	M16-1
	954.531	7.46556	M16-1
	1346.02	7.4259	M16-1
	1007.07	7.41172	M16-1
	873.8	7.40834	M16-1
	1045.58	7.33375	M16-1
	1031.48	7.32909	M16-1
	1170.31	7.281	M16-1
	604.437	7.25834	M16-1
	1135.29	7.24004	M16-1
	1107.09	7.21737	M16-1
	302.075	7.18269	M16-1
	1347.43	7.16601	M16-1
	1239.99	7.16471	M16-1
	1376.22	7.16412	M16-1
	1112.36	7.15006	M16-1
	1153.02	7.14729	M16-1
	1225.81	7.1035	M16-1
	767.84	7.04387	M16-1
	505.759	7.02684	M16-1
	1303.43	7.02498	M16-1
	424.211	7.0089	M16-1
	933.236	6.9829	M16-1
	892.202	6.96941	M16-1
	1511.19	6.90815	M16-1
	698.535	6.90289	M16-1
	670.636	6.8514	M16-1
	893.612	6.78682	M16-1
	987.18	6.77465	M16-1
	1170.9	6.766	M16-1
	979.389	6.75477	M16-1
	980.279	6.74886	M16-1
	1354.55	6.73815	M16-1
	1069.4	6.72285	M16-1
	882.927	6.69295	M16-1
	1053.22	6.67864	M16-1
	1027.99	6.67728	M16-1
	852.059	6.63977	M16-1
	1119.41	6.62917	M16-1
	1438.03	6.58281	M16-1
	917.489	6.56708	M16-1
	648.004	6.54073	M16-1
	435.514	6.52352	M16-1
	738.975	6.51395	M16-1
	662.473	6.50298	M16-1
	601.331	6.49955	M16-1
	566.53	6.49715	M16-1
	1502.88	6.42275	M16-1
	458.079	6.4028	M16-1
	878.846	6.34053	M16-1
	782.903	6.32993	M16-1
	820.226	6.28075	M16-1
	1115.92	6.23425	M16-1
	1451.68	6.2011	M16-1
	475.114	6.19957	M16-1
	1118.44	6.18537	M16-1
	1146.71	6.18207	M16-1
	749.067	6.13358	M16-1
	602.984	6.06037	M16-1
	917.653	6.0355	M16-1
	1246.96	6.00945	M16-1
	1010.7	5.99086	M16-1
	1185.45	5.98462	M16-1
	913.869	5.97717	M16-1
	836.402	5.96618	M16-1
	1076.15	5.90576	M16-1
	1086.09	5.89919	M16-1
	835.512	5.89909	M16-1
	1126.61	5.84304	M16-1
	795.814	5.81773	M16-1
	1027.69	5.80553	M16-1
	571.576	5.80073	M16-1
	1171.42	5.78681	M16-1
	819.797	5.78295	M16-1
	971.153	5.74756	M16-1
	972.117	5.73356	M16-1
	1364.42	5.7145	M16-1
	869.199	5.70933	M16-1
	775.779	5.68773	M16-1
	1252.53	5.66767	M16-1
	1009.44	5.66379	M16-1
	875.459	5.65867	M16-1
	1386.24	5.62644	M16-1
	1180.03	5.60382	M16-1
	778.97	5.58029	M16-1
	628.115	5.55261	M16-1
	1420.15	5.54479	M16-1
	549.093	5.52079	M16-1
	1967.31	5.51679	M16-1
	853.32	5.48579	M16-1
	814.513	5.48028	M16-1
	989.332	5.479	M16-1
	662.993	5.47303	M16-1
	697.051	5.46606	M16-1
	908.526	5.41752	M16-1
	1924.72	5.40887	M16-1
	1195.17	5.39146	M16-1
	600.812	5.3664	M16-1
	790.471	5.33867	M16-1
	927.893	5.33426	M16-1
	754.112	5.33067	M16-1
	918.915	5.32949	M16-1
	435.974	5.319	M16-1
	1257.79	5.31382	M16-1
	339.25	5.28482	M16-1
	1603.13	5.27299	M16-1
	359.829	5.27197	M16-1
	1033.56	5.26383	M16-1
	1157.03	5.25366	M16-1
	573.283	5.23626	M16-1
	625.892	5.23577	M16-1
	1039.27	5.2125	M16-1
	660.915	5.21161	M16-1
	1118.07	5.19766	M16-1
	1607.88	5.18504	M16-1
	725.767	5.14977	M16-1
	1045.13	5.14683	M16-1
	667.774	5.14237	M16-1
	1114.21	5.13027	M16-1
	1608.03	5.11749	M16-1
	742.982	5.11723	M16-1
	905.113	5.11714	M16-1
	1016.27	5.10697	M16-1
	565.269	5.10441	M16-1
	399.428	5.10068	M16-1
	1244.22	5.09653	M16-1
	1446.12	5.07981	M16-1
	904	5.07629	M16-1
	911.049	5.0752	M16-1
	912.978	5.07043	M16-1
	593.837	5.06895	M16-1
	484.018	5.0628	M16-1
	716.863	5.04934	M16-1
	696.309	5.04682	M16-1
	1103.16	5.03178	M16-1
	1349.66	5.01127	M16-1
	1044.83	4.99829	M16-1
	1173.87	4.98876	M16-1
	734.078	4.98431	M16-1
	1256.76	4.97989	M16-1
	421.763	4.97953	M16-1
	679.466	4.97635	M16-1
	896.877	4.96782	M16-1
	1017.16	4.96219	M16-1
	1918.41	4.94789	M16-1
	473.481	4.94542	M16-1
	810.135	4.93861	M16-1
	453.551	4.93515	M16-1
	1101.08	4.92462	M16-1
	840.854	4.92315	M16-1
	2201.34	4.92209	M16-1
	544.199	4.91175	M16-1
	1098.71	4.90616	M16-1
	995.983	4.89893	M16-1
	631.383	4.89315	M16-1
	550.874	4.88262	M16-1
	1224.25	4.87699	M16-1
	785.129	4.87135	M16-1
	495.445	4.86255	M16-1
	861.9	4.85133	M16-1
	564.527	4.84758	M16-1
	1532.04	4.8319	M16-1
	1317.16	4.83077	M16-1
	538.408	4.82588	M16-1
	1044.98	4.82061	M16-1
	1116.59	4.80659	M16-1
	999.572	4.80481	M16-1
	1068.73	4.80202	M16-1
	648.004	4.79714	M16-1
	569.064	4.78667	M16-1
	997.939	4.78421	M16-1
	1282.28	4.78038	M16-1
	923.07	4.75989	M16-1
	614.836	4.75702	M16-1
	512.216	4.73947	M16-1
	954.754	4.7352	M16-1
	603.483	4.73443	M16-1
	1642.83	4.67655	M16-1
	1215.5	4.65345	M16-1
	808.206	4.6294	M16-1
	989.851	4.61626	M16-1
	1044.24	4.60318	M16-1
	777.486	4.60267	M16-1
	1139.52	4.5949	M16-1
	766.356	4.585	M16-1
	795.591	4.55469	M16-1
	474.075	4.54134	M16-1
	608.083	4.53544	M16-1
	561.856	4.51563	M16-1
	581.593	4.49358	M16-1
	1380.23	4.48916	M16-1
	981.318	4.46912	M16-1
	360.324	4.46371	M16-1
	1084.16	4.46094	M16-1
	805.609	4.44957	M16-1
	729.552	4.44897	M16-1
	670.932	4.44397	M16-1
	1080.9	4.4096	M16-1
	1629.99	4.39211	M16-1
	505.908	4.39075	M16-1
	1235.16	4.39045	M16-1
	746.767	4.33893	M16-1
	1426.45	4.32079	M16-1
	985.399	4.30519	M16-1
	821.265	4.29943	M16-1
	941.027	4.29151	M16-1
	640.881	4.28189	M16-1
	702.097	4.24999	M16-1
	425.992	4.24763	M16-1
	1177.29	4.24552	M16-1
	814.29	4.24325	M16-1
	566.605	4.23543	M16-1
	553.026	4.21255	M16-1
	790.175	4.21121	M16-1
	940.656	4.19185	M16-1
	1140.63	4.18745	M16-1
	2044.7	4.17671	M16-1
	563.637	4.14253	M16-1
	503.236	4.13441	M16-1
	677.462	4.12985	M16-1
	784.535	4.12983	M16-1
	593.688	4.12973	M16-1
	706.772	4.12206	M16-1
	1116.29	4.11541	M16-1
	1008.92	4.1036	M16-1
	761.978	4.0948	M16-1
	750.551	4.08634	M16-1
	911.533	4.08035	M16-1
	796.407	4.05989	M16-1
	651.862	4.05691	M16-1
	573.802	4.05589	M16-1
	893.909	4.04557	M16-1
	385.701	4.03995	M16-1
	411.449	4.02663	M16-1
	641.177	4.00318	M16-1
	1010.92	3.9997	M16-1
	770.363	3.99728	M16-1
	495.297	3.99538	M16-1
	522.158	3.98996	M16-1
	805.312	3.98913	M16-1
	1589.33	3.98583	M16-1
	785.871	3.98132	M16-1
	872.687	3.96729	M16-1
	819.484	3.94891	M16-1
	305.711	3.9293	M16-1
	803.976	3.92884	M16-1
	567.272	3.91859	M16-1
	419.982	3.90253	M16-1
	725.1	3.89294	M16-1
	1476.39	3.88224	M16-1
	779.935	3.88194	M16-1
	528.242	3.85309	M16-1
	786.39	3.83647	M16-1
	680.95	3.83387	M16-1
	626.411	3.83145	M16-1
	535.663	3.82958	M16-1
	704.62	3.82436	M16-1
	499.795	3.8236	M16-1
	877.955	3.82308	M16-1
	363.96	3.81225	M16-1
	702.839	3.80781	M16-1
	620.178	3.80148	M16-1
	980.502	3.79792	M16-1
	866.454	3.79459	M16-1
	668.632	3.79148	M16-1
	1803.99	3.7887	M16-1
	681.246	3.78196	M16-1
	254.883	3.78184	M16-1
	683.027	3.76893	M16-1
	648.746	3.76089	M16-1
	959.948	3.75974	M16-1
	394.753	3.75844	M16-1
	764.575	3.74264	M16-1
	290.797	3.73338	M16-1
	1141.52	3.72143	M16-1
	522.232	3.71792	M16-1
	891.312	3.69692	M16-1
	352.384	3.68343	M16-1
	914.166	3.66462	M16-1
	871.722	3.66298	M16-1
	2259.67	3.65241	M16-1
	759.974	3.65057	M16-1
	369.896	3.64953	M16-1
	559.555	3.64455	M16-1
	515.034	3.63269	M16-1
	869.422	3.62791	M16-1
	597.398	3.61187	M16-1
	471.849	3.60667	M16-1
	887.75	3.60045	M16-1
	704.175	3.59322	M16-1
	827.943	3.58372	M16-1
	1075.33	3.57515	M16-1
	500.12	3.55593	M16-1
	1145.75	3.54887	M16-1
	1384.6	3.54034	M16-1
	459.977	3.51234	M16-1
	674.939	3.51047	M16-1
	698.461	3.4944	M16-1
	746.024	3.48887	M16-1
	803.902	3.48494	M16-1
	524.903	3.48242	M16-1
	362.476	3.47731	M16-1
	871.871	3.46715	M16-1
	499.675	3.46368	M16-1
	981.096	3.46105	M16-1
	1148.42	3.45103	M16-1
	511.324	3.42716	M16-1
	1676.66	3.42158	M16-1
	534.92	3.40886	M16-1
	847.607	3.39515	M16-1
	496.781	3.39286	M16-1
	497.82	3.38914	M16-1
	533.362	3.38214	M16-1
	482.015	3.37329	M16-1
	721.241	3.37165	M16-1
	478.527	3.36941	M16-1
	451.889	3.36699	M16-1
	715.453	3.36248	M16-1
	1474.69	3.35585	M16-1
	472.591	3.34352	M16-1
	788.319	3.34235	M16-1
	456.415	3.33604	M16-1
	504.572	3.33371	M16-1
	761.384	3.33156	M16-1
	424.434	3.32426	M16-1
	1449.9	3.31659	M16-1
	476.524	3.30775	M16-1
	1266.7	3.29749	M16-1
	660.841	3.28606	M16-1
	841.522	3.28526	M16-1
	809.764	3.28449	M16-1
	545.16	3.28386	M16-1
	589.978	3.27406	M16-1
	608.083	3.27383	M16-1
	585.823	3.2687	M16-1
	1183	3.26448	M16-1
	568.756	3.24011	M16-1
	386.51	3.24005	M16-1
	627.45	3.23353	M16-1
	672.713	3.21748	M16-1
	313.651	3.21343	M16-1
	694.009	3.21248	M16-1
	969.594	3.1881	M16-1
	970.707	3.18789	M16-1
	592.946	3.18227	M16-1
	369.822	3.17134	M16-1
	675.681	3.16589	M16-1
	956.386	3.16366	M16-1
	507.392	3.15153	M16-1
	741.572	3.1381	M16-1
	705.807	3.10622	M16-1
	404.233	3.1061	M16-1
	703.507	3.10158	M16-1
	222.502	3.09359	M16-1
	485.131	3.08808	M16-1
	537.443	3.08173	M16-1
	854.656	3.08058	M16-1
	497.523	3.07709	M16-1
	230.693	3.07052	M16-1
	422.44	3.06468	M16-1
	319.216	3.06048	M16-1
	581.222	3.05391	M16-1
	563.117	3.05296	M16-1
	314.838	3.04818	M16-1
	265.568	3.04182	M16-1
	495.371	3.02315	M16-1
	498.413	3.01896	M16-1
	492.18	3.0034	M16-1
	697.126	2.99367	M16-1
	1069.54	2.98628	M16-1
	448.846	2.96708	M16-1
	708.033	2.95304	M16-1
	457.602	2.95211	M16-1
	572.021	2.94927	M16-1
	616.171	2.94398	M16-1
	599.699	2.9251	M16-1
	388.446	2.92381	M16-1
	443.43	2.92378	M16-1
	518.67	2.9165	M16-1
	490.177	2.91217	M16-1
	729.403	2.90568	M16-1
	847.755	2.89171	M16-1
	1048.92	2.88975	M16-1
	1261.5	2.88252	M16-1
	281.818	2.87302	M16-1
	364.182	2.85419	M16-1
	935.833	2.84831	M16-1
	513.105	2.83889	M16-1
	1068.06	2.82541	M16-1
	264.974	2.80203	M16-1
	316.767	2.79872	M16-1
	608.751	2.7825	M16-1
	894.131	2.76586	M16-1
	486.467	2.76584	M16-1
	586.12	2.75251	M16-1
	291.263	2.75201	M16-1
	884.04	2.74472	M16-1
	435.787	2.73817	M16-1
	472.888	2.73518	M16-1
	559.704	2.7336	M16-1
	244.272	2.72579	M16-1
	807.018	2.72514	M16-1
	466.655	2.71511	M16-1
	319.216	2.7125	M16-1
	393.863	2.70965	M16-1
	518.67	2.70607	M16-1
	678.575	2.70508	M16-1
	652.827	2.69705	M16-1
	658.392	2.68551	M16-1
	474.669	2.68277	M16-1
	724.358	2.68044	M16-1
	469.029	2.67957	M16-1
	703.878	2.67494	M16-1
	540.263	2.66708	M16-1
	940.804	2.64885	M16-1
	537.072	2.6179	M16-1
	729.181	2.6012	M16-1
	583.894	2.59779	M16-1
	990.668	2.5945	M16-1
	540.56	2.5897	M16-1
	577.661	2.58046	M16-1
	1365.61	2.57387	M16-1
	500.342	2.56965	M16-1
	432.003	2.56287	M16-1
	633.683	2.5591	M16-1
	657.502	2.55455	M16-1
	861.186	2.55194	M16-1
	734.82	2.5332	M16-1
	685.031	2.52037	M16-1
	545.16	2.51159	M16-1
	235.813	2.49764	M16-1
	828.314	2.49375	M16-1
	429.035	2.48139	M16-1
	1416.81	2.4757	M16-1
	628.563	2.46947	M16-1
	594.282	2.45236	M16-1
	333.537	2.44588	M16-1
	457.602	2.43145	M16-1
	940.062	2.4282	M16-1
	337.173	2.42609	M16-1
	550.874	2.42351	M16-1
	746.915	2.42049	M16-1
	486.615	2.41371	M16-1
	756.413	2.40822	M16-1
	454.708	2.4069	M16-1
	396.312	2.40429	M16-1
	518.002	2.40213	M16-1
	616.171	2.40143	M16-1
	534.253	2.40123	M16-1
	802.121	2.377	M16-1
	389.337	2.35253	M16-1
	530.691	2.34502	M16-1
	322.629	2.33262	M16-1
	418.498	2.32625	M16-1
	202.274	2.32337	M16-1
	306.676	2.32309	M16-1
	370.564	2.30076	M16-1
	348.526	2.28183	M16-1
	620.995	2.27629	M16-1
	557.107	2.2676	M16-1
	491.735	2.22616	M16-1
	551.69	2.20679	M16-1
	500.639	2.20353	M16-1
	236.351	2.20322	M16-1
	205.836	2.20247	M16-1
	465.764	2.20178	M16-1
	538.779	2.19687	M16-1
	309.57	2.19051	M16-1
	498.413	2.18859	M16-1
	457.38	2.1828	M16-1
	429.554	2.17696	M16-1
	464.948	2.17622	M16-1
	379.468	2.17504	M16-1
	470.217	2.17028	M16-1
	650.749	2.16961	M16-1
	621.588	2.16513	M16-1
	793.143	2.15282	M16-1
	629.825	2.15266	M16-1
	488.099	2.14684	M16-1
	1020.42	2.14011	M16-1
	482.682	2.13505	M16-1
	311.425	2.12911	M16-1
	292.429	2.12445	M16-1
	377.39	2.12211	M16-1
	453.224	2.11046	M16-1
	429.48	2.09928	M16-1
	340.883	2.09274	M16-1
	529.504	2.07268	M16-1
	691.635	2.07151	M16-1
	427.922	2.04241	M16-1
	420.427	2.00747	M16-1
	743.65	2.00728	M16-1
	290.351	2.00433	M16-1
	1037.71	1.99471	M16-1
	592.872	1.98231	M16-1
	550.058	1.97508	M16-1
	751.738	1.97033	M16-1
	307.492	1.96751	M16-1
	230.492	1.9667	M16-1
	499.007	1.96185	M16-1
	374.422	1.95576	M16-1
	551.69	1.92143	M16-1
	408.555	1.91462	M16-1
	336.653	1.87628	M16-1
	332.127	1.86467	M16-1
	400.022	1.85527	M16-1
	402.322	1.81984	M16-1
	194.483	1.8128	M16-1
	237.817	1.80182	M16-1
	565.343	1.75856	M16-1
	402.916	1.74201	M16-1
	421.392	1.72837	M16-1
	412.191	1.72205	M16-1
	469.252	1.71013	M16-1
	607.267	1.70149	M16-1
	373.086	1.69159	M16-1
	300.443	1.63648	M16-1
	781.864	1.61945	M16-1
	334.873	1.61661	M16-1
	371.677	1.60703	M16-1
	649.859	1.60439	M16-1
	263.194	1.58331	M16-1
	337.173	1.57682	M16-1
	1115.4	1.56567	M16-1
	520.08	1.55175	M16-1
	258.816	1.5104	M16-1
	403.732	1.50104	M16-1
	562.004	1.48131	M16-1
	392.973	1.47362	M16-1
	288.348	1.42762	M16-1
	217.485	1.41907	M16-1
	474.743	1.41044	M16-1
	416.94	1.38057	M16-1
	257.703	1.33396	M16-1
	825.198	1.31618	M16-1
	806.722	1.31065	M16-1
	482.682	1.27582	M16-1
	1558.31	1.26865	M16-1
	104.699	1.25354	M16-1
	180.236	1.22547	M16-1
	227.057	1.16736	M16-1
	83.2544	1.14205	M16-1
	532.991	1.13739	M16-1
	130.001	1.10947	M16-1
	441.797	1.07043	M16-1
646.891		11.1257	M16-2
1061.9		10.8119	M16-2
1260.39		10.6414	M16-2
620.475		10.231	M16-2
1115.55		10.1882	M16-2
864.005		10.1378	M16-2
1125.34		9.73404	M16-2
1272.78		9.72249	M16-2
934.72		9.54285	M16-2
906.3		9.50716	M16-2
801.305		9.40078	M16-2
776.818		9.24036	M16-2
1002.69		9.0781	M16-2
1588.21		9.06674	M16-2
1444.78		9.03442	M16-2
1103.97		8.94403	M16-2
1415.18		8.76056	M16-2
1072.81		8.65367	M16-2
1007.21		8.60406	M16-2
1152.43		8.53048	M16-2
1254.53		8.44133	M16-2
1278.42		8.32152	M16-2
1135.88		8.3204	M16-2
954.235		8.24372	M16-2
1153.99		8.21479	M16-2
811.767		8.18635	M16-2
932.494		8.13291	M16-2
1495.24		8.0952	M16-2
788.023		7.97733	M16-2
2126.03		7.85562	M16-2
1887.17		7.84598	M16-2
943.772		7.82521	M16-2
1814.9		7.78871	M16-2
797.966		7.50114	M16-2
1071.92		7.49639	M16-2
1041.94		7.42968	M16-2
1329.4		7.40028	M16-2
1554.68		7.39053	M16-2
1302.54		7.26532	M16-2
866.677		7.2024	M16-2
1198.66		7.17335	M16-2
1246.81		7.16684	M16-2
1329.84		7.16153	M16-2
1291.63		7.13548	M16-2
936.649		7.07684	M16-2
993.487		7.06518	M16-2
610.903		7.04712	M16-2
995.046		7.03509	M16-2
1365.24		6.95584	M16-2
921.808		6.94248	M16-2
1367.91		6.88296	M16-2
877.807		6.84573	M16-2
1832.49		6.83758	M16-2
1067.54		6.80009	M16-2
1031.33		6.76947	M16-2
934.942		6.71189	M16-2
1177.73		6.6998	M16-2
1000.76		6.69104	M16-2
830.466		6.63029	M16-2
1297.05		6.6284	M16-2
1156.95		6.59099	M16-2
852.801		6.52112	M16-2
1241.99		6.50909	M16-2
520.822		6.49404	M16-2
1049.58		6.47389	M16-2
750.031		6.4703	M16-2
948.15		6.41773	M16-2
1192.35		6.40746	M16-2
1310.18		6.40489	M16-2
682.656		6.4026	M16-2
813.993		6.34815	M16-2
648.004		6.27956	M16-2
1303.13		6.25698	M16-2
1100.19		6.22447	M16-2
566.753		6.21409	M16-2
845.752		6.17236	M16-2
1449.61		6.12699	M16-2
448.03		6.10734	M16-2
650.527		6.07794	M16-2
1138.7		6.06793	M16-2
482.237		6.03818	M16-2
749.957		6.03761	M16-2
1163.19		6.02913	M16-2
419.314		6.02339	M16-2
735.339		5.95939	M16-2
824.011		5.9436	M16-2
1038.16		5.94167	M16-2
844.045		5.90566	M16-2
1668.35		5.87128	M16-2
1135.81		5.86428	M16-2
486.393		5.83419	M16-2
1469.42		5.81145	M16-2
1565.66		5.79981	M16-2
1159.18		5.78139	M16-2
831.208		5.66546	M16-2
1014.12		5.63654	M16-2
932.865		5.634	M16-2
919.137		5.62549	M16-2
1886.8		5.62461	M16-2
1175.8		5.61356	M16-2
1048.47		5.57321	M16-2
1151.46		5.55698	M16-2
377.019		5.55377	M16-2
477.563		5.53244	M16-2
1752.94		5.52873	M16-2
1149.31		5.48304	M16-2
1485.07		5.47891	M16-2
1433.73		5.46379	M16-2
566.976		5.43189	M16-2
1841.17		5.40255	M16-2
1103.53		5.39148	M16-2
807.315		5.38999	M16-2
821.784		5.38487	M16-2
1313.15		5.37864	M16-2
819.929		5.34386	M16-2
880.775		5.32384	M16-2
873.874		5.31564	M16-2
954.531		5.29628	M16-2
1392.4		5.25875	M16-2
802.269		5.24807	M16-2
1678.59		5.19617	M16-2
1045.8		5.18368	M16-2
1682.45		5.17335	M16-2
1128.61		5.16419	M16-2
1181.14		5.13936	M16-2
1579.09		5.13756	M16-2
784.98		5.10217	M16-2
1865.43		5.09406	M16-2
597.621		5.04934	M16-2
697.2		4.95847	M16-2
1781.06		4.93519	M16-2
868.903		4.93263	M16-2
1034		4.9035	M16-2
964.474		4.89202	M16-2
1518.32		4.89171	M16-2
572.318		4.89096	M16-2
900.884		4.87116	M16-2
1807.93		4.86052	M16-2
422.727		4.84979	M16-2
786.539		4.84171	M16-2
724.432		4.8195	M16-2
1072.59		4.81351	M16-2
952.231		4.81103	M16-2
883.595		4.78246	M16-2
990.519		4.77711	M16-2
993.784		4.7714	M16-2
836.254		4.7606	M16-2
896.654		4.75645	M16-2
829.501		4.75508	M16-2
1935.85		4.74062	M16-2
832.915		4.74044	M16-2
1078.67		4.72734	M16-2
932.568		4.72191	M16-2
1019.16		4.6464	M16-2
593.466		4.62631	M16-2
920.621		4.62366	M16-2
888.937		4.62333	M16-2
905.039		4.61011	M16-2
620.03		4.60655	M16-2
815.774		4.57347	M16-2
1096.33		4.56741	M16-2
962.248		4.56601	M16-2
954.16		4.53435	M16-2
767.32		4.51536	M16-2
668.187		4.50704	M16-2
1036.45		4.4881	M16-2
1209.71		4.48036	M16-2
1812.3		4.4683	M16-2
841.003		4.46032	M16-2
1121.86		4.45307	M16-2
762.126		4.44813	M16-2
1320.72		4.41193	M16-2
878.697		4.39504	M16-2
727.251		4.39163	M16-2
935.165		4.38512	M16-2
1386.68		4.37958	M16-2
648.301		4.37036	M16-2
865.193		4.3643	M16-2
1290.89		4.3418	M16-2
847.533		4.30317	M16-2
1418.07		4.28673	M16-2
706.401		4.28446	M16-2
1090.1		4.28114	M16-2
1489.08		4.28096	M16-2
666.183		4.27574	M16-2
344.445		4.27238	M16-2
970.262		4.26796	M16-2
1071.62		4.26742	M16-2
782.161		4.26459	M16-2
856.363		4.25306	M16-2
1701.45		4.2466	M16-2
1598.9		4.24409	M16-2
1034.74		4.2397	M16-2
1150.42		4.22328	M16-2
1736.54		4.22095	M16-2
961.581		4.20658	M16-2
643.626		4.20616	M16-2
1007.21		4.16675	M16-2
490.548		4.16568	M16-2
1074.59		4.14655	M16-2
1093.88		4.12869	M16-2
881.146		4.12846	M16-2
915.798		4.12627	M16-2
1100.26		4.11784	M16-2
1040.01		4.11449	M16-2
488.767		4.10925	M16-2
770.066		4.10638	M16-2
608.603		4.07623	M16-2
938.652		4.06994	M16-2
893.167		4.0626	M16-2
1431.2		4.05973	M16-2
708.478		4.02834	M16-2
1100.78		4.02169	M16-2
781.641		4.01528	M16-2
800.785		3.97335	M16-2
1111.91		3.94114	M16-2
802.047		3.9335	M16-2
2051.75		3.90943	M16-2
1506.89		3.90874	M16-2
723.467		3.88557	M16-2
1004.99		3.88011	M16-2
1399.07		3.86828	M16-2
996.53		3.86227	M16-2
832.024		3.85009	M16-2
348.303		3.84631	M16-2
1595.63		3.8447	M16-2
693.49		3.83283	M16-2
458.047		3.82194	M16-2
980.65		3.81767	M16-2
839.445		3.81123	M16-2
460.719		3.79675	M16-2
1307.29		3.79594	M16-2
868.977		3.79457	M16-2
1148.94		3.78648	M16-2
482.534		3.77924	M16-2
941.769		3.77405	M16-2
707.514		3.76886	M16-2
1887.77		3.7314	M16-2
1354.4		3.72807	M16-2
727.4		3.70836	M16-2
766.282		3.70098	M16-2
672.491		3.67402	M16-2
1398.26		3.67334	M16-2
470.217		3.67323	M16-2
977.757		3.65351	M16-2
473.407		3.64867	M16-2
644.591		3.64613	M16-2
722.503		3.64352	M16-2
940.878		3.63869	M16-2
681.766		3.63679	M16-2
2112.97		3.61607	M16-2
496.261		3.60996	M16-2
242.566		3.60936	M16-2
1048.99		3.59904	M16-2
1728.01		3.58566	M16-2
1343.72		3.57539	M16-2
672.639		3.5745	M16-2
567.421		3.55966	M16-2
682.211		3.55739	M16-2
928.858		3.55072	M16-2
1002.47		3.54825	M16-2
658.986		3.54555	M16-2
1417.03		3.54505	M16-2
1067.02		3.54035	M16-2
723.393		3.53778	M16-2
899.103		3.52104	M16-2
1333.7		3.51837	M16-2
1237.02		3.51089	M16-2
1145.23		3.50282	M16-2
347.932		3.49708	M16-2
1007.44		3.4938	M16-2
762.794		3.49228	M16-2
1377.85		3.49022	M16-2
793.068		3.46789	M16-2
1359.15		3.4649	M16-2
398.315		3.4351	M16-2
1066.5		3.43158	M16-2
214.443		3.42784	M16-2
517.706		3.42301	M16-2
748.844		3.41967	M16-2
590.943		3.41129	M16-2
776.892		3.39743	M16-2
986.512		3.39633	M16-2
834.992		3.38524	M16-2
921.363		3.38424	M16-2
611.348		3.37654	M16-2
987.477		3.37653	M16-2
649.34		3.36109	M16-2
641.177		3.3593	M16-2
492.922		3.35843	M16-2
1297.86		3.35285	M16-2
730.145		3.33783	M16-2
728.364		3.32939	M16-2
548.351		3.32922	M16-2
858.44		3.32538	M16-2
869.793		3.31884	M16-2
422.579		3.3081	M16-2
592.501		3.30411	M16-2
498.71		3.29835	M16-2
753.222		3.29769	M16-2
644.368		3.29644	M16-2
538.26		3.29415	M16-2
696.903		3.28112	M16-2
867.27		3.27879	M16-2
790.323		3.25574	M16-2
666.406		3.25101	M16-2
1146.27		3.24702	M16-2
1461.7		3.24148	M16-2
958.39		3.2237	M16-2
1569.74		3.22177	M16-2
845.381		3.22027	M16-2
409.223		3.21455	M16-2
703.358		3.20942	M16-2
620.475		3.20655	M16-2
747.286		3.1869	M16-2
664.699		3.17707	M16-2
794.998		3.17394	M16-2
964.697		3.15841	M16-2
688.296		3.14389	M16-2
594.579		3.14149	M16-2
645.555		3.13964	M16-2
515.257		3.12801	M16-2
980.428		3.12466	M16-2
1022.2		3.12281	M16-2
902.368		3.11887	M16-2
482.46		3.11182	M16-2
534.846		3.1051	M16-2
1031.33		3.08992	M16-2
1278.27		3.08823	M16-2
275.956		3.07169	M16-2
590.869		3.05811	M16-2
1257.5		3.05548	M16-2
499.749		3.05494	M16-2
193.889		3.03123	M16-2
1161.55		3.01937	M16-2
1855.56		3.00816	M16-2
1139.52		3.0068	M16-2
803.902		2.99825	M16-2
646.743		2.99817	M16-2
229.209		2.99807	M16-2
507.392		2.99793	M16-2
780.603		2.99253	M16-2
654.905		2.98508	M16-2
477.859		2.97317	M16-2
970.93		2.95313	M16-2
525.497		2.94099	M16-2
897.619		2.93655	M16-2
922.476		2.92079	M16-2
499.749		2.91141	M16-2
879.662		2.9078	M16-2
467.991		2.89614	M16-2
1414.14		2.87014	M16-2
573.06		2.86219	M16-2
1500.66		2.85873	M16-2
428.664		2.84981	M16-2
606.896		2.84218	M16-2
1279.16		2.82671	M16-2
1247.7		2.81718	M16-2
523.271		2.81041	M16-2
727.622		2.80175	M16-2
717.754		2.79954	M16-2
563.933		2.78798	M16-2
460.274		2.77384	M16-2
411.449		2.75379	M16-2
1137.96		2.7507	M16-2
711.817		2.74174	M16-2
698.906		2.73687	M16-2
385.256		2.73556	M16-2
543.157		2.69218	M16-2
1040.23		2.68794	M16-2
448.921		2.65437	M16-2
1753.83		2.64787	M16-2
283.006		2.64624	M16-2
1140.56		2.64079	M16-2
372.567		2.62058	M16-2
814.216		2.61318	M16-2
1151.31		2.59447	M16-2
1303.58		2.59182	M16-2
431.261		2.58719	M16-2
917.06		2.5866	M16-2
323.371		2.5841	M16-2
1114.73		2.58179	M16-2
537.518		2.56484	M16-2
820.746		2.5591	M16-2
768.879		2.55183	M16-2
360.027		2.5505	M16-2
885.746		2.54736	M16-2
647.188		2.54561	M16-2
716.937		2.54158	M16-2
1031.7		2.54118	M16-2
640.435		2.53158	M16-2
672.565		2.52978	M16-2
534.995		2.5267	M16-2
703.655		2.51841	M16-2
705.956		2.51143	M16-2
442.836		2.50669	M16-2
887.972		2.50354	M16-2
400.244		2.49935	M16-2
580.926		2.49807	M16-2
936.278		2.47719	M16-2
807.315		2.45868	M16-2
436.603		2.4518	M16-2
640.435		2.44594	M16-2
988.145		2.4437	M16-2
1027.92		2.42697	M16-2
343.554		2.41315	M16-2
521.638		2.41045	M16-2
631.457		2.40866	M16-2
766.949		2.40328	M16-2
971.004		2.39241	M16-2
427.328		2.38961	M16-2
231.955		2.3666	M16-2
568.905		2.36072	M16-2
585.897		2.35189	M16-2
463.093		2.34408	M16-2
595.766		2.32719	M16-2
946.889		2.3138	M16-2
373.977		2.30492	M16-2
258.445		2.29748	M16-2
416.272		2.2884	M16-2
1083.27		2.27335	M16-2
527.575		2.26823	M16-2
605.561		2.2677	M16-2
658.095		2.26714	M16-2
366.705		2.26235	M16-2
548.722		2.24236	M16-2
298.885		2.24169	M16-2
814.81		2.19556	M16-2
967.814		2.19453	M16-2
537.666		2.19088	M16-2
573.802		2.18638	M16-2
1442.63		2.1789	M16-2
377.019		2.14109	M16-2
812.88		2.13558	M16-2
796.482		2.12394	M16-2
521.713		2.10847	M16-2
906.671		2.10753	M16-2
655.35		2.10488	M16-2
795.517		2.10467	M16-2
480.308		2.08825	M16-2
196.412		2.08742	M16-2
482.534		2.05177	M16-2
747.063		2.04618	M16-2
611.942		2.03823	M16-2
1303.65		2.0318	M16-2
668.78		2.03008	M16-2
962.397		2.01053	M16-2
1442.63		2.00165	M16-2
357.281		1.98342	M16-2
575.954		1.96802	M16-2
472.591		1.9619	M16-2
1152.43		1.94084	M16-2
365.815		1.9125	M16-2
891.534		1.90391	M16-2
470.513		1.901	M16-2
663.586		1.88558	M16-2
799.969		1.86869	M16-2
501.01		1.8609	M16-2
500.862		1.84734	M16-2
418.275		1.84189	M16-2
1460.29		1.82167	M16-2
625.447		1.81444	M16-2
660.321		1.80277	M16-2
475.559		1.76888	M16-2
879.884		1.76585	M16-2
814.884		1.76175	M16-2
778.005		1.75837	M16-2
889.605		1.74106	M16-2
506.501		1.66688	M16-2
718.125		1.64763	M16-2
716.715		1.57795	M16-2
239.672		1.5651	M16-2
283.525		1.55352	M16-2
935.091		1.53078	M16-2
924.331		1.52114	M16-2
505.462		1.50228	M16-2
755.671		1.4744	M16-2
625.743		1.39932	M16-2
545.531		1.39631	M16-2
556.736		1.3736	M16-2
394.011		1.3693	M16-2
505.759		1.33837	M16-2
442.836		1.33168	M16-2
457.751		1.32864	M16-2
203.832		1.32594	M16-2
195.002		1.31435	M16-2
678.427		1.29768	M16-2
431.78		1.29662	M16-2
616.913		1.28847	M16-2
706.846		1.25828	M16-2
457.38		1.25688	M16-2
289.535		1.24705	M16-2
155.453		1.24529	M16-2
145.955		1.22787	M16-2
1314.63		1.20175	M16-2
153.746		1.17428	M16-2
551.393		1.1692	M16-2
369.747		1.11685	M16-2
10.3882		1.10236	M16-2
303.114		1.09937	M16-2
1075.85		1.07316	M16-2
322.332		1.06295	M16-2
562.153		1.05116	M16-2
		10.0866	M16-1
		10.0167	M16-1
		9.93192	M16-1
		9.88337	M16-1
		9.83265	M16-1
		9.42302	M16-1
		9.39809	M16-1
		9.36925	M16-1
		9.36188	M16-1
		9.2665	M16-1
		9.23067	M16-1
		9.04364	M16-1
		8.9257	M16-1
		8.92275	M16-1
		8.6177	M16-1
		8.58635	M16-1
		8.49087	M16-1
		8.46581	M16-1
		8.44729	M16-1
		8.44272	M16-1
		8.41378	M16-1
		8.38501	M16-1
		8.22333	M16-1
		8.18634	M16-1
		8.12825	M16-1
		8.03357	M16-1
		8.01527	M16-1
		7.98164	M16-1
		7.9429	M16-1
		7.93879	M16-1
		7.86997	M16-1
		7.86378	M16-1
		7.85576	M16-1
		7.77793	M16-1
		7.76942	M16-1
		7.76932	M16-1
		7.73836	M16-1
		7.55198	M16-1
		7.54294	M16-1
		7.53772	M16-1
		7.52956	M16-1
		7.52242	M16-1
		7.51381	M16-1
		7.48101	M16-1
		7.46556	M16-1
		7.4259	M16-1
		7.41172	M16-1
		7.40834	M16-1
		7.33375	M16-1
		7.32909	M16-1
		7.281	M16-1
		7.25834	M16-1
		7.24004	M16-1
		7.21737	M16-1
		7.18269	M16-1
		7.16601	M16-1
		7.16471	M16-1
		7.16412	M16-1
		7.15006	M16-1
		7.14729	M16-1
		7.1035	M16-1
		7.04387	M16-1
		7.02684	M16-1
		7.02498	M16-1
		7.0089	M16-1
		6.9829	M16-1
		6.96941	M16-1
		6.90815	M16-1
		6.90289	M16-1
		6.8514	M16-1
		6.78682	M16-1
		6.77465	M16-1
		6.766	M16-1
		6.75477	M16-1
		6.74886	M16-1
		6.73815	M16-1
		6.72285	M16-1
		6.69295	M16-1
		6.67864	M16-1
		6.67728	M16-1
		6.63977	M16-1
		6.62917	M16-1
		6.58281	M16-1
		6.56708	M16-1
		6.54073	M16-1
		6.52352	M16-1
		6.51395	M16-1
		6.50298	M16-1
		6.49955	M16-1
		6.49715	M16-1
		6.42275	M16-1
		6.4028	M16-1
		6.34053	M16-1
		6.32993	M16-1
		6.28075	M16-1
		6.23425	M16-1
		6.2011	M16-1
		6.19957	M16-1
		6.18537	M16-1
		6.18207	M16-1
		6.13358	M16-1
		6.06037	M16-1
		6.0355	M16-1
		6.00945	M16-1
		5.99086	M16-1
		5.98462	M16-1
		5.97717	M16-1
		5.96618	M16-1
		5.90576	M16-1
		5.89919	M16-1
		5.89909	M16-1
		5.84304	M16-1
		5.81773	M16-1
		5.80553	M16-1
		5.80073	M16-1
		5.78681	M16-1
		5.78295	M16-1
		5.74756	M16-1
		5.73356	M16-1
		5.7145	M16-1
		5.70933	M16-1
		5.68773	M16-1
		5.66767	M16-1
		5.66379	M16-1
		5.65867	M16-1
		5.62644	M16-1
		5.60382	M16-1
		5.58029	M16-1
		5.55261	M16-1
		5.54479	M16-1
		5.52079	M16-1
		5.51679	M16-1
		5.48579	M16-1
		5.48028	M16-1
		5.479	M16-1
		5.47303	M16-1
		5.46606	M16-1
		5.41752	M16-1
		5.40887	M16-1
		5.39146	M16-1
		5.3664	M16-1
		5.33867	M16-1
		5.33426	M16-1
		5.33067	M16-1
		5.32949	M16-1
		5.319	M16-1
		5.31382	M16-1
		5.28482	M16-1
		5.27299	M16-1
		5.27197	M16-1
		5.26383	M16-1
		5.25366	M16-1
		5.23626	M16-1
		5.23577	M16-1
		5.2125	M16-1
		5.21161	M16-1
		5.19766	M16-1
		5.18504	M16-1
		5.14977	M16-1
		5.14683	M16-1
		5.14237	M16-1
		5.13027	M16-1
		5.11749	M16-1
		5.11723	M16-1
		5.11714	M16-1
		5.10697	M16-1
		5.10441	M16-1
		5.10068	M16-1
		5.09653	M16-1
		5.07981	M16-1
		5.07629	M16-1
		5.0752	M16-1
		5.07043	M16-1
		5.06895	M16-1
		5.0628	M16-1
		5.04934	M16-1
		5.04682	M16-1
		5.03178	M16-1
		5.01127	M16-1
		4.99829	M16-1
		4.98876	M16-1
		4.98431	M16-1
		4.97989	M16-1
		4.97953	M16-1
		4.97635	M16-1
		4.96782	M16-1
		4.96219	M16-1
		4.94789	M16-1
		4.94542	M16-1
		4.93861	M16-1
		4.93515	M16-1
		4.92462	M16-1
		4.92315	M16-1
		4.92209	M16-1
		4.91175	M16-1
		4.90616	M16-1
		4.89893	M16-1
		4.89315	M16-1
		4.88262	M16-1
		4.87699	M16-1
		4.87135	M16-1
		4.86255	M16-1
		4.85133	M16-1
		4.84758	M16-1
		4.8319	M16-1
		4.83077	M16-1
		4.82588	M16-1
		4.82061	M16-1
		4.80659	M16-1
		4.80481	M16-1
		4.80202	M16-1
		4.79714	M16-1
		4.78667	M16-1
		4.78421	M16-1
		4.78038	M16-1
		4.75989	M16-1
		4.75702	M16-1
		4.73947	M16-1
		4.7352	M16-1
		4.73443	M16-1
		4.67655	M16-1
		4.65345	M16-1
		4.6294	M16-1
		4.61626	M16-1
		4.60318	M16-1
		4.60267	M16-1
		4.5949	M16-1
		4.585	M16-1
		4.55469	M16-1
		4.54134	M16-1
		4.53544	M16-1
		4.51563	M16-1
		4.49358	M16-1
		4.48916	M16-1
		4.46912	M16-1
		4.46371	M16-1
		4.46094	M16-1
		4.44957	M16-1
		4.44897	M16-1
		4.44397	M16-1
		4.4096	M16-1
		4.39211	M16-1
		4.39075	M16-1
		4.39045	M16-1
		4.33893	M16-1
		4.32079	M16-1
		4.30519	M16-1
		4.29943	M16-1
		4.29151	M16-1
		4.28189	M16-1
		4.24999	M16-1
		4.24763	M16-1
		4.24552	M16-1
		4.24325	M16-1
		4.23543	M16-1
		4.21255	M16-1
		4.21121	M16-1
		4.19185	M16-1
		4.18745	M16-1
		4.17671	M16-1
		4.14253	M16-1
		4.13441	M16-1
		4.12985	M16-1
		4.12983	M16-1
		4.12973	M16-1
		4.12206	M16-1
		4.11541	M16-1
		4.1036	M16-1
		4.0948	M16-1
		4.08634	M16-1
		4.08035	M16-1
		4.05989	M16-1
		4.05691	M16-1
		4.05589	M16-1
		4.04557	M16-1
		4.03995	M16-1
		4.02663	M16-1
		4.00318	M16-1
		3.9997	M16-1
		3.99728	M16-1
		3.99538	M16-1
		3.98996	M16-1
		3.98913	M16-1
		3.98583	M16-1
		3.98132	M16-1
		3.96729	M16-1
		3.94891	M16-1
		3.9293	M16-1
		3.92884	M16-1
		3.91859	M16-1
		3.90253	M16-1
		3.89294	M16-1
		3.88224	M16-1
		3.88194	M16-1
		3.85309	M16-1
		3.83647	M16-1
		3.83387	M16-1
		3.83145	M16-1
		3.82958	M16-1
		3.82436	M16-1
		3.8236	M16-1
		3.82308	M16-1
		3.81225	M16-1
		3.80781	M16-1
		3.80148	M16-1
		3.79792	M16-1
		3.79459	M16-1
		3.79148	M16-1
		3.7887	M16-1
		3.78196	M16-1
		3.78184	M16-1
		3.76893	M16-1
		3.76089	M16-1
		3.75974	M16-1
		3.75844	M16-1
		3.74264	M16-1
		3.73338	M16-1
		3.72143	M16-1
		3.71792	M16-1
		3.69692	M16-1
		3.68343	M16-1
		3.66462	M16-1
		3.66298	M16-1
		3.65241	M16-1
		3.65057	M16-1
		3.64953	M16-1
		3.64455	M16-1
		3.63269	M16-1
		3.62791	M16-1
		3.61187	M16-1
		3.60667	M16-1
		3.60045	M16-1
		3.59322	M16-1
		3.58372	M16-1
		3.57515	M16-1
		3.55593	M16-1
		3.54887	M16-1
		3.54034	M16-1
		3.51234	M16-1
		3.51047	M16-1
		3.4944	M16-1
		3.48887	M16-1
		3.48494	M16-1
		3.48242	M16-1
		3.47731	M16-1
		3.46715	M16-1
		3.46368	M16-1
		3.46105	M16-1
		3.45103	M16-1
		3.42716	M16-1
		3.42158	M16-1
		3.40886	M16-1
		3.39515	M16-1
		3.39286	M16-1
		3.38914	M16-1
		3.38214	M16-1
		3.37329	M16-1
		3.37165	M16-1
		3.36941	M16-1
		3.36699	M16-1
		3.36248	M16-1
		3.35585	M16-1
		3.34352	M16-1
		3.34235	M16-1
		3.33604	M16-1
		3.33371	M16-1
		3.33156	M16-1
		3.32426	M16-1
		3.31659	M16-1
		3.30775	M16-1
		3.29749	M16-1
		3.28606	M16-1
		3.28526	M16-1
		3.28449	M16-1
		3.28386	M16-1
		3.27406	M16-1
		3.27383	M16-1
		3.2687	M16-1
		3.26448	M16-1
		3.24011	M16-1
		3.24005	M16-1
		3.23353	M16-1
		3.21748	M16-1
		3.21343	M16-1
		3.21248	M16-1
		3.1881	M16-1
		3.18789	M16-1
		3.18227	M16-1
		3.17134	M16-1
		3.16589	M16-1
		3.16366	M16-1
		3.15153	M16-1
		3.1381	M16-1
		3.10622	M16-1
		3.1061	M16-1
		3.10158	M16-1
		3.09359	M16-1
		3.08808	M16-1
		3.08173	M16-1
		3.08058	M16-1
		3.07709	M16-1
		3.07052	M16-1
		3.06468	M16-1
		3.06048	M16-1
		3.05391	M16-1
[truncated: 183 more rows]

## Sheet: Figure S1b5
Area (um^2) d20	Area (um^2) d30	Exp. day
		d40
		d30
2259.67		d20
2201.34		d20
2044.7		d20
1967.31		d20
1924.72		d20
1918.41		d20
1803.99		d20
1676.66		d20
1656.26		d20
1642.83		d20
1629.99		d20
1608.03		d20
1607.88		d20
1603.13		d20
1589.33		d20
1558.31		d20
1532.04		d20
1511.19		d20
1502.88		d20
1476.39		d20
1474.69		d20
1470.09		d20
1451.68		d20
1449.9		d20
1446.12		d20
1442.33		d20
1438.03		d20
1426.45		d20
1420.15		d20
1416.81		d20
1386.24		d20
1384.6		d20
1380.23		d20
1376.22		d20
1365.61		d20
1364.42		d20
1354.55		d20
1353.44		d20
1349.66		d20
1347.43		d20
1346.02		d20
1330.44		d20
1327.4		d20
1320.49		d20
1317.16		d20
1305.88		d20
1303.43		d20
1289.85		d20
1282.28		d20
1266.7		d20
1261.5		d20
1257.79		d20
1256.76		d20
1252.53		d20
1246.96		d20
1244.22		d20
1239.99		d20
1239.84		d20
1239.47		d20
1235.16		d20
1225.81		d20
1224.25		d20
1217.8		d20
1217.06		d20
1215.5		d20
1208.67		d20
1200.29		d20
1195.17		d20
1191.16		d20
1185.45		d20
1183		d20
1180.03		d20
1177.29		d20
1174.54		d20
1173.87		d20
1171.42		d20
1170.9		d20
1170.31		d20
1161.33		d20
1157.03		d20
1153.02		d20
1148.42		d20
1146.71		d20
1145.75		d20
1141.52		d20
1140.63		d20
1139.52		d20
1135.29		d20
1126.61		d20
1119.41		d20
1118.44		d20
1118.07		d20
1116.59		d20
1116.29		d20
1115.92		d20
1115.4		d20
1114.88		d20
1114.21		d20
1112.36		d20
1108.8		d20
1107.09		d20
1103.75		d20
1103.16		d20
1101.08		d20
1098.71		d20
1086.09		d20
1084.16		d20
1080.9		d20
1076.15		d20
1075.33		d20
1069.54		d20
1069.4		d20
1068.73		d20
1068.06		d20
1053.22		d20
1050.03		d20
1048.92		d20
1045.58		d20
1045.13		d20
1044.98		d20
1044.83		d20
1044.24		d20
1039.27		d20
1037.71		d20
1033.56		d20
1031.48		d20
1027.99		d20
1027.69		d20
1020.42		d20
1017.16		d20
1016.27		d20
1010.92		d20
1010.7		d20
1009.44		d20
1008.92		d20
1007.07		d20
1006.99		d20
999.572		d20
997.939		d20
995.983		d20
990.668		d20
989.851		d20
989.332		d20
987.18		d20
985.399		d20
981.318		d20
981.096		d20
980.502		d20
980.279		d20
979.389		d20
972.117		d20
971.153		d20
970.707		d20
969.594		d20
959.948		d20
956.386		d20
954.754		d20
954.531		d20
944.143		d20
941.027		d20
940.804		d20
940.656		d20
940.062		d20
935.833		d20
933.236		d20
927.893		d20
923.07		d20
918.915		d20
917.653		d20
917.489		d20
917.208		d20
916.23		d20
915.576		d20
914.166		d20
913.869		d20
912.978		d20
911.533		d20
911.049		d20
908.526		d20
905.113		d20
904		d20
900.958		d20
896.877		d20
894.131		d20
893.909		d20
893.612		d20
892.202		d20
891.312		d20
891.163		d20
887.75		d20
884.04		d20
882.927		d20
878.846		d20
877.955		d20
875.459		d20
873.8		d20
872.687		d20
871.871		d20
871.722		d20
869.422		d20
869.199		d20
866.454		d20
864.747		d20
861.9		d20
861.186		d20
860.592		d20
859.182		d20
854.656		d20
853.32		d20
852.059		d20
847.755		d20
847.607		d20
841.522		d20
840.854		d20
836.402		d20
835.512		d20
830.689		d20
828.314		d20
827.943		d20
827.424		d20
825.198		d20
821.265		d20
820.226		d20
819.797		d20
819.484		d20
814.513		d20
814.29		d20
810.135		d20
809.764		d20
808.206		d20
807.018		d20
806.722		d20
805.609		d20
805.312		d20
803.976		d20
803.902		d20
802.121		d20
796.407		d20
795.814		d20
795.591		d20
794.998		d20
793.143		d20
790.471		d20
790.175		d20
788.319		d20
786.39		d20
785.871		d20
785.129		d20
784.535		d20
782.903		d20
781.864		d20
779.935		d20
778.97		d20
777.486		d20
775.779		d20
770.363		d20
767.84		d20
766.356		d20
764.575		d20
761.978		d20
761.384		d20
759.974		d20
756.413		d20
754.112		d20
751.738		d20
750.551		d20
749.067		d20
746.915		d20
746.767		d20
746.024		d20
743.65		d20
742.982		d20
741.572		d20
739.569		d20
738.975		d20
734.82		d20
734.078		d20
729.552		d20
729.403		d20
729.181		d20
727.177		d20
725.767		d20
725.1		d20
724.358		d20
721.241		d20
716.863		d20
715.453		d20
708.033		d20
706.772		d20
705.807		d20
704.62		d20
704.175		d20
703.878		d20
703.507		d20
702.839		d20
702.097		d20
698.684		d20
698.535		d20
698.461		d20
697.126		d20
697.051		d20
696.309		d20
694.009		d20
691.635		d20
685.031		d20
683.027		d20
681.246		d20
680.95		d20
679.466		d20
678.575		d20
677.462		d20
675.681		d20
674.939		d20
673.027		d20
672.713		d20
670.932		d20
670.636		d20
668.632		d20
667.774		d20
662.993		d20
662.473		d20
660.915		d20
660.841		d20
658.392		d20
657.502		d20
652.827		d20
651.862		d20
650.749		d20
649.859		d20
648.746		d20
648.375		d20
648.004		d20
641.177		d20
640.881		d20
633.683		d20
632.496		d20
631.383		d20
629.825		d20
628.563		d20
628.115		d20
627.45		d20
626.411		d20
625.892		d20
621.588		d20
620.995		d20
620.178		d20
616.171		d20
614.836		d20
608.751		d20
608.083		d20
607.267		d20
604.437		d20
603.483		d20
602.984		d20
601.331		d20
600.812		d20
599.699		d20
597.398		d20
594.282		d20
593.837		d20
593.688		d20
592.946		d20
592.872		d20
589.978		d20
586.12		d20
585.823		d20
583.894		d20
581.593		d20
581.222		d20
577.661		d20
573.802		d20
573.283		d20
572.021		d20
571.576		d20
569.064		d20
568.756		d20
567.272		d20
566.605		d20
566.53		d20
565.343		d20
565.269		d20
564.527		d20
563.637		d20
563.117		d20
562.004		d20
561.856		d20
559.704		d20
559.555		d20
557.107		d20
553.026		d20
551.69		d20
550.874		d20
550.058		d20
549.093		d20
545.16		d20
544.199		d20
540.56		d20
540.263		d20
538.779		d20
538.408		d20
537.443		d20
537.072		d20
535.663		d20
534.92		d20
534.253		d20
533.362		d20
532.991		d20
530.691		d20
529.504		d20
528.242		d20
524.903		d20
522.232		d20
522.158		d20
522.084		d20
520.08		d20
518.67		d20
518.002		d20
515.034		d20
513.105		d20
512.506		d20
512.216		d20
511.324		d20
507.392		d20
505.908		d20
505.759		d20
504.572		d20
503.236		d20
500.639		d20
500.342		d20
500.12		d20
499.795		d20
499.675		d20
499.007		d20
498.413		d20
497.82		d20
497.523		d20
496.781		d20
495.445		d20
495.371		d20
495.297		d20
492.18		d20
492.023		d20
491.735		d20
490.177		d20
488.099		d20
486.615		d20
486.467		d20
485.131		d20
484.018		d20
482.682		d20
482.015		d20
478.527		d20
476.524		d20
475.114		d20
474.743		d20
474.669		d20
474.075		d20
473.481		d20
472.888		d20
472.591		d20
471.849		d20
470.217		d20
469.252		d20
469.029		d20
466.655		d20
465.764		d20
464.948		d20
459.977		d20
458.079		d20
457.602		d20
457.38		d20
456.415		d20
454.708		d20
453.551		d20
453.224		d20
451.889		d20
448.846		d20
443.43		d20
441.797		d20
435.974		d20
435.787		d20
435.514		d20
432.003		d20
429.554		d20
429.48		d20
429.035		d20
427.922		d20
425.992		d20
424.434		d20
424.211		d20
422.44		d20
421.763		d20
421.392		d20
420.427		d20
419.982		d20
418.498		d20
416.94		d20
412.191		d20
411.449		d20
408.555		d20
404.233		d20
403.732		d20
402.916		d20
402.322		d20
400.022		d20
399.428		d20
396.312		d20
394.753		d20
393.863		d20
392.973		d20
389.337		d20
388.446		d20
386.51		d20
385.701		d20
379.468		d20
377.39		d20
374.422		d20
373.086		d20
371.677		d20
370.564		d20
369.896		d20
369.822		d20
364.182		d20
363.96		d20
362.476		d20
360.324		d20
359.829		d20
352.384		d20
348.526		d20
340.883		d20
339.25		d20
337.173		d20
336.653		d20
334.873		d20
333.537		d20
332.127		d20
322.629		d20
319.216		d20
316.767		d20
314.838		d20
313.651		d20
311.425		d20
309.57		d20
307.492		d20
306.676		d20
305.711		d20
302.075		d20
300.443		d20
292.429		d20
291.263		d20
290.797		d20
290.351		d20
288.348		d20
281.818		d20
265.568		d20
264.974		d20
263.194		d20
258.816		d20
257.703		d20
254.883		d20
244.272		d20
237.817		d20
236.351		d20
235.813		d20
230.693		d20
230.492		d20
227.057		d20
222.502		d20
217.485		d20
205.836		d20
202.274		d20
194.483		d20
180.236		d20
130.001		d20
104.699		d20
83.2544		d20
		d40
	2272.13	d30
	2200.45	d30
	2190.51	d30
	2161.13	d30
	2066.37	d30
	2044.7	d30
	2043.37	d30
	1950.1	d30
	1921.31	d30
	1916.26	d30
	1913.81	d30
	1913.66	d30
	1854.01	d30
	1848.89	d30
	1756.13	d30
	1723.19	d30
	1714.95	d30
	1709.61	d30
	1695.14	d30
	1694.77	d30
	1684.53	d30
	1680.37	d30
	1673.62	d30
	1645.87	d30
	1643.05	d30
	1628.88	d30
	1616.78	d30
	1598.68	d30
	1591.11	d30
	1556.46	d30
	1544.81	d30
	1503.25	d30
	1502.21	d30
	1500.73	d30
	1484.85	d30
	1480.03	d30
	1468.82	d30
	1443.52	d30
	1407.68	d30
	1399.37	d30
	1390.62	d30
	1384.16	d30
	1379.34	d30
	1378.97	d30
	1366.72	d30
	1361.01	d30
	1349.66	d30
	1346.98	d30
	1338.08	d30
	1325.84	d30
	1321.68	d30
	1317.82	d30
	1300.68	d30
	1291.41	d30
	1281.39	d30
	1266.48	d30
	1255.27	d30
	1235.98	d30
	1231.9	d30
	1231.38	d30
	1213.64	d30
	1204.22	d30
	1193.83	d30
	1193.16	d30
	1180.77	d30
	1180.25	d30
	1180.18	d30
	1179.88	d30
	1174.91	d30
	1162.3	d30
	1152.87	d30
	1149.39	d30
	1146.64	d30
	1141.82	d30
	1140.93	d30
	1134.32	d30
	1125.86	d30
	1122.15	d30
	1120.59	d30
	1112.06	d30
	1105.16	d30
	1102.34	d30
	1063.16	d30
	1063.01	d30
	1062.94	d30
	1055.45	d30
	1051.51	d30
	1050.85	d30
	1049.06	d30
	1047.14	d30
	1043.43	d30
	1042.98	d30
	1034.52	d30
	1034.45	d30
	1034.3	d30
	1034.15	d30
	1031.18	d30
	1028.51	d30
	1023.61	d30
	1015.45	d30
	1011.59	d30
	1010.26	d30
	1008.62	d30
	1008.48	d30
	1006.92	d30
	998.978	d30
	997.717	d30
	996.975	d30
	995.936	d30
	985.696	d30
	977.608	d30
	977.163	d30
	976.347	d30
	968.185	d30
	966.701	d30
	964.697	d30
	954.531	d30
	951.118	d30
	949.412	d30
	944.143	d30
	940.953	d30
	940.507	d30
	939.765	d30
	937.465	d30
	936.055	d30
	929.896	d30
	929.674	d30
	929.451	d30
	925.073	d30
	920.473	d30
	913.349	d30
	909.194	d30
	907.636	d30
	901.403	d30
	898.806	d30
	897.025	d30
	895.467	d30
	892.944	d30
	886.859	d30
	884.782	d30
	884.633	d30
	877.362	d30
	873.058	d30
	866.677	d30
	859.256	d30
	853.691	d30
	847.458	d30
	845.974	d30
	845.455	d30
	842.413	d30
	829.65	d30
	826.311	d30
	826.014	d30
	822.675	d30
	820.82	d30
	819.336	d30
	813.251	d30
	809.319	d30
	808.577	d30
	808.428	d30
	806.499	d30
	802.121	d30
	800.489	d30
	800.414	d30
	800.34	d30
	799.227	d30
	797.817	d30
	796.927	d30
	790.1	d30
	789.433	d30
	788.097	d30
	786.093	d30
	785.574	d30
	781.122	d30
	779.935	d30
	779.118	d30
	777.857	d30
	776.15	d30
	773.702	d30
	773.553	d30
	772.886	d30
	771.773	d30
	770.956	d30
	770.288	d30
	768.656	d30
	768.285	d30
	767.914	d30
	764.352	d30
	758.639	d30
	757.526	d30
	754.483	d30
	753.667	d30
	748.325	d30
	747.434	d30
	747.212	d30
	743.724	d30
	743.205	d30
	742.611	d30
	730.739	d30
	725.1	d30
	723.764	d30
	717.457	d30
	711.743	d30
	709.295	d30
	707.885	d30
	704.62	d30
	704.546	d30
	702.691	d30
	700.613	d30
	696.013	d30
	694.38	d30
	691.783	d30
	686.886	d30
	684.511	d30
	684.289	d30
	683.843	d30
	683.695	d30
	677.61	d30
	674.568	d30
	671.155	d30
	670.636	d30
	669.745	d30
	666.48	d30
	665.961	d30
	662.251	d30
	656.611	d30
	656.537	d30
	654.831	d30
	648.746	d30
	648.598	d30
	645.555	d30
	645.333	d30
	644.294	d30
	640.806	d30
	638.284	d30
	638.209	d30
	637.913	d30
	637.171	d30
	635.241	d30
	634.202	d30
	633.312	d30
	631.012	d30
	630.344	d30
	629.157	d30
	625.001	d30
	619.807	d30
	618.472	d30
	614.613	d30
	614.168	d30
	612.758	d30
	608.232	d30
	607.341	d30
	607.193	d30
	603.335	d30
	597.398	d30
	596.137	d30
	591.685	d30
	590.201	d30
	589.681	d30
	588.42	d30
	586.639	d30
	586.12	d30
	583.3	d30
	580.703	d30
	580.555	d30
	568.831	d30
	567.495	d30
	565.195	d30
	563.711	d30
	562.227	d30
	562.004	d30
	561.782	d30
	559.555	d30
	557.329	d30
	557.033	d30
	555.697	d30
	555.4	d30
	554.139	d30
	553.99	d30
	552.729	d30
	550.354	d30
	550.28	d30
	547.98	d30
	547.164	d30
	543.305	d30
	542.712	d30
	542.118	d30
	538.853	d30
	532.843	d30
	527.5	d30
	524.977	d30
	523.568	d30
	520.154	d30
	516.667	d30
	509.024	d30
	508.059	d30
	507.095	d30
	504.053	d30
	494.406	d30
	492.032	d30
	487.357	d30
	485.725	d30
	482.46	d30
	473.704	d30
	470.884	d30
	470.736	d30
	464.28	d30
	463.093	d30
	460.645	d30
	459.235	d30
	457.751	d30
	457.009	d30
	454.931	d30
	454.634	d30
	453.373	d30
	449.069	d30
	448.995	d30
	446.843	d30
	442.391	d30
	442.094	d30
	438.607	d30
	434.303	d30
	431.854	d30
	430.593	d30
	430.148	d30
	425.77	d30
	423.618	d30
	420.576	d30
	416.791	d30
	416.717	d30
	407.442	d30
	407.071	d30
	406.106	d30
	404.548	d30
	403.435	d30
	403.064	d30
	401.803	d30
	397.573	d30
	392.602	d30
	378.281	d30
	378.206	d30
	377.464	d30
	376.722	d30
	370.712	d30
	370.564	d30
	370.489	d30
	370.044	d30
	359.508	d30
	359.285	d30
	354.833	d30
	352.681	d30
	350.307	d30
	348.08	d30
	346.374	d30
	342.961	d30
	335.466	d30
	334.724	d30
	329.085	d30
	325.894	d30
	320.255	d30
	317.955	d30
	315.803	d30
	312.983	d30
	310.831	d30
	303.708	d30
	303.485	d30
	301.259	d30
	298.217	d30
	284.564	d30
	281.076	d30
	271.875	d30
	271.504	d30
	254.438	d30
	251.692	d30
	237.149	d30
	237.075	d30
	218.747	d30
	214.517	d30
	208.136	d30
	187.879	d30
	142.467	d30
	32.7972	d30
		d20

## Sheet: Figure S1b6
Area (um^2) d20	Area (um^2) d30	Aspect ratio (-)	Exp. day	Area (um^2) d40
		11.2281	d40	817.629
		10.2853	d40	959.206
		10.0944	d40	817.481
		9.48986	d40	680.282
		9.4217	d40	813.845
		8.98244	d40	1473.42
		8.94412	d40	958.761
		8.85826	d40	1497.17
		8.80873	d40	1171.2
		8.69432	d40	1194.57
		8.40616	d40	1300.53
		8.31925	d40	1568.11
		8.17539	d40	1686.01
		8.139	d40	1241.99
		8.12245	d40	605.635
		7.82741	d40	1573.23
		7.72214	d40	1813.12
		7.69251	d40	662.919
		7.57004	d40	1701.67
		7.46262	d40	1166.08
		7.33058	d40	386.369
		7.32552	d40	1371.25
		7.1901	d40	1734.84
		7.13698	d40	961.581
		7.0587	d40	1262.54
		7.02795	d40	1170.46
		6.93029	d40	1018.64
		6.93017	d40	1140.93
		6.92584	d40	1389.13
		6.91306	d40	582.706
		6.86837	d40	1552.23
		6.78474	d40	2125.14
		6.73561	d40	1470.31
		6.72776	d40	877.733
		6.59439	d40	1013.67
		6.5898	d40	1124.82
		6.53621	d40	963.807
		6.51055	d40	1827.52
		6.46079	d40	1633.48
		6.26878	d40	1067.02
		6.26011	d40	1654.55
		6.24165	d40	1860.16
		6.2256	d40	1889.55
		6.21036	d40	1186.71
		6.18901	d40	1173.06
		6.18818	d40	1001.28
		6.01395	d40	366.705
		5.9661	d40	1491.16
		5.90266	d40	514.812
		5.83789	d40	1044.46
		5.81952	d40	1328.06
		5.80758	d40	1196.21
		5.78885	d40	1319.46
		5.73879	d40	1301.35
		5.72552	d40	1642.98
		5.67849	d40	1292.3
		5.65165	d40	1586.51
		5.57462	d40	1326.95
		5.51502	d40	1215.57
		5.49759	d40	1679.71
		5.49698	d40	1181.29
		5.48928	d40	1177.29
		5.48172	d40	1161.26
		5.42039	d40	355.426
		5.40281	d40	899.029
		5.39565	d40	911.272
		5.33957	d40	1293.34
		5.28645	d40	1198.58
		5.24174	d40	1696.4
		5.22426	d40	692.525
		5.22142	d40	1075.7
		5.22043	d40	1440.7
		5.14853	d40	1190.64
		5.14392	d40	847.829
		5.08133	d40	845.826
		5.06874	d40	1130.91
		5.05741	d40	1033.56
		5.01894	d40	837.144
		4.98908	d40	2048.71
		4.97632	d40	853.246
		4.9452	d40	519.19
		4.90138	d40	1634.37
		4.86695	d40	1003.95
		4.84768	d40	1742.33
		4.81056	d40	609.048
		4.80401	d40	658.021
		4.8022	d40	1042.24
		4.7507	d40	1764.22
		4.68052	d40	1102.71
		4.65425	d40	1052.55
		4.56701	d40	881.146
		4.54104	d40	709.22
		4.53405	d40	887.824
		4.50087	d40	1237.83
		4.49083	d40	948.67
		4.46964	d40	654.014
		4.45913	d40	790.026
		4.42199	d40	1365.09
		4.25906	d40	1181.37
		4.19189	d40	985.993
		4.17938	d40	1180.33
		4.15764	d40	628.044
		4.14196	d40	862.818
		4.0804	d40	805.905
		4.01328	d40	740.459
		3.94002	d40	1042.02
		3.93063	d40	570.908
		3.82954	d40	543.528
		3.82321	d40	1006.4
		3.8167	d40	670.264
		3.8146	d40	1561.72
		3.78825	d40	690.967
		3.77278	d40	790.397
		3.68346	d40	609.938
		3.67948	d40	458.567
		3.67266	d40	428.144
		3.63764	d40	464.355
		3.59816	d40	684.511
		3.52117	d40	376.203
		3.51199	d40	1330.07
		3.50696	d40	809.467
		3.50612	d40	1495.24
		3.47192	d40	1179.21
		3.43736	d40	827.053
		3.37841	d40	2177.3
		3.37212	d40	1849.7
		3.35448	d40	799.301
		3.33248	d40	1681.12
		3.30532	d40	400.244
		3.30243	d40	1321.09
		3.29798	d40	628.786
		3.27756	d40	1010.11
		3.21711	d40	1373.85
		3.17211	d40	1922.34
		3.14917	d40	925.741
		3.07264	d40	436.306
		2.98125	d40	691.783
		2.96936	d40	363.885
		2.94305	d40	525.497
		2.88995	d40	645.407
		2.86574	d40	622.85
		2.86048	d40	801.527
		2.84788	d40	542.415
		2.83727	d40	880.33
		2.83462	d40	626.931
		2.78494	d40	524.31
		2.7735	d40	285.009
		2.77135	d40	740.163
		2.71544	d40	681.692
		2.70299	d40	1029.85
		2.69764	d40	1133.21
		2.68252	d40	2133
		2.64815	d40	683.769
		2.63294	d40	545.16
		2.60863	d40	886.637
		2.59744	d40	405.587
		2.59139	d40	480.011
		2.53145	d40	943.401
		2.50219	d40	451.74
		2.46745	d40	736.081
		2.44115	d40	538.111
		2.3994	d40	271.43
		2.39251	d40	1029.48
		2.34037	d40	529.801
		2.30204	d40	1137.29
		2.29371	d40	414.046
		2.28703	d40	307.863
		2.28595	d40	472.888
		2.23666	d40	499.971
		2.22521	d40	242.788
		2.22255	d40	446.175
		2.22198	d40	266.088
		2.19728	d40	739.643
		2.16494	d40	260.597
		2.1345	d40	960.542
		2.0944	d40	377.316
		2.07553	d40	381.397
		2.0657	d40	448.475
		2.03299	d40	780.677
		2.01458	d40	450.405
		2.00108	d40	444.914
		1.99508	d40	631.234
		1.99445	d40	421.54
		1.99352	d40	539.669
		1.9903	d40	484.166
		1.9878	d40	1037.12
		1.9822	d40	687.554
		1.96787	d40	349.639
		1.90562	d40	341.328
		1.90208	d40	728.81
		1.85313	d40	719.905
		1.80191	d40	345.409
		1.77701	d40	274.25
		1.75632	d40	239.449
		1.68978	d40	926.706
		1.6297	d40	599.253
		1.58711	d40	786.242
		1.58292	d40	1279.61
		1.56135	d40	534.401
		1.5257	d40	370.044
		1.52516	d40	414.12
		1.50644	d40	329.753
		1.41623	d40	450.998
		1.40889	d40	536.034
		1.38679	d40	478.676
		1.3784	d40	446.101
		1.37197	d40	294.21
		1.32401	d40	983.841
		1.3132	d40	213.33
		1.27687	d40	531.804
		1.27397	d40	607.787
		1.23492	d40	359.804
		1.19666	d40	398.092
		1.18935	d40	358.098
		1.1479	d40	251.47
		1.10892	d40	343.035
		1.09859	d40	343.109
		1.0722	d40	355.278
		1.07103	d40	331.533
		11.9209	d30
		10.6934	d30
		10.6685	d30
		10.4478	d30
		9.86967	d30
		9.61596	d30
		9.49039	d30
		9.47308	d30
		9.46263	d30
		9.45744	d30
		9.43694	d30
		9.15352	d30
		9.11067	d30
		8.92446	d30
		8.84041	d30
		8.80696	d30
		8.74144	d30
		8.6967	d30
		8.38159	d30
		8.36708	d30
		8.34201	d30
		8.31567	d30
		8.25778	d30
		7.99397	d30
		7.92655	d30
		7.85725	d30
		7.79408	d30
		7.74426	d30
		7.73739	d30
		7.72967	d30
		7.71627	d30
		7.54718	d30
		7.35912	d30
		7.08222	d30
		7.05828	d30
		6.93554	d30
		6.9028	d30
		6.87343	d30
		6.83246	d30
		6.70867	d30
		6.70158	d30
		6.68363	d30
		6.67575	d30
		6.66913	d30
		6.66466	d30
		6.6027	d30
		6.56209	d30
		6.55624	d30
		6.53683	d30
		6.51263	d30
		6.50793	d30
		6.47872	d30
		6.47713	d30
		6.46123	d30
		6.43438	d30
		6.43323	d30
		6.42776	d30
		6.39294	d30
		6.38914	d30
		6.35782	d30
		6.35511	d30
		6.34588	d30
		6.34559	d30
		6.33074	d30
		6.3089	d30
		6.29601	d30
		6.27931	d30
		6.23863	d30
		6.23815	d30
		6.22813	d30
		6.22524	d30
		6.22473	d30
		6.22182	d30
		6.19998	d30
		6.19055	d30
		6.18464	d30
		6.17829	d30
		6.1779	d30
		6.16476	d30
		6.16474	d30
		6.14674	d30
		6.12567	d30
		6.11157	d30
		6.09841	d30
		6.08347	d30
		6.06252	d30
		6.05347	d30
		5.99694	d30
		5.98828	d30
		5.96598	d30
		5.89787	d30
		5.78957	d30
		5.77279	d30
		5.74971	d30
		5.70961	d30
		5.68773	d30
		5.68625	d30
		5.67821	d30
		5.64609	d30
		5.61885	d30
		5.60895	d30
		5.60254	d30
		5.59768	d30
		5.57696	d30
		5.56979	d30
		5.55515	d30
		5.47091	d30
		5.44737	d30
		5.43459	d30
		5.43231	d30
		5.41587	d30
		5.40475	d30
		5.38839	d30
		5.38811	d30
		5.33522	d30
		5.32383	d30
		5.26304	d30
		5.25424	d30
		5.23383	d30
		5.22863	d30
		5.19556	d30
		5.17381	d30
		5.14793	d30
		5.12608	d30
		5.11848	d30
		5.11542	d30
		5.11311	d30
		5.10862	d30
		5.09963	d30
		5.09906	d30
		5.06892	d30
		5.06809	d30
		5.00084	d30
		4.99823	d30
		4.97566	d30
		4.96379	d30
		4.94261	d30
		4.9354	d30
		4.90013	d30
		4.89656	d30
		4.8668	d30
		4.84884	d30
		4.812	d30
		4.79028	d30
		4.78875	d30
		4.78558	d30
		4.7841	d30
		4.76145	d30
		4.73437	d30
		4.71301	d30
		4.66901	d30
		4.66174	d30
		4.64695	d30
		4.6322	d30
		4.62582	d30
		4.6188	d30
		4.60418	d30
		4.60217	d30
		4.58442	d30
		4.5793	d30
		4.57875	d30
		4.55567	d30
		4.50333	d30
		4.46492	d30
		4.43183	d30
		4.40112	d30
		4.36514	d30
		4.35538	d30
		4.33506	d30
		4.29164	d30
		4.27651	d30
		4.24277	d30
		4.2312	d30
		4.22491	d30
		4.20919	d30
		4.20544	d30
		4.2009	d30
		4.19477	d30
		4.18632	d30
		4.18094	d30
		4.17004	d30
		4.16467	d30
		4.15716	d30
		4.14704	d30
		4.13564	d30
		4.11386	d30
		4.10858	d30
		4.10756	d30
		4.10139	d30
		4.09221	d30
		4.088	d30
		4.08162	d30
		4.07036	d30
		4.05946	d30
		4.04251	d30
		4.02186	d30
		3.99301	d30
		3.98313	d30
		3.9648	d30
		3.95191	d30
		3.95101	d30
		3.93488	d30
		3.93052	d30
		3.91752	d30
		3.89903	d30
		3.89124	d30
		3.88996	d30
		3.88744	d30
		3.87067	d30
		3.85778	d30
		3.84713	d30
		3.8429	d30
		3.82444	d30
		3.80392	d30
		3.80213	d30
		3.77669	d30
		3.77599	d30
		3.7747	d30
		3.75114	d30
		3.74543	d30
		3.71851	d30
		3.68919	d30
		3.68412	d30
		3.68364	d30
		3.6266	d30
		3.62018	d30
		3.61152	d30
		3.60581	d30
		3.55262	d30
		3.53091	d30
		3.5094	d30
		3.49239	d30
		3.48376	d30
		3.41716	d30
		3.40005	d30
		3.36008	d30
		3.35382	d30
		3.33998	d30
		3.32872	d30
		3.32624	d30
		3.32073	d30
		3.3175	d30
		3.28711	d30
		3.28454	d30
		3.25435	d30
		3.24676	d30
		3.21355	d30
		3.2103	d30
		3.20712	d30
		3.19557	d30
		3.16803	d30
		3.1653	d30
		3.16182	d30
		3.15731	d30
		3.14243	d30
		3.13694	d30
		3.11337	d30
		3.09564	d30
		3.09287	d30
		3.08845	d30
		3.08184	d30
		3.08039	d30
		3.07293	d30
		3.07236	d30
		3.04907	d30
		3.03374	d30
		3.03241	d30
		3.01409	d30
		3.00681	d30
		3.00521	d30
		2.99222	d30
		2.98172	d30
		2.96657	d30
		2.9482	d30
		2.94528	d30
		2.93563	d30
		2.93403	d30
		2.90453	d30
		2.8865	d30
		2.85358	d30
		2.85274	d30
		2.8405	d30
		2.82805	d30
		2.81568	d30
		2.81547	d30
		2.81307	d30
		2.80785	d30
		2.80205	d30
		2.80015	d30
		2.79895	d30
		2.78802	d30
		2.78706	d30
		2.7815	d30
		2.77722	d30
		2.75388	d30
		2.74433	d30
		2.74093	d30
		2.73935	d30
		2.73733	d30
		2.72199	d30
		2.7108	d30
		2.66936	d30
		2.66566	d30
		2.64659	d30
		2.63342	d30
		2.6181	d30
		2.61605	d30
		2.60924	d30
		2.59229	d30
		2.564	d30
		2.56186	d30
		2.54952	d30
		2.51384	d30
		2.49694	d30
		2.4959	d30
		2.47386	d30
		2.47129	d30
		2.47054	d30
		2.42986	d30
		2.40967	d30
		2.4076	d30
		2.40541	d30
		2.3997	d30
		2.39523	d30
		2.38292	d30
		2.33709	d30
		2.32879	d30
		2.31395	d30
		2.28642	d30
		2.28417	d30
		2.27711	d30
		2.25096	d30
		2.24506	d30
		2.21952	d30
		2.21734	d30
		2.21678	d30
		2.21663	d30
		2.1806	d30
		2.17117	d30
		2.14751	d30
		2.14536	d30
		2.13361	d30
		2.11167	d30
		2.10874	d30
		2.0934	d30
		2.04902	d30
		2.04503	d30
		2.0396	d30
		1.98421	d30
		1.9781	d30
		1.97618	d30
		1.9401	d30
		1.93938	d30
		1.9185	d30
		1.90867	d30
		1.88386	d30
		1.85448	d30
		1.80806	d30
		1.78589	d30
		1.77621	d30
		1.77159	d30
		1.75986	d30
		1.74644	d30
		1.68211	d30
		1.67857	d30
		1.66262	d30
		1.6557	d30
		1.65204	d30
		1.6412	d30
		1.54292	d30
		1.53964	d30
		1.53813	d30
		1.50995	d30
		1.50664	d30
		1.42741	d30
		1.40229	d30
		1.39976	d30
		1.38524	d30
		1.38411	d30
		1.35801	d30
		1.32104	d30
		1.29109	d30
		1.18022	d30
		1.16374	d30
		1.13357	d30
		1.06845	d30
1114.88		10.0866	d20
794.998		10.0167	d20
915.576		9.93192	d20
916.23		9.88337	d20
1200.29		9.83265	d20
739.569		9.42302	d20
859.182		9.39809	d20
1208.67		9.36925	d20
1442.33		9.36188	d20
830.689		9.2665	d20
1470.09		9.23067	d20
1327.4		9.04364	d20
1330.44		8.9257	d20
864.747		8.92275	d20
1239.47		8.6177	d20
1353.44		8.58635	d20
900.958		8.49087	d20
673.027		8.46581	d20
1050.03		8.44729	d20
522.084		8.44272	d20
1006.99		8.41378	d20
1289.85		8.38501	d20
1320.49		8.22333	d20
917.208		8.18634	d20
944.143		8.12825	d20
1217.8		8.03357	d20
860.592		8.01527	d20
727.177		7.98164	d20
1174.54		7.9429	d20
1103.75		7.93879	d20
1656.26		7.86997	d20
648.375		7.86378	d20
512.506		7.85576	d20
698.684		7.77793	d20
1239.84		7.76942	d20
492.023		7.76932	d20
1108.8		7.73836	d20
1161.33		7.55198	d20
632.496		7.54294	d20
1191.16		7.53772	d20
1217.06		7.52956	d20
1305.88		7.52242	d20
891.163		7.51381	d20
827.424		7.48101	d20
954.531		7.46556	d20
1346.02		7.4259	d20
1007.07		7.41172	d20
873.8		7.40834	d20
1045.58		7.33375	d20
1031.48		7.32909	d20
1170.31		7.281	d20
604.437		7.25834	d20
1135.29		7.24004	d20
1107.09		7.21737	d20
302.075		7.18269	d20
1347.43		7.16601	d20
1239.99		7.16471	d20
1376.22		7.16412	d20
1112.36		7.15006	d20
1153.02		7.14729	d20
1225.81		7.1035	d20
767.84		7.04387	d20
505.759		7.02684	d20
1303.43		7.02498	d20
424.211		7.0089	d20
933.236		6.9829	d20
892.202		6.96941	d20
1511.19		6.90815	d20
698.535		6.90289	d20
670.636		6.8514	d20
893.612		6.78682	d20
987.18		6.77465	d20
1170.9		6.766	d20
979.389		6.75477	d20
980.279		6.74886	d20
1354.55		6.73815	d20
1069.4		6.72285	d20
882.927		6.69295	d20
1053.22		6.67864	d20
1027.99		6.67728	d20
852.059		6.63977	d20
1119.41		6.62917	d20
1438.03		6.58281	d20
917.489		6.56708	d20
648.004		6.54073	d20
435.514		6.52352	d20
738.975		6.51395	d20
662.473		6.50298	d20
601.331		6.49955	d20
566.53		6.49715	d20
1502.88		6.42275	d20
458.079		6.4028	d20
878.846		6.34053	d20
782.903		6.32993	d20
820.226		6.28075	d20
1115.92		6.23425	d20
1451.68		6.2011	d20
475.114		6.19957	d20
1118.44		6.18537	d20
1146.71		6.18207	d20
749.067		6.13358	d20
602.984		6.06037	d20
917.653		6.0355	d20
1246.96		6.00945	d20
1010.7		5.99086	d20
1185.45		5.98462	d20
913.869		5.97717	d20
836.402		5.96618	d20
1076.15		5.90576	d20
1086.09		5.89919	d20
835.512		5.89909	d20
1126.61		5.84304	d20
795.814		5.81773	d20
1027.69		5.80553	d20
571.576		5.80073	d20
1171.42		5.78681	d20
819.797		5.78295	d20
971.153		5.74756	d20
972.117		5.73356	d20
1364.42		5.7145	d20
869.199		5.70933	d20
775.779		5.68773	d20
1252.53		5.66767	d20
1009.44		5.66379	d20
875.459		5.65867	d20
1386.24		5.62644	d20
1180.03		5.60382	d20
778.97		5.58029	d20
628.115		5.55261	d20
1420.15		5.54479	d20
549.093		5.52079	d20
1967.31		5.51679	d20
853.32		5.48579	d20
814.513		5.48028	d20
989.332		5.479	d20
662.993		5.47303	d20
697.051		5.46606	d20
908.526		5.41752	d20
1924.72		5.40887	d20
1195.17		5.39146	d20
600.812		5.3664	d20
790.471		5.33867	d20
927.893		5.33426	d20
754.112		5.33067	d20
918.915		5.32949	d20
435.974		5.319	d20
1257.79		5.31382	d20
339.25		5.28482	d20
1603.13		5.27299	d20
359.829		5.27197	d20
1033.56		5.26383	d20
1157.03		5.25366	d20
573.283		5.23626	d20
625.892		5.23577	d20
1039.27		5.2125	d20
660.915		5.21161	d20
1118.07		5.19766	d20
1607.88		5.18504	d20
725.767		5.14977	d20
1045.13		5.14683	d20
667.774		5.14237	d20
1114.21		5.13027	d20
1608.03		5.11749	d20
742.982		5.11723	d20
905.113		5.11714	d20
1016.27		5.10697	d20
565.269		5.10441	d20
399.428		5.10068	d20
1244.22		5.09653	d20
1446.12		5.07981	d20
904		5.07629	d20
911.049		5.0752	d20
912.978		5.07043	d20
593.837		5.06895	d20
484.018		5.0628	d20
716.863		5.04934	d20
696.309		5.04682	d20
1103.16		5.03178	d20
1349.66		5.01127	d20
1044.83		4.99829	d20
1173.87		4.98876	d20
734.078		4.98431	d20
1256.76		4.97989	d20
421.763		4.97953	d20
679.466		4.97635	d20
896.877		4.96782	d20
1017.16		4.96219	d20
1918.41		4.94789	d20
473.481		4.94542	d20
810.135		4.93861	d20
453.551		4.93515	d20
1101.08		4.92462	d20
840.854		4.92315	d20
2201.34		4.92209	d20
544.199		4.91175	d20
1098.71		4.90616	d20
995.983		4.89893	d20
631.383		4.89315	d20
550.874		4.88262	d20
1224.25		4.87699	d20
785.129		4.87135	d20
495.445		4.86255	d20
861.9		4.85133	d20
564.527		4.84758	d20
1532.04		4.8319	d20
1317.16		4.83077	d20
538.408		4.82588	d20
1044.98		4.82061	d20
1116.59		4.80659	d20
999.572		4.80481	d20
1068.73		4.80202	d20
648.004		4.79714	d20
569.064		4.78667	d20
997.939		4.78421	d20
1282.28		4.78038	d20
923.07		4.75989	d20
614.836		4.75702	d20
512.216		4.73947	d20
954.754		4.7352	d20
603.483		4.73443	d20
1642.83		4.67655	d20
1215.5		4.65345	d20
808.206		4.6294	d20
989.851		4.61626	d20
1044.24		4.60318	d20
777.486		4.60267	d20
1139.52		4.5949	d20
766.356		4.585	d20
795.591		4.55469	d20
474.075		4.54134	d20
608.083		4.53544	d20
561.856		4.51563	d20
581.593		4.49358	d20
1380.23		4.48916	d20
981.318		4.46912	d20
360.324		4.46371	d20
1084.16		4.46094	d20
805.609		4.44957	d20
729.552		4.44897	d20
670.932		4.44397	d20
1080.9		4.4096	d20
1629.99		4.39211	d20
505.908		4.39075	d20
1235.16		4.39045	d20
746.767		4.33893	d20
1426.45		4.32079	d20
985.399		4.30519	d20
821.265		4.29943	d20
941.027		4.29151	d20
640.881		4.28189	d20
702.097		4.24999	d20
425.992		4.24763	d20
1177.29		4.24552	d20
814.29		4.24325	d20
566.605		4.23543	d20
553.026		4.21255	d20
790.175		4.21121	d20
940.656		4.19185	d20
1140.63		4.18745	d20
2044.7		4.17671	d20
563.637		4.14253	d20
503.236		4.13441	d20
677.462		4.12985	d20
784.535		4.12983	d20
593.688		4.12973	d20
706.772		4.12206	d20
1116.29		4.11541	d20
1008.92		4.1036	d20
761.978		4.0948	d20
750.551		4.08634	d20
911.533		4.08035	d20
796.407		4.05989	d20
651.862		4.05691	d20
573.802		4.05589	d20
893.909		4.04557	d20
385.701		4.03995	d20
411.449		4.02663	d20
641.177		4.00318	d20
1010.92		3.9997	d20
770.363		3.99728	d20
495.297		3.99538	d20
522.158		3.98996	d20
805.312		3.98913	d20
1589.33		3.98583	d20
785.871		3.98132	d20
872.687		3.96729	d20
819.484		3.94891	d20
305.711		3.9293	d20
803.976		3.92884	d20
567.272		3.91859	d20
419.982		3.90253	d20
725.1		3.89294	d20
1476.39		3.88224	d20
779.935		3.88194	d20
528.242		3.85309	d20
786.39		3.83647	d20
680.95		3.83387	d20
626.411		3.83145	d20
535.663		3.82958	d20
704.62		3.82436	d20
499.795		3.8236	d20
877.955		3.82308	d20
363.96		3.81225	d20
702.839		3.80781	d20
620.178		3.80148	d20
980.502		3.79792	d20
866.454		3.79459	d20
668.632		3.79148	d20
1803.99		3.7887	d20
681.246		3.78196	d20
254.883		3.78184	d20
683.027		3.76893	d20
648.746		3.76089	d20
959.948		3.75974	d20
394.753		3.75844	d20
764.575		3.74264	d20
290.797		3.73338	d20
1141.52		3.72143	d20
522.232		3.71792	d20
891.312		3.69692	d20
352.384		3.68343	d20
914.166		3.66462	d20
871.722		3.66298	d20
2259.67		3.65241	d20
759.974		3.65057	d20
369.896		3.64953	d20
559.555		3.64455	d20
515.034		3.63269	d20
869.422		3.62791	d20
597.398		3.61187	d20
471.849		3.60667	d20
887.75		3.60045	d20
704.175		3.59322	d20
827.943		3.58372	d20
1075.33		3.57515	d20
500.12		3.55593	d20
1145.75		3.54887	d20
1384.6		3.54034	d20
459.977		3.51234	d20
674.939		3.51047	d20
698.461		3.4944	d20
746.024		3.48887	d20
803.902		3.48494	d20
524.903		3.48242	d20
362.476		3.47731	d20
871.871		3.46715	d20
499.675		3.46368	d20
981.096		3.46105	d20
1148.42		3.45103	d20
511.324		3.42716	d20
1676.66		3.42158	d20
534.92		3.40886	d20
847.607		3.39515	d20
496.781		3.39286	d20
497.82		3.38914	d20
533.362		3.38214	d20
482.015		3.37329	d20
721.241		3.37165	d20
478.527		3.36941	d20
451.889		3.36699	d20
715.453		3.36248	d20
1474.69		3.35585	d20
472.591		3.34352	d20
788.319		3.34235	d20
456.415		3.33604	d20
504.572		3.33371	d20
761.384		3.33156	d20
424.434		3.32426	d20
1449.9		3.31659	d20
476.524		3.30775	d20
1266.7		3.29749	d20
660.841		3.28606	d20
841.522		3.28526	d20
809.764		3.28449	d20
545.16		3.28386	d20
589.978		3.27406	d20
608.083		3.27383	d20
585.823		3.2687	d20
1183		3.26448	d20
568.756		3.24011	d20
386.51		3.24005	d20
627.45		3.23353	d20
672.713		3.21748	d20
313.651		3.21343	d20
694.009		3.21248	d20
969.594		3.1881	d20
970.707		3.18789	d20
592.946		3.18227	d20
369.822		3.17134	d20
675.681		3.16589	d20
956.386		3.16366	d20
507.392		3.15153	d20
741.572		3.1381	d20
705.807		3.10622	d20
404.233		3.1061	d20
703.507		3.10158	d20
222.502		3.09359	d20
485.131		3.08808	d20
537.443		3.08173	d20
854.656		3.08058	d20
497.523		3.07709	d20
230.693		3.07052	d20
422.44		3.06468	d20
319.216		3.06048	d20
581.222		3.05391	d20
563.117		3.05296	d20
314.838		3.04818	d20
265.568		3.04182	d20
495.371		3.02315	d20
498.413		3.01896	d20
492.18		3.0034	d20
697.126		2.99367	d20
1069.54		2.98628	d20
448.846		2.96708	d20
708.033		2.95304	d20
457.602		2.95211	d20
572.021		2.94927	d20
616.171		2.94398	d20
599.699		2.9251	d20
388.446		2.92381	d20
443.43		2.92378	d20
518.67		2.9165	d20
490.177		2.91217	d20
729.403		2.90568	d20
847.755		2.89171	d20
1048.92		2.88975	d20
1261.5		2.88252	d20
281.818		2.87302	d20
364.182		2.85419	d20
935.833		2.84831	d20
513.105		2.83889	d20
1068.06		2.82541	d20
264.974		2.80203	d20
316.767		2.79872	d20
608.751		2.7825	d20
894.131		2.76586	d20
486.467		2.76584	d20
586.12		2.75251	d20
291.263		2.75201	d20
884.04		2.74472	d20
435.787		2.73817	d20
472.888		2.73518	d20
559.704		2.7336	d20
244.272		2.72579	d20
807.018		2.72514	d20
466.655		2.71511	d20
319.216		2.7125	d20
393.863		2.70965	d20
518.67		2.70607	d20
678.575		2.70508	d20
652.827		2.69705	d20
658.392		2.68551	d20
474.669		2.68277	d20
724.358		2.68044	d20
469.029		2.67957	d20
703.878		2.67494	d20
540.263		2.66708	d20
940.804		2.64885	d20
537.072		2.6179	d20
729.181		2.6012	d20
583.894		2.59779	d20
990.668		2.5945	d20
540.56		2.5897	d20
577.661		2.58046	d20
1365.61		2.57387	d20
500.342		2.56965	d20
432.003		2.56287	d20
633.683		2.5591	d20
657.502		2.55455	d20
861.186		2.55194	d20
734.82		2.5332	d20
685.031		2.52037	d20
545.16		2.51159	d20
235.813		2.49764	d20
828.314		2.49375	d20
429.035		2.48139	d20
1416.81		2.4757	d20
628.563		2.46947	d20
594.282		2.45236	d20
333.537		2.44588	d20
457.602		2.43145	d20
940.062		2.4282	d20
337.173		2.42609	d20
550.874		2.42351	d20
746.915		2.42049	d20
486.615		2.41371	d20
756.413		2.40822	d20
454.708		2.4069	d20
396.312		2.40429	d20
518.002		2.40213	d20
616.171		2.40143	d20
534.253		2.40123	d20
802.121		2.377	d20
389.337		2.35253	d20
530.691		2.34502	d20
322.629		2.33262	d20
418.498		2.32625	d20
202.274		2.32337	d20
306.676		2.32309	d20
370.564		2.30076	d20
348.526		2.28183	d20
620.995		2.27629	d20
557.107		2.2676	d20
491.735		2.22616	d20
551.69		2.20679	d20
500.639		2.20353	d20
236.351		2.20322	d20
205.836		2.20247	d20
465.764		2.20178	d20
538.779		2.19687	d20
309.57		2.19051	d20
498.413		2.18859	d20
457.38		2.1828	d20
429.554		2.17696	d20
464.948		2.17622	d20
379.468		2.17504	d20
470.217		2.17028	d20
650.749		2.16961	d20
621.588		2.16513	d20
793.143		2.15282	d20
629.825		2.15266	d20
488.099		2.14684	d20
1020.42		2.14011	d20
482.682		2.13505	d20
311.425		2.12911	d20
292.429		2.12445	d20
377.39		2.12211	d20
453.224		2.11046	d20
429.48		2.09928	d20
340.883		2.09274	d20
529.504		2.07268	d20
691.635		2.07151	d20
427.922		2.04241	d20
420.427		2.00747	d20
743.65		2.00728	d20
290.351		2.00433	d20
1037.71		1.99471	d20
592.872		1.98231	d20
550.058		1.97508	d20
751.738		1.97033	d20
307.492		1.96751	d20
230.492		1.9667	d20
499.007		1.96185	d20
374.422		1.95576	d20
551.69		1.92143	d20
408.555		1.91462	d20
336.653		1.87628	d20
332.127		1.86467	d20
400.022		1.85527	d20
402.322		1.81984	d20
194.483		1.8128	d20
237.817		1.80182	d20
565.343		1.75856	d20
402.916		1.74201	d20
421.392		1.72837	d20
412.191		1.72205	d20
469.252		1.71013	d20
607.267		1.70149	d20
373.086		1.69159	d20
300.443		1.63648	d20
781.864		1.61945	d20
334.873		1.61661	d20
371.677		1.60703	d20
649.859		1.60439	d20
263.194		1.58331	d20
337.173		1.57682	d20
1115.4		1.56567	d20
520.08		1.55175	d20
258.816		1.5104	d20
403.732		1.50104	d20
562.004		1.48131	d20
392.973		1.47362	d20
288.348		1.42762	d20
217.485		1.41907	d20
474.743		1.41044	d20
416.94		1.38057	d20
257.703		1.33396	d20
825.198		1.31618	d20
806.722		1.31065	d20
482.682		1.27582	d20
1558.31		1.26865	d20
104.699		1.25354	d20
180.236		1.22547	d20
227.057		1.16736	d20
83.2544		1.14205	d20
532.991		1.13739	d20
130.001		1.10947	d20
441.797		1.07043	d20
		11.2281	d40	817.629
		10.2853	d40	959.206
		10.0944	d40	817.481
		9.48986	d40	680.282
		9.4217	d40	813.845
		8.98244	d40	1473.42
		8.94412	d40	958.761
		8.85826	d40	1497.17
		8.80873	d40	1171.2
		8.69432	d40	1194.57
		8.40616	d40	1300.53
		8.31925	d40	1568.11
		8.17539	d40	1686.01
		8.139	d40	1241.99
		8.12245	d40	605.635
		7.82741	d40	1573.23
		7.72214	d40	1813.12
		7.69251	d40	662.919
		7.57004	d40	1701.67
		7.46262	d40	1166.08
		7.33058	d40	386.369
		7.32552	d40	1371.25
		7.1901	d40	1734.84
		7.13698	d40	961.581
		7.0587	d40	1262.54
		7.02795	d40	1170.46
		6.93029	d40	1018.64
		6.93017	d40	1140.93
		6.92584	d40	1389.13
		6.91306	d40	582.706
		6.86837	d40	1552.23
		6.78474	d40	2125.14
		6.73561	d40	1470.31
		6.72776	d40	877.733
		6.59439	d40	1013.67
		6.5898	d40	1124.82
		6.53621	d40	963.807
		6.51055	d40	1827.52
		6.46079	d40	1633.48
		6.26878	d40	1067.02
		6.26011	d40	1654.55
		6.24165	d40	1860.16
		6.2256	d40	1889.55
		6.21036	d40	1186.71
		6.18901	d40	1173.06
		6.18818	d40	1001.28
		6.01395	d40	366.705
		5.9661	d40	1491.16
		5.90266	d40	514.812
		5.83789	d40	1044.46
		5.81952	d40	1328.06
		5.80758	d40	1196.21
		5.78885	d40	1319.46
		5.73879	d40	1301.35
		5.72552	d40	1642.98
		5.67849	d40	1292.3
		5.65165	d40	1586.51
		5.57462	d40	1326.95
		5.51502	d40	1215.57
		5.49759	d40	1679.71
		5.49698	d40	1181.29
		5.48928	d40	1177.29
		5.48172	d40	1161.26
		5.42039	d40	355.426
		5.40281	d40	899.029
		5.39565	d40	911.272
		5.33957	d40	1293.34
		5.28645	d40	1198.58
		5.24174	d40	1696.4
		5.22426	d40	692.525
		5.22142	d40	1075.7
		5.22043	d40	1440.7
		5.14853	d40	1190.64
		5.14392	d40	847.829
		5.08133	d40	845.826
		5.06874	d40	1130.91
		5.05741	d40	1033.56
		5.01894	d40	837.144
		4.98908	d40	2048.71
		4.97632	d40	853.246
		4.9452	d40	519.19
		4.90138	d40	1634.37
		4.86695	d40	1003.95
		4.84768	d40	1742.33
		4.81056	d40	609.048
		4.80401	d40	658.021
		4.8022	d40	1042.24
		4.7507	d40	1764.22
		4.68052	d40	1102.71
		4.65425	d40	1052.55
		4.56701	d40	881.146
		4.54104	d40	709.22
		4.53405	d40	887.824
		4.50087	d40	1237.83
		4.49083	d40	948.67
		4.46964	d40	654.014
		4.45913	d40	790.026
		4.42199	d40	1365.09
		4.25906	d40	1181.37
		4.19189	d40	985.993
		4.17938	d40	1180.33
		4.15764	d40	628.044
		4.14196	d40	862.818
		4.0804	d40	805.905
		4.01328	d40	740.459
		3.94002	d40	1042.02
		3.93063	d40	570.908
		3.82954	d40	543.528
		3.82321	d40	1006.4
		3.8167	d40	670.264
		3.8146	d40	1561.72
		3.78825	d40	690.967
		3.77278	d40	790.397
		3.68346	d40	609.938
		3.67948	d40	458.567
		3.67266	d40	428.144
		3.63764	d40	464.355
		3.59816	d40	684.511
		3.52117	d40	376.203
		3.51199	d40	1330.07
		3.50696	d40	809.467
		3.50612	d40	1495.24
		3.47192	d40	1179.21
		3.43736	d40	827.053
		3.37841	d40	2177.3
		3.37212	d40	1849.7
		3.35448	d40	799.301
		3.33248	d40	1681.12
		3.30532	d40	400.244
		3.30243	d40	1321.09
		3.29798	d40	628.786
		3.27756	d40	1010.11
		3.21711	d40	1373.85
		3.17211	d40	1922.34
		3.14917	d40	925.741
		3.07264	d40	436.306
		2.98125	d40	691.783
		2.96936	d40	363.885
		2.94305	d40	525.497
		2.88995	d40	645.407
		2.86574	d40	622.85
		2.86048	d40	801.527
		2.84788	d40	542.415
		2.83727	d40	880.33
		2.83462	d40	626.931
		2.78494	d40	524.31
		2.7735	d40	285.009
		2.77135	d40	740.163
		2.71544	d40	681.692
		2.70299	d40	1029.85
		2.69764	d40	1133.21
		2.68252	d40	2133
		2.64815	d40	683.769
		2.63294	d40	545.16
		2.60863	d40	886.637
		2.59744	d40	405.587
		2.59139	d40	480.011
		2.53145	d40	943.401
		2.50219	d40	451.74
		2.46745	d40	736.081
		2.44115	d40	538.111
		2.3994	d40	271.43
		2.39251	d40	1029.48
		2.34037	d40	529.801
		2.30204	d40	1137.29
		2.29371	d40	414.046
		2.28703	d40	307.863
		2.28595	d40	472.888
		2.23666	d40	499.971
		2.22521	d40	242.788
		2.22255	d40	446.175
		2.22198	d40	266.088
		2.19728	d40	739.643
		2.16494	d40	260.597
		2.1345	d40	960.542
		2.0944	d40	377.316
		2.07553	d40	381.397
		2.0657	d40	448.475
		2.03299	d40	780.677
		2.01458	d40	450.405
		2.00108	d40	444.914
		1.99508	d40	631.234
		1.99445	d40	421.54
		1.99352	d40	539.669
		1.9903	d40	484.166
		1.9878	d40	1037.12
		1.9822	d40	687.554
		1.96787	d40	349.639
		1.90562	d40	341.328
		1.90208	d40	728.81
		1.85313	d40	719.905
		1.80191	d40	345.409
		1.77701	d40	274.25
		1.75632	d40	239.449
		1.68978	d40	926.706
		1.6297	d40	599.253
		1.58711	d40	786.242
		1.58292	d40	1279.61
		1.56135	d40	534.401
		1.5257	d40	370.044
		1.52516	d40	414.12
		1.50644	d40	329.753
		1.41623	d40	450.998
		1.40889	d40	536.034
		1.38679	d40	478.676
		1.3784	d40	446.101
		1.37197	d40	294.21
		1.32401	d40	983.841
		1.3132	d40	213.33
		1.27687	d40	531.804
		1.27397	d40	607.787
		1.23492	d40	359.804
		1.19666	d40	398.092
		1.18935	d40	358.098
		1.1479	d40	251.47
		1.10892	d40	343.035
		1.09859	d40	343.109
		1.0722	d40	355.278
		1.07103	d40	331.533
	691.783	11.9209	d30
	662.251	10.6934	d30
	550.354	10.6685	d30
	768.656	10.4478	d30
	826.014	9.86967	d30
	797.817	9.61596	d30
	1146.64	9.49039	d30
	1361.01	9.47308	d30
	1281.39	9.46263	d30
	1034.52	9.45744	d30
	976.347	9.43694	d30
	939.765	9.15352	d30
	1122.15	9.11067	d30
	977.163	8.92446	d30
	1152.87	8.84041	d30
	1179.88	8.80696	d30
	1349.66	8.74144	d30
	523.568	8.6967	d30
	603.335	8.38159	d30
	1063.16	8.36708	d30
	781.122	8.34201	d30
	966.701	8.31567	d30
	1643.05	8.25778	d30
	524.977	7.99397	d30
	1023.61	7.92655	d30
	1384.16	7.85725	d30
	550.28	7.79408	d30
	1694.77	7.74426	d30
	717.457	7.73739	d30
	1321.68	7.72967	d30
	1484.85	7.71627	d30
	694.38	7.54718	d30
	1015.45	7.35912	d30
	1950.1	7.08222	d30
	1480.03	7.05828	d30
	684.289	6.93554	d30
	898.806	6.9028	d30
	1684.53	6.87343	d30
	907.636	6.83246	d30
	1556.46	6.70867	d30
	723.764	6.70158	d30
	1051.51	6.68363	d30
	1231.9	6.67575	d30
	1120.59	6.66913	d30
	1008.48	6.66466	d30
	925.073	6.6027	d30
	1378.97	6.56209	d30
	968.185	6.55624	d30
	1134.32	6.53683	d30
	1695.14	6.51263	d30
	822.675	6.50793	d30
	1291.41	6.47872	d30
	1709.61	6.47713	d30
	1645.87	6.46123	d30
	1921.31	6.43438	d30
	637.171	6.43323	d30
	1756.13	6.42776	d30
	334.724	6.39294	d30
	1162.3	6.38914	d30
	790.1	6.35782	d30
	638.284	6.35511	d30
	656.611	6.34588	d30
	555.697	6.34559	d30
	997.717	6.33074	d30
	633.312	6.3089	d30
	645.333	6.29601	d30
	1300.68	6.27931	d30
	1049.06	6.23863	d30
	802.121	6.23815	d30
	378.206	6.22813	d30
	1390.62	6.22524	d30
	671.155	6.22473	d30
	709.295	6.22182	d30
	1255.27	6.19998	d30
	954.531	6.19055	d30
	2044.7	6.18464	d30
	346.374	6.17829	d30
	310.831	6.1779	d30
	1231.38	6.16476	d30
	747.434	6.16474	d30
	547.164	6.14674	d30
	1063.01	6.12567	d30
	1112.06	6.11157	d30
	949.412	6.09841	d30
	407.442	6.08347	d30
	813.251	6.06252	d30
	1102.34	6.05347	d30
	1598.68	5.99694	d30
	1407.68	5.98828	d30
	1673.62	5.96598	d30
	711.743	5.89787	d30
	1714.95	5.78957	d30
	457.751	5.77279	d30
	936.055	5.74971	d30
	686.886	5.70961	d30
	607.193	5.68773	d30
	431.854	5.68625	d30
	1379.34	5.67821	d30
	669.745	5.64609	d30
	586.639	5.61885	d30
	1140.93	5.60895	d30
	747.212	5.60254	d30
	770.288	5.59768	d30
	1916.26	5.57696	d30
	567.495	5.56979	d30
	748.325	5.55515	d30
	1141.82	5.47091	d30
	1193.83	5.44737	d30
	1042.98	5.43459	d30
	743.724	5.43231	d30
	370.489	5.41587	d30
	2043.37	5.40475	d30
	1180.18	5.38839	d30
	845.974	5.38811	d30
	1180.25	5.33522	d30
	492.032	5.32383	d30
	1366.72	5.26304	d30
	977.608	5.25424	d30
	1006.92	5.23383	d30
	629.157	5.22863	d30
	580.703	5.19556	d30
	1011.59	5.17381	d30
	416.717	5.14793	d30
	1043.43	5.12608	d30
	707.885	5.11848	d30
	901.403	5.11542	d30
	1502.21	5.11311	d30
	800.489	5.10862	d30
	1055.45	5.09963	d30
	542.712	5.09906	d30
	1854.01	5.06892	d30
	1616.78	5.06809	d30
	2200.45	5.00084	d30
	459.235	4.99823	d30
	644.294	4.97566	d30
	1503.25	4.96379	d30
	1235.98	4.94261	d30
	808.428	4.9354	d30
	1591.11	4.90013	d30
	684.511	4.89656	d30
	670.636	4.8668	d30
	1008.62	4.84884	d30
	434.303	4.812	d30
	700.613	4.79028	d30
	583.3	4.78875	d30
	806.499	4.78558	d30
	842.413	4.7841	d30
	473.704	4.76145	d30
	789.433	4.73437	d30
	1723.19	4.71301	d30
	964.697	4.66901	d30
	696.013	4.66174	d30
	820.82	4.64695	d30
	1913.66	4.6322	d30
	638.209	4.62582	d30
	996.975	4.6188	d30
	1028.51	4.60418	d30
	800.34	4.60217	d30
	607.341	4.58442	d30
	612.758	4.5793	d30
	559.555	4.57875	d30
	1180.77	4.55567	d30
	665.961	4.50333	d30
	764.352	4.46492	d30
	666.48	4.43183	d30
	630.344	4.40112	d30
	768.285	4.36514	d30
	1399.37	4.35538	d30
	1913.81	4.33506	d30
	929.896	4.29164	d30
	1125.86	4.27651	d30
	1338.08	4.24277	d30
	589.681	4.2312	d30
	940.953	4.22491	d30
	985.696	4.20919	d30
	1848.89	4.20544	d30
	543.305	4.2009	d30
	1047.14	4.19477	d30
	614.168	4.18632	d30
	776.15	4.18094	d30
	998.978	4.17004	d30
	485.725	4.16467	d30
	507.095	4.15716	d30
	944.143	4.14704	d30
	2161.13	4.13564	d30
	1034.15	4.11386	d30
	1050.85	4.10858	d30
	2066.37	4.10756	d30
	354.833	4.10139	d30
	677.61	4.09221	d30
	1680.37	4.088	d30
	796.927	4.08162	d30
	397.573	4.07036	d30
	2272.13	4.05946	d30
	442.094	4.04251	d30
	913.349	4.02186	d30
	403.064	3.99301	d30
	1266.48	3.98313	d30
	909.194	3.9648	d30
	557.033	3.95191	d30
	937.465	3.95101	d30
	1443.52	3.93488	d30
	1105.16	3.93052	d30
	786.093	3.91752	d30
	1010.26	3.89903	d30
	754.483	3.89124	d30
	757.526	3.88996	d30
	359.508	3.88744	d30
	532.843	3.87067	d30
	702.691	3.85778	d30
	538.853	3.84713	d30
	403.435	3.8429	d30
	597.398	3.82444	d30
	586.12	3.80392	d30
	829.65	3.80213	d30
	590.201	3.77669	d30
	826.311	3.77599	d30
	683.695	3.7747	d30
	873.058	3.75114	d30
	637.913	3.74543	d30
	1317.82	3.71851	d30
	884.633	3.68919	d30
	378.281	3.68412	d30
	562.004	3.68364	d30
	509.024	3.6266	d30
	1346.98	3.62018	d30
	951.118	3.61152	d30
	1628.88	3.60581	d30
	770.956	3.55262	d30
	407.071	3.53091	d30
	859.256	3.5094	d30
	1031.18	3.49239	d30
	808.577	3.48376	d30
	779.118	3.41716	d30
	509.024	3.40005	d30
	563.711	3.36008	d30
	753.667	3.35382	d30
	725.1	3.33998	d30
	853.691	3.32872	d30
	520.154	3.32624	d30
	800.414	3.32073	d30
	487.357	3.3175	d30
	312.983	3.28711	d30
	1544.81	3.28454	d30
	554.139	3.25435	d30
	449.069	3.24676	d30
	995.936	3.21355	d30
	401.803	3.2103	d30
	866.677	3.20712	d30
	897.025	3.19557	d30
	683.843	3.16803	d30
	552.729	3.1653	d30
	460.645	3.16182	d30
	788.097	3.15731	d30
	562.227	3.14243	d30
	773.702	3.13694	d30
	742.611	3.11337	d30
	596.137	3.09564	d30
	648.746	3.09287	d30
	640.806	3.08845	d30
	516.667	3.08184	d30
	325.894	3.08039	d30
	809.319	3.07293	d30
	463.093	3.07236	d30
	785.574	3.04907	d30
	704.546	3.03374	d30
	464.28	3.03241	d30
	271.875	3.01409	d30
	758.639	3.00681	d30
	457.009	3.00521	d30
	771.773	2.99222	d30
	656.537	2.98172	d30
	446.843	2.96657	d30
	743.205	2.9482	d30
	561.782	2.94528	d30
	635.241	2.93563	d30
	895.467	2.93403	d30
	1193.16	2.90453	d30
	648.598	2.8865	d30
	886.859	2.85358	d30
	1034.3	2.85274	d30
	2190.51	2.8405	d30
	508.059	2.82805	d30
	320.255	2.81568	d30
	777.857	2.81547	d30
	504.053	2.81307	d30
	370.044	2.80785	d30
	1500.73	2.80205	d30
	376.722	2.80015	d30
	634.202	2.79895	d30
	847.458	2.78802	d30
	342.961	2.78706	d30
	565.195	2.7815	d30
	555.4	2.77722	d30
	453.373	2.75388	d30
	271.504	2.74433	d30
	1325.84	2.74093	d30
	454.931	2.73935	d30
	329.085	2.73733	d30
	303.485	2.72199	d30
	348.08	2.7108	d30
	430.148	2.66936	d30
	588.42	2.66566	d30
	842.413	2.64659	d30
	392.602	2.63342	d30
	674.568	2.6181	d30
	187.879	2.61605	d30
	377.464	2.60924	d30
	845.455	2.59229	d30
	884.782	2.564	d30
	877.362	2.56186	d30
	892.944	2.54952	d30
	527.5	2.51384	d30
	730.739	2.49694	d30
	1468.82	2.4959	d30
	420.576	2.47386	d30
	470.736	2.47129	d30
	920.473	2.47054	d30
	317.955	2.42986	d30
	406.106	2.40967	d30
	350.307	2.4076	d30
	608.232	2.40541	d30
	482.46	2.3997	d30
	370.712	2.39523	d30
	359.285	2.38292	d30
	494.406	2.33709	d30
	404.548	2.32879	d30
	704.62	2.31395	d30
	370.564	2.28642	d30
	767.914	2.28417	d30
	423.618	2.27711	d30
	799.227	2.25096	d30
	303.708	2.24506	d30
	547.98	2.21952	d30
	1174.91	2.21734	d30
	929.674	2.21678	d30
	271.504	2.21663	d30
	254.438	2.1806	d30
	542.118	2.17117	d30
	940.507	2.14751	d30
	1062.94	2.14536	d30
	420.576	2.13361	d30
	773.553	2.11167	d30
	281.076	2.10874	d30
	625.001	2.0934	d30
	654.831	2.04902	d30
	929.451	2.04503	d30
	568.831	2.0396	d30
	614.613	1.98421	d30
	352.681	1.9781	d30
	335.466	1.97618	d30
	208.136	1.9401	d30
	470.884	1.93938	d30
	619.807	1.9185	d30
	819.336	1.90867	d30
	298.217	1.88386	d30
	284.564	1.85448	d30
	1204.22	1.80806	d30
	618.472	1.78589	d30
	214.517	1.77621	d30
	251.692	1.77159	d30
	315.803	1.75986	d30
	779.935	1.74644	d30
	218.747	1.68211	d30
	1213.64	1.67857	d30
	1149.39	1.66262	d30
	645.555	1.6557	d30
	425.77	1.65204	d30
	237.075	1.6412	d30
	237.149	1.54292	d30
	772.886	1.53964	d30
	301.259	1.53813	d30
	448.995	1.50995	d30
	553.99	1.50664	d30
	557.329	1.42741	d30
	580.555	1.40229	d30
	430.593	1.39976	d30
	32.7972	1.38524	d30
	416.791	1.38411	d30
	438.607	1.35801	d30
	631.012	1.32104	d30
	442.391	1.29109	d30
	142.467	1.18022	d30
	454.634	1.16374	d30
	591.685	1.13357	d30
	1034.45	1.06845	d30
		10.0866	d20
		10.0167	d20
		9.93192	d20
		9.88337	d20
		9.83265	d20
		9.42302	d20
		9.39809	d20
		9.36925	d20
		9.36188	d20
		9.2665	d20
		9.23067	d20
		9.04364	d20
		8.9257	d20
		8.92275	d20
		8.6177	d20
		8.58635	d20
		8.49087	d20
		8.46581	d20
		8.44729	d20
		8.44272	d20
		8.41378	d20
		8.38501	d20
		8.22333	d20
		8.18634	d20
		8.12825	d20
		8.03357	d20
		8.01527	d20
		7.98164	d20
		7.9429	d20
		7.93879	d20
		7.86997	d20
		7.86378	d20
		7.85576	d20
		7.77793	d20
		7.76942	d20
		7.76932	d20
		7.73836	d20
		7.55198	d20
		7.54294	d20
		7.53772	d20
		7.52956	d20
		7.52242	d20
		7.51381	d20
		7.48101	d20
		7.46556	d20
		7.4259	d20
		7.41172	d20
		7.40834	d20
		7.33375	d20
		7.32909	d20
		7.281	d20
		7.25834	d20
		7.24004	d20
		7.21737	d20
		7.18269	d20
		7.16601	d20
		7.16471	d20
		7.16412	d20
		7.15006	d20
		7.14729	d20
		7.1035	d20
		7.04387	d20
		7.02684	d20
		7.02498	d20
		7.0089	d20
		6.9829	d20
		6.96941	d20
		6.90815	d20
		6.90289	d20
		6.8514	d20
		6.78682	d20
		6.77465	d20
		6.766	d20
		6.75477	d20
		6.74886	d20
		6.73815	d20
		6.72285	d20
		6.69295	d20
		6.67864	d20
		6.67728	d20
		6.63977	d20
		6.62917	d20
		6.58281	d20
		6.56708	d20
		6.54073	d20
		6.52352	d20
		6.51395	d20
		6.50298	d20
		6.49955	d20
		6.49715	d20
		6.42275	d20
		6.4028	d20
		6.34053	d20
		6.32993	d20
		6.28075	d20
		6.23425	d20
		6.2011	d20
		6.19957	d20
		6.18537	d20
		6.18207	d20
		6.13358	d20
		6.06037	d20
		6.0355	d20
		6.00945	d20
		5.99086	d20
		5.98462	d20
		5.97717	d20
		5.96618	d20
		5.90576	d20
		5.89919	d20
		5.89909	d20
		5.84304	d20
		5.81773	d20
		5.80553	d20
		5.80073	d20
		5.78681	d20
		5.78295	d20
		5.74756	d20
		5.73356	d20
		5.7145	d20
		5.70933	d20
		5.68773	d20
		5.66767	d20
		5.66379	d20
		5.65867	d20
		5.62644	d20
		5.60382	d20
		5.58029	d20
		5.55261	d20
		5.54479	d20
		5.52079	d20
		5.51679	d20
		5.48579	d20
		5.48028	d20
		5.479	d20
		5.47303	d20
		5.46606	d20
		5.41752	d20
		5.40887	d20
		5.39146	d20
		5.3664	d20
		5.33867	d20
		5.33426	d20
		5.33067	d20
		5.32949	d20
		5.319	d20
		5.31382	d20
		5.28482	d20
		5.27299	d20
		5.27197	d20
		5.26383	d20
		5.25366	d20
		5.23626	d20
		5.23577	d20
		5.2125	d20
		5.21161	d20
		5.19766	d20
		5.18504	d20
		5.14977	d20
		5.14683	d20
		5.14237	d20
		5.13027	d20
		5.11749	d20
		5.11723	d20
		5.11714	d20
		5.10697	d20
		5.10441	d20
		5.10068	d20
		5.09653	d20
		5.07981	d20
		5.07629	d20
		5.0752	d20
		5.07043	d20
		5.06895	d20
		5.0628	d20
		5.04934	d20
		5.04682	d20
		5.03178	d20
		5.01127	d20
		4.99829	d20
		4.98876	d20
		4.98431	d20
		4.97989	d20
		4.97953	d20
		4.97635	d20
		4.96782	d20
		4.96219	d20
		4.94789	d20
		4.94542	d20
		4.93861	d20
		4.93515	d20
		4.92462	d20
		4.92315	d20
		4.92209	d20
		4.91175	d20
		4.90616	d20
		4.89893	d20
		4.89315	d20
		4.88262	d20
		4.87699	d20
		4.87135	d20
[truncated: 387 more rows]
