# Supplementary material for: Tracking single hiPSC-derived cardiomyocyte contractile function using CONTRAX an efficient pipeline for traction force measurement
Source: Nat Commun. 2024 Jun 26;15:5427. doi: 10.1038/s41467-024-49755-3 (PMC11208611; doi:10.1038/s41467-024-49755-3)
Supplement: Supplementary file 4 — Source Data [file 41467_2024_49755_MOESM4_ESM.zip › Figure S2.xlsx]

## Sheet: Figure S2
	Lact	Lact	Lact	Gluc	Gluc	Gluc
16	63.5759	4.98784	3	31.752	7.19262	3
25	60.2595	5.40569	3	28.6375	7.40978	3
33	56.9143	5.71552	3	26.0732	6.66971	3
42	43.9037	3.35384	3	21.4668	4.48387	3
51	44.7263	3.21989	3	20.8471	4.85494	3
60	44.8536	3.3997	3	20.3243	4.93961	3
69	184.547	24.2356	3	89.3273	18.7114	3
78	137.768	14.7379	3	70.7981	13.0256	3
86	128.794	12.454	3	65.8631	11.3888	3
95	41.6999	3.03242	3	17.6925	2.07999	3
104	40.0095	2.82636	3	18.0133	2.04065	3
113	38.3754	3.09172	3	17.3998	1.88817	3

## Sheet: Figure S2b
	Lact	Lact	Lact	Gluc	Gluc	Gluc
Basal	60.2499	9.31489	3	28.8209	12.2932	3
Oligomycin	44.4946	5.75968	3	20.8794	8.25078	3
FCCP	150.369	30.9786	3	75.3295	25.485	3
Rot/AA	40.0282	5.17133	3	17.7018	3.47215	3
