# Supplementary material for: Tracking single hiPSC-derived cardiomyocyte contractile function using CONTRAX an efficient pipeline for traction force measurement
Source: Nat Commun. 2024 Jun 26;15:5427. doi: 10.1038/s41467-024-49755-3 (PMC11208611; doi:10.1038/s41467-024-49755-3)
Supplement: Supplementary file 4 — Source Data [file 41467_2024_49755_MOESM4_ESM.zip › Figure S3.xlsx]

## Sheet: Figure S3_1
Contraction Force [nN]	Contraction velocity (m/s)	Media	Stiffness
60.6451	2.08168e-06	M16-1	35kPa
93.2678	4.08029e-07	M16-1	35kPa
190.297	3.59282e-07	M16-1	35kPa
99.2543	3.56512e-07	M16-1	35kPa
164.868	3.01932e-07	M16-1	35kPa
136.568	2.91319e-07	M16-1	35kPa
92.2182	2.65398e-07	M16-1	35kPa
276.993	2.33072e-07	M16-1	35kPa
62.0533	2.0687e-07	M16-1	35kPa
58.4699	2.0426e-07	M16-1	35kPa
177.345	2.02611e-07	M16-1	35kPa
302.781	1.97683e-07	M16-1	35kPa
179.203	1.87668e-07	M16-1	35kPa
336.354	1.83664e-07	M16-1	35kPa
122.693	1.77445e-07	M16-1	35kPa
141.944	1.7567e-07	M16-1	35kPa
144.231	1.68188e-07	M16-1	35kPa
360.97	1.58134e-07	M16-1	35kPa
6.23056	1.49483e-07	M16-1	35kPa
67.9954	1.49072e-07	M16-1	35kPa
16.5766	1.46497e-07	M16-1	35kPa
141.88	1.46298e-07	M16-1	35kPa
74.67	1.46215e-07	M16-1	35kPa
121.354	1.35577e-07	M16-1	35kPa
111.892	1.34544e-07	M16-1	35kPa
166.459	1.32722e-07	M16-1	35kPa
116.589	1.29963e-07	M16-1	35kPa
202.778	1.2476e-07	M16-1	35kPa
36.3013	1.21056e-07	M16-1	35kPa
239.395	1.20461e-07	M16-1	35kPa
44.9519	1.20416e-07	M16-1	35kPa
41.2546	1.1792e-07	M16-1	35kPa
47.8771	1.17826e-07	M16-1	35kPa
216.473	1.17805e-07	M16-1	35kPa
136.029	1.15728e-07	M16-1	35kPa
163.302	1.14265e-07	M16-1	35kPa
180.623	1.10037e-07	M16-1	35kPa
49.8166	1.05922e-07	M16-1	35kPa
109.226	1.05066e-07	M16-1	35kPa
45.4863	1.04373e-07	M16-1	35kPa
95.9304	1.02002e-07	M16-1	35kPa
82.3574	1.01082e-07	M16-1	35kPa
45.3651	1.00372e-07	M16-1	35kPa
56.749	1.00236e-07	M16-1	35kPa
106.856	1.00083e-07	M16-1	35kPa
81.3895	9.75631e-08	M16-1	35kPa
77.9216	9.67368e-08	M16-1	35kPa
149.564	9.66706e-08	M16-1	35kPa
89.8765	9.587e-08	M16-1	35kPa
113.206	9.45172e-08	M16-1	35kPa
107.25	9.20103e-08	M16-1	35kPa
173.816	9.00724e-08	M16-1	35kPa
90.2805	8.84043e-08	M16-1	35kPa
84.8918	8.71705e-08	M16-1	35kPa
71.8404	8.67233e-08	M16-1	35kPa
134.351	8.63386e-08	M16-1	35kPa
101.076	8.60875e-08	M16-1	35kPa
64.5015	8.41586e-08	M16-1	35kPa
3.37303	8.32202e-08	M16-1	35kPa
138.781	8.22394e-08	M16-1	35kPa
193.387	8.15576e-08	M16-1	35kPa
208.995	7.98302e-08	M16-1	35kPa
115.575	7.80868e-08	M16-1	35kPa
99.2075	7.79403e-08	M16-1	35kPa
30.3005	7.78117e-08	M16-1	35kPa
62.4276	7.66723e-08	M16-1	35kPa
68.9458	7.30944e-08	M16-1	35kPa
23.3321	7.24574e-08	M16-1	35kPa
55.3633	7.24227e-08	M16-1	35kPa
4.63567	7.23861e-08	M16-1	35kPa
50.2072	7.1418e-08	M16-1	35kPa
29.7771	6.81989e-08	M16-1	35kPa
41.1518	6.71217e-08	M16-1	35kPa
129.604	6.67136e-08	M16-1	35kPa
129.12	6.58659e-08	M16-1	35kPa
40.1574	6.53263e-08	M16-1	35kPa
97.8075	6.40534e-08	M16-1	35kPa
40.6607	6.36621e-08	M16-1	35kPa
69.1444	6.34645e-08	M16-1	35kPa
47.505	6.13775e-08	M16-1	35kPa
17.1209	6.08788e-08	M16-1	35kPa
27.7847	5.95989e-08	M16-1	35kPa
16.7815	5.93361e-08	M16-1	35kPa
2.58677	5.9214e-08	M16-1	35kPa
118.382	5.90386e-08	M16-1	35kPa
27.9865	5.89088e-08	M16-1	35kPa
54.8901	5.81178e-08	M16-1	35kPa
36.8034	5.58747e-08	M16-1	35kPa
47.9159	5.4095e-08	M16-1	35kPa
39.0793	5.26265e-08	M16-1	35kPa
58.6107	5.19296e-08	M16-1	35kPa
43.9392	5.18502e-08	M16-1	35kPa
42.5027	5.04964e-08	M16-1	35kPa
76.2024	4.97716e-08	M16-1	35kPa
1.28628	4.94338e-08	M16-1	35kPa
33.7908	4.87501e-08	M16-1	35kPa
26.2423	4.83789e-08	M16-1	35kPa
97.9961	4.76676e-08	M16-1	35kPa
44.0736	4.59721e-08	M16-1	35kPa
17.6975	4.55923e-08	M16-1	35kPa
106.002	4.5164e-08	M16-1	35kPa
20.8136	4.44986e-08	M16-1	35kPa
53.0517	4.22933e-08	M16-1	35kPa
50.0861	4.21563e-08	M16-1	35kPa
33.0267	4.2055e-08	M16-1	35kPa
38.6322	4.10041e-08	M16-1	35kPa
160.014	4.02872e-08	M16-1	35kPa
61.6578	4.01012e-08	M16-1	35kPa
28.2737	3.98233e-08	M16-1	35kPa
7.09845	3.94777e-08	M16-1	35kPa
29.4124	3.91942e-08	M16-1	35kPa
102.776	3.91802e-08	M16-1	35kPa
36.1158	3.91661e-08	M16-1	35kPa
35.0699	3.85042e-08	M16-1	35kPa
51.5936	3.80669e-08	M16-1	35kPa
87.6092	3.71771e-08	M16-1	35kPa
75.7301	3.66322e-08	M16-1	35kPa
51.5738	3.65654e-08	M16-1	35kPa
46.871	3.60526e-08	M16-1	35kPa
92.9721	3.56642e-08	M16-1	35kPa
1.60344	3.52887e-08	M16-1	35kPa
49.8004	3.49432e-08	M16-1	35kPa
11.7095	3.44438e-08	M16-1	35kPa
40.7609	3.41211e-08	M16-1	35kPa
107.151	3.28531e-08	M16-1	35kPa
45.1799	3.25128e-08	M16-1	35kPa
41.0112	3.17264e-08	M16-1	35kPa
0.681169	3.14864e-08	M16-1	35kPa
67.2771	2.97013e-08	M16-1	35kPa
39.0054	2.9565e-08	M16-1	35kPa
47.6524	2.86167e-08	M16-1	35kPa
43.6933	2.74167e-08	M16-1	35kPa
54.5561	2.7191e-08	M16-1	35kPa
0.988959	2.65914e-08	M16-1	35kPa
30.0291	2.63535e-08	M16-1	35kPa
56.8299	2.63403e-08	M16-1	35kPa
10.335	2.61162e-08	M16-1	35kPa
2.96335	2.59961e-08	M16-1	35kPa
29.7869	2.56047e-08	M16-1	35kPa
25.3769	2.55804e-08	M16-1	35kPa
24.7412	2.53936e-08	M16-1	35kPa
16.2323	2.50809e-08	M16-1	35kPa
23.5541	2.50697e-08	M16-1	35kPa
74.2596	2.41854e-08	M16-1	35kPa
14.5297	2.39002e-08	M16-1	35kPa
30.1026	2.37688e-08	M16-1	35kPa
103.447	2.37212e-08	M16-1	35kPa
9.14371	2.29044e-08	M16-1	35kPa
8.71294	2.24867e-08	M16-1	35kPa
32.9921	2.23098e-08	M16-1	35kPa
8.23056	2.18641e-08	M16-1	35kPa
76.0993	2.15787e-08	M16-1	35kPa
23.129	2.1295e-08	M16-1	35kPa
41.8139	2.11843e-08	M16-1	35kPa
93.645	2.0987e-08	M16-1	35kPa
34.4156	2.08329e-08	M16-1	35kPa
18.0934	2.05654e-08	M16-1	35kPa
29.3256	2.05554e-08	M16-1	35kPa
8.68396	2.0554e-08	M16-1	35kPa
54.3955	2.03959e-08	M16-1	35kPa
0.61663	2.01931e-08	M16-1	35kPa
14.1654	1.96814e-08	M16-1	35kPa
27.9031	1.95466e-08	M16-1	35kPa
46.4289	1.90613e-08	M16-1	35kPa
1.38692	1.83075e-08	M16-1	35kPa
9.42317	1.80744e-08	M16-1	35kPa
11.9515	1.79288e-08	M16-1	35kPa
30.6886	1.7771e-08	M16-1	35kPa
26.1445	1.77076e-08	M16-1	35kPa
8.95708	1.75947e-08	M16-1	35kPa
0.670756	1.75226e-08	M16-1	35kPa
8.72251	1.70438e-08	M16-1	35kPa
57.5542	1.70283e-08	M16-1	35kPa
5.87054	1.69804e-08	M16-1	35kPa
23.4102	1.68499e-08	M16-1	35kPa
18.731	1.6775e-08	M16-1	35kPa
0.921092	1.66993e-08	M16-1	35kPa
6.14859	1.66751e-08	M16-1	35kPa
30.7176	1.65199e-08	M16-1	35kPa
16.2426	1.64858e-08	M16-1	35kPa
17.6687	1.63792e-08	M16-1	35kPa
40.1951	1.62844e-08	M16-1	35kPa
42.3683	1.62745e-08	M16-1	35kPa
2.05143	1.62069e-08	M16-1	35kPa
30.383	1.60857e-08	M16-1	35kPa
83.7378	1.59412e-08	M16-1	35kPa
59.8834	1.58637e-08	M16-1	35kPa
13.8151	1.56806e-08	M16-1	35kPa
57.9108	1.55673e-08	M16-1	35kPa
70.0774	1.55615e-08	M16-1	35kPa
45.0498	1.55451e-08	M16-1	35kPa
1.0196	1.52283e-08	M16-1	35kPa
10.9153	1.51295e-08	M16-1	35kPa
14.9446	1.51231e-08	M16-1	35kPa
0.541773	1.49375e-08	M16-1	35kPa
11.7736	1.48595e-08	M16-1	35kPa
6.49421	1.4709e-08	M16-1	35kPa
43.4178	1.42467e-08	M16-1	35kPa
26.9188	1.42151e-08	M16-1	35kPa
7.50736	1.42127e-08	M16-1	35kPa
15.5066	1.39591e-08	M16-1	35kPa
16.2642	1.38722e-08	M16-1	35kPa
1.67693	1.37091e-08	M16-1	35kPa
31.3806	1.36881e-08	M16-1	35kPa
11.6325	1.36798e-08	M16-1	35kPa
41.1864	1.34766e-08	M16-1	35kPa
17.2772	1.34165e-08	M16-1	35kPa
27.4844	1.32648e-08	M16-1	35kPa
11.1403	1.3155e-08	M16-1	35kPa
13.4736	1.31071e-08	M16-1	35kPa
10.2328	1.30034e-08	M16-1	35kPa
28.3241	1.29984e-08	M16-1	35kPa
21.3711	1.29433e-08	M16-1	35kPa
1.43988	1.28505e-08	M16-1	35kPa
0.385649	1.28423e-08	M16-1	35kPa
73.2539	1.2818e-08	M16-1	35kPa
13.1033	1.2728e-08	M16-1	35kPa
7.55442	1.27214e-08	M16-1	35kPa
0.809428	1.27054e-08	M16-1	35kPa
16.4253	1.2531e-08	M16-1	35kPa
28.5516	1.25133e-08	M16-1	35kPa
0.409404	1.24505e-08	M16-1	35kPa
17.3821	1.23715e-08	M16-1	35kPa
13.5949	1.22512e-08	M16-1	35kPa
32.2128	1.22317e-08	M16-1	35kPa
7.83222	1.19613e-08	M16-1	35kPa
5.13656	1.1867e-08	M16-1	35kPa
24.8251	1.18591e-08	M16-1	35kPa
34.1796	1.17588e-08	M16-1	35kPa
4.51277	1.16667e-08	M16-1	35kPa
0.536399	1.16567e-08	M16-1	35kPa
49.247	1.15755e-08	M16-1	35kPa
15.9525	1.14453e-08	M16-1	35kPa
0.682205	1.12711e-08	M16-1	35kPa
10.0408	1.11011e-08	M16-1	35kPa
6.85657	1.10566e-08	M16-1	35kPa
8.23209	1.10456e-08	M16-1	35kPa
22.4695	1.08238e-08	M16-1	35kPa
10.2156	1.08009e-08	M16-1	35kPa
0.439553	1.05954e-08	M16-1	35kPa
24.4057	1.04752e-08	M16-1	35kPa
12.9403	1.0423e-08	M16-1	35kPa
44.841	1.03332e-08	M16-1	35kPa
0.949695	1.03003e-08	M16-1	35kPa
21.7439	1.02707e-08	M16-1	35kPa
14.5663	1.02623e-08	M16-1	35kPa
27.299	1.00105e-08	M16-1	35kPa
24.0663	9.81523e-09	M16-1	35kPa
22.59	9.77586e-09	M16-1	35kPa
14.9099	9.64809e-09	M16-1	35kPa
15.8083	9.56952e-09	M16-1	35kPa
15.9201	9.52844e-09	M16-1	35kPa
12.8768	9.43934e-09	M16-1	35kPa
9.39848	9.43357e-09	M16-1	35kPa
23.4348	9.17452e-09	M16-1	35kPa
21.9844	9.11108e-09	M16-1	35kPa
0.631577	8.8687e-09	M16-1	35kPa
16.4945	8.85779e-09	M16-1	35kPa
5.67594	8.79878e-09	M16-1	35kPa
0.539445	8.72504e-09	M16-1	35kPa
18.001	8.70204e-09	M16-1	35kPa
10.2226	8.49636e-09	M16-1	35kPa
0.529153	8.32014e-09	M16-1	35kPa
9.89303	8.28003e-09	M16-1	35kPa
0.288057	8.24491e-09	M16-1	35kPa
10.413	7.85152e-09	M16-1	35kPa
7.27041	7.83279e-09	M16-1	35kPa
0.0726465	7.73353e-09	M16-1	35kPa
5.86263	7.66087e-09	M16-1	35kPa
21.5355	7.6467e-09	M16-1	35kPa
11.4195	7.49853e-09	M16-1	35kPa
0.840742	7.2422e-09	M16-1	35kPa
1.22282	7.07512e-09	M16-1	35kPa
16.1673	6.96812e-09	M16-1	35kPa
5.56039	6.90133e-09	M16-1	35kPa
32.8642	6.79351e-09	M16-1	35kPa
0.29057	6.6746e-09	M16-1	35kPa
5.71648	6.30572e-09	M16-1	35kPa
17.3047	6.19105e-09	M16-1	35kPa
23.2948	6.11699e-09	M16-1	35kPa
7.71769	5.67569e-09	M16-1	35kPa
12.6622	5.66028e-09	M16-1	35kPa
18.1715	5.63701e-09	M16-1	35kPa
0.828401	5.50603e-09	M16-1	35kPa
24.3911	5.4444e-09	M16-1	35kPa
10.861	5.08385e-09	M16-1	35kPa
186.465	1.47541e-06	M16-1	10kPa
182.309	1.43935e-06	M16-1	10kPa
136.946	1.39537e-06	M16-1	10kPa
166.79	1.35005e-06	M16-1	10kPa
90.7976	1.18761e-06	M16-1	10kPa
186.796	1.14763e-06	M16-1	10kPa
124.595	1.14144e-06	M16-1	10kPa
99.1509	1.10738e-06	M16-1	10kPa
141.517	1.05875e-06	M16-1	10kPa
129.297	1.02328e-06	M16-1	10kPa
72.9969	9.94703e-07	M16-1	10kPa
94.8566	9.92628e-07	M16-1	10kPa
79.6851	9.23853e-07	M16-1	10kPa
128.279	9.06079e-07	M16-1	10kPa
70.5185	8.82692e-07	M16-1	10kPa
111.059	8.66495e-07	M16-1	10kPa
146.459	8.24669e-07	M16-1	10kPa
79.8082	8.22454e-07	M16-1	10kPa
100.847	8.04422e-07	M16-1	10kPa
83.0081	7.93194e-07	M16-1	10kPa
49.7004	7.86009e-07	M16-1	10kPa
30.4033	7.81869e-07	M16-1	10kPa
150.18	7.66468e-07	M16-1	10kPa
102.626	7.63181e-07	M16-1	10kPa
41.5255	7.53585e-07	M16-1	10kPa
28.1065	7.47437e-07	M16-1	10kPa
77.0622	7.11003e-07	M16-1	10kPa
52.0929	7.03315e-07	M16-1	10kPa
46.2606	6.98358e-07	M16-1	10kPa
52.2699	6.74248e-07	M16-1	10kPa
46.0261	6.72091e-07	M16-1	10kPa
114.104	6.64304e-07	M16-1	10kPa
54.3396	6.60432e-07	M16-1	10kPa
46.3541	6.2936e-07	M16-1	10kPa
24.8831	5.95897e-07	M16-1	10kPa
34.9541	5.95051e-07	M16-1	10kPa
171.436	5.8782e-07	M16-1	10kPa
196.166	5.84201e-07	M16-1	10kPa
37.967	5.76175e-07	M16-1	10kPa
67.2361	5.61473e-07	M16-1	10kPa
331.592	5.56579e-07	M16-1	10kPa
68.103	5.53469e-07	M16-1	10kPa
110.309	5.53113e-07	M16-1	10kPa
30.8274	5.5087e-07	M16-1	10kPa
69.6054	5.36549e-07	M16-1	10kPa
69.0197	5.27065e-07	M16-1	10kPa
18.3911	5.1875e-07	M16-1	10kPa
102.904	5.14465e-07	M16-1	10kPa
28.088	5.10428e-07	M16-1	10kPa
68.178	5.07232e-07	M16-1	10kPa
35.3715	4.86794e-07	M16-1	10kPa
66.8024	4.75996e-07	M16-1	10kPa
30.9096	4.64138e-07	M16-1	10kPa
34.7308	4.48058e-07	M16-1	10kPa
34.294	4.32333e-07	M16-1	10kPa
73.5103	4.29867e-07	M16-1	10kPa
53.4361	4.23366e-07	M16-1	10kPa
47.2608	4.19187e-07	M16-1	10kPa
32.4281	4.07116e-07	M16-1	10kPa
60.0334	4.01418e-07	M16-1	10kPa
35.3101	4.00984e-07	M16-1	10kPa
22.9557	4.00301e-07	M16-1	10kPa
20.4713	3.94933e-07	M16-1	10kPa
87.762	3.94676e-07	M16-1	10kPa
59.0821	3.94518e-07	M16-1	10kPa
39.0733	3.85292e-07	M16-1	10kPa
8.07725	3.75299e-07	M16-1	10kPa
145.096	3.732e-07	M16-1	10kPa
11.1309	3.68944e-07	M16-1	10kPa
167.747	3.6484e-07	M16-1	10kPa
28.3586	3.59903e-07	M16-1	10kPa
45.452	3.58438e-07	M16-1	10kPa
89.4416	3.57344e-07	M16-1	10kPa
40.4395	3.47063e-07	M16-1	10kPa
38.7827	3.42591e-07	M16-1	10kPa
49.3582	3.41346e-07	M16-1	10kPa
82.3896	3.39164e-07	M16-1	10kPa
23.6596	3.35622e-07	M16-1	10kPa
3.62038	3.35611e-07	M16-1	10kPa
27.8283	3.33685e-07	M16-1	10kPa
18.133	3.33384e-07	M16-1	10kPa
22.5792	3.33279e-07	M16-1	10kPa
85.1703	3.31043e-07	M16-1	10kPa
27.3844	3.29747e-07	M16-1	10kPa
27.8152	3.2922e-07	M16-1	10kPa
61.3659	3.2685e-07	M16-1	10kPa
40.5685	3.2428e-07	M16-1	10kPa
72.7782	3.24096e-07	M16-1	10kPa
25.9639	3.21126e-07	M16-1	10kPa
70.314	3.18275e-07	M16-1	10kPa
23.7807	3.17935e-07	M16-1	10kPa
77.055	3.05046e-07	M16-1	10kPa
25.0958	2.96211e-07	M16-1	10kPa
32.5348	2.95707e-07	M16-1	10kPa
11.8634	2.94693e-07	M16-1	10kPa
25.5429	2.94541e-07	M16-1	10kPa
39.9907	2.8517e-07	M16-1	10kPa
42.0506	2.84419e-07	M16-1	10kPa
50.3744	2.84131e-07	M16-1	10kPa
12.8161	2.83156e-07	M16-1	10kPa
46.2336	2.81597e-07	M16-1	10kPa
34.8689	2.7747e-07	M16-1	10kPa
47.0132	2.76073e-07	M16-1	10kPa
27.4944	2.74763e-07	M16-1	10kPa
65.0322	2.74511e-07	M16-1	10kPa
55.614	2.73582e-07	M16-1	10kPa
10.5458	2.68616e-07	M16-1	10kPa
74.2403	2.65749e-07	M16-1	10kPa
83.7301	2.65004e-07	M16-1	10kPa
40.567	2.63536e-07	M16-1	10kPa
86.7412	2.59257e-07	M16-1	10kPa
20.8426	2.5486e-07	M16-1	10kPa
14.8687	2.54397e-07	M16-1	10kPa
23.4427	2.52373e-07	M16-1	10kPa
27.5465	2.5155e-07	M16-1	10kPa
20.2526	2.51018e-07	M16-1	10kPa
7.19012	2.5e-07	M16-1	10kPa
0.797693	2.4743e-07	M16-1	10kPa
95.0003	2.47051e-07	M16-1	10kPa
58.3109	2.45155e-07	M16-1	10kPa
78.2443	2.43626e-07	M16-1	10kPa
23.4442	2.42355e-07	M16-1	10kPa
34.9281	2.41741e-07	M16-1	10kPa
31.0174	2.41549e-07	M16-1	10kPa
35.1639	2.41453e-07	M16-1	10kPa
45.5761	2.37888e-07	M16-1	10kPa
35.1012	2.34947e-07	M16-1	10kPa
9.54046	2.31865e-07	M16-1	10kPa
39.8492	2.31074e-07	M16-1	10kPa
24.2473	2.29879e-07	M16-1	10kPa
16.1176	2.29172e-07	M16-1	10kPa
18.6298	2.28695e-07	M16-1	10kPa
24.5035	2.26713e-07	M16-1	10kPa
58.5091	2.26254e-07	M16-1	10kPa
28.231	2.25167e-07	M16-1	10kPa
55.0707	2.25026e-07	M16-1	10kPa
213.127	2.24098e-07	M16-1	10kPa
88.0523	2.22648e-07	M16-1	10kPa
85.0676	2.2017e-07	M16-1	10kPa
51.6743	2.19732e-07	M16-1	10kPa
73.2679	2.18806e-07	M16-1	10kPa
26.9233	2.17562e-07	M16-1	10kPa
35.5025	2.17231e-07	M16-1	10kPa
5.26802	2.16086e-07	M16-1	10kPa
10.0387	2.13123e-07	M16-1	10kPa
20.1941	2.11419e-07	M16-1	10kPa
47.9781	2.10871e-07	M16-1	10kPa
81.9917	2.10593e-07	M16-1	10kPa
23.2274	2.09854e-07	M16-1	10kPa
25.6987	2.09236e-07	M16-1	10kPa
57.2411	2.06575e-07	M16-1	10kPa
6.59984	2.05538e-07	M16-1	10kPa
10.6958	2.05237e-07	M16-1	10kPa
27.5901	2.03339e-07	M16-1	10kPa
30.9798	2.03144e-07	M16-1	10kPa
92.3681	2.02274e-07	M16-1	10kPa
45.3905	2.00727e-07	M16-1	10kPa
31.3518	2.00147e-07	M16-1	10kPa
20.2217	1.97056e-07	M16-1	10kPa
12.381	1.96438e-07	M16-1	10kPa
36.7746	1.91517e-07	M16-1	10kPa
24.6593	1.91188e-07	M16-1	10kPa
45.3895	1.90273e-07	M16-1	10kPa
33.7652	1.88857e-07	M16-1	10kPa
24.8402	1.87817e-07	M16-1	10kPa
24.5959	1.87635e-07	M16-1	10kPa
40.1335	1.87047e-07	M16-1	10kPa
17.3927	1.85825e-07	M16-1	10kPa
44.9897	1.85536e-07	M16-1	10kPa
32.1977	1.81319e-07	M16-1	10kPa
33.0755	1.81244e-07	M16-1	10kPa
38.7336	1.80409e-07	M16-1	10kPa
184.584	1.80391e-07	M16-1	10kPa
49.3125	1.80219e-07	M16-1	10kPa
2.65904	1.73536e-07	M16-1	10kPa
32.1337	1.70219e-07	M16-1	10kPa
33.9831	1.67019e-07	M16-1	10kPa
107.19	1.65138e-07	M16-1	10kPa
16.9017	1.64594e-07	M16-1	10kPa
12.6991	1.62757e-07	M16-1	10kPa
16.7728	1.60984e-07	M16-1	10kPa
15.4924	1.60971e-07	M16-1	10kPa
8.80348	1.59069e-07	M16-1	10kPa
8.06385	1.58757e-07	M16-1	10kPa
65.8909	1.58231e-07	M16-1	10kPa
13.1689	1.57345e-07	M16-1	10kPa
20.1554	1.56519e-07	M16-1	10kPa
16.256	1.54516e-07	M16-1	10kPa
124.355	1.53794e-07	M16-1	10kPa
3.5752	1.52994e-07	M16-1	10kPa
11.4055	1.50365e-07	M16-1	10kPa
30.4047	1.48796e-07	M16-1	10kPa
20.0617	1.46949e-07	M16-1	10kPa
20.9059	1.46737e-07	M16-1	10kPa
21.0184	1.46555e-07	M16-1	10kPa
39.7721	1.46469e-07	M16-1	10kPa
29.567	1.45469e-07	M16-1	10kPa
9.15472	1.4367e-07	M16-1	10kPa
14.5805	1.43284e-07	M16-1	10kPa
20.6927	1.4244e-07	M16-1	10kPa
6.43041	1.42314e-07	M16-1	10kPa
41.5792	1.42143e-07	M16-1	10kPa
8.66082	1.41612e-07	M16-1	10kPa
14.7844	1.41049e-07	M16-1	10kPa
28.117	1.41005e-07	M16-1	10kPa
16.5008	1.40007e-07	M16-1	10kPa
24.0697	1.39872e-07	M16-1	10kPa
33.8752	1.38926e-07	M16-1	10kPa
24.3548	1.37605e-07	M16-1	10kPa
52.1949	1.37298e-07	M16-1	10kPa
11.2544	1.37003e-07	M16-1	10kPa
33.3082	1.36634e-07	M16-1	10kPa
8.66105	1.3587e-07	M16-1	10kPa
33.559	1.35411e-07	M16-1	10kPa
18.9205	1.35108e-07	M16-1	10kPa
17.3595	1.34336e-07	M16-1	10kPa
116.89	1.34256e-07	M16-1	10kPa
16.1789	1.33823e-07	M16-1	10kPa
18.4539	1.33467e-07	M16-1	10kPa
11.1715	1.32893e-07	M16-1	10kPa
5.51944	1.3212e-07	M16-1	10kPa
28.6995	1.31206e-07	M16-1	10kPa
25.5966	1.28711e-07	M16-1	10kPa
23.8968	1.28619e-07	M16-1	10kPa
20.7208	1.27273e-07	M16-1	10kPa
34.3643	1.26892e-07	M16-1	10kPa
35.5763	1.26353e-07	M16-1	10kPa
0.93345	1.23089e-07	M16-1	10kPa
12.0044	1.22373e-07	M16-1	10kPa
11.2663	1.2231e-07	M16-1	10kPa
17.8377	1.21632e-07	M16-1	10kPa
5.98714	1.19371e-07	M16-1	10kPa
13.6497	1.19e-07	M16-1	10kPa
68.7372	1.18093e-07	M16-1	10kPa
32.4677	1.1573e-07	M16-1	10kPa
10.436	1.15613e-07	M16-1	10kPa
17.6302	1.15611e-07	M16-1	10kPa
38.9933	1.15232e-07	M16-1	10kPa
12.1283	1.1439e-07	M16-1	10kPa
9.95301	1.11263e-07	M16-1	10kPa
22.0877	1.10645e-07	M16-1	10kPa
16.9909	1.0896e-07	M16-1	10kPa
9.51948	1.08823e-07	M16-1	10kPa
50.2196	1.08798e-07	M16-1	10kPa
13.4379	1.0398e-07	M16-1	10kPa
28.9107	1.03004e-07	M16-1	10kPa
8.38048	1.02435e-07	M16-1	10kPa
44.048	1.02351e-07	M16-1	10kPa
16.3928	1.01049e-07	M16-1	10kPa
9.96535	1.00897e-07	M16-1	10kPa
13.213	1.00049e-07	M16-1	10kPa
17.7576	9.96609e-08	M16-1	10kPa
15.5298	9.92728e-08	M16-1	10kPa
1.68337	9.86042e-08	M16-1	10kPa
24.5547	9.76557e-08	M16-1	10kPa
8.83416	9.71617e-08	M16-1	10kPa
52.8321	9.59441e-08	M16-1	10kPa
5.15927	9.16506e-08	M16-1	10kPa
16.1394	8.98077e-08	M16-1	10kPa
24.8501	8.88728e-08	M16-1	10kPa
14.5661	8.78448e-08	M16-1	10kPa
8.19735	8.78148e-08	M16-1	10kPa
2.33581	8.75618e-08	M16-1	10kPa
6.78144	8.74716e-08	M16-1	10kPa
12.8469	8.72243e-08	M16-1	10kPa
3.8913	8.68436e-08	M16-1	10kPa
5.57825	8.63793e-08	M16-1	10kPa
12.0791	8.63271e-08	M16-1	10kPa
3.90341	8.50466e-08	M16-1	10kPa
10.6	8.46671e-08	M16-1	10kPa
13.4677	8.42199e-08	M16-1	10kPa
31.4951	8.39271e-08	M16-1	10kPa
8.57172	8.37069e-08	M16-1	10kPa
11.0346	8.31093e-08	M16-1	10kPa
21.3828	8.16433e-08	M16-1	10kPa
26.514	8.13781e-08	M16-1	10kPa
10.0416	8.05983e-08	M16-1	10kPa
10.3351	8.0401e-08	M16-1	10kPa
20.368	7.96545e-08	M16-1	10kPa
8.55689	7.89899e-08	M16-1	10kPa
12.3859	7.78585e-08	M16-1	10kPa
8.68679	7.72216e-08	M16-1	10kPa
18.2053	7.55468e-08	M16-1	10kPa
17.2012	7.36051e-08	M16-1	10kPa
25.1904	7.33548e-08	M16-1	10kPa
20.8854	7.30968e-08	M16-1	10kPa
11.4911	7.29681e-08	M16-1	10kPa
11.8456	7.26181e-08	M16-1	10kPa
42.4657	7.2187e-08	M16-1	10kPa
1.23726	7.21606e-08	M16-1	10kPa
27.8509	7.1181e-08	M16-1	10kPa
1.04713	7.09415e-08	M16-1	10kPa
3.27932	7.07268e-08	M16-1	10kPa
36.1883	7.0078e-08	M16-1	10kPa
22.6171	6.94022e-08	M16-1	10kPa
15.6357	6.89167e-08	M16-1	10kPa
8.81108	6.88136e-08	M16-1	10kPa
7.11149	6.68835e-08	M16-1	10kPa
61.5412	6.55743e-08	M16-1	10kPa
25.4926	6.53447e-08	M16-1	10kPa
5.4383	6.34291e-08	M16-1	10kPa
13.1697	6.34044e-08	M16-1	10kPa
21.915	6.26502e-08	M16-1	10kPa
9.47214	6.24372e-08	M16-1	10kPa
12.2124	6.20705e-08	M16-1	10kPa
2.76042	6.19284e-08	M16-1	10kPa
5.64112	6.16624e-08	M16-1	10kPa
9.47324	6.16022e-08	M16-1	10kPa
16.4155	6.13753e-08	M16-1	10kPa
6.99945	6.11253e-08	M16-1	10kPa
23.8579	6.10067e-08	M16-1	10kPa
31.3707	6.02957e-08	M16-1	10kPa
13.9709	5.85467e-08	M16-1	10kPa
12.4092	5.72844e-08	M16-1	10kPa
8.6541	5.69363e-08	M16-1	10kPa
10.3105	5.68187e-08	M16-1	10kPa
12.1827	5.65765e-08	M16-1	10kPa
7.06875	5.52794e-08	M16-1	10kPa
12.011	5.4538e-08	M16-1	10kPa
3.5249	5.45044e-08	M16-1	10kPa
	5.40363e-08	M16-1	10kPa
8.52941	5.30435e-08	M16-1	10kPa
24.8828	5.29388e-08	M16-1	10kPa
5.29257	5.28465e-08	M16-1	10kPa
7.30782	5.22607e-08	M16-1	10kPa
13.8248	5.17837e-08	M16-1	10kPa
7.621	5.00862e-08	M16-1	10kPa
4.63854	4.9632e-08	M16-1	10kPa
3.82136	4.94908e-08	M16-1	10kPa
24.9323	4.92195e-08	M16-1	10kPa
26.0288	4.87482e-08	M16-1	10kPa
28.4842	4.85281e-08	M16-1	10kPa
17.2037	4.84263e-08	M16-1	10kPa
3.36973	4.80719e-08	M16-1	10kPa
17.5	4.7702e-08	M16-1	10kPa
8.66719	4.77003e-08	M16-1	10kPa
108.618	4.75544e-08	M16-1	10kPa
30.2037	4.75501e-08	M16-1	10kPa
7.6733	4.61995e-08	M16-1	10kPa
16.101	4.55366e-08	M16-1	10kPa
17.0441	4.45702e-08	M16-1	10kPa
8.47338	4.33412e-08	M16-1	10kPa
5.88288	4.315e-08	M16-1	10kPa
13.6504	4.2993e-08	M16-1	10kPa
5.65142	4.27211e-08	M16-1	10kPa
0.410519	4.26352e-08	M16-1	10kPa
27.3086	4.22419e-08	M16-1	10kPa
12.3193	4.1993e-08	M16-1	10kPa
7.38375	4.1107e-08	M16-1	10kPa
4.46518	4.09338e-08	M16-1	10kPa
3.87062	4.06945e-08	M16-1	10kPa
12.7472	4.02896e-08	M16-1	10kPa
5.30747	4.00651e-08	M16-1	10kPa
1.11824	3.99674e-08	M16-1	10kPa
18.6414	3.99086e-08	M16-1	10kPa
3.62662	3.98311e-08	M16-1	10kPa
32.2075	3.98194e-08	M16-1	10kPa
4.74437	3.8976e-08	M16-1	10kPa
27.757	3.88467e-08	M16-1	10kPa
12.7054	3.87932e-08	M16-1	10kPa
37.6559	3.85618e-08	M16-1	10kPa
11.7887	3.82561e-08	M16-1	10kPa
19.6654	3.81687e-08	M16-1	10kPa
19.9412	3.79184e-08	M16-1	10kPa
7.16382	3.76748e-08	M16-1	10kPa
30.1263	3.7582e-08	M16-1	10kPa
11.2873	3.74965e-08	M16-1	10kPa
36.4765	3.74141e-08	M16-1	10kPa
4.8137	3.69501e-08	M16-1	10kPa
24.2711	3.67653e-08	M16-1	10kPa
9.1677	3.5916e-08	M16-1	10kPa
3.98136	3.53515e-08	M16-1	10kPa
1.51532	3.52291e-08	M16-1	10kPa
15.3581	3.52172e-08	M16-1	10kPa
8.69416	3.51047e-08	M16-1	10kPa
11.9393	3.50995e-08	M16-1	10kPa
2.71838	3.50307e-08	M16-1	10kPa
14.3513	3.49276e-08	M16-1	10kPa
5.57964	3.47507e-08	M16-1	10kPa
	3.47326e-08	M16-1	10kPa
25.0179	3.41068e-08	M16-1	10kPa
3.96928	3.39269e-08	M16-1	10kPa
15.238	3.38866e-08	M16-1	10kPa
14.1838	3.38716e-08	M16-1	10kPa
5.0844	3.3673e-08	M16-1	10kPa
3.09485	3.36306e-08	M16-1	10kPa
11.5943	3.33847e-08	M16-1	10kPa
7.54563	3.33296e-08	M16-1	10kPa
30.0763	3.2736e-08	M16-1	10kPa
13.0626	3.25055e-08	M16-1	10kPa
4.79593	3.24218e-08	M16-1	10kPa
7.00443	3.17394e-08	M16-1	10kPa
11.4656	3.1502e-08	M16-1	10kPa
8.61447	3.13079e-08	M16-1	10kPa
4.78671	3.11793e-08	M16-1	10kPa
5.845	3.10687e-08	M16-1	10kPa
20.664	3.08999e-08	M16-1	10kPa
8.78635	3.08094e-08	M16-1	10kPa
0.554554	3.05565e-08	M16-1	10kPa
3.18428	3.04753e-08	M16-1	10kPa
4.19492	3.02043e-08	M16-1	10kPa
9.81422	2.97931e-08	M16-1	10kPa
2.51842	2.97079e-08	M16-1	10kPa
8.88785	2.93739e-08	M16-1	10kPa
10.8731	2.93115e-08	M16-1	10kPa
37.2254	2.92921e-08	M16-1	10kPa
14.3737	2.87313e-08	M16-1	10kPa
13.0822	2.83043e-08	M16-1	10kPa
6.86648	2.8111e-08	M16-1	10kPa
9.67162	2.80719e-08	M16-1	10kPa
24.0185	2.80284e-08	M16-1	10kPa
2.44967	2.73149e-08	M16-1	10kPa
8.12266	2.70881e-08	M16-1	10kPa
9.07219	2.56562e-08	M16-1	10kPa
	2.51367e-08	M16-1	10kPa
18.4998	2.5131e-08	M16-1	10kPa
2.92636	2.51035e-08	M16-1	10kPa
3.21544	2.49693e-08	M16-1	10kPa
28.9541	2.48069e-08	M16-1	10kPa
10.4749	2.47251e-08	M16-1	10kPa
4.70076	2.46724e-08	M16-1	10kPa
1.82673	2.43088e-08	M16-1	10kPa
10.3177	2.38989e-08	M16-1	10kPa
8.36341	2.36793e-08	M16-1	10kPa
4.95514	2.33749e-08	M16-1	10kPa
12.6875	2.33379e-08	M16-1	10kPa
4.94069	2.28532e-08	M16-1	10kPa
4.76938	2.26735e-08	M16-1	10kPa
0.400658	2.25607e-08	M16-1	10kPa
10.1354	2.23492e-08	M16-1	10kPa
0.643675	2.22592e-08	M16-1	10kPa
0.128922	2.22579e-08	M16-1	10kPa
1.52078	2.19266e-08	M16-1	10kPa
3.73346	2.16121e-08	M16-1	10kPa
9.14768	2.15879e-08	M16-1	10kPa
3.42245	2.15618e-08	M16-1	10kPa
5.55807	2.15204e-08	M16-1	10kPa
0.909531	2.13176e-08	M16-1	10kPa
15.1995	2.12782e-08	M16-1	10kPa
0.215736	2.12325e-08	M16-1	10kPa
	2.10385e-08	M16-1	10kPa
29.2793	2.09292e-08	M16-1	10kPa
0.50859	2.08853e-08	M16-1	10kPa
21.967	2.03297e-08	M16-1	10kPa
3.76788	2.02814e-08	M16-1	10kPa
12.2272	2.02653e-08	M16-1	10kPa
9.52328	2.01705e-08	M16-1	10kPa
4.71023	2.01685e-08	M16-1	10kPa
6.81598	1.99452e-08	M16-1	10kPa
1.97699	1.99111e-08	M16-1	10kPa
6.49737	1.9641e-08	M16-1	10kPa
2.63442	1.95703e-08	M16-1	10kPa
4.95559	1.93553e-08	M16-1	10kPa
17.2224	1.91696e-08	M16-1	10kPa
8.74926	1.91198e-08	M16-1	10kPa
12.6587	1.90972e-08	M16-1	10kPa
22.2636	1.86415e-08	M16-1	10kPa
6.36214	1.85801e-08	M16-1	10kPa
	1.84913e-08	M16-1	10kPa
9.76568	1.84901e-08	M16-1	10kPa
2.01087	1.83264e-08	M16-1	10kPa
11.3739	1.832e-08	M16-1	10kPa
9.29983	1.81901e-08	M16-1	10kPa
2.85657	1.80912e-08	M16-1	10kPa
6.37893	1.79391e-08	M16-1	10kPa
4.32364	1.79278e-08	M16-1	10kPa
	1.77283e-08	M16-1	10kPa
4.11844	1.76253e-08	M16-1	10kPa
0.0729876	1.74057e-08	M16-1	10kPa
10.201	1.72942e-08	M16-1	10kPa
0.729722	1.71902e-08	M16-1	10kPa
10.4413	1.71368e-08	M16-1	10kPa
23.2441	1.70842e-08	M16-1	10kPa
6.25705	1.67503e-08	M16-1	10kPa
9.35561	1.67181e-08	M16-1	10kPa
0.198906	1.67095e-08	M16-1	10kPa
0.252091	1.63735e-08	M16-1	10kPa
0.235366	1.62893e-08	M16-1	10kPa
9.08262	1.62799e-08	M16-1	10kPa
7.40697	1.60267e-08	M16-1	10kPa
3.57486	1.60056e-08	M16-1	10kPa
	1.59729e-08	M16-1	10kPa
11.5525	1.52459e-08	M16-1	10kPa
4.17225	1.52457e-08	M16-1	10kPa
2.34585	1.52061e-08	M16-1	10kPa
3.28912	1.51315e-08	M16-1	10kPa
	1.49833e-08	M16-1	10kPa
13.5831	1.48739e-08	M16-1	10kPa
2.50151	1.48396e-08	M16-1	10kPa
7.82275	1.47319e-08	M16-1	10kPa
27.6219	1.44701e-08	M16-1	10kPa
5.9302	1.42712e-08	M16-1	10kPa
10.9675	1.41924e-08	M16-1	10kPa
10.9117	1.4166e-08	M16-1	10kPa
6.58811	1.415e-08	M16-1	10kPa
	1.4093e-08	M16-1	10kPa
2.59741	1.39125e-08	M16-1	10kPa
5.19444	1.38122e-08	M16-1	10kPa
8.17106	1.37951e-08	M16-1	10kPa
15.7804	1.36637e-08	M16-1	10kPa
2.40861	1.35541e-08	M16-1	10kPa
2.08944	1.35455e-08	M16-1	10kPa
4.41188	1.32845e-08	M16-1	10kPa
3.30948	1.30933e-08	M16-1	10kPa
12.516	1.28196e-08	M16-1	10kPa
0.344766	1.27564e-08	M16-1	10kPa
0.651188	1.26751e-08	M16-1	10kPa
22.567	1.23118e-08	M16-1	10kPa
5.61243	1.21802e-08	M16-1	10kPa
7.97836	1.2175e-08	M16-1	10kPa
1.13165	1.21444e-08	M16-1	10kPa
6.39326	1.19443e-08	M16-1	10kPa
68.8436	1.16712e-08	M16-1	10kPa
23.0411	1.15431e-08	M16-1	10kPa
0.207536	1.14643e-08	M16-1	10kPa
4.2616	1.14024e-08	M16-1	10kPa
13.2248	1.12876e-08	M16-1	10kPa
0.072899	1.12173e-08	M16-1	10kPa
24.3103	1.10803e-08	M16-1	10kPa
8.24533	1.09998e-08	M16-1	10kPa
5.39011	1.09897e-08	M16-1	10kPa
1.05122	1.09301e-08	M16-1	10kPa
5.89327	1.08347e-08	M16-1	10kPa
3.92612	1.08173e-08	M16-1	10kPa
2.18238	1.05592e-08	M16-1	10kPa
0.912804	1.05238e-08	M16-1	10kPa
13.4867	1.04144e-08	M16-1	10kPa
5.22542	1.03682e-08	M16-1	10kPa
	1.01893e-08	M16-1	10kPa
5.07867	1.01612e-08	M16-1	10kPa
0.183085	9.9776e-09	M16-1	10kPa
4.53395	9.91888e-09	M16-1	10kPa
2.55953	9.64576e-09	M16-1	10kPa
2.67036	9.58702e-09	M16-1	10kPa
3.66135	9.57347e-09	M16-1	10kPa
1.05517	9.53536e-09	M16-1	10kPa
	8.9452e-09	M16-1	10kPa
2.53637	8.86276e-09	M16-1	10kPa
	8.7486e-09	M16-1	10kPa
	8.68922e-09	M16-1	10kPa
1.43337	8.67048e-09	M16-1	10kPa
8.14754	8.66602e-09	M16-1	10kPa
4.83276	8.34991e-09	M16-1	10kPa
4.00906	8.21122e-09	M16-1	10kPa
13.6683	8.11337e-09	M16-1	10kPa
14.4313	8.02024e-09	M16-1	10kPa
3.35422	7.95788e-09	M16-1	10kPa
2.02759	7.94631e-09	M16-1	10kPa
10.0654	7.88656e-09	M16-1	10kPa
6.31446	7.84836e-09	M16-1	10kPa
4.26251	7.84819e-09	M16-1	10kPa
5.89285	7.77164e-09	M16-1	10kPa
3.05651	7.20048e-09	M16-1	10kPa
4.01076	7.0076e-09	M16-1	10kPa
25.6553	6.72836e-09	M16-1	10kPa
6.49222	6.44371e-09	M16-1	10kPa
7.97201	5.90242e-09	M16-1	10kPa
1.44829	5.77099e-09	M16-1	10kPa
1.39049	5.59051e-09	M16-1	10kPa
4.25974	5.3154e-09	M16-1	10kPa
0.322188	4.48158e-09	M16-1	10kPa
0.382856	4.24789e-09	M16-1	10kPa
18.663	3.48688e-09	M16-1	10kPa
28.4697	3.08078e-09	M16-1	10kPa
54.2451		M16-1	10kPa
40.5255		M16-1	10kPa
13.8318		M16-1	10kPa
		M16-1	10kPa

## Sheet: Figure S3_2
Contraction Force [nN]	Contraction velocity (m/s)	Media	Stiffness
60.6451	2.08168e-06	M16-1	35kPa
93.2678	4.08029e-07	M16-1	35kPa
190.297	3.59282e-07	M16-1	35kPa
99.2543	3.56512e-07	M16-1	35kPa
164.868	3.01932e-07	M16-1	35kPa
136.568	2.91319e-07	M16-1	35kPa
92.2182	2.65398e-07	M16-1	35kPa
276.993	2.33072e-07	M16-1	35kPa
62.0533	2.0687e-07	M16-1	35kPa
58.4699	2.0426e-07	M16-1	35kPa
177.345	2.02611e-07	M16-1	35kPa
302.781	1.97683e-07	M16-1	35kPa
179.203	1.87668e-07	M16-1	35kPa
336.354	1.83664e-07	M16-1	35kPa
122.693	1.77445e-07	M16-1	35kPa
141.944	1.7567e-07	M16-1	35kPa
144.231	1.68188e-07	M16-1	35kPa
360.97	1.58134e-07	M16-1	35kPa
6.23056	1.49483e-07	M16-1	35kPa
67.9954	1.49072e-07	M16-1	35kPa
16.5766	1.46497e-07	M16-1	35kPa
141.88	1.46298e-07	M16-1	35kPa
74.67	1.46215e-07	M16-1	35kPa
121.354	1.35577e-07	M16-1	35kPa
111.892	1.34544e-07	M16-1	35kPa
166.459	1.32722e-07	M16-1	35kPa
116.589	1.29963e-07	M16-1	35kPa
202.778	1.2476e-07	M16-1	35kPa
36.3013	1.21056e-07	M16-1	35kPa
239.395	1.20461e-07	M16-1	35kPa
44.9519	1.20416e-07	M16-1	35kPa
41.2546	1.1792e-07	M16-1	35kPa
47.8771	1.17826e-07	M16-1	35kPa
216.473	1.17805e-07	M16-1	35kPa
136.029	1.15728e-07	M16-1	35kPa
163.302	1.14265e-07	M16-1	35kPa
180.623	1.10037e-07	M16-1	35kPa
49.8166	1.05922e-07	M16-1	35kPa
109.226	1.05066e-07	M16-1	35kPa
45.4863	1.04373e-07	M16-1	35kPa
95.9304	1.02002e-07	M16-1	35kPa
82.3574	1.01082e-07	M16-1	35kPa
45.3651	1.00372e-07	M16-1	35kPa
56.749	1.00236e-07	M16-1	35kPa
106.856	1.00083e-07	M16-1	35kPa
81.3895	9.75631e-08	M16-1	35kPa
77.9216	9.67368e-08	M16-1	35kPa
149.564	9.66706e-08	M16-1	35kPa
89.8765	9.587e-08	M16-1	35kPa
113.206	9.45172e-08	M16-1	35kPa
107.25	9.20103e-08	M16-1	35kPa
173.816	9.00724e-08	M16-1	35kPa
90.2805	8.84043e-08	M16-1	35kPa
84.8918	8.71705e-08	M16-1	35kPa
71.8404	8.67233e-08	M16-1	35kPa
134.351	8.63386e-08	M16-1	35kPa
101.076	8.60875e-08	M16-1	35kPa
64.5015	8.41586e-08	M16-1	35kPa
3.37303	8.32202e-08	M16-1	35kPa
138.781	8.22394e-08	M16-1	35kPa
193.387	8.15576e-08	M16-1	35kPa
208.995	7.98302e-08	M16-1	35kPa
115.575	7.80868e-08	M16-1	35kPa
99.2075	7.79403e-08	M16-1	35kPa
30.3005	7.78117e-08	M16-1	35kPa
62.4276	7.66723e-08	M16-1	35kPa
68.9458	7.30944e-08	M16-1	35kPa
23.3321	7.24574e-08	M16-1	35kPa
55.3633	7.24227e-08	M16-1	35kPa
4.63567	7.23861e-08	M16-1	35kPa
50.2072	7.1418e-08	M16-1	35kPa
29.7771	6.81989e-08	M16-1	35kPa
41.1518	6.71217e-08	M16-1	35kPa
129.604	6.67136e-08	M16-1	35kPa
129.12	6.58659e-08	M16-1	35kPa
40.1574	6.53263e-08	M16-1	35kPa
97.8075	6.40534e-08	M16-1	35kPa
40.6607	6.36621e-08	M16-1	35kPa
69.1444	6.34645e-08	M16-1	35kPa
47.505	6.13775e-08	M16-1	35kPa
17.1209	6.08788e-08	M16-1	35kPa
27.7847	5.95989e-08	M16-1	35kPa
16.7815	5.93361e-08	M16-1	35kPa
2.58677	5.9214e-08	M16-1	35kPa
118.382	5.90386e-08	M16-1	35kPa
27.9865	5.89088e-08	M16-1	35kPa
54.8901	5.81178e-08	M16-1	35kPa
36.8034	5.58747e-08	M16-1	35kPa
47.9159	5.4095e-08	M16-1	35kPa
39.0793	5.26265e-08	M16-1	35kPa
58.6107	5.19296e-08	M16-1	35kPa
43.9392	5.18502e-08	M16-1	35kPa
42.5027	5.04964e-08	M16-1	35kPa
76.2024	4.97716e-08	M16-1	35kPa
1.28628	4.94338e-08	M16-1	35kPa
33.7908	4.87501e-08	M16-1	35kPa
26.2423	4.83789e-08	M16-1	35kPa
97.9961	4.76676e-08	M16-1	35kPa
44.0736	4.59721e-08	M16-1	35kPa
17.6975	4.55923e-08	M16-1	35kPa
106.002	4.5164e-08	M16-1	35kPa
20.8136	4.44986e-08	M16-1	35kPa
53.0517	4.22933e-08	M16-1	35kPa
50.0861	4.21563e-08	M16-1	35kPa
33.0267	4.2055e-08	M16-1	35kPa
38.6322	4.10041e-08	M16-1	35kPa
160.014	4.02872e-08	M16-1	35kPa
61.6578	4.01012e-08	M16-1	35kPa
28.2737	3.98233e-08	M16-1	35kPa
7.09845	3.94777e-08	M16-1	35kPa
29.4124	3.91942e-08	M16-1	35kPa
102.776	3.91802e-08	M16-1	35kPa
36.1158	3.91661e-08	M16-1	35kPa
35.0699	3.85042e-08	M16-1	35kPa
51.5936	3.80669e-08	M16-1	35kPa
87.6092	3.71771e-08	M16-1	35kPa
75.7301	3.66322e-08	M16-1	35kPa
51.5738	3.65654e-08	M16-1	35kPa
46.871	3.60526e-08	M16-1	35kPa
92.9721	3.56642e-08	M16-1	35kPa
1.60344	3.52887e-08	M16-1	35kPa
49.8004	3.49432e-08	M16-1	35kPa
11.7095	3.44438e-08	M16-1	35kPa
40.7609	3.41211e-08	M16-1	35kPa
107.151	3.28531e-08	M16-1	35kPa
45.1799	3.25128e-08	M16-1	35kPa
41.0112	3.17264e-08	M16-1	35kPa
0.681169	3.14864e-08	M16-1	35kPa
67.2771	2.97013e-08	M16-1	35kPa
39.0054	2.9565e-08	M16-1	35kPa
47.6524	2.86167e-08	M16-1	35kPa
43.6933	2.74167e-08	M16-1	35kPa
54.5561	2.7191e-08	M16-1	35kPa
0.988959	2.65914e-08	M16-1	35kPa
30.0291	2.63535e-08	M16-1	35kPa
56.8299	2.63403e-08	M16-1	35kPa
10.335	2.61162e-08	M16-1	35kPa
2.96335	2.59961e-08	M16-1	35kPa
29.7869	2.56047e-08	M16-1	35kPa
25.3769	2.55804e-08	M16-1	35kPa
24.7412	2.53936e-08	M16-1	35kPa
16.2323	2.50809e-08	M16-1	35kPa
23.5541	2.50697e-08	M16-1	35kPa
74.2596	2.41854e-08	M16-1	35kPa
14.5297	2.39002e-08	M16-1	35kPa
30.1026	2.37688e-08	M16-1	35kPa
103.447	2.37212e-08	M16-1	35kPa
9.14371	2.29044e-08	M16-1	35kPa
8.71294	2.24867e-08	M16-1	35kPa
32.9921	2.23098e-08	M16-1	35kPa
8.23056	2.18641e-08	M16-1	35kPa
76.0993	2.15787e-08	M16-1	35kPa
23.129	2.1295e-08	M16-1	35kPa
41.8139	2.11843e-08	M16-1	35kPa
93.645	2.0987e-08	M16-1	35kPa
34.4156	2.08329e-08	M16-1	35kPa
18.0934	2.05654e-08	M16-1	35kPa
29.3256	2.05554e-08	M16-1	35kPa
8.68396	2.0554e-08	M16-1	35kPa
54.3955	2.03959e-08	M16-1	35kPa
0.61663	2.01931e-08	M16-1	35kPa
14.1654	1.96814e-08	M16-1	35kPa
27.9031	1.95466e-08	M16-1	35kPa
46.4289	1.90613e-08	M16-1	35kPa
1.38692	1.83075e-08	M16-1	35kPa
9.42317	1.80744e-08	M16-1	35kPa
11.9515	1.79288e-08	M16-1	35kPa
30.6886	1.7771e-08	M16-1	35kPa
26.1445	1.77076e-08	M16-1	35kPa
8.95708	1.75947e-08	M16-1	35kPa
0.670756	1.75226e-08	M16-1	35kPa
8.72251	1.70438e-08	M16-1	35kPa
57.5542	1.70283e-08	M16-1	35kPa
5.87054	1.69804e-08	M16-1	35kPa
23.4102	1.68499e-08	M16-1	35kPa
18.731	1.6775e-08	M16-1	35kPa
0.921092	1.66993e-08	M16-1	35kPa
6.14859	1.66751e-08	M16-1	35kPa
30.7176	1.65199e-08	M16-1	35kPa
16.2426	1.64858e-08	M16-1	35kPa
17.6687	1.63792e-08	M16-1	35kPa
40.1951	1.62844e-08	M16-1	35kPa
42.3683	1.62745e-08	M16-1	35kPa
2.05143	1.62069e-08	M16-1	35kPa
30.383	1.60857e-08	M16-1	35kPa
83.7378	1.59412e-08	M16-1	35kPa
59.8834	1.58637e-08	M16-1	35kPa
13.8151	1.56806e-08	M16-1	35kPa
57.9108	1.55673e-08	M16-1	35kPa
70.0774	1.55615e-08	M16-1	35kPa
45.0498	1.55451e-08	M16-1	35kPa
1.0196	1.52283e-08	M16-1	35kPa
10.9153	1.51295e-08	M16-1	35kPa
14.9446	1.51231e-08	M16-1	35kPa
0.541773	1.49375e-08	M16-1	35kPa
11.7736	1.48595e-08	M16-1	35kPa
6.49421	1.4709e-08	M16-1	35kPa
43.4178	1.42467e-08	M16-1	35kPa
26.9188	1.42151e-08	M16-1	35kPa
7.50736	1.42127e-08	M16-1	35kPa
15.5066	1.39591e-08	M16-1	35kPa
16.2642	1.38722e-08	M16-1	35kPa
1.67693	1.37091e-08	M16-1	35kPa
31.3806	1.36881e-08	M16-1	35kPa
11.6325	1.36798e-08	M16-1	35kPa
41.1864	1.34766e-08	M16-1	35kPa
17.2772	1.34165e-08	M16-1	35kPa
27.4844	1.32648e-08	M16-1	35kPa
11.1403	1.3155e-08	M16-1	35kPa
13.4736	1.31071e-08	M16-1	35kPa
10.2328	1.30034e-08	M16-1	35kPa
28.3241	1.29984e-08	M16-1	35kPa
21.3711	1.29433e-08	M16-1	35kPa
1.43988	1.28505e-08	M16-1	35kPa
0.385649	1.28423e-08	M16-1	35kPa
73.2539	1.2818e-08	M16-1	35kPa
13.1033	1.2728e-08	M16-1	35kPa
7.55442	1.27214e-08	M16-1	35kPa
0.809428	1.27054e-08	M16-1	35kPa
16.4253	1.2531e-08	M16-1	35kPa
28.5516	1.25133e-08	M16-1	35kPa
0.409404	1.24505e-08	M16-1	35kPa
17.3821	1.23715e-08	M16-1	35kPa
13.5949	1.22512e-08	M16-1	35kPa
32.2128	1.22317e-08	M16-1	35kPa
7.83222	1.19613e-08	M16-1	35kPa
5.13656	1.1867e-08	M16-1	35kPa
24.8251	1.18591e-08	M16-1	35kPa
34.1796	1.17588e-08	M16-1	35kPa
4.51277	1.16667e-08	M16-1	35kPa
0.536399	1.16567e-08	M16-1	35kPa
49.247	1.15755e-08	M16-1	35kPa
15.9525	1.14453e-08	M16-1	35kPa
0.682205	1.12711e-08	M16-1	35kPa
10.0408	1.11011e-08	M16-1	35kPa
6.85657	1.10566e-08	M16-1	35kPa
8.23209	1.10456e-08	M16-1	35kPa
22.4695	1.08238e-08	M16-1	35kPa
10.2156	1.08009e-08	M16-1	35kPa
0.439553	1.05954e-08	M16-1	35kPa
24.4057	1.04752e-08	M16-1	35kPa
12.9403	1.0423e-08	M16-1	35kPa
44.841	1.03332e-08	M16-1	35kPa
0.949695	1.03003e-08	M16-1	35kPa
21.7439	1.02707e-08	M16-1	35kPa
14.5663	1.02623e-08	M16-1	35kPa
27.299	1.00105e-08	M16-1	35kPa
24.0663	9.81523e-09	M16-1	35kPa
22.59	9.77586e-09	M16-1	35kPa
14.9099	9.64809e-09	M16-1	35kPa
15.8083	9.56952e-09	M16-1	35kPa
15.9201	9.52844e-09	M16-1	35kPa
12.8768	9.43934e-09	M16-1	35kPa
9.39848	9.43357e-09	M16-1	35kPa
23.4348	9.17452e-09	M16-1	35kPa
21.9844	9.11108e-09	M16-1	35kPa
0.631577	8.8687e-09	M16-1	35kPa
16.4945	8.85779e-09	M16-1	35kPa
5.67594	8.79878e-09	M16-1	35kPa
0.539445	8.72504e-09	M16-1	35kPa
18.001	8.70204e-09	M16-1	35kPa
10.2226	8.49636e-09	M16-1	35kPa
0.529153	8.32014e-09	M16-1	35kPa
9.89303	8.28003e-09	M16-1	35kPa
0.288057	8.24491e-09	M16-1	35kPa
10.413	7.85152e-09	M16-1	35kPa
7.27041	7.83279e-09	M16-1	35kPa
0.0726465	7.73353e-09	M16-1	35kPa
5.86263	7.66087e-09	M16-1	35kPa
21.5355	7.6467e-09	M16-1	35kPa
11.4195	7.49853e-09	M16-1	35kPa
0.840742	7.2422e-09	M16-1	35kPa
1.22282	7.07512e-09	M16-1	35kPa
16.1673	6.96812e-09	M16-1	35kPa
5.56039	6.90133e-09	M16-1	35kPa
32.8642	6.79351e-09	M16-1	35kPa
0.29057	6.6746e-09	M16-1	35kPa
5.71648	6.30572e-09	M16-1	35kPa
17.3047	6.19105e-09	M16-1	35kPa
23.2948	6.11699e-09	M16-1	35kPa
7.71769	5.67569e-09	M16-1	35kPa
12.6622	5.66028e-09	M16-1	35kPa
18.1715	5.63701e-09	M16-1	35kPa
0.828401	5.50603e-09	M16-1	35kPa
24.3911	5.4444e-09	M16-1	35kPa
10.861	5.08385e-09	M16-1	35kPa
186.465	1.47541e-06	M16-1	10kPa
182.309	1.43935e-06	M16-1	10kPa
136.946	1.39537e-06	M16-1	10kPa
166.79	1.35005e-06	M16-1	10kPa
90.7976	1.18761e-06	M16-1	10kPa
186.796	1.14763e-06	M16-1	10kPa
124.595	1.14144e-06	M16-1	10kPa
99.1509	1.10738e-06	M16-1	10kPa
141.517	1.05875e-06	M16-1	10kPa
129.297	1.02328e-06	M16-1	10kPa
72.9969	9.94703e-07	M16-1	10kPa
94.8566	9.92628e-07	M16-1	10kPa
79.6851	9.23853e-07	M16-1	10kPa
128.279	9.06079e-07	M16-1	10kPa
70.5185	8.82692e-07	M16-1	10kPa
111.059	8.66495e-07	M16-1	10kPa
146.459	8.24669e-07	M16-1	10kPa
79.8082	8.22454e-07	M16-1	10kPa
100.847	8.04422e-07	M16-1	10kPa
83.0081	7.93194e-07	M16-1	10kPa
49.7004	7.86009e-07	M16-1	10kPa
30.4033	7.81869e-07	M16-1	10kPa
150.18	7.66468e-07	M16-1	10kPa
102.626	7.63181e-07	M16-1	10kPa
41.5255	7.53585e-07	M16-1	10kPa
28.1065	7.47437e-07	M16-1	10kPa
77.0622	7.11003e-07	M16-1	10kPa
52.0929	7.03315e-07	M16-1	10kPa
46.2606	6.98358e-07	M16-1	10kPa
52.2699	6.74248e-07	M16-1	10kPa
46.0261	6.72091e-07	M16-1	10kPa
114.104	6.64304e-07	M16-1	10kPa
54.3396	6.60432e-07	M16-1	10kPa
46.3541	6.2936e-07	M16-1	10kPa
24.8831	5.95897e-07	M16-1	10kPa
34.9541	5.95051e-07	M16-1	10kPa
171.436	5.8782e-07	M16-1	10kPa
196.166	5.84201e-07	M16-1	10kPa
37.967	5.76175e-07	M16-1	10kPa
67.2361	5.61473e-07	M16-1	10kPa
331.592	5.56579e-07	M16-1	10kPa
68.103	5.53469e-07	M16-1	10kPa
110.309	5.53113e-07	M16-1	10kPa
30.8274	5.5087e-07	M16-1	10kPa
69.6054	5.36549e-07	M16-1	10kPa
69.0197	5.27065e-07	M16-1	10kPa
18.3911	5.1875e-07	M16-1	10kPa
102.904	5.14465e-07	M16-1	10kPa
28.088	5.10428e-07	M16-1	10kPa
68.178	5.07232e-07	M16-1	10kPa
35.3715	4.86794e-07	M16-1	10kPa
66.8024	4.75996e-07	M16-1	10kPa
30.9096	4.64138e-07	M16-1	10kPa
34.7308	4.48058e-07	M16-1	10kPa
34.294	4.32333e-07	M16-1	10kPa
73.5103	4.29867e-07	M16-1	10kPa
53.4361	4.23366e-07	M16-1	10kPa
47.2608	4.19187e-07	M16-1	10kPa
32.4281	4.07116e-07	M16-1	10kPa
60.0334	4.01418e-07	M16-1	10kPa
35.3101	4.00984e-07	M16-1	10kPa
22.9557	4.00301e-07	M16-1	10kPa
20.4713	3.94933e-07	M16-1	10kPa
87.762	3.94676e-07	M16-1	10kPa
59.0821	3.94518e-07	M16-1	10kPa
39.0733	3.85292e-07	M16-1	10kPa
8.07725	3.75299e-07	M16-1	10kPa
145.096	3.732e-07	M16-1	10kPa
11.1309	3.68944e-07	M16-1	10kPa
167.747	3.6484e-07	M16-1	10kPa
28.3586	3.59903e-07	M16-1	10kPa
45.452	3.58438e-07	M16-1	10kPa
89.4416	3.57344e-07	M16-1	10kPa
40.4395	3.47063e-07	M16-1	10kPa
38.7827	3.42591e-07	M16-1	10kPa
49.3582	3.41346e-07	M16-1	10kPa
82.3896	3.39164e-07	M16-1	10kPa
23.6596	3.35622e-07	M16-1	10kPa
3.62038	3.35611e-07	M16-1	10kPa
27.8283	3.33685e-07	M16-1	10kPa
18.133	3.33384e-07	M16-1	10kPa
22.5792	3.33279e-07	M16-1	10kPa
85.1703	3.31043e-07	M16-1	10kPa
27.3844	3.29747e-07	M16-1	10kPa
27.8152	3.2922e-07	M16-1	10kPa
61.3659	3.2685e-07	M16-1	10kPa
40.5685	3.2428e-07	M16-1	10kPa
72.7782	3.24096e-07	M16-1	10kPa
25.9639	3.21126e-07	M16-1	10kPa
70.314	3.18275e-07	M16-1	10kPa
23.7807	3.17935e-07	M16-1	10kPa
77.055	3.05046e-07	M16-1	10kPa
25.0958	2.96211e-07	M16-1	10kPa
32.5348	2.95707e-07	M16-1	10kPa
11.8634	2.94693e-07	M16-1	10kPa
25.5429	2.94541e-07	M16-1	10kPa
39.9907	2.8517e-07	M16-1	10kPa
42.0506	2.84419e-07	M16-1	10kPa
50.3744	2.84131e-07	M16-1	10kPa
12.8161	2.83156e-07	M16-1	10kPa
46.2336	2.81597e-07	M16-1	10kPa
34.8689	2.7747e-07	M16-1	10kPa
47.0132	2.76073e-07	M16-1	10kPa
27.4944	2.74763e-07	M16-1	10kPa
65.0322	2.74511e-07	M16-1	10kPa
55.614	2.73582e-07	M16-1	10kPa
10.5458	2.68616e-07	M16-1	10kPa
74.2403	2.65749e-07	M16-1	10kPa
83.7301	2.65004e-07	M16-1	10kPa
40.567	2.63536e-07	M16-1	10kPa
86.7412	2.59257e-07	M16-1	10kPa
20.8426	2.5486e-07	M16-1	10kPa
14.8687	2.54397e-07	M16-1	10kPa
23.4427	2.52373e-07	M16-1	10kPa
27.5465	2.5155e-07	M16-1	10kPa
20.2526	2.51018e-07	M16-1	10kPa
7.19012	2.5e-07	M16-1	10kPa
0.797693	2.4743e-07	M16-1	10kPa
95.0003	2.47051e-07	M16-1	10kPa
58.3109	2.45155e-07	M16-1	10kPa
78.2443	2.43626e-07	M16-1	10kPa
23.4442	2.42355e-07	M16-1	10kPa
34.9281	2.41741e-07	M16-1	10kPa
31.0174	2.41549e-07	M16-1	10kPa
35.1639	2.41453e-07	M16-1	10kPa
45.5761	2.37888e-07	M16-1	10kPa
35.1012	2.34947e-07	M16-1	10kPa
9.54046	2.31865e-07	M16-1	10kPa
39.8492	2.31074e-07	M16-1	10kPa
24.2473	2.29879e-07	M16-1	10kPa
16.1176	2.29172e-07	M16-1	10kPa
18.6298	2.28695e-07	M16-1	10kPa
24.5035	2.26713e-07	M16-1	10kPa
58.5091	2.26254e-07	M16-1	10kPa
28.231	2.25167e-07	M16-1	10kPa
55.0707	2.25026e-07	M16-1	10kPa
213.127	2.24098e-07	M16-1	10kPa
88.0523	2.22648e-07	M16-1	10kPa
85.0676	2.2017e-07	M16-1	10kPa
51.6743	2.19732e-07	M16-1	10kPa
73.2679	2.18806e-07	M16-1	10kPa
26.9233	2.17562e-07	M16-1	10kPa
35.5025	2.17231e-07	M16-1	10kPa
5.26802	2.16086e-07	M16-1	10kPa
10.0387	2.13123e-07	M16-1	10kPa
20.1941	2.11419e-07	M16-1	10kPa
47.9781	2.10871e-07	M16-1	10kPa
81.9917	2.10593e-07	M16-1	10kPa
23.2274	2.09854e-07	M16-1	10kPa
25.6987	2.09236e-07	M16-1	10kPa
57.2411	2.06575e-07	M16-1	10kPa
6.59984	2.05538e-07	M16-1	10kPa
10.6958	2.05237e-07	M16-1	10kPa
27.5901	2.03339e-07	M16-1	10kPa
30.9798	2.03144e-07	M16-1	10kPa
92.3681	2.02274e-07	M16-1	10kPa
45.3905	2.00727e-07	M16-1	10kPa
31.3518	2.00147e-07	M16-1	10kPa
20.2217	1.97056e-07	M16-1	10kPa
12.381	1.96438e-07	M16-1	10kPa
36.7746	1.91517e-07	M16-1	10kPa
24.6593	1.91188e-07	M16-1	10kPa
45.3895	1.90273e-07	M16-1	10kPa
33.7652	1.88857e-07	M16-1	10kPa
24.8402	1.87817e-07	M16-1	10kPa
24.5959	1.87635e-07	M16-1	10kPa
40.1335	1.87047e-07	M16-1	10kPa
17.3927	1.85825e-07	M16-1	10kPa
44.9897	1.85536e-07	M16-1	10kPa
32.1977	1.81319e-07	M16-1	10kPa
33.0755	1.81244e-07	M16-1	10kPa
38.7336	1.80409e-07	M16-1	10kPa
184.584	1.80391e-07	M16-1	10kPa
49.3125	1.80219e-07	M16-1	10kPa
2.65904	1.73536e-07	M16-1	10kPa
32.1337	1.70219e-07	M16-1	10kPa
33.9831	1.67019e-07	M16-1	10kPa
107.19	1.65138e-07	M16-1	10kPa
16.9017	1.64594e-07	M16-1	10kPa
12.6991	1.62757e-07	M16-1	10kPa
16.7728	1.60984e-07	M16-1	10kPa
15.4924	1.60971e-07	M16-1	10kPa
8.80348	1.59069e-07	M16-1	10kPa
8.06385	1.58757e-07	M16-1	10kPa
65.8909	1.58231e-07	M16-1	10kPa
13.1689	1.57345e-07	M16-1	10kPa
20.1554	1.56519e-07	M16-1	10kPa
16.256	1.54516e-07	M16-1	10kPa
124.355	1.53794e-07	M16-1	10kPa
3.5752	1.52994e-07	M16-1	10kPa
11.4055	1.50365e-07	M16-1	10kPa
30.4047	1.48796e-07	M16-1	10kPa
20.0617	1.46949e-07	M16-1	10kPa
20.9059	1.46737e-07	M16-1	10kPa
21.0184	1.46555e-07	M16-1	10kPa
39.7721	1.46469e-07	M16-1	10kPa
29.567	1.45469e-07	M16-1	10kPa
9.15472	1.4367e-07	M16-1	10kPa
14.5805	1.43284e-07	M16-1	10kPa
20.6927	1.4244e-07	M16-1	10kPa
6.43041	1.42314e-07	M16-1	10kPa
41.5792	1.42143e-07	M16-1	10kPa
8.66082	1.41612e-07	M16-1	10kPa
14.7844	1.41049e-07	M16-1	10kPa
28.117	1.41005e-07	M16-1	10kPa
16.5008	1.40007e-07	M16-1	10kPa
24.0697	1.39872e-07	M16-1	10kPa
33.8752	1.38926e-07	M16-1	10kPa
24.3548	1.37605e-07	M16-1	10kPa
52.1949	1.37298e-07	M16-1	10kPa
11.2544	1.37003e-07	M16-1	10kPa
33.3082	1.36634e-07	M16-1	10kPa
8.66105	1.3587e-07	M16-1	10kPa
33.559	1.35411e-07	M16-1	10kPa
18.9205	1.35108e-07	M16-1	10kPa
17.3595	1.34336e-07	M16-1	10kPa
116.89	1.34256e-07	M16-1	10kPa
16.1789	1.33823e-07	M16-1	10kPa
18.4539	1.33467e-07	M16-1	10kPa
11.1715	1.32893e-07	M16-1	10kPa
5.51944	1.3212e-07	M16-1	10kPa
28.6995	1.31206e-07	M16-1	10kPa
25.5966	1.28711e-07	M16-1	10kPa
23.8968	1.28619e-07	M16-1	10kPa
20.7208	1.27273e-07	M16-1	10kPa
34.3643	1.26892e-07	M16-1	10kPa
35.5763	1.26353e-07	M16-1	10kPa
0.93345	1.23089e-07	M16-1	10kPa
12.0044	1.22373e-07	M16-1	10kPa
11.2663	1.2231e-07	M16-1	10kPa
17.8377	1.21632e-07	M16-1	10kPa
5.98714	1.19371e-07	M16-1	10kPa
13.6497	1.19e-07	M16-1	10kPa
68.7372	1.18093e-07	M16-1	10kPa
32.4677	1.1573e-07	M16-1	10kPa
10.436	1.15613e-07	M16-1	10kPa
17.6302	1.15611e-07	M16-1	10kPa
38.9933	1.15232e-07	M16-1	10kPa
12.1283	1.1439e-07	M16-1	10kPa
9.95301	1.11263e-07	M16-1	10kPa
22.0877	1.10645e-07	M16-1	10kPa
16.9909	1.0896e-07	M16-1	10kPa
9.51948	1.08823e-07	M16-1	10kPa
50.2196	1.08798e-07	M16-1	10kPa
13.4379	1.0398e-07	M16-1	10kPa
28.9107	1.03004e-07	M16-1	10kPa
8.38048	1.02435e-07	M16-1	10kPa
44.048	1.02351e-07	M16-1	10kPa
16.3928	1.01049e-07	M16-1	10kPa
9.96535	1.00897e-07	M16-1	10kPa
13.213	1.00049e-07	M16-1	10kPa
17.7576	9.96609e-08	M16-1	10kPa
15.5298	9.92728e-08	M16-1	10kPa
1.68337	9.86042e-08	M16-1	10kPa
24.5547	9.76557e-08	M16-1	10kPa
8.83416	9.71617e-08	M16-1	10kPa
52.8321	9.59441e-08	M16-1	10kPa
5.15927	9.16506e-08	M16-1	10kPa
16.1394	8.98077e-08	M16-1	10kPa
24.8501	8.88728e-08	M16-1	10kPa
14.5661	8.78448e-08	M16-1	10kPa
8.19735	8.78148e-08	M16-1	10kPa
2.33581	8.75618e-08	M16-1	10kPa
6.78144	8.74716e-08	M16-1	10kPa
12.8469	8.72243e-08	M16-1	10kPa
3.8913	8.68436e-08	M16-1	10kPa
5.57825	8.63793e-08	M16-1	10kPa
12.0791	8.63271e-08	M16-1	10kPa
3.90341	8.50466e-08	M16-1	10kPa
10.6	8.46671e-08	M16-1	10kPa
13.4677	8.42199e-08	M16-1	10kPa
31.4951	8.39271e-08	M16-1	10kPa
8.57172	8.37069e-08	M16-1	10kPa
11.0346	8.31093e-08	M16-1	10kPa
21.3828	8.16433e-08	M16-1	10kPa
26.514	8.13781e-08	M16-1	10kPa
10.0416	8.05983e-08	M16-1	10kPa
10.3351	8.0401e-08	M16-1	10kPa
20.368	7.96545e-08	M16-1	10kPa
8.55689	7.89899e-08	M16-1	10kPa
12.3859	7.78585e-08	M16-1	10kPa
8.68679	7.72216e-08	M16-1	10kPa
18.2053	7.55468e-08	M16-1	10kPa
17.2012	7.36051e-08	M16-1	10kPa
25.1904	7.33548e-08	M16-1	10kPa
20.8854	7.30968e-08	M16-1	10kPa
11.4911	7.29681e-08	M16-1	10kPa
11.8456	7.26181e-08	M16-1	10kPa
42.4657	7.2187e-08	M16-1	10kPa
1.23726	7.21606e-08	M16-1	10kPa
27.8509	7.1181e-08	M16-1	10kPa
1.04713	7.09415e-08	M16-1	10kPa
3.27932	7.07268e-08	M16-1	10kPa
36.1883	7.0078e-08	M16-1	10kPa
22.6171	6.94022e-08	M16-1	10kPa
15.6357	6.89167e-08	M16-1	10kPa
8.81108	6.88136e-08	M16-1	10kPa
7.11149	6.68835e-08	M16-1	10kPa
61.5412	6.55743e-08	M16-1	10kPa
25.4926	6.53447e-08	M16-1	10kPa
5.4383	6.34291e-08	M16-1	10kPa
13.1697	6.34044e-08	M16-1	10kPa
21.915	6.26502e-08	M16-1	10kPa
9.47214	6.24372e-08	M16-1	10kPa
12.2124	6.20705e-08	M16-1	10kPa
2.76042	6.19284e-08	M16-1	10kPa
5.64112	6.16624e-08	M16-1	10kPa
9.47324	6.16022e-08	M16-1	10kPa
16.4155	6.13753e-08	M16-1	10kPa
6.99945	6.11253e-08	M16-1	10kPa
23.8579	6.10067e-08	M16-1	10kPa
31.3707	6.02957e-08	M16-1	10kPa
13.9709	5.85467e-08	M16-1	10kPa
12.4092	5.72844e-08	M16-1	10kPa
8.6541	5.69363e-08	M16-1	10kPa
10.3105	5.68187e-08	M16-1	10kPa
12.1827	5.65765e-08	M16-1	10kPa
7.06875	5.52794e-08	M16-1	10kPa
12.011	5.4538e-08	M16-1	10kPa
3.5249	5.45044e-08	M16-1	10kPa
	5.40363e-08	M16-1	10kPa
8.52941	5.30435e-08	M16-1	10kPa
24.8828	5.29388e-08	M16-1	10kPa
5.29257	5.28465e-08	M16-1	10kPa
7.30782	5.22607e-08	M16-1	10kPa
13.8248	5.17837e-08	M16-1	10kPa
7.621	5.00862e-08	M16-1	10kPa
4.63854	4.9632e-08	M16-1	10kPa
3.82136	4.94908e-08	M16-1	10kPa
24.9323	4.92195e-08	M16-1	10kPa
26.0288	4.87482e-08	M16-1	10kPa
28.4842	4.85281e-08	M16-1	10kPa
17.2037	4.84263e-08	M16-1	10kPa
3.36973	4.80719e-08	M16-1	10kPa
17.5	4.7702e-08	M16-1	10kPa
8.66719	4.77003e-08	M16-1	10kPa
108.618	4.75544e-08	M16-1	10kPa
30.2037	4.75501e-08	M16-1	10kPa
7.6733	4.61995e-08	M16-1	10kPa
16.101	4.55366e-08	M16-1	10kPa
17.0441	4.45702e-08	M16-1	10kPa
8.47338	4.33412e-08	M16-1	10kPa
5.88288	4.315e-08	M16-1	10kPa
13.6504	4.2993e-08	M16-1	10kPa
5.65142	4.27211e-08	M16-1	10kPa
0.410519	4.26352e-08	M16-1	10kPa
27.3086	4.22419e-08	M16-1	10kPa
12.3193	4.1993e-08	M16-1	10kPa
7.38375	4.1107e-08	M16-1	10kPa
4.46518	4.09338e-08	M16-1	10kPa
3.87062	4.06945e-08	M16-1	10kPa
12.7472	4.02896e-08	M16-1	10kPa
5.30747	4.00651e-08	M16-1	10kPa
1.11824	3.99674e-08	M16-1	10kPa
18.6414	3.99086e-08	M16-1	10kPa
3.62662	3.98311e-08	M16-1	10kPa
32.2075	3.98194e-08	M16-1	10kPa
4.74437	3.8976e-08	M16-1	10kPa
27.757	3.88467e-08	M16-1	10kPa
12.7054	3.87932e-08	M16-1	10kPa
37.6559	3.85618e-08	M16-1	10kPa
11.7887	3.82561e-08	M16-1	10kPa
19.6654	3.81687e-08	M16-1	10kPa
19.9412	3.79184e-08	M16-1	10kPa
7.16382	3.76748e-08	M16-1	10kPa
30.1263	3.7582e-08	M16-1	10kPa
11.2873	3.74965e-08	M16-1	10kPa
36.4765	3.74141e-08	M16-1	10kPa
4.8137	3.69501e-08	M16-1	10kPa
24.2711	3.67653e-08	M16-1	10kPa
9.1677	3.5916e-08	M16-1	10kPa
3.98136	3.53515e-08	M16-1	10kPa
1.51532	3.52291e-08	M16-1	10kPa
15.3581	3.52172e-08	M16-1	10kPa
8.69416	3.51047e-08	M16-1	10kPa
11.9393	3.50995e-08	M16-1	10kPa
2.71838	3.50307e-08	M16-1	10kPa
14.3513	3.49276e-08	M16-1	10kPa
5.57964	3.47507e-08	M16-1	10kPa
	3.47326e-08	M16-1	10kPa
25.0179	3.41068e-08	M16-1	10kPa
3.96928	3.39269e-08	M16-1	10kPa
15.238	3.38866e-08	M16-1	10kPa
14.1838	3.38716e-08	M16-1	10kPa
5.0844	3.3673e-08	M16-1	10kPa
3.09485	3.36306e-08	M16-1	10kPa
11.5943	3.33847e-08	M16-1	10kPa
7.54563	3.33296e-08	M16-1	10kPa
30.0763	3.2736e-08	M16-1	10kPa
13.0626	3.25055e-08	M16-1	10kPa
4.79593	3.24218e-08	M16-1	10kPa
7.00443	3.17394e-08	M16-1	10kPa
11.4656	3.1502e-08	M16-1	10kPa
8.61447	3.13079e-08	M16-1	10kPa
4.78671	3.11793e-08	M16-1	10kPa
5.845	3.10687e-08	M16-1	10kPa
20.664	3.08999e-08	M16-1	10kPa
8.78635	3.08094e-08	M16-1	10kPa
0.554554	3.05565e-08	M16-1	10kPa
3.18428	3.04753e-08	M16-1	10kPa
4.19492	3.02043e-08	M16-1	10kPa
9.81422	2.97931e-08	M16-1	10kPa
2.51842	2.97079e-08	M16-1	10kPa
8.88785	2.93739e-08	M16-1	10kPa
10.8731	2.93115e-08	M16-1	10kPa
37.2254	2.92921e-08	M16-1	10kPa
14.3737	2.87313e-08	M16-1	10kPa
13.0822	2.83043e-08	M16-1	10kPa
6.86648	2.8111e-08	M16-1	10kPa
9.67162	2.80719e-08	M16-1	10kPa
24.0185	2.80284e-08	M16-1	10kPa
2.44967	2.73149e-08	M16-1	10kPa
8.12266	2.70881e-08	M16-1	10kPa
9.07219	2.56562e-08	M16-1	10kPa
	2.51367e-08	M16-1	10kPa
18.4998	2.5131e-08	M16-1	10kPa
2.92636	2.51035e-08	M16-1	10kPa
3.21544	2.49693e-08	M16-1	10kPa
28.9541	2.48069e-08	M16-1	10kPa
10.4749	2.47251e-08	M16-1	10kPa
4.70076	2.46724e-08	M16-1	10kPa
1.82673	2.43088e-08	M16-1	10kPa
10.3177	2.38989e-08	M16-1	10kPa
8.36341	2.36793e-08	M16-1	10kPa
4.95514	2.33749e-08	M16-1	10kPa
12.6875	2.33379e-08	M16-1	10kPa
4.94069	2.28532e-08	M16-1	10kPa
4.76938	2.26735e-08	M16-1	10kPa
0.400658	2.25607e-08	M16-1	10kPa
10.1354	2.23492e-08	M16-1	10kPa
0.643675	2.22592e-08	M16-1	10kPa
0.128922	2.22579e-08	M16-1	10kPa
1.52078	2.19266e-08	M16-1	10kPa
3.73346	2.16121e-08	M16-1	10kPa
9.14768	2.15879e-08	M16-1	10kPa
3.42245	2.15618e-08	M16-1	10kPa
5.55807	2.15204e-08	M16-1	10kPa
0.909531	2.13176e-08	M16-1	10kPa
15.1995	2.12782e-08	M16-1	10kPa
0.215736	2.12325e-08	M16-1	10kPa
	2.10385e-08	M16-1	10kPa
29.2793	2.09292e-08	M16-1	10kPa
0.50859	2.08853e-08	M16-1	10kPa
21.967	2.03297e-08	M16-1	10kPa
3.76788	2.02814e-08	M16-1	10kPa
12.2272	2.02653e-08	M16-1	10kPa
9.52328	2.01705e-08	M16-1	10kPa
4.71023	2.01685e-08	M16-1	10kPa
6.81598	1.99452e-08	M16-1	10kPa
1.97699	1.99111e-08	M16-1	10kPa
6.49737	1.9641e-08	M16-1	10kPa
2.63442	1.95703e-08	M16-1	10kPa
4.95559	1.93553e-08	M16-1	10kPa
17.2224	1.91696e-08	M16-1	10kPa
8.74926	1.91198e-08	M16-1	10kPa
12.6587	1.90972e-08	M16-1	10kPa
22.2636	1.86415e-08	M16-1	10kPa
6.36214	1.85801e-08	M16-1	10kPa
	1.84913e-08	M16-1	10kPa
9.76568	1.84901e-08	M16-1	10kPa
2.01087	1.83264e-08	M16-1	10kPa
11.3739	1.832e-08	M16-1	10kPa
9.29983	1.81901e-08	M16-1	10kPa
2.85657	1.80912e-08	M16-1	10kPa
6.37893	1.79391e-08	M16-1	10kPa
4.32364	1.79278e-08	M16-1	10kPa
	1.77283e-08	M16-1	10kPa
4.11844	1.76253e-08	M16-1	10kPa
0.0729876	1.74057e-08	M16-1	10kPa
10.201	1.72942e-08	M16-1	10kPa
0.729722	1.71902e-08	M16-1	10kPa
10.4413	1.71368e-08	M16-1	10kPa
23.2441	1.70842e-08	M16-1	10kPa
6.25705	1.67503e-08	M16-1	10kPa
9.35561	1.67181e-08	M16-1	10kPa
0.198906	1.67095e-08	M16-1	10kPa
0.252091	1.63735e-08	M16-1	10kPa
0.235366	1.62893e-08	M16-1	10kPa
9.08262	1.62799e-08	M16-1	10kPa
7.40697	1.60267e-08	M16-1	10kPa
3.57486	1.60056e-08	M16-1	10kPa
	1.59729e-08	M16-1	10kPa
11.5525	1.52459e-08	M16-1	10kPa
4.17225	1.52457e-08	M16-1	10kPa
2.34585	1.52061e-08	M16-1	10kPa
3.28912	1.51315e-08	M16-1	10kPa
	1.49833e-08	M16-1	10kPa
13.5831	1.48739e-08	M16-1	10kPa
2.50151	1.48396e-08	M16-1	10kPa
7.82275	1.47319e-08	M16-1	10kPa
27.6219	1.44701e-08	M16-1	10kPa
5.9302	1.42712e-08	M16-1	10kPa
10.9675	1.41924e-08	M16-1	10kPa
10.9117	1.4166e-08	M16-1	10kPa
6.58811	1.415e-08	M16-1	10kPa
	1.4093e-08	M16-1	10kPa
2.59741	1.39125e-08	M16-1	10kPa
5.19444	1.38122e-08	M16-1	10kPa
8.17106	1.37951e-08	M16-1	10kPa
15.7804	1.36637e-08	M16-1	10kPa
2.40861	1.35541e-08	M16-1	10kPa
2.08944	1.35455e-08	M16-1	10kPa
4.41188	1.32845e-08	M16-1	10kPa
3.30948	1.30933e-08	M16-1	10kPa
12.516	1.28196e-08	M16-1	10kPa
0.344766	1.27564e-08	M16-1	10kPa
0.651188	1.26751e-08	M16-1	10kPa
22.567	1.23118e-08	M16-1	10kPa
5.61243	1.21802e-08	M16-1	10kPa
7.97836	1.2175e-08	M16-1	10kPa
1.13165	1.21444e-08	M16-1	10kPa
6.39326	1.19443e-08	M16-1	10kPa
68.8436	1.16712e-08	M16-1	10kPa
23.0411	1.15431e-08	M16-1	10kPa
0.207536	1.14643e-08	M16-1	10kPa
4.2616	1.14024e-08	M16-1	10kPa
13.2248	1.12876e-08	M16-1	10kPa
0.072899	1.12173e-08	M16-1	10kPa
24.3103	1.10803e-08	M16-1	10kPa
8.24533	1.09998e-08	M16-1	10kPa
5.39011	1.09897e-08	M16-1	10kPa
1.05122	1.09301e-08	M16-1	10kPa
5.89327	1.08347e-08	M16-1	10kPa
3.92612	1.08173e-08	M16-1	10kPa
2.18238	1.05592e-08	M16-1	10kPa
0.912804	1.05238e-08	M16-1	10kPa
13.4867	1.04144e-08	M16-1	10kPa
5.22542	1.03682e-08	M16-1	10kPa
	1.01893e-08	M16-1	10kPa
5.07867	1.01612e-08	M16-1	10kPa
0.183085	9.9776e-09	M16-1	10kPa
4.53395	9.91888e-09	M16-1	10kPa
2.55953	9.64576e-09	M16-1	10kPa
2.67036	9.58702e-09	M16-1	10kPa
3.66135	9.57347e-09	M16-1	10kPa
1.05517	9.53536e-09	M16-1	10kPa
	8.9452e-09	M16-1	10kPa
2.53637	8.86276e-09	M16-1	10kPa
	8.7486e-09	M16-1	10kPa
	8.68922e-09	M16-1	10kPa
1.43337	8.67048e-09	M16-1	10kPa
8.14754	8.66602e-09	M16-1	10kPa
4.83276	8.34991e-09	M16-1	10kPa
4.00906	8.21122e-09	M16-1	10kPa
13.6683	8.11337e-09	M16-1	10kPa
14.4313	8.02024e-09	M16-1	10kPa
3.35422	7.95788e-09	M16-1	10kPa
2.02759	7.94631e-09	M16-1	10kPa
10.0654	7.88656e-09	M16-1	10kPa
6.31446	7.84836e-09	M16-1	10kPa
4.26251	7.84819e-09	M16-1	10kPa
5.89285	7.77164e-09	M16-1	10kPa
3.05651	7.20048e-09	M16-1	10kPa
4.01076	7.0076e-09	M16-1	10kPa
25.6553	6.72836e-09	M16-1	10kPa
6.49222	6.44371e-09	M16-1	10kPa
7.97201	5.90242e-09	M16-1	10kPa
1.44829	5.77099e-09	M16-1	10kPa
1.39049	5.59051e-09	M16-1	10kPa
4.25974	5.3154e-09	M16-1	10kPa
0.322188	4.48158e-09	M16-1	10kPa
0.382856	4.24789e-09	M16-1	10kPa
18.663	3.48688e-09	M16-1	10kPa
28.4697	3.08078e-09	M16-1	10kPa
54.2451		M16-1	10kPa
40.5255		M16-1	10kPa
13.8318		M16-1	10kPa
		M16-1	10kPa

## Sheet: Figure S3_3
Contraction Force [nN]	Contraction velocity (m/s)	Media	Stiffness
60.6451	2.08168e-06	M16-1	35kPa
93.2678	4.08029e-07	M16-1	35kPa
190.297	3.59282e-07	M16-1	35kPa
99.2543	3.56512e-07	M16-1	35kPa
164.868	3.01932e-07	M16-1	35kPa
136.568	2.91319e-07	M16-1	35kPa
92.2182	2.65398e-07	M16-1	35kPa
276.993	2.33072e-07	M16-1	35kPa
62.0533	2.0687e-07	M16-1	35kPa
58.4699	2.0426e-07	M16-1	35kPa
177.345	2.02611e-07	M16-1	35kPa
302.781	1.97683e-07	M16-1	35kPa
179.203	1.87668e-07	M16-1	35kPa
336.354	1.83664e-07	M16-1	35kPa
122.693	1.77445e-07	M16-1	35kPa
141.944	1.7567e-07	M16-1	35kPa
144.231	1.68188e-07	M16-1	35kPa
360.97	1.58134e-07	M16-1	35kPa
6.23056	1.49483e-07	M16-1	35kPa
67.9954	1.49072e-07	M16-1	35kPa
16.5766	1.46497e-07	M16-1	35kPa
141.88	1.46298e-07	M16-1	35kPa
74.67	1.46215e-07	M16-1	35kPa
121.354	1.35577e-07	M16-1	35kPa
111.892	1.34544e-07	M16-1	35kPa
166.459	1.32722e-07	M16-1	35kPa
116.589	1.29963e-07	M16-1	35kPa
202.778	1.2476e-07	M16-1	35kPa
36.3013	1.21056e-07	M16-1	35kPa
239.395	1.20461e-07	M16-1	35kPa
44.9519	1.20416e-07	M16-1	35kPa
41.2546	1.1792e-07	M16-1	35kPa
47.8771	1.17826e-07	M16-1	35kPa
216.473	1.17805e-07	M16-1	35kPa
136.029	1.15728e-07	M16-1	35kPa
163.302	1.14265e-07	M16-1	35kPa
180.623	1.10037e-07	M16-1	35kPa
49.8166	1.05922e-07	M16-1	35kPa
109.226	1.05066e-07	M16-1	35kPa
45.4863	1.04373e-07	M16-1	35kPa
95.9304	1.02002e-07	M16-1	35kPa
82.3574	1.01082e-07	M16-1	35kPa
45.3651	1.00372e-07	M16-1	35kPa
56.749	1.00236e-07	M16-1	35kPa
106.856	1.00083e-07	M16-1	35kPa
81.3895	9.75631e-08	M16-1	35kPa
77.9216	9.67368e-08	M16-1	35kPa
149.564	9.66706e-08	M16-1	35kPa
89.8765	9.587e-08	M16-1	35kPa
113.206	9.45172e-08	M16-1	35kPa
107.25	9.20103e-08	M16-1	35kPa
173.816	9.00724e-08	M16-1	35kPa
90.2805	8.84043e-08	M16-1	35kPa
84.8918	8.71705e-08	M16-1	35kPa
71.8404	8.67233e-08	M16-1	35kPa
134.351	8.63386e-08	M16-1	35kPa
101.076	8.60875e-08	M16-1	35kPa
64.5015	8.41586e-08	M16-1	35kPa
3.37303	8.32202e-08	M16-1	35kPa
138.781	8.22394e-08	M16-1	35kPa
193.387	8.15576e-08	M16-1	35kPa
208.995	7.98302e-08	M16-1	35kPa
115.575	7.80868e-08	M16-1	35kPa
99.2075	7.79403e-08	M16-1	35kPa
30.3005	7.78117e-08	M16-1	35kPa
62.4276	7.66723e-08	M16-1	35kPa
68.9458	7.30944e-08	M16-1	35kPa
23.3321	7.24574e-08	M16-1	35kPa
55.3633	7.24227e-08	M16-1	35kPa
4.63567	7.23861e-08	M16-1	35kPa
50.2072	7.1418e-08	M16-1	35kPa
29.7771	6.81989e-08	M16-1	35kPa
41.1518	6.71217e-08	M16-1	35kPa
129.604	6.67136e-08	M16-1	35kPa
129.12	6.58659e-08	M16-1	35kPa
40.1574	6.53263e-08	M16-1	35kPa
97.8075	6.40534e-08	M16-1	35kPa
40.6607	6.36621e-08	M16-1	35kPa
69.1444	6.34645e-08	M16-1	35kPa
47.505	6.13775e-08	M16-1	35kPa
17.1209	6.08788e-08	M16-1	35kPa
27.7847	5.95989e-08	M16-1	35kPa
16.7815	5.93361e-08	M16-1	35kPa
2.58677	5.9214e-08	M16-1	35kPa
118.382	5.90386e-08	M16-1	35kPa
27.9865	5.89088e-08	M16-1	35kPa
54.8901	5.81178e-08	M16-1	35kPa
36.8034	5.58747e-08	M16-1	35kPa
47.9159	5.4095e-08	M16-1	35kPa
39.0793	5.26265e-08	M16-1	35kPa
58.6107	5.19296e-08	M16-1	35kPa
43.9392	5.18502e-08	M16-1	35kPa
42.5027	5.04964e-08	M16-1	35kPa
76.2024	4.97716e-08	M16-1	35kPa
1.28628	4.94338e-08	M16-1	35kPa
33.7908	4.87501e-08	M16-1	35kPa
26.2423	4.83789e-08	M16-1	35kPa
97.9961	4.76676e-08	M16-1	35kPa
44.0736	4.59721e-08	M16-1	35kPa
17.6975	4.55923e-08	M16-1	35kPa
106.002	4.5164e-08	M16-1	35kPa
20.8136	4.44986e-08	M16-1	35kPa
53.0517	4.22933e-08	M16-1	35kPa
50.0861	4.21563e-08	M16-1	35kPa
33.0267	4.2055e-08	M16-1	35kPa
38.6322	4.10041e-08	M16-1	35kPa
160.014	4.02872e-08	M16-1	35kPa
61.6578	4.01012e-08	M16-1	35kPa
28.2737	3.98233e-08	M16-1	35kPa
7.09845	3.94777e-08	M16-1	35kPa
29.4124	3.91942e-08	M16-1	35kPa
102.776	3.91802e-08	M16-1	35kPa
36.1158	3.91661e-08	M16-1	35kPa
35.0699	3.85042e-08	M16-1	35kPa
51.5936	3.80669e-08	M16-1	35kPa
87.6092	3.71771e-08	M16-1	35kPa
75.7301	3.66322e-08	M16-1	35kPa
51.5738	3.65654e-08	M16-1	35kPa
46.871	3.60526e-08	M16-1	35kPa
92.9721	3.56642e-08	M16-1	35kPa
1.60344	3.52887e-08	M16-1	35kPa
49.8004	3.49432e-08	M16-1	35kPa
11.7095	3.44438e-08	M16-1	35kPa
40.7609	3.41211e-08	M16-1	35kPa
107.151	3.28531e-08	M16-1	35kPa
45.1799	3.25128e-08	M16-1	35kPa
41.0112	3.17264e-08	M16-1	35kPa
0.681169	3.14864e-08	M16-1	35kPa
67.2771	2.97013e-08	M16-1	35kPa
39.0054	2.9565e-08	M16-1	35kPa
47.6524	2.86167e-08	M16-1	35kPa
43.6933	2.74167e-08	M16-1	35kPa
54.5561	2.7191e-08	M16-1	35kPa
0.988959	2.65914e-08	M16-1	35kPa
30.0291	2.63535e-08	M16-1	35kPa
56.8299	2.63403e-08	M16-1	35kPa
10.335	2.61162e-08	M16-1	35kPa
2.96335	2.59961e-08	M16-1	35kPa
29.7869	2.56047e-08	M16-1	35kPa
25.3769	2.55804e-08	M16-1	35kPa
24.7412	2.53936e-08	M16-1	35kPa
16.2323	2.50809e-08	M16-1	35kPa
23.5541	2.50697e-08	M16-1	35kPa
74.2596	2.41854e-08	M16-1	35kPa
14.5297	2.39002e-08	M16-1	35kPa
30.1026	2.37688e-08	M16-1	35kPa
103.447	2.37212e-08	M16-1	35kPa
9.14371	2.29044e-08	M16-1	35kPa
8.71294	2.24867e-08	M16-1	35kPa
32.9921	2.23098e-08	M16-1	35kPa
8.23056	2.18641e-08	M16-1	35kPa
76.0993	2.15787e-08	M16-1	35kPa
23.129	2.1295e-08	M16-1	35kPa
41.8139	2.11843e-08	M16-1	35kPa
93.645	2.0987e-08	M16-1	35kPa
34.4156	2.08329e-08	M16-1	35kPa
18.0934	2.05654e-08	M16-1	35kPa
29.3256	2.05554e-08	M16-1	35kPa
8.68396	2.0554e-08	M16-1	35kPa
54.3955	2.03959e-08	M16-1	35kPa
0.61663	2.01931e-08	M16-1	35kPa
14.1654	1.96814e-08	M16-1	35kPa
27.9031	1.95466e-08	M16-1	35kPa
46.4289	1.90613e-08	M16-1	35kPa
1.38692	1.83075e-08	M16-1	35kPa
9.42317	1.80744e-08	M16-1	35kPa
11.9515	1.79288e-08	M16-1	35kPa
30.6886	1.7771e-08	M16-1	35kPa
26.1445	1.77076e-08	M16-1	35kPa
8.95708	1.75947e-08	M16-1	35kPa
0.670756	1.75226e-08	M16-1	35kPa
8.72251	1.70438e-08	M16-1	35kPa
57.5542	1.70283e-08	M16-1	35kPa
5.87054	1.69804e-08	M16-1	35kPa
23.4102	1.68499e-08	M16-1	35kPa
18.731	1.6775e-08	M16-1	35kPa
0.921092	1.66993e-08	M16-1	35kPa
6.14859	1.66751e-08	M16-1	35kPa
30.7176	1.65199e-08	M16-1	35kPa
16.2426	1.64858e-08	M16-1	35kPa
17.6687	1.63792e-08	M16-1	35kPa
40.1951	1.62844e-08	M16-1	35kPa
42.3683	1.62745e-08	M16-1	35kPa
2.05143	1.62069e-08	M16-1	35kPa
30.383	1.60857e-08	M16-1	35kPa
83.7378	1.59412e-08	M16-1	35kPa
59.8834	1.58637e-08	M16-1	35kPa
13.8151	1.56806e-08	M16-1	35kPa
57.9108	1.55673e-08	M16-1	35kPa
70.0774	1.55615e-08	M16-1	35kPa
45.0498	1.55451e-08	M16-1	35kPa
1.0196	1.52283e-08	M16-1	35kPa
10.9153	1.51295e-08	M16-1	35kPa
14.9446	1.51231e-08	M16-1	35kPa
0.541773	1.49375e-08	M16-1	35kPa
11.7736	1.48595e-08	M16-1	35kPa
6.49421	1.4709e-08	M16-1	35kPa
43.4178	1.42467e-08	M16-1	35kPa
26.9188	1.42151e-08	M16-1	35kPa
7.50736	1.42127e-08	M16-1	35kPa
15.5066	1.39591e-08	M16-1	35kPa
16.2642	1.38722e-08	M16-1	35kPa
1.67693	1.37091e-08	M16-1	35kPa
31.3806	1.36881e-08	M16-1	35kPa
11.6325	1.36798e-08	M16-1	35kPa
41.1864	1.34766e-08	M16-1	35kPa
17.2772	1.34165e-08	M16-1	35kPa
27.4844	1.32648e-08	M16-1	35kPa
11.1403	1.3155e-08	M16-1	35kPa
13.4736	1.31071e-08	M16-1	35kPa
10.2328	1.30034e-08	M16-1	35kPa
28.3241	1.29984e-08	M16-1	35kPa
21.3711	1.29433e-08	M16-1	35kPa
1.43988	1.28505e-08	M16-1	35kPa
0.385649	1.28423e-08	M16-1	35kPa
73.2539	1.2818e-08	M16-1	35kPa
13.1033	1.2728e-08	M16-1	35kPa
7.55442	1.27214e-08	M16-1	35kPa
0.809428	1.27054e-08	M16-1	35kPa
16.4253	1.2531e-08	M16-1	35kPa
28.5516	1.25133e-08	M16-1	35kPa
0.409404	1.24505e-08	M16-1	35kPa
17.3821	1.23715e-08	M16-1	35kPa
13.5949	1.22512e-08	M16-1	35kPa
32.2128	1.22317e-08	M16-1	35kPa
7.83222	1.19613e-08	M16-1	35kPa
5.13656	1.1867e-08	M16-1	35kPa
24.8251	1.18591e-08	M16-1	35kPa
34.1796	1.17588e-08	M16-1	35kPa
4.51277	1.16667e-08	M16-1	35kPa
0.536399	1.16567e-08	M16-1	35kPa
49.247	1.15755e-08	M16-1	35kPa
15.9525	1.14453e-08	M16-1	35kPa
0.682205	1.12711e-08	M16-1	35kPa
10.0408	1.11011e-08	M16-1	35kPa
6.85657	1.10566e-08	M16-1	35kPa
8.23209	1.10456e-08	M16-1	35kPa
22.4695	1.08238e-08	M16-1	35kPa
10.2156	1.08009e-08	M16-1	35kPa
0.439553	1.05954e-08	M16-1	35kPa
24.4057	1.04752e-08	M16-1	35kPa
12.9403	1.0423e-08	M16-1	35kPa
44.841	1.03332e-08	M16-1	35kPa
0.949695	1.03003e-08	M16-1	35kPa
21.7439	1.02707e-08	M16-1	35kPa
14.5663	1.02623e-08	M16-1	35kPa
27.299	1.00105e-08	M16-1	35kPa
24.0663	9.81523e-09	M16-1	35kPa
22.59	9.77586e-09	M16-1	35kPa
14.9099	9.64809e-09	M16-1	35kPa
15.8083	9.56952e-09	M16-1	35kPa
15.9201	9.52844e-09	M16-1	35kPa
12.8768	9.43934e-09	M16-1	35kPa
9.39848	9.43357e-09	M16-1	35kPa
23.4348	9.17452e-09	M16-1	35kPa
21.9844	9.11108e-09	M16-1	35kPa
0.631577	8.8687e-09	M16-1	35kPa
16.4945	8.85779e-09	M16-1	35kPa
5.67594	8.79878e-09	M16-1	35kPa
0.539445	8.72504e-09	M16-1	35kPa
18.001	8.70204e-09	M16-1	35kPa
10.2226	8.49636e-09	M16-1	35kPa
0.529153	8.32014e-09	M16-1	35kPa
9.89303	8.28003e-09	M16-1	35kPa
0.288057	8.24491e-09	M16-1	35kPa
10.413	7.85152e-09	M16-1	35kPa
7.27041	7.83279e-09	M16-1	35kPa
0.0726465	7.73353e-09	M16-1	35kPa
5.86263	7.66087e-09	M16-1	35kPa
21.5355	7.6467e-09	M16-1	35kPa
11.4195	7.49853e-09	M16-1	35kPa
0.840742	7.2422e-09	M16-1	35kPa
1.22282	7.07512e-09	M16-1	35kPa
16.1673	6.96812e-09	M16-1	35kPa
5.56039	6.90133e-09	M16-1	35kPa
32.8642	6.79351e-09	M16-1	35kPa
0.29057	6.6746e-09	M16-1	35kPa
5.71648	6.30572e-09	M16-1	35kPa
17.3047	6.19105e-09	M16-1	35kPa
23.2948	6.11699e-09	M16-1	35kPa
7.71769	5.67569e-09	M16-1	35kPa
12.6622	5.66028e-09	M16-1	35kPa
18.1715	5.63701e-09	M16-1	35kPa
0.828401	5.50603e-09	M16-1	35kPa
24.3911	5.4444e-09	M16-1	35kPa
10.861	5.08385e-09	M16-1	35kPa
186.465	1.47541e-06	M16-1	10kPa
182.309	1.43935e-06	M16-1	10kPa
136.946	1.39537e-06	M16-1	10kPa
166.79	1.35005e-06	M16-1	10kPa
90.7976	1.18761e-06	M16-1	10kPa
186.796	1.14763e-06	M16-1	10kPa
124.595	1.14144e-06	M16-1	10kPa
99.1509	1.10738e-06	M16-1	10kPa
141.517	1.05875e-06	M16-1	10kPa
129.297	1.02328e-06	M16-1	10kPa
72.9969	9.94703e-07	M16-1	10kPa
94.8566	9.92628e-07	M16-1	10kPa
79.6851	9.23853e-07	M16-1	10kPa
128.279	9.06079e-07	M16-1	10kPa
70.5185	8.82692e-07	M16-1	10kPa
111.059	8.66495e-07	M16-1	10kPa
146.459	8.24669e-07	M16-1	10kPa
79.8082	8.22454e-07	M16-1	10kPa
100.847	8.04422e-07	M16-1	10kPa
83.0081	7.93194e-07	M16-1	10kPa
49.7004	7.86009e-07	M16-1	10kPa
30.4033	7.81869e-07	M16-1	10kPa
150.18	7.66468e-07	M16-1	10kPa
102.626	7.63181e-07	M16-1	10kPa
41.5255	7.53585e-07	M16-1	10kPa
28.1065	7.47437e-07	M16-1	10kPa
77.0622	7.11003e-07	M16-1	10kPa
52.0929	7.03315e-07	M16-1	10kPa
46.2606	6.98358e-07	M16-1	10kPa
52.2699	6.74248e-07	M16-1	10kPa
46.0261	6.72091e-07	M16-1	10kPa
114.104	6.64304e-07	M16-1	10kPa
54.3396	6.60432e-07	M16-1	10kPa
46.3541	6.2936e-07	M16-1	10kPa
24.8831	5.95897e-07	M16-1	10kPa
34.9541	5.95051e-07	M16-1	10kPa
171.436	5.8782e-07	M16-1	10kPa
196.166	5.84201e-07	M16-1	10kPa
37.967	5.76175e-07	M16-1	10kPa
67.2361	5.61473e-07	M16-1	10kPa
331.592	5.56579e-07	M16-1	10kPa
68.103	5.53469e-07	M16-1	10kPa
110.309	5.53113e-07	M16-1	10kPa
30.8274	5.5087e-07	M16-1	10kPa
69.6054	5.36549e-07	M16-1	10kPa
69.0197	5.27065e-07	M16-1	10kPa
18.3911	5.1875e-07	M16-1	10kPa
102.904	5.14465e-07	M16-1	10kPa
28.088	5.10428e-07	M16-1	10kPa
68.178	5.07232e-07	M16-1	10kPa
35.3715	4.86794e-07	M16-1	10kPa
66.8024	4.75996e-07	M16-1	10kPa
30.9096	4.64138e-07	M16-1	10kPa
34.7308	4.48058e-07	M16-1	10kPa
34.294	4.32333e-07	M16-1	10kPa
73.5103	4.29867e-07	M16-1	10kPa
53.4361	4.23366e-07	M16-1	10kPa
47.2608	4.19187e-07	M16-1	10kPa
32.4281	4.07116e-07	M16-1	10kPa
60.0334	4.01418e-07	M16-1	10kPa
35.3101	4.00984e-07	M16-1	10kPa
22.9557	4.00301e-07	M16-1	10kPa
20.4713	3.94933e-07	M16-1	10kPa
87.762	3.94676e-07	M16-1	10kPa
59.0821	3.94518e-07	M16-1	10kPa
39.0733	3.85292e-07	M16-1	10kPa
8.07725	3.75299e-07	M16-1	10kPa
145.096	3.732e-07	M16-1	10kPa
11.1309	3.68944e-07	M16-1	10kPa
167.747	3.6484e-07	M16-1	10kPa
28.3586	3.59903e-07	M16-1	10kPa
45.452	3.58438e-07	M16-1	10kPa
89.4416	3.57344e-07	M16-1	10kPa
40.4395	3.47063e-07	M16-1	10kPa
38.7827	3.42591e-07	M16-1	10kPa
49.3582	3.41346e-07	M16-1	10kPa
82.3896	3.39164e-07	M16-1	10kPa
23.6596	3.35622e-07	M16-1	10kPa
3.62038	3.35611e-07	M16-1	10kPa
27.8283	3.33685e-07	M16-1	10kPa
18.133	3.33384e-07	M16-1	10kPa
22.5792	3.33279e-07	M16-1	10kPa
85.1703	3.31043e-07	M16-1	10kPa
27.3844	3.29747e-07	M16-1	10kPa
27.8152	3.2922e-07	M16-1	10kPa
61.3659	3.2685e-07	M16-1	10kPa
40.5685	3.2428e-07	M16-1	10kPa
72.7782	3.24096e-07	M16-1	10kPa
25.9639	3.21126e-07	M16-1	10kPa
70.314	3.18275e-07	M16-1	10kPa
23.7807	3.17935e-07	M16-1	10kPa
77.055	3.05046e-07	M16-1	10kPa
25.0958	2.96211e-07	M16-1	10kPa
32.5348	2.95707e-07	M16-1	10kPa
11.8634	2.94693e-07	M16-1	10kPa
25.5429	2.94541e-07	M16-1	10kPa
39.9907	2.8517e-07	M16-1	10kPa
42.0506	2.84419e-07	M16-1	10kPa
50.3744	2.84131e-07	M16-1	10kPa
12.8161	2.83156e-07	M16-1	10kPa
46.2336	2.81597e-07	M16-1	10kPa
34.8689	2.7747e-07	M16-1	10kPa
47.0132	2.76073e-07	M16-1	10kPa
27.4944	2.74763e-07	M16-1	10kPa
65.0322	2.74511e-07	M16-1	10kPa
55.614	2.73582e-07	M16-1	10kPa
10.5458	2.68616e-07	M16-1	10kPa
74.2403	2.65749e-07	M16-1	10kPa
83.7301	2.65004e-07	M16-1	10kPa
40.567	2.63536e-07	M16-1	10kPa
86.7412	2.59257e-07	M16-1	10kPa
20.8426	2.5486e-07	M16-1	10kPa
14.8687	2.54397e-07	M16-1	10kPa
23.4427	2.52373e-07	M16-1	10kPa
27.5465	2.5155e-07	M16-1	10kPa
20.2526	2.51018e-07	M16-1	10kPa
7.19012	2.5e-07	M16-1	10kPa
0.797693	2.4743e-07	M16-1	10kPa
95.0003	2.47051e-07	M16-1	10kPa
58.3109	2.45155e-07	M16-1	10kPa
78.2443	2.43626e-07	M16-1	10kPa
23.4442	2.42355e-07	M16-1	10kPa
34.9281	2.41741e-07	M16-1	10kPa
31.0174	2.41549e-07	M16-1	10kPa
35.1639	2.41453e-07	M16-1	10kPa
45.5761	2.37888e-07	M16-1	10kPa
35.1012	2.34947e-07	M16-1	10kPa
9.54046	2.31865e-07	M16-1	10kPa
39.8492	2.31074e-07	M16-1	10kPa
24.2473	2.29879e-07	M16-1	10kPa
16.1176	2.29172e-07	M16-1	10kPa
18.6298	2.28695e-07	M16-1	10kPa
24.5035	2.26713e-07	M16-1	10kPa
58.5091	2.26254e-07	M16-1	10kPa
28.231	2.25167e-07	M16-1	10kPa
55.0707	2.25026e-07	M16-1	10kPa
213.127	2.24098e-07	M16-1	10kPa
88.0523	2.22648e-07	M16-1	10kPa
85.0676	2.2017e-07	M16-1	10kPa
51.6743	2.19732e-07	M16-1	10kPa
73.2679	2.18806e-07	M16-1	10kPa
26.9233	2.17562e-07	M16-1	10kPa
35.5025	2.17231e-07	M16-1	10kPa
5.26802	2.16086e-07	M16-1	10kPa
10.0387	2.13123e-07	M16-1	10kPa
20.1941	2.11419e-07	M16-1	10kPa
47.9781	2.10871e-07	M16-1	10kPa
81.9917	2.10593e-07	M16-1	10kPa
23.2274	2.09854e-07	M16-1	10kPa
25.6987	2.09236e-07	M16-1	10kPa
57.2411	2.06575e-07	M16-1	10kPa
6.59984	2.05538e-07	M16-1	10kPa
10.6958	2.05237e-07	M16-1	10kPa
27.5901	2.03339e-07	M16-1	10kPa
30.9798	2.03144e-07	M16-1	10kPa
92.3681	2.02274e-07	M16-1	10kPa
45.3905	2.00727e-07	M16-1	10kPa
31.3518	2.00147e-07	M16-1	10kPa
20.2217	1.97056e-07	M16-1	10kPa
12.381	1.96438e-07	M16-1	10kPa
36.7746	1.91517e-07	M16-1	10kPa
24.6593	1.91188e-07	M16-1	10kPa
45.3895	1.90273e-07	M16-1	10kPa
33.7652	1.88857e-07	M16-1	10kPa
24.8402	1.87817e-07	M16-1	10kPa
24.5959	1.87635e-07	M16-1	10kPa
40.1335	1.87047e-07	M16-1	10kPa
17.3927	1.85825e-07	M16-1	10kPa
44.9897	1.85536e-07	M16-1	10kPa
32.1977	1.81319e-07	M16-1	10kPa
33.0755	1.81244e-07	M16-1	10kPa
38.7336	1.80409e-07	M16-1	10kPa
184.584	1.80391e-07	M16-1	10kPa
49.3125	1.80219e-07	M16-1	10kPa
2.65904	1.73536e-07	M16-1	10kPa
32.1337	1.70219e-07	M16-1	10kPa
33.9831	1.67019e-07	M16-1	10kPa
107.19	1.65138e-07	M16-1	10kPa
16.9017	1.64594e-07	M16-1	10kPa
12.6991	1.62757e-07	M16-1	10kPa
16.7728	1.60984e-07	M16-1	10kPa
15.4924	1.60971e-07	M16-1	10kPa
8.80348	1.59069e-07	M16-1	10kPa
8.06385	1.58757e-07	M16-1	10kPa
65.8909	1.58231e-07	M16-1	10kPa
13.1689	1.57345e-07	M16-1	10kPa
20.1554	1.56519e-07	M16-1	10kPa
16.256	1.54516e-07	M16-1	10kPa
124.355	1.53794e-07	M16-1	10kPa
3.5752	1.52994e-07	M16-1	10kPa
11.4055	1.50365e-07	M16-1	10kPa
30.4047	1.48796e-07	M16-1	10kPa
20.0617	1.46949e-07	M16-1	10kPa
20.9059	1.46737e-07	M16-1	10kPa
21.0184	1.46555e-07	M16-1	10kPa
39.7721	1.46469e-07	M16-1	10kPa
29.567	1.45469e-07	M16-1	10kPa
9.15472	1.4367e-07	M16-1	10kPa
14.5805	1.43284e-07	M16-1	10kPa
20.6927	1.4244e-07	M16-1	10kPa
6.43041	1.42314e-07	M16-1	10kPa
41.5792	1.42143e-07	M16-1	10kPa
8.66082	1.41612e-07	M16-1	10kPa
14.7844	1.41049e-07	M16-1	10kPa
28.117	1.41005e-07	M16-1	10kPa
16.5008	1.40007e-07	M16-1	10kPa
24.0697	1.39872e-07	M16-1	10kPa
33.8752	1.38926e-07	M16-1	10kPa
24.3548	1.37605e-07	M16-1	10kPa
52.1949	1.37298e-07	M16-1	10kPa
11.2544	1.37003e-07	M16-1	10kPa
33.3082	1.36634e-07	M16-1	10kPa
8.66105	1.3587e-07	M16-1	10kPa
33.559	1.35411e-07	M16-1	10kPa
18.9205	1.35108e-07	M16-1	10kPa
17.3595	1.34336e-07	M16-1	10kPa
116.89	1.34256e-07	M16-1	10kPa
16.1789	1.33823e-07	M16-1	10kPa
18.4539	1.33467e-07	M16-1	10kPa
11.1715	1.32893e-07	M16-1	10kPa
5.51944	1.3212e-07	M16-1	10kPa
28.6995	1.31206e-07	M16-1	10kPa
25.5966	1.28711e-07	M16-1	10kPa
23.8968	1.28619e-07	M16-1	10kPa
20.7208	1.27273e-07	M16-1	10kPa
34.3643	1.26892e-07	M16-1	10kPa
35.5763	1.26353e-07	M16-1	10kPa
0.93345	1.23089e-07	M16-1	10kPa
12.0044	1.22373e-07	M16-1	10kPa
11.2663	1.2231e-07	M16-1	10kPa
17.8377	1.21632e-07	M16-1	10kPa
5.98714	1.19371e-07	M16-1	10kPa
13.6497	1.19e-07	M16-1	10kPa
68.7372	1.18093e-07	M16-1	10kPa
32.4677	1.1573e-07	M16-1	10kPa
10.436	1.15613e-07	M16-1	10kPa
17.6302	1.15611e-07	M16-1	10kPa
38.9933	1.15232e-07	M16-1	10kPa
12.1283	1.1439e-07	M16-1	10kPa
9.95301	1.11263e-07	M16-1	10kPa
22.0877	1.10645e-07	M16-1	10kPa
16.9909	1.0896e-07	M16-1	10kPa
9.51948	1.08823e-07	M16-1	10kPa
50.2196	1.08798e-07	M16-1	10kPa
13.4379	1.0398e-07	M16-1	10kPa
28.9107	1.03004e-07	M16-1	10kPa
8.38048	1.02435e-07	M16-1	10kPa
44.048	1.02351e-07	M16-1	10kPa
16.3928	1.01049e-07	M16-1	10kPa
9.96535	1.00897e-07	M16-1	10kPa
13.213	1.00049e-07	M16-1	10kPa
17.7576	9.96609e-08	M16-1	10kPa
15.5298	9.92728e-08	M16-1	10kPa
1.68337	9.86042e-08	M16-1	10kPa
24.5547	9.76557e-08	M16-1	10kPa
8.83416	9.71617e-08	M16-1	10kPa
52.8321	9.59441e-08	M16-1	10kPa
5.15927	9.16506e-08	M16-1	10kPa
16.1394	8.98077e-08	M16-1	10kPa
24.8501	8.88728e-08	M16-1	10kPa
14.5661	8.78448e-08	M16-1	10kPa
8.19735	8.78148e-08	M16-1	10kPa
2.33581	8.75618e-08	M16-1	10kPa
6.78144	8.74716e-08	M16-1	10kPa
12.8469	8.72243e-08	M16-1	10kPa
3.8913	8.68436e-08	M16-1	10kPa
5.57825	8.63793e-08	M16-1	10kPa
12.0791	8.63271e-08	M16-1	10kPa
3.90341	8.50466e-08	M16-1	10kPa
10.6	8.46671e-08	M16-1	10kPa
13.4677	8.42199e-08	M16-1	10kPa
31.4951	8.39271e-08	M16-1	10kPa
8.57172	8.37069e-08	M16-1	10kPa
11.0346	8.31093e-08	M16-1	10kPa
21.3828	8.16433e-08	M16-1	10kPa
26.514	8.13781e-08	M16-1	10kPa
10.0416	8.05983e-08	M16-1	10kPa
10.3351	8.0401e-08	M16-1	10kPa
20.368	7.96545e-08	M16-1	10kPa
8.55689	7.89899e-08	M16-1	10kPa
12.3859	7.78585e-08	M16-1	10kPa
8.68679	7.72216e-08	M16-1	10kPa
18.2053	7.55468e-08	M16-1	10kPa
17.2012	7.36051e-08	M16-1	10kPa
25.1904	7.33548e-08	M16-1	10kPa
20.8854	7.30968e-08	M16-1	10kPa
11.4911	7.29681e-08	M16-1	10kPa
11.8456	7.26181e-08	M16-1	10kPa
42.4657	7.2187e-08	M16-1	10kPa
1.23726	7.21606e-08	M16-1	10kPa
27.8509	7.1181e-08	M16-1	10kPa
1.04713	7.09415e-08	M16-1	10kPa
3.27932	7.07268e-08	M16-1	10kPa
36.1883	7.0078e-08	M16-1	10kPa
22.6171	6.94022e-08	M16-1	10kPa
15.6357	6.89167e-08	M16-1	10kPa
8.81108	6.88136e-08	M16-1	10kPa
7.11149	6.68835e-08	M16-1	10kPa
61.5412	6.55743e-08	M16-1	10kPa
25.4926	6.53447e-08	M16-1	10kPa
5.4383	6.34291e-08	M16-1	10kPa
13.1697	6.34044e-08	M16-1	10kPa
21.915	6.26502e-08	M16-1	10kPa
9.47214	6.24372e-08	M16-1	10kPa
12.2124	6.20705e-08	M16-1	10kPa
2.76042	6.19284e-08	M16-1	10kPa
5.64112	6.16624e-08	M16-1	10kPa
9.47324	6.16022e-08	M16-1	10kPa
16.4155	6.13753e-08	M16-1	10kPa
6.99945	6.11253e-08	M16-1	10kPa
23.8579	6.10067e-08	M16-1	10kPa
31.3707	6.02957e-08	M16-1	10kPa
13.9709	5.85467e-08	M16-1	10kPa
12.4092	5.72844e-08	M16-1	10kPa
8.6541	5.69363e-08	M16-1	10kPa
10.3105	5.68187e-08	M16-1	10kPa
12.1827	5.65765e-08	M16-1	10kPa
7.06875	5.52794e-08	M16-1	10kPa
12.011	5.4538e-08	M16-1	10kPa
3.5249	5.45044e-08	M16-1	10kPa
	5.40363e-08	M16-1	10kPa
8.52941	5.30435e-08	M16-1	10kPa
24.8828	5.29388e-08	M16-1	10kPa
5.29257	5.28465e-08	M16-1	10kPa
7.30782	5.22607e-08	M16-1	10kPa
13.8248	5.17837e-08	M16-1	10kPa
7.621	5.00862e-08	M16-1	10kPa
4.63854	4.9632e-08	M16-1	10kPa
3.82136	4.94908e-08	M16-1	10kPa
24.9323	4.92195e-08	M16-1	10kPa
26.0288	4.87482e-08	M16-1	10kPa
28.4842	4.85281e-08	M16-1	10kPa
17.2037	4.84263e-08	M16-1	10kPa
3.36973	4.80719e-08	M16-1	10kPa
17.5	4.7702e-08	M16-1	10kPa
8.66719	4.77003e-08	M16-1	10kPa
108.618	4.75544e-08	M16-1	10kPa
30.2037	4.75501e-08	M16-1	10kPa
7.6733	4.61995e-08	M16-1	10kPa
16.101	4.55366e-08	M16-1	10kPa
17.0441	4.45702e-08	M16-1	10kPa
8.47338	4.33412e-08	M16-1	10kPa
5.88288	4.315e-08	M16-1	10kPa
13.6504	4.2993e-08	M16-1	10kPa
5.65142	4.27211e-08	M16-1	10kPa
0.410519	4.26352e-08	M16-1	10kPa
27.3086	4.22419e-08	M16-1	10kPa
12.3193	4.1993e-08	M16-1	10kPa
7.38375	4.1107e-08	M16-1	10kPa
4.46518	4.09338e-08	M16-1	10kPa
3.87062	4.06945e-08	M16-1	10kPa
12.7472	4.02896e-08	M16-1	10kPa
5.30747	4.00651e-08	M16-1	10kPa
1.11824	3.99674e-08	M16-1	10kPa
18.6414	3.99086e-08	M16-1	10kPa
3.62662	3.98311e-08	M16-1	10kPa
32.2075	3.98194e-08	M16-1	10kPa
4.74437	3.8976e-08	M16-1	10kPa
27.757	3.88467e-08	M16-1	10kPa
12.7054	3.87932e-08	M16-1	10kPa
37.6559	3.85618e-08	M16-1	10kPa
11.7887	3.82561e-08	M16-1	10kPa
19.6654	3.81687e-08	M16-1	10kPa
19.9412	3.79184e-08	M16-1	10kPa
7.16382	3.76748e-08	M16-1	10kPa
30.1263	3.7582e-08	M16-1	10kPa
11.2873	3.74965e-08	M16-1	10kPa
36.4765	3.74141e-08	M16-1	10kPa
4.8137	3.69501e-08	M16-1	10kPa
24.2711	3.67653e-08	M16-1	10kPa
9.1677	3.5916e-08	M16-1	10kPa
3.98136	3.53515e-08	M16-1	10kPa
1.51532	3.52291e-08	M16-1	10kPa
15.3581	3.52172e-08	M16-1	10kPa
8.69416	3.51047e-08	M16-1	10kPa
11.9393	3.50995e-08	M16-1	10kPa
2.71838	3.50307e-08	M16-1	10kPa
14.3513	3.49276e-08	M16-1	10kPa
5.57964	3.47507e-08	M16-1	10kPa
	3.47326e-08	M16-1	10kPa
25.0179	3.41068e-08	M16-1	10kPa
3.96928	3.39269e-08	M16-1	10kPa
15.238	3.38866e-08	M16-1	10kPa
14.1838	3.38716e-08	M16-1	10kPa
5.0844	3.3673e-08	M16-1	10kPa
3.09485	3.36306e-08	M16-1	10kPa
11.5943	3.33847e-08	M16-1	10kPa
7.54563	3.33296e-08	M16-1	10kPa
30.0763	3.2736e-08	M16-1	10kPa
13.0626	3.25055e-08	M16-1	10kPa
4.79593	3.24218e-08	M16-1	10kPa
7.00443	3.17394e-08	M16-1	10kPa
11.4656	3.1502e-08	M16-1	10kPa
8.61447	3.13079e-08	M16-1	10kPa
4.78671	3.11793e-08	M16-1	10kPa
5.845	3.10687e-08	M16-1	10kPa
20.664	3.08999e-08	M16-1	10kPa
8.78635	3.08094e-08	M16-1	10kPa
0.554554	3.05565e-08	M16-1	10kPa
3.18428	3.04753e-08	M16-1	10kPa
4.19492	3.02043e-08	M16-1	10kPa
9.81422	2.97931e-08	M16-1	10kPa
2.51842	2.97079e-08	M16-1	10kPa
8.88785	2.93739e-08	M16-1	10kPa
10.8731	2.93115e-08	M16-1	10kPa
37.2254	2.92921e-08	M16-1	10kPa
14.3737	2.87313e-08	M16-1	10kPa
13.0822	2.83043e-08	M16-1	10kPa
6.86648	2.8111e-08	M16-1	10kPa
9.67162	2.80719e-08	M16-1	10kPa
24.0185	2.80284e-08	M16-1	10kPa
2.44967	2.73149e-08	M16-1	10kPa
8.12266	2.70881e-08	M16-1	10kPa
9.07219	2.56562e-08	M16-1	10kPa
	2.51367e-08	M16-1	10kPa
18.4998	2.5131e-08	M16-1	10kPa
2.92636	2.51035e-08	M16-1	10kPa
3.21544	2.49693e-08	M16-1	10kPa
28.9541	2.48069e-08	M16-1	10kPa
10.4749	2.47251e-08	M16-1	10kPa
4.70076	2.46724e-08	M16-1	10kPa
1.82673	2.43088e-08	M16-1	10kPa
10.3177	2.38989e-08	M16-1	10kPa
8.36341	2.36793e-08	M16-1	10kPa
4.95514	2.33749e-08	M16-1	10kPa
12.6875	2.33379e-08	M16-1	10kPa
4.94069	2.28532e-08	M16-1	10kPa
4.76938	2.26735e-08	M16-1	10kPa
0.400658	2.25607e-08	M16-1	10kPa
10.1354	2.23492e-08	M16-1	10kPa
0.643675	2.22592e-08	M16-1	10kPa
0.128922	2.22579e-08	M16-1	10kPa
1.52078	2.19266e-08	M16-1	10kPa
3.73346	2.16121e-08	M16-1	10kPa
9.14768	2.15879e-08	M16-1	10kPa
3.42245	2.15618e-08	M16-1	10kPa
5.55807	2.15204e-08	M16-1	10kPa
0.909531	2.13176e-08	M16-1	10kPa
15.1995	2.12782e-08	M16-1	10kPa
0.215736	2.12325e-08	M16-1	10kPa
	2.10385e-08	M16-1	10kPa
29.2793	2.09292e-08	M16-1	10kPa
0.50859	2.08853e-08	M16-1	10kPa
21.967	2.03297e-08	M16-1	10kPa
3.76788	2.02814e-08	M16-1	10kPa
12.2272	2.02653e-08	M16-1	10kPa
9.52328	2.01705e-08	M16-1	10kPa
4.71023	2.01685e-08	M16-1	10kPa
6.81598	1.99452e-08	M16-1	10kPa
1.97699	1.99111e-08	M16-1	10kPa
6.49737	1.9641e-08	M16-1	10kPa
2.63442	1.95703e-08	M16-1	10kPa
4.95559	1.93553e-08	M16-1	10kPa
17.2224	1.91696e-08	M16-1	10kPa
8.74926	1.91198e-08	M16-1	10kPa
12.6587	1.90972e-08	M16-1	10kPa
22.2636	1.86415e-08	M16-1	10kPa
6.36214	1.85801e-08	M16-1	10kPa
	1.84913e-08	M16-1	10kPa
9.76568	1.84901e-08	M16-1	10kPa
2.01087	1.83264e-08	M16-1	10kPa
11.3739	1.832e-08	M16-1	10kPa
9.29983	1.81901e-08	M16-1	10kPa
2.85657	1.80912e-08	M16-1	10kPa
6.37893	1.79391e-08	M16-1	10kPa
4.32364	1.79278e-08	M16-1	10kPa
	1.77283e-08	M16-1	10kPa
4.11844	1.76253e-08	M16-1	10kPa
0.0729876	1.74057e-08	M16-1	10kPa
10.201	1.72942e-08	M16-1	10kPa
0.729722	1.71902e-08	M16-1	10kPa
10.4413	1.71368e-08	M16-1	10kPa
23.2441	1.70842e-08	M16-1	10kPa
6.25705	1.67503e-08	M16-1	10kPa
9.35561	1.67181e-08	M16-1	10kPa
0.198906	1.67095e-08	M16-1	10kPa
0.252091	1.63735e-08	M16-1	10kPa
0.235366	1.62893e-08	M16-1	10kPa
9.08262	1.62799e-08	M16-1	10kPa
7.40697	1.60267e-08	M16-1	10kPa
3.57486	1.60056e-08	M16-1	10kPa
	1.59729e-08	M16-1	10kPa
11.5525	1.52459e-08	M16-1	10kPa
4.17225	1.52457e-08	M16-1	10kPa
2.34585	1.52061e-08	M16-1	10kPa
3.28912	1.51315e-08	M16-1	10kPa
	1.49833e-08	M16-1	10kPa
13.5831	1.48739e-08	M16-1	10kPa
2.50151	1.48396e-08	M16-1	10kPa
7.82275	1.47319e-08	M16-1	10kPa
27.6219	1.44701e-08	M16-1	10kPa
5.9302	1.42712e-08	M16-1	10kPa
10.9675	1.41924e-08	M16-1	10kPa
10.9117	1.4166e-08	M16-1	10kPa
6.58811	1.415e-08	M16-1	10kPa
	1.4093e-08	M16-1	10kPa
2.59741	1.39125e-08	M16-1	10kPa
5.19444	1.38122e-08	M16-1	10kPa
8.17106	1.37951e-08	M16-1	10kPa
15.7804	1.36637e-08	M16-1	10kPa
2.40861	1.35541e-08	M16-1	10kPa
2.08944	1.35455e-08	M16-1	10kPa
4.41188	1.32845e-08	M16-1	10kPa
3.30948	1.30933e-08	M16-1	10kPa
12.516	1.28196e-08	M16-1	10kPa
0.344766	1.27564e-08	M16-1	10kPa
0.651188	1.26751e-08	M16-1	10kPa
22.567	1.23118e-08	M16-1	10kPa
5.61243	1.21802e-08	M16-1	10kPa
7.97836	1.2175e-08	M16-1	10kPa
1.13165	1.21444e-08	M16-1	10kPa
6.39326	1.19443e-08	M16-1	10kPa
68.8436	1.16712e-08	M16-1	10kPa
23.0411	1.15431e-08	M16-1	10kPa
0.207536	1.14643e-08	M16-1	10kPa
4.2616	1.14024e-08	M16-1	10kPa
13.2248	1.12876e-08	M16-1	10kPa
0.072899	1.12173e-08	M16-1	10kPa
24.3103	1.10803e-08	M16-1	10kPa
8.24533	1.09998e-08	M16-1	10kPa
5.39011	1.09897e-08	M16-1	10kPa
1.05122	1.09301e-08	M16-1	10kPa
5.89327	1.08347e-08	M16-1	10kPa
3.92612	1.08173e-08	M16-1	10kPa
2.18238	1.05592e-08	M16-1	10kPa
0.912804	1.05238e-08	M16-1	10kPa
13.4867	1.04144e-08	M16-1	10kPa
5.22542	1.03682e-08	M16-1	10kPa
	1.01893e-08	M16-1	10kPa
5.07867	1.01612e-08	M16-1	10kPa
0.183085	9.9776e-09	M16-1	10kPa
4.53395	9.91888e-09	M16-1	10kPa
2.55953	9.64576e-09	M16-1	10kPa
2.67036	9.58702e-09	M16-1	10kPa
3.66135	9.57347e-09	M16-1	10kPa
1.05517	9.53536e-09	M16-1	10kPa
	8.9452e-09	M16-1	10kPa
2.53637	8.86276e-09	M16-1	10kPa
	8.7486e-09	M16-1	10kPa
	8.68922e-09	M16-1	10kPa
1.43337	8.67048e-09	M16-1	10kPa
8.14754	8.66602e-09	M16-1	10kPa
4.83276	8.34991e-09	M16-1	10kPa
4.00906	8.21122e-09	M16-1	10kPa
13.6683	8.11337e-09	M16-1	10kPa
14.4313	8.02024e-09	M16-1	10kPa
3.35422	7.95788e-09	M16-1	10kPa
2.02759	7.94631e-09	M16-1	10kPa
10.0654	7.88656e-09	M16-1	10kPa
6.31446	7.84836e-09	M16-1	10kPa
4.26251	7.84819e-09	M16-1	10kPa
5.89285	7.77164e-09	M16-1	10kPa
3.05651	7.20048e-09	M16-1	10kPa
4.01076	7.0076e-09	M16-1	10kPa
25.6553	6.72836e-09	M16-1	10kPa
6.49222	6.44371e-09	M16-1	10kPa
7.97201	5.90242e-09	M16-1	10kPa
1.44829	5.77099e-09	M16-1	10kPa
1.39049	5.59051e-09	M16-1	10kPa
4.25974	5.3154e-09	M16-1	10kPa
0.322188	4.48158e-09	M16-1	10kPa
0.382856	4.24789e-09	M16-1	10kPa
18.663	3.48688e-09	M16-1	10kPa
28.4697	3.08078e-09	M16-1	10kPa
54.2451		M16-1	10kPa
40.5255		M16-1	10kPa
13.8318		M16-1	10kPa
		M16-1	10kPa
