# Supplementary material for: Tracking single hiPSC-derived cardiomyocyte contractile function using CONTRAX an efficient pipeline for traction force measurement
Source: Nat Commun. 2024 Jun 26;15:5427. doi: 10.1038/s41467-024-49755-3 (PMC11208611; doi:10.1038/s41467-024-49755-3)
Supplement: Supplementary file 4 — Source Data [file 41467_2024_49755_MOESM4_ESM.zip › Figure S4.xlsx]

## Sheet: Figure S4_1
Stiffness	Experimental day	Media	Contr. time down	Contr. time interv	Force down	Force interv	Freq. down	Freq. interv	Strain down	Strain interv	Total. imp. down	Total. imp. interv	Avg. Contraction Force [nN]	Avg. Contraction time (s)	Avg. Frequency (autocorr. of peaks) (Hz)	Avg. Strain (J)	Avg. Total impulse (Ns)	Count of Contraction Force [nN]	Count of Contraction time (s)	Count of Frequency (autocorr. of peaks) (Hz)	Count of Strain (J)	Count of Total impulse (Ns)
10kPa	40	M16-1	0.201091	0.01891	39.4331	7.71079	1.05951	0.0568477	2.70882e-15	1.32776e-15	1.55064e-08	4.05731e-09	43.2885	0.210546	1.08793	3.3727e-15	1.75351e-08	214	210	220	219	214
10kPa	30	M16-1	0.199619	0.0229436	21.4269	3.68256	0.910824	0.0631878	1.10977e-15	1.48321e-15	1.17362e-08	2.23121e-09	23.2682	0.211091	0.942418	1.85138e-15	1.28518e-08	372	361	376	376	370
10kPa	20	M16-1	0.194956	0.0165085	28.2406	3.99215	0.97299	0.0458571	1.57305e-15	9.19841e-16	1.77088e-08	4.60534e-09	30.2367	0.20321	0.995919	2.03297e-15	2.00114e-08	556	530	591	577	555
10kPa	40	M16-2	0.0749735	0.062296	14.525	17.2722	0.916456	0.23926	2.87431e-16	5.00298e-16	6.37664e-09	1.49691e-08	23.161	0.106121	1.03609	5.37579e-16	1.38612e-08	28	27	29	28	28
10kPa	30	M16-2	0.234779	0.0179171	23.8184	5.1049	0.890342	0.0745986	1.23517e-15	1.0621e-15	1.50048e-08	3.4403e-09	26.3709	0.243737	0.927641	1.76622e-15	1.6725e-08	257	235	259	258	255
10kPa	20	M16-2	0.230039	0.0194728	40.2689	5.47321	0.819305	0.050875	3.38542e-15	1.53356e-15	2.90862e-08	5.57587e-09	43.0055	0.239775	0.844743	4.1522e-15	3.18742e-08	496	445	498	495	487
35kPa	40	M16-1	0.175101	0.017218	52.0397	24.389	1.26311	0.155004	1.1581e-15	6.64527e-16	1.68784e-08	7.84661e-09	64.2342	0.18371	1.34062	1.49037e-15	2.08017e-08	37	40	45	40	36
35kPa	30	M16-1	0.217046	0.0272524	46.7379	10.6542	1.0356	0.102581	1.35166e-15	5.89113e-16	2.2467e-08	6.20802e-09	52.065	0.230672	1.08689	1.64622e-15	2.5571e-08	137	134	138	138	137
35kPa	20	M16-1	0.272201	0.026604	48.4146	7.45046	0.719691	0.0558409	1.34905e-15	8.17643e-16	3.4617e-08	6.23459e-09	52.1398	0.285503	0.747612	1.75787e-15	3.77343e-08	282	262	282	281	282
35kPa	40	M16-2	0.179068	0.0823412	18.2964	27.699	0.972294	0.199593	2.38803e-16	6.4682e-16	7.73528e-09	1.09073e-08	32.1459	0.220238	1.07209	5.62213e-16	1.31889e-08	6	6	7	5	6
35kPa	30	M16-2	0.262398	0.0640368	39.8256	15.019	1.0626	0.182821	1.03278e-15	8.5391e-16	1.80704e-08	8.4569e-09	47.335	0.294416	1.15401	1.45973e-15	2.22989e-08	59	57	59	59	59
35kPa	20	M16-2	0.276789	0.0275115	82.4753	10.1319	0.938362	0.0774128	2.10877e-15	6.77977e-16	5.54197e-08	1.03726e-08	87.5413	0.290545	0.977068	2.44776e-15	6.0606e-08	223	206	224	222	223

## Sheet: Figure S4_2
Stiffness	Experimental day	Media	Contr. imp. down	Contr. imp. interv	Contr. Power down	Contr. Power interv	Contr. vel. down	Contr. vel. interv	Avg. Contraction impulse (Ns)	Avg. Contraction power (W)	Avg. Contraction velocity (m/s)	Count of Contraction impulse (Ns)	Count of Contraction power (W)	Count of Contraction velocity (m/s)
10kPa	40	M16-1	6.50243e-09	2.50791e-09	2.65765e-11	1.41821e-11	2.09912e-07	3.9643e-08	7.75639e-09	3.36676e-11	2.29733e-07	214	218	218
10kPa	30	M16-1	4.90648e-09	1.21865e-09	1.45919e-11	1.74067e-11	1.20014e-07	2.31358e-08	5.5158e-09	2.32952e-11	1.31582e-07	370	374	375
10kPa	20	M16-1	7.19994e-09	1.61245e-09	1.56762e-11	8.48411e-12	1.64268e-07	2.21602e-08	8.00617e-09	1.99182e-11	1.75348e-07	555	588	566
10kPa	40	M16-2	2.52001e-09	4.12058e-09	3.90719e-12	9.87941e-12	9.22859e-08	4.6309e-08	4.5803e-09	8.84689e-12	1.1544e-07	28	29	28
10kPa	30	M16-2	6.55235e-09	1.64665e-09	1.306e-11	1.15724e-11	1.26053e-07	2.66677e-08	7.37568e-09	1.88462e-11	1.39387e-07	255	259	257
10kPa	20	M16-2	1.32442e-08	2.82287e-09	3.98708e-11	2.97951e-11	1.40596e-07	2.17603e-08	1.46556e-08	5.47683e-11	1.51476e-07	487	493	494
35kPa	40	M16-1	6.64681e-09	3.16433e-09	1.36867e-11	7.52377e-12	6.82892e-08	1.90474e-08	8.22898e-09	1.74486e-11	7.78129e-08	36	45	40
35kPa	30	M16-1	9.37545e-09	3.10522e-09	1.41386e-11	4.87284e-12	7.12684e-08	1.53446e-08	1.09281e-08	1.6575e-11	7.89407e-08	137	137	138
35kPa	20	M16-1	1.42136e-08	2.79346e-09	1.15667e-11	6.32535e-12	5.27169e-08	1.78106e-08	1.56104e-08	1.47294e-11	6.16222e-08	282	281	282
35kPa	40	M16-2	2.37333e-09	5.10272e-09	2.29038e-12	4.67395e-12	3.54781e-08	3.46478e-08	4.92469e-09	4.62735e-12	5.2802e-08	6	7	6
35kPa	30	M16-2	8.005e-09	4.58073e-09	9.70922e-12	9.32378e-12	6.16041e-08	1.8644e-08	1.02954e-08	1.43711e-11	7.09261e-08	59	58	59
35kPa	20	M16-2	2.37402e-08	4.86254e-09	1.86927e-11	5.01225e-12	6.65635e-08	9.06008e-09	2.61715e-08	2.11988e-11	7.10936e-08	223	221	223

## Sheet: Figure S4_3
Stiffness	Experimental day	Media	Rel. imp. down	Rel. imp. interv	Rel. Power down	Rel. Power interv	Rel. vel. down	Rel. vel. interv	Avg. Relaxation impulse (Ns)	Avg. Relaxation power (W)	Avg. Relaxation velocity (m/s)	Count of Relaxation impulse (Ns)	Count of Relaxation power (W)	Count of Relaxation velocity (m/s)
10kPa	40	M16-1	8.90747e-09	1.74242e-09	-4.43587e-11	2.00845e-11	-1.55966e-07	2.79177e-08	9.77868e-09	-3.43165e-11	-1.42007e-07	214	218	218
10kPa	30	M16-1	6.76138e-09	1.1288e-09	-3.44925e-11	2.2058e-11	-8.71058e-08	1.42632e-08	7.32578e-09	-2.34635e-11	-7.99742e-08	372	374	375
10kPa	20	M16-1	1.04165e-08	3.1456e-09	-1.52796e-11	3.698e-12	-1.11553e-07	1.33173e-08	1.19893e-08	-1.34306e-11	-1.04894e-07	556	588	566
10kPa	40	M16-2	3.82509e-09	1.09115e-08	-1.11142e-11	8.31452e-12	-8.18762e-08	2.5292e-08	9.28086e-09	-6.95695e-12	-6.92302e-08	28	29	28
10kPa	30	M16-2	8.41471e-09	1.97373e-09	-1.86647e-11	8.58884e-12	-9.40891e-08	1.79278e-08	9.40157e-09	-1.43702e-11	-8.51252e-08	257	259	257
10kPa	20	M16-2	1.59203e-08	3.03012e-09	-7.36948e-11	3.04458e-11	-1.12095e-07	1.66771e-08	1.74354e-08	-5.84719e-11	-1.03757e-07	496	495	494
35kPa	40	M16-1	9.8759e-09	4.79659e-09	-1.63544e-11	6.09214e-12	-5.01379e-08	1.24758e-08	1.22742e-08	-1.33083e-11	-4.39e-08	37	45	40
35kPa	30	M16-1	1.28876e-08	3.51074e-09	-1.31299e-11	3.51106e-12	-5.42806e-08	1.00021e-08	1.4643e-08	-1.13744e-11	-4.92796e-08	137	137	138
35kPa	20	M16-1	2.02678e-08	3.71226e-09	-1.50892e-11	6.88567e-12	-4.18048e-08	1.03205e-08	2.21239e-08	-1.16464e-11	-3.66445e-08	282	281	282
35kPa	40	M16-2	4.82074e-09	6.88696e-09	-4.88238e-12	3.28051e-12	-4.22063e-08	1.99312e-08	8.26422e-09	-3.24212e-12	-3.22407e-08	6	7	6
35kPa	30	M16-2	9.82981e-09	4.34741e-09	-1.29535e-11	6.35083e-12	-4.95983e-08	1.02468e-08	1.20035e-08	-9.77804e-12	-4.44749e-08	59	58	59
35kPa	20	M16-2	3.14514e-08	5.9662e-09	-1.83785e-11	4.98496e-12	-4.62784e-08	5.85888e-09	3.44345e-08	-1.5886e-11	-4.33489e-08	223	221	223

## Sheet: Figure S4_4
Stiffness	Experimental day	Media	Area down	Area interv	Ratio down	Ratio interv	Avg. Area (um^2)	Avg. Aspect ratio (-)	Count of Area (um^2)	Count of Aspect ratio (-)
10kPa	40	M16-1	879.702	61.9955	4.07839	0.298788	910.7	4.22779	220	220
10kPa	30	M16-1	805.643	43.5403	4.27656	0.211368	827.414	4.38224	377	377
10kPa	20	M16-1	749.705	28.8347	4.18824	0.16014	764.123	4.26831	591	591
10kPa	40	M16-2	743.912	181.179	3.92319	0.977331	834.501	4.41186	29	29
10kPa	30	M16-2	653.43	39.17	3.91921	0.228191	673.015	4.03331	259	259
10kPa	20	M16-2	854.952	33.1741	3.99774	0.179061	871.539	4.08727	498	498
35kPa	40	M16-1	757.883	130.071	3.06131	0.448911	822.919	3.28577	45	45
35kPa	30	M16-1	670.232	63.6251	3.34393	0.287811	702.045	3.48783	138	138
35kPa	20	M16-1	698.929	34.6314	2.9129	0.217451	716.244	3.02163	282	282
35kPa	40	M16-2	381.533	165.537	2.23792	0.687751	464.302	2.5818	7	7
35kPa	30	M16-2	535.02	67.5978	2.3094	0.320381	568.819	2.46959	59	59
35kPa	20	M16-2	911.332	51.0235	3.90682	0.246086	936.844	4.02986	224	224

## Sheet: Figure S4_5
Stiffness	Experimental day	Media	Contr. moment down	Contr. moment interv	Avg. Total contactile moment Mxx + Myy = mu (Nm)	Count of Contraction Force [nN]	Count of Total contactile moment Mxx + Myy = mu (Nm)
10kPa	40	M16-1	2.76764e-13	2.50778e-13	4.02152e-13	214	220
10kPa	30	M16-1	1.71788e-13	2.43585e-14	1.83967e-13	372	375
10kPa	20	M16-1	2.03475e-13	2.89785e-14	2.17965e-13	556	591
10kPa	40	M16-2	1.00825e-13	2.63803e-13	2.32726e-13	28	29
10kPa	30	M16-2	1.5802e-13	3.51584e-14	1.75599e-13	257	259
10kPa	20	M16-2	2.29518e-13	6.38978e-14	2.61467e-13	496	495
35kPa	40	M16-1	3.21222e-13	4.62172e-14	3.4433e-13	37	45
35kPa	30	M16-1	3.5136e-13	6.08165e-14	3.81768e-13	137	138
35kPa	20	M16-1	3.05528e-13	1.38081e-13	3.74568e-13	282	282
35kPa	40	M16-2	2.31365e-13	3.51836e-14	2.48957e-13	6	7
35kPa	30	M16-2	3.53908e-13	7.44545e-14	3.91136e-13	59	59
35kPa	20	M16-2	3.0049e-13	4.97049e-14	3.25343e-13	223	224
10kPa	20	M16-1	2.03475e-13	2.89785e-14	2.17965e-13	556	591
10kPa	30	M16-1	1.71788e-13	2.43585e-14	1.83967e-13	372	375
10kPa	40	M16-1	2.76764e-13	2.50778e-13	4.02152e-13	214	220
10kPa	20	M16-2	2.29518e-13	6.38978e-14	2.61467e-13	496	495
10kPa	30	M16-2	1.5802e-13	3.51584e-14	1.75599e-13	257	259
10kPa	40	M16-2	1.00825e-13	2.63803e-13	2.32726e-13	28	29
35kPa	20	M16-1	3.05528e-13	1.38081e-13	3.74568e-13	282	282
35kPa	30	M16-1	3.5136e-13	6.08165e-14	3.81768e-13	137	138
35kPa	40	M16-1	3.21222e-13	4.62172e-14	3.4433e-13	37	45
35kPa	20	M16-2	3.0049e-13	4.97049e-14	3.25343e-13	223	224
35kPa	30	M16-2	3.53908e-13	7.44545e-14	3.91136e-13	59	59
35kPa	40	M16-2	2.31365e-13	3.51836e-14	2.48957e-13	6	7
