# Supplementary material for: Tracking single hiPSC-derived cardiomyocyte contractile function using CONTRAX an efficient pipeline for traction force measurement
Source: Nat Commun. 2024 Jun 26;15:5427. doi: 10.1038/s41467-024-49755-3 (PMC11208611; doi:10.1038/s41467-024-49755-3)
Supplement: Supplementary file 4 — Source Data [file 41467_2024_49755_MOESM4_ESM.zip › Figure S5.xlsx]

## Sheet: Figure S5_1
Stiffness	Experimental day	Media	AVG([Contraction Force [nN]]])/avg([Normalisation Total Force])	AVG([Contraction time (s)])/avg([Normalisation Contraction ti...	AVG([Frequency (autocorr. of peaks) (Hz)])/avg([Normalisation...	AVG([Strain (J)])/avg([Normalisation Strain])	AVG([Total impulse (Ns)])/avg([Normalisation Total impulse])	Count of Contraction Force [nN]	Count of Contraction time (s)	Count of Frequency (autocorr. of peaks) (Hz)	Count of Strain (J)	Count of Total impulse (Ns)
10kPa	20	M16-1	1	1	1	1	1	556	530	591	577	555
10kPa	30	M16-1	0.622914	0.941053	0.823055	0.188665	0.681029	372	361	376	376	370
10kPa	40	M16-1	1.43912	0.923243	0.932074	2.30849	0.761435	214	210	220	219	214
10kPa	20	M16-2	1	1	1	1	1	496	445	498	495	487
10kPa	30	M16-2	0.337308	0.869366	1.05208	0.576989	0.284587	257	235	259	258	255
10kPa	40	M16-2	0.215739	0.394562	1.11793	0.0831048	0.214172	28	27	29	28	28
35kPa	20	M16-1	1	1	1	1	1	282	262	282	281	282
35kPa	30	M16-1	0.847139	0.860229	1.21083	0.59885	0.538716	137	134	138	138	137
35kPa	40	M16-1	0.869521	0.655615	1.1932	0.601986	0.410091	37	40	45	40	36
35kPa	20	M16-2	1	1	1	1	1	223	206	224	222	223
35kPa	30	M16-2	0.475164	1.15636	1.09576	0.501485	0.338616	59	57	59	59	59
35kPa	40	M16-2	0.325736	1.00231	0.886328	0.185884	0.26134	6	6	7	5	6

## Sheet: Figure S5_2
Stiffness	Experimental day	Media	AVG([Contraction impulse (Ns)])/avg([Normalisation Contr impu...	AVG([Contraction power (W)])/avg([Normalisation Contr Power])	AVG([Contraction velocity (m/s)])/avg([Normalisation Contr Ve...	Count of Contraction impulse (Ns)	Count of Contraction power (W)	Count of Contraction velocity (m/s)
10kPa	20	M16-1	1	1	1	555	588	566
10kPa	30	M16-1	0.742054	0.147618	0.589929	370	374	375
10kPa	40	M16-1	0.995913	2.27279	1.20115	214	218	218
10kPa	20	M16-2	1	1	1	487	493	494
10kPa	30	M16-2	0.286475	0.449372	1.07078	255	259	257
10kPa	40	M16-2	0.176584	0.0509927	0.290017	28	29	28
35kPa	20	M16-1	1	1	1	282	281	282
35kPa	30	M16-1	0.533019	0.978783	1.12431	137	137	138
35kPa	40	M16-1	0.422921	0.880032	1.16824	36	45	40
35kPa	20	M16-2	1	1	1	223	221	223
35kPa	30	M16-2	0.382963	0.529944	0.771409	59	58	59
35kPa	40	M16-2	0.216487	0.123329	0.519051	6	7	6

## Sheet: Figure S5_3
Stiffness	Experimental day	Media	AVG([Relaxation impulse (Ns)])/avg([Normalisation Rel. Impulse])	AVG([Relaxation power (W)])/avg([Normalisation Rel. Power])	AVG([Relaxation velocity (m/s)])/avg([Normalisation Rel. Velo...	Count of Relaxation impulse (Ns)	Count of Relaxation power (W)	Count of Relaxation velocity (m/s)
10kPa	20	M16-1	1	1	1	556	588	566
10kPa	30	M16-1	0.640478	0.161549	0.541676	372	374	375
10kPa	40	M16-1	0.641613	3.08215	1.27031	214	218	218
10kPa	20	M16-2	1	1	1	496	495	494
10kPa	30	M16-2	0.285644	0.461574	1.13825	257	259	257
10kPa	40	M16-2	0.239311	0.130532	0.386694	28	29	28
35kPa	20	M16-1	1	1	1	282	281	282
35kPa	30	M16-1	0.543047	0.689759	1.23744	137	137	138
35kPa	40	M16-1	0.39256	1.0367	1.17248	37	45	40
35kPa	20	M16-2	1	1	1	223	221	223
35kPa	30	M16-2	0.308022	0.603239	0.948825	59	58	59
35kPa	40	M16-2	0.29815	0.182046	0.63407	6	7	6

## Sheet: Figure S5_4
Stiffness	Experimental day	Media	AVG([Area (um^2)])/avg([Normalisation Area])	AVG([Aspect ratio (-)])/avg([Normalisation Aspect Ratio])	Count of Area (um^2)	Count of Aspect ratio (-)
10kPa	20	M16-1	1	1	591	591
10kPa	30	M16-1	1.03981	1.01643	377	377
10kPa	40	M16-1	1.23544	1.04942	220	220
10kPa	20	M16-2	1	1	498	498
10kPa	30	M16-2	0.725394	0.94238	259	259
10kPa	40	M16-2	0.79095	0.988952	29	29
35kPa	20	M16-1	1	1	282	282
35kPa	30	M16-1	0.941739	1.09614	138	138
35kPa	40	M16-1	1.08287	0.831124	45	45
35kPa	20	M16-2	1	1	224	224
35kPa	30	M16-2	0.595346	0.538165	59	59
35kPa	40	M16-2	0.425001	0.603207	7	7

## Sheet: Figure S5_5
Stiffness	Experimental day	Media	AVG([Total contactile moment Mxx + Myy = mu (Nm)])/avg([Norma...	Count of Contraction Force [nN]	Count of Total contactile moment Mxx + Myy = mu (Nm)
10kPa	20	M16-1	1	556	591
10kPa	30	M16-1	1.06928	372	375
10kPa	40	M16-1	1.91877	214	220
10kPa	20	M16-2	1	496	495
10kPa	30	M16-2	0.573597	257	259
10kPa	40	M16-2	0.354256	28	29
35kPa	20	M16-1	1	282	282
35kPa	30	M16-1	1.40484	137	138
35kPa	40	M16-1	1.73374	37	45
35kPa	20	M16-2	1	223	224
35kPa	30	M16-2	1.16475	59	59
35kPa	40	M16-2	0.795447	6	7
