# Supplementary material for: Tracking single hiPSC-derived cardiomyocyte contractile function using CONTRAX an efficient pipeline for traction force measurement
Source: Nat Commun. 2024 Jun 26;15:5427. doi: 10.1038/s41467-024-49755-3 (PMC11208611; doi:10.1038/s41467-024-49755-3)
Supplement: Supplementary file 4 — Source Data [file 41467_2024_49755_MOESM4_ESM.zip › Figure S6.xlsx]

## Sheet: Figure S6
Stiffness	Media	Experimental day	Cell #	Differentiation batch	Experimental day	Avg. Area (um^2) normalised to d20	Avg. Total Force normalized to d20
10kPa	M16-1	20	void	D53	20	1
10kPa	M16-1	20	Pos1	D53	20	1
10kPa	M16-1	30	120	D53	30
10kPa	M16-1	30	115	D53	30
10kPa	M16-1	30	110	D53	30
10kPa	M16-1	30	97	D53	30
10kPa	M16-1	30	96	D53	30
10kPa	M16-1	30	95	D53	30
10kPa	M16-1	30	93	D53	30
10kPa	M16-1	30	91	D53	30
10kPa	M16-1	30	89	D53	30
10kPa	M16-1	20	81	D53	20	1	1
10kPa	M16-1	20	80	D53	20	1	1
10kPa	M16-1	30	80	D53	30
10kPa	M16-1	20	79	D53	20	1	1
10kPa	M16-1	20	78	D53	20	1	1
10kPa	M16-1	20	77	D53	20	1	1
10kPa	M16-1	30	77	D53	30
10kPa	M16-1	20	76	D53	20	1	1
10kPa	M16-1	20	75	D53	20	1	1
10kPa	M16-1	30	75	D53	30
10kPa	M16-1	20	74	D53	20	1	1
10kPa	M16-1	30	74	D53	30
10kPa	M16-1	20	72	D53	20	1
10kPa	M16-1	20	71	D53	20	1	1
10kPa	M16-1	20	70	D53	20	1	1
10kPa	M16-1	20	69	D53	20	1	1
10kPa	M16-1	20	68	D53	20	1	1
10kPa	M16-1	30	68	D53	30
10kPa	M16-1	20	67	D53	20	1	1
10kPa	M16-1	30	67	D53	30
10kPa	M16-1	20	66	D53	20	1	1
10kPa	M16-1	20	65	D53	20	1	1
10kPa	M16-1	20	64	D53	20	1	1
10kPa	M16-1	30	64	D53	30
10kPa	M16-1	20	63	D53	20	1	1
10kPa	M16-1	20	62	D53	20	1	1
10kPa	M16-1	20	61	D53	20	1	1
10kPa	M16-1	20	60	D53	20	1	1
10kPa	M16-1	30	60	D53	30	0.729307
10kPa	M16-1	20	59	D53	20	1	1
10kPa	M16-1	20	58	D53	20	1	1
10kPa	M16-1	20	57	D53	20	1	1
10kPa	M16-1	20	56	D53	20	1	1
10kPa	M16-1	30	56	D53	30	0.851493
10kPa	M16-1	20	55	D53	20	1	1
10kPa	M16-1	20	54	D53	20	1	1
10kPa	M16-1	20	53	D53	20	1	1
10kPa	M16-1	30	53	D53	30	0.708282	0.523847
10kPa	M16-1	20	52	D53	20	1	1
10kPa	M16-1	30	52	D53	30	3.68277
10kPa	M16-1	20	51	D53	20	1	1
10kPa	M16-1	20	50	D53	20	1	1
10kPa	M16-1	20	49	D53	20	1	1
10kPa	M16-1	20	48	D53	20	1	1
10kPa	M16-1	20	47	D53	20	1	1
10kPa	M16-1	20	46	D53	20	1	1
10kPa	M16-1	20	45	D53	20	1	1
10kPa	M16-1	30	45	D53	30	0.814607	0.445758
10kPa	M16-1	20	44	D53	20	1	1
10kPa	M16-1	30	44	D53	30
10kPa	M16-1	20	43	D53	20	1	1
10kPa	M16-1	20	42	D53	20	1	1
10kPa	M16-1	20	41	D53	20	1	1
10kPa	M16-1	30	41	D53	30	0.59292	2.61895
10kPa	M16-1	20	40	D53	20	1	1
10kPa	M16-1	20	39	D53	20	1	1
10kPa	M16-1	20	38	D53	20	1	1
10kPa	M16-1	30	38	D53	30	0.847342	0.92665
10kPa	M16-1	20	37	D53	20	1	1
10kPa	M16-1	20	36	D53	20	1	1
10kPa	M16-1	30	36	D53	30	0.606094	0.0711552
10kPa	M16-1	20	35	D53	20	1	1
10kPa	M16-1	30	35	D53	30	0.660593
10kPa	M16-1	20	34	D53	20	1	1
10kPa	M16-1	20	33	D53	20	1	1
10kPa	M16-1	20	32	D53	20	1	1
10kPa	M16-1	20	31	D53	20	1
10kPa	M16-1	20	30	D53	20	1	1
10kPa	M16-1	20	29	D53	20	1	1
10kPa	M16-1	20	28	D53	20	1	1
10kPa	M16-1	30	28	D53	30	0.689408	0.23137
10kPa	M16-1	20	27	D53	20	1	1
10kPa	M16-1	20	26	D53	20	1	1
10kPa	M16-1	30	26	D53	30	0.458762	0.216839
10kPa	M16-1	20	25	D53	20	1	1
10kPa	M16-1	20	24	D53	20	1	1
10kPa	M16-1	20	23	D53	20	1	1
10kPa	M16-1	20	22	D53	20	1	1
10kPa	M16-1	20	21	D53	20	1	1
10kPa	M16-1	20	20	D53	20	1	1
10kPa	M16-1	20	19	D53	20	1	1
10kPa	M16-1	20	18	D53	20	1	1
10kPa	M16-1	20	17	D53	20	1	1
10kPa	M16-1	20	16	D53	20	1	1
10kPa	M16-1	20	15	D53	20	1	1
10kPa	M16-1	20	14	D53	20	1	1
10kPa	M16-1	20	13	D53	20	1	1
10kPa	M16-1	20	12	D53	20	1	1
10kPa	M16-1	20	11	D53	20	1	1
10kPa	M16-1	30	11	D53	30	0.949515	0.00293973
10kPa	M16-1	20	10	D53	20	1	1
10kPa	M16-1	20	9	D53	20	1	1
10kPa	M16-1	20	8	D53	20	1	1
10kPa	M16-1	20	7	D53	20	1	1
10kPa	M16-1	20	6	D53	20	1	1
10kPa	M16-1	20	5	D53	20	1	1
10kPa	M16-1	30	5	D53	30	0.632315
10kPa	M16-1	20	4	D53	20	1	1
10kPa	M16-1	20	3	D53	20	1	1
10kPa	M16-1	20	2	D53	20	1	1
10kPa	M16-1	30	2	D53	30	2.30657	0.0858638
10kPa	M16-1	20	1	D53	20	1	1
10kPa	M16-1	30	1	D53	30
10kPa	M16-1	30	Pos1	D47	30
10kPa	M16-1	30	219	D47	30
10kPa	M16-1	30	218	D47	30
10kPa	M16-1	30	216	D47	30
10kPa	M16-1	30	215	D47	30
10kPa	M16-1	30	212	D47	30
10kPa	M16-1	30	207	D47	30
10kPa	M16-1	30	196	D47	30
10kPa	M16-1	30	192	D47	30
10kPa	M16-1	20	190	D47	20	1	1
10kPa	M16-1	20	189	D47	20	1	1
10kPa	M16-1	20	188	D47	20	1	1
10kPa	M16-1	20	187	D47	20	1	1
10kPa	M16-1	20	186	D47	20	1	1
10kPa	M16-1	20	185	D47	20	1	1
10kPa	M16-1	30	185	D47	30	0.612401	0.651343
10kPa	M16-1	20	184	D47	20	1	1
10kPa	M16-1	20	183	D47	20	1	1
10kPa	M16-1	20	182	D47	20	1	1
10kPa	M16-1	20	181	D47	20	1	1
10kPa	M16-1	30	181	D47	30	0.852294	4.73662
10kPa	M16-1	20	180	D47	20	1	1
10kPa	M16-1	20	179	D47	20	1	1
10kPa	M16-1	30	179	D47	30	1.06558	0.106796
10kPa	M16-1	20	178	D47	20	1	1
10kPa	M16-1	30	178	D47	30	0.644272	1.70581
10kPa	M16-1	20	177	D47	20	1	1
10kPa	M16-1	30	177	D47	30	1.02568	1.02974
10kPa	M16-1	20	176	D47	20	1	1
10kPa	M16-1	20	175	D47	20	1	1
10kPa	M16-1	20	174	D47	20	1	1
10kPa	M16-1	20	173	D47	20	1	1
10kPa	M16-1	20	172	D47	20	1	1
10kPa	M16-1	20	171	D47	20	1	1
10kPa	M16-1	30	171	D47	30	0.701247	3.6382
10kPa	M16-1	20	170	D47	20	1	1
10kPa	M16-1	20	169	D47	20	1	1
10kPa	M16-1	20	168	D47	20	1	1
10kPa	M16-1	20	167	D47	20	1	1
10kPa	M16-1	30	167	D47	30	1.59179	6.1263
10kPa	M16-1	40	167	D47	40	0.888204	5.43353
10kPa	M16-1	20	166	D47	20	1	1
10kPa	M16-1	20	165	D47	20	1	1
10kPa	M16-1	20	164	D47	20	1	1
10kPa	M16-1	30	164	D47	30	0.539638	4.98745
10kPa	M16-1	20	163	D47	20	1	1
10kPa	M16-1	30	163	D47	30	0.501545	1.1092
10kPa	M16-1	20	162	D47	20	1	1
10kPa	M16-1	20	161	D47	20	1	1
10kPa	M16-1	20	160	D47	20	1	1
10kPa	M16-1	20	159	D47	20	1	1
10kPa	M16-1	30	159	D47	30	0.927197	6.70288
10kPa	M16-1	40	159	D47	40	0.302683	3.20718
10kPa	M16-1	20	158	D47	20	1	1
10kPa	M16-1	30	158	D47	30	0.687885	3.72135
10kPa	M16-1	40	158	D47	40	0.711192	11.2309
10kPa	M16-1	20	157	D47	20	1	1
10kPa	M16-1	20	156	D47	20	1	1
10kPa	M16-1	30	156	D47	30	1.64661	3.40397
10kPa	M16-1	40	156	D47	40	2.24467	7.07693
10kPa	M16-1	20	155	D47	20	1	1
10kPa	M16-1	30	155	D47	30	1.864	0.974538
10kPa	M16-1	20	154	D47	20	1	1
10kPa	M16-1	30	154	D47	30	1.12749	0.511154
10kPa	M16-1	40	154	D47	40	1.13864	1.74882
10kPa	M16-1	20	153	D47	20	1	1
10kPa	M16-1	20	152	D47	20	1	1
10kPa	M16-1	30	152	D47	30	0.421627	0.00632799
10kPa	M16-1	20	151	D47	20	1	1
10kPa	M16-1	20	150	D47	20	1	1
10kPa	M16-1	20	149	D47	20	1	1
10kPa	M16-1	20	148	D47	20	1	1
10kPa	M16-1	30	148	D47	30	2.25548	1.39931
10kPa	M16-1	40	148	D47	40	1.80701
10kPa	M16-1	20	147	D47	20	1	1
10kPa	M16-1	30	147	D47	30	0.983546	0.809466
10kPa	M16-1	40	147	D47	40	0.960445	2.2153
10kPa	M16-1	20	146	D47	20	1	1
10kPa	M16-1	20	145	D47	20	1	1
10kPa	M16-1	20	144	D47	20	1	1
10kPa	M16-1	30	144	D47	30	1.27853	3.42478
10kPa	M16-1	20	143	D47	20	1	1
10kPa	M16-1	30	143	D47	30	0.845272	0.998817
10kPa	M16-1	40	143	D47	40	0.873926	0.0166697
10kPa	M16-1	20	142	D47	20	1	1
10kPa	M16-1	30	142	D47	30	0.59719	2.42836
10kPa	M16-1	20	141	D47	20	1	1
10kPa	M16-1	30	141	D47	30	1.08243	2.73241
10kPa	M16-1	40	141	D47	40	2.36488
10kPa	M16-1	20	140	D47	20	1	1
10kPa	M16-1	30	140	D47	30	0.447223	3.70676
10kPa	M16-1	20	139	D47	20	1	1
10kPa	M16-1	20	138	D47	20	1	1
10kPa	M16-1	20	137	D47	20	1	1
10kPa	M16-1	30	137	D47	30	0.855289	1.43294
10kPa	M16-1	40	137	D47	40	0.907349	1.43169
10kPa	M16-1	20	136	D47	20	1	1
10kPa	M16-1	20	135	D47	20	1	1
10kPa	M16-1	20	134	D47	20	1	1
10kPa	M16-1	30	134	D47	30	1.22035	4.66343
10kPa	M16-1	40	134	D47	40	0.866036	3.78372
10kPa	M16-1	20	133	D47	20	1	1
10kPa	M16-1	30	133	D47	30	2.46154	4.06278
10kPa	M16-1	40	133	D47	40	3.26293	6.14858
10kPa	M16-1	20	132	D47	20	1	1
10kPa	M16-1	20	131	D47	20	1	1
10kPa	M16-1	20	130	D47	20	1	1
10kPa	M16-1	20	129	D47	20	1	1
10kPa	M16-1	40	129	D47	40	0.719039	0.223796
10kPa	M16-1	20	128	D47	20	1	1
10kPa	M16-1	30	128	D47	30	0.663513	2.68629
10kPa	M16-1	40	128	D47	40	0.51578
10kPa	M16-1	20	127	D47	20	1	1
10kPa	M16-1	30	127	D47	30	1.17188	0.769175
10kPa	M16-1	20	126	D47	20	1	1
10kPa	M16-1	30	126	D47	30	0.0572094	0.189206
10kPa	M16-1	40	126	D47	40	0.924152	3.84118
10kPa	M16-1	20	125	D47	20	1	1
10kPa	M16-1	30	125	D47	30	0.75126	0.3392
10kPa	M16-1	20	124	D47	20	1	1
10kPa	M16-1	20	123	D47	20	1	1
10kPa	M16-1	20	122	D47	20	1	1
10kPa	M16-1	30	122	D47	30	1.3372	6.31042
10kPa	M16-1	20	121	D47	20	1	1
10kPa	M16-1	20	120	D47	20	1	1
10kPa	M16-1	30	120	D47	30	2.11474	1.74396
10kPa	M16-1	40	120	D47	40	1.67157
10kPa	M16-1	20	119	D47	20	1	1
10kPa	M16-1	30	119	D47	30	4.09644	9.47126
10kPa	M16-1	20	118	D47	20	1	1
10kPa	M16-1	30	118	D47	30	1.7673	4.32591
10kPa	M16-1	20	117	D47	20	1	1
10kPa	M16-1	20	116	D47	20	1	1
10kPa	M16-1	20	115	D47	20	1	1
10kPa	M16-1	20	114	D47	20	1	1
10kPa	M16-1	30	114	D47	30	0.960773	1.78258
10kPa	M16-1	20	113	D47	20	1	1
10kPa	M16-1	30	113	D47	30	0.662226	0.70129
10kPa	M16-1	20	112	D47	20	1	1
10kPa	M16-1	30	112	D47	30	0.827971	1.36548
10kPa	M16-1	40	112	D47	40	1.04138	4.27806
10kPa	M16-1	20	111	D47	20	1	1
10kPa	M16-1	20	110	D47	20	1	1
10kPa	M16-1	20	109	D47	20	1	1
10kPa	M16-1	20	108	D47	20	1	1
10kPa	M16-1	30	108	D47	30	0.635945	0.0415013
10kPa	M16-1	40	108	D47	40	0.825235	0.866378
10kPa	M16-1	20	107	D47	20	1	1
10kPa	M16-1	20	106	D47	20	1	1
10kPa	M16-1	20	105	D47	20	1	1
10kPa	M16-1	30	105	D47	30	0.735991	4.69852
10kPa	M16-1	20	104	D47	20	1	1
10kPa	M16-1	40	104	D47	40	1.06322	1.2883
10kPa	M16-1	20	103	D47	20	1	1
10kPa	M16-1	30	103	D47	30	1.07348	2.85752
10kPa	M16-1	40	103	D47	40	0.68106	0.635585
10kPa	M16-1	20	102	D47	20	1	1
10kPa	M16-1	20	101	D47	20	1	1
10kPa	M16-1	20	100	D47	20	1	1
10kPa	M16-1	30	100	D47	30	0.888965	0.750607
10kPa	M16-1	20	99	D47	20	1	1
10kPa	M16-1	30	99	D47	30	1.30223	6.0953
10kPa	M16-1	40	99	D47	40	1.53806	3.90309
10kPa	M16-1	20	98	D47	20	1	1
10kPa	M16-1	20	97	D47	20	1	1
10kPa	M16-1	20	96	D47	20	1	1
10kPa	M16-1	20	95	D47	20	1	1
10kPa	M16-1	30	95	D47	30	0.746743	0.25334
10kPa	M16-1	40	95	D47	40	0.463241	0.103179
10kPa	M16-1	20	94	D47	20	1	1
10kPa	M16-1	20	93	D47	20	1	1
10kPa	M16-1	30	93	D47	30	0.846154	2.78792
10kPa	M16-1	40	93	D47	40	0.842004	1.49161
10kPa	M16-1	20	92	D47	20	1	1
10kPa	M16-1	30	92	D47	30	0.607517	1.19291
10kPa	M16-1	40	92	D47	40	0.657337	0.776589
10kPa	M16-1	20	91	D47	20	1	1
10kPa	M16-1	30	91	D47	30	1.05023	1.07407
10kPa	M16-1	20	90	D47	20	1	1
10kPa	M16-1	30	90	D47	30	0.468717	0.414804
10kPa	M16-1	20	89	D47	20	1	1
10kPa	M16-1	20	88	D47	20	1	1
10kPa	M16-1	30	88	D47	30	0.409154	0.0666586
10kPa	M16-1	20	87	D47	20	1	1
10kPa	M16-1	30	87	D47	30	2.51113	3.16383
10kPa	M16-1	40	87	D47	40	2.72132
10kPa	M16-1	20	86	D47	20	1	1
10kPa	M16-1	20	85	D47	20	1	1
10kPa	M16-1	20	84	D47	20	1	1
10kPa	M16-1	20	83	D47	20	1	1
10kPa	M16-1	20	82	D47	20	1	1
10kPa	M16-1	20	81	D47	20	1	1
10kPa	M16-1	20	80	D47	20	1	1
10kPa	M16-1	30	80	D47	30	0.743505	4.21856
10kPa	M16-1	20	79	D47	20	1	1
10kPa	M16-1	20	78	D47	20	1	1
10kPa	M16-1	30	78	D47	30	1.86815	2.71899
10kPa	M16-1	40	78	D47	40	0.64636	2.12562
10kPa	M16-1	20	77	D47	20	1	1
10kPa	M16-1	20	76	D47	20	1	1
10kPa	M16-1	20	75	D47	20	1	1
10kPa	M16-1	20	74	D47	20	1	1
10kPa	M16-1	20	73	D47	20	1	1
10kPa	M16-1	30	73	D47	30	1.66864	1.99682
10kPa	M16-1	40	73	D47	40	1.45644	0.569018
10kPa	M16-1	20	72	D47	20	1	1
10kPa	M16-1	30	72	D47	30	0.884043	2.11755
10kPa	M16-1	40	72	D47	40	2.62989	3.74105
10kPa	M16-1	20	71	D47	20	1	1
10kPa	M16-1	20	70	D47	20	1	1
10kPa	M16-1	30	70	D47	30	1.18667	0.454866
10kPa	M16-1	20	69	D47	20	1	1
10kPa	M16-1	20	68	D47	20	1	1
10kPa	M16-1	20	67	D47	20	1	1
10kPa	M16-1	30	67	D47	30	1.60948	3.42459
10kPa	M16-1	20	66	D47	20	1	1
10kPa	M16-1	20	65	D47	20	1	1
10kPa	M16-1	30	65	D47	30	0.649176	1.51696
10kPa	M16-1	20	64	D47	20	1	1
10kPa	M16-1	30	64	D47	30	0.516457	0.0887765
10kPa	M16-1	20	63	D47	20	1	1
10kPa	M16-1	20	62	D47	20	1	1
10kPa	M16-1	30	62	D47	30	1.01343	2.00538
10kPa	M16-1	20	61	D47	20	1	1
10kPa	M16-1	20	60	D47	20	1	1
10kPa	M16-1	30	60	D47	30	0.42594	0.0403353
10kPa	M16-1	20	59	D47	20	1	1
10kPa	M16-1	30	59	D47	30	1.73613	5.00938
10kPa	M16-1	40	59	D47	40	2.57572	2.43267
10kPa	M16-1	20	58	D47	20	1	1
10kPa	M16-1	20	57	D47	20	1	1
10kPa	M16-1	30	57	D47	30	0.801966	0.270925
10kPa	M16-1	40	57	D47	40	0.351758	0.475605
10kPa	M16-1	20	56	D47	20	1	1
10kPa	M16-1	30	56	D47	30	1.43966	0.416201
10kPa	M16-1	40	56	D47	40	1.39496
10kPa	M16-1	20	55	D47	20	1	1
10kPa	M16-1	20	54	D47	20	1	1
10kPa	M16-1	20	53	D47	20	1	1
10kPa	M16-1	30	53	D47	30	0.774891	0.901871
10kPa	M16-1	40	53	D47	40	0.483979	0.0156434
10kPa	M16-1	20	52	D47	20	1	1
10kPa	M16-1	20	51	D47	20	1	1
10kPa	M16-1	20	50	D47	20	1	1
10kPa	M16-1	30	50	D47	30	1.55065	0.636317
10kPa	M16-1	40	50	D47	40	1.63978	7.09051
10kPa	M16-1	20	49	D47	20	1	1
10kPa	M16-1	30	49	D47	30	1.94728	0.919095
10kPa	M16-1	40	49	D47	40	0.958448	0.0894211
10kPa	M16-1	20	48	D47	20	1	1
10kPa	M16-1	20	47	D47	20	1	1
10kPa	M16-1	20	46	D47	20	1	1
10kPa	M16-1	30	46	D47	30	0.688825	0.773627
10kPa	M16-1	40	46	D47	40	1.18823	0.0293871
10kPa	M16-1	20	45	D47	20	1	1
10kPa	M16-1	20	44	D47	20	1	1
10kPa	M16-1	30	44	D47	30	0.557542	4.0706
10kPa	M16-1	20	43	D47	20	1	1
10kPa	M16-1	30	43	D47	30	0.756094	0.144087
10kPa	M16-1	40	43	D47	40	0.735275	0.0763525
10kPa	M16-1	20	42	D47	20	1	1
10kPa	M16-1	20	41	D47	20	1	1
10kPa	M16-1	20	40	D47	20	1	1
10kPa	M16-1	40	40	D47	40	1.63653	0.567403
10kPa	M16-1	20	39	D47	20	1	1
10kPa	M16-1	20	38	D47	20	1	1
10kPa	M16-1	30	38	D47	30	0.762531	0.0728534
10kPa	M16-1	40	38	D47	40	1.82044	0.0781369
10kPa	M16-1	20	37	D47	20	1	1
10kPa	M16-1	20	36	D47	20	1	1
10kPa	M16-1	20	35	D47	20	1	1
10kPa	M16-1	30	35	D47	30	1.67209	2.84562
10kPa	M16-1	40	35	D47	40	1.32604	5.47609
10kPa	M16-1	20	34	D47	20	1	1
10kPa	M16-1	20	33	D47	20	1	1
10kPa	M16-1	20	32	D47	20	1	1
10kPa	M16-1	30	32	D47	30	1.55375	4.09155
10kPa	M16-1	40	32	D47	40	1.17082	6.6715
10kPa	M16-1	20	31	D47	20	1	1
10kPa	M16-1	20	30	D47	20	1	1
10kPa	M16-1	30	30	D47	30	0.744709	0.78825
10kPa	M16-1	40	30	D47	40	0.810675	4.1281
10kPa	M16-1	20	29	D47	20	1	1
10kPa	M16-1	20	28	D47	20	1	1
10kPa	M16-1	20	27	D47	20	1	1
10kPa	M16-1	30	27	D47	30	2.04716	0.962862
10kPa	M16-1	40	27	D47	40	1.49082	0.846143
10kPa	M16-1	20	26	D47	20	1	1
10kPa	M16-1	20	25	D47	20	1	1
10kPa	M16-1	20	24	D47	20	1	1
10kPa	M16-1	30	24	D47	30	1.09067	0.228384
10kPa	M16-1	40	24	D47	40	1.22473	4.47614
10kPa	M16-1	20	23	D47	20	1	1
10kPa	M16-1	20	22	D47	20	1	1
10kPa	M16-1	30	22	D47	30	0.358707	0.0789748
10kPa	M16-1	20	21	D47	20	1	1
10kPa	M16-1	20	20	D47	20	1	1
10kPa	M16-1	30	20	D47	30	0.681748	2.39743
10kPa	M16-1	40	20	D47	40	0.517461	2.02907
10kPa	M16-1	20	19	D47	20	1	1
10kPa	M16-1	30	19	D47	30	1.44918	0.574371
10kPa	M16-1	20	18	D47	20	1	1
10kPa	M16-1	30	18	D47	30	3.50372	1.14978
10kPa	M16-1	40	18	D47	40	1.32531	0.29432
10kPa	M16-1	20	17	D47	20	1	1
10kPa	M16-1	20	16	D47	20	1	1
10kPa	M16-1	30	16	D47	30	1.63293	0.505365
10kPa	M16-1	40	16	D47	40	1.25069	0.173335
10kPa	M16-1	20	15	D47	20	1	1
10kPa	M16-1	20	14	D47	20	1	1
10kPa	M16-1	30	14	D47	30	1.00997	0.330245
10kPa	M16-1	40	14	D47	40	1.06537	4.50915
10kPa	M16-1	20	13	D47	20	1	1
10kPa	M16-1	20	12	D47	20	1	1
10kPa	M16-1	30	12	D47	30	1.14773	0.749779
10kPa	M16-1	20	11	D47	20	1	1
10kPa	M16-1	40	11	D47	40	2.55837	0.833845
10kPa	M16-1	20	10	D47	20	1	1
10kPa	M16-1	30	10	D47	30	0.734002	0.971716
10kPa	M16-1	40	10	D47	40	0.983751	0.90432
10kPa	M16-1	20	9	D47	20	1	1
10kPa	M16-1	20	8	D47	20	1	1
10kPa	M16-1	20	7	D47	20	1	1
10kPa	M16-1	20	6	D47	20	1	1
10kPa	M16-1	30	6	D47	30	1.56027	1.72366
10kPa	M16-1	20	5	D47	20	1	1
10kPa	M16-1	30	5	D47	30	1.13868	0.554837
10kPa	M16-1	20	4	D47	20	1	1
10kPa	M16-1	20	3	D47	20	1	1
10kPa	M16-1	20	2	D47	20	1	1
10kPa	M16-1	20	1	D47	20	1	1
10kPa	M16-1	30	179	D43	30
10kPa	M16-1	40	179	D43	40
10kPa	M16-1	30	178	D43	30
10kPa	M16-1	30	177	D43	30
10kPa	M16-1	30	176	D43	30
10kPa	M16-1	40	176	D43	40
10kPa	M16-1	30	175	D43	30
10kPa	M16-1	30	174	D43	30
10kPa	M16-1	30	173	D43	30
10kPa	M16-1	30	172	D43	30
10kPa	M16-1	40	172	D43	40
10kPa	M16-1	30	171	D43	30
10kPa	M16-1	40	171	D43	40
10kPa	M16-1	30	170	D43	30
10kPa	M16-1	30	169	D43	30
10kPa	M16-1	40	169	D43	40
10kPa	M16-1	30	168	D43	30
10kPa	M16-1	40	168	D43	40
10kPa	M16-1	30	167	D43	30
10kPa	M16-1	40	167	D43	40
10kPa	M16-1	30	166	D43	30
10kPa	M16-1	30	165	D43	30
10kPa	M16-1	30	164	D43	30
10kPa	M16-1	40	164	D43	40
10kPa	M16-1	30	163	D43	30
10kPa	M16-1	40	163	D43	40
10kPa	M16-1	30	162	D43	30
10kPa	M16-1	30	161	D43	30
10kPa	M16-1	30	160	D43	30
10kPa	M16-1	40	160	D43	40
10kPa	M16-1	30	159	D43	30
10kPa	M16-1	40	159	D43	40
10kPa	M16-1	30	158	D43	30
10kPa	M16-1	40	158	D43	40
10kPa	M16-1	30	157	D43	30
10kPa	M16-1	40	157	D43	40
10kPa	M16-1	30	156	D43	30
10kPa	M16-1	40	156	D43	40
10kPa	M16-1	30	155	D43	30
10kPa	M16-1	40	155	D43	40
10kPa	M16-1	30	154	D43	30
10kPa	M16-1	40	154	D43	40
10kPa	M16-1	30	153	D43	30
10kPa	M16-1	30	152	D43	30
10kPa	M16-1	30	151	D43	30
10kPa	M16-1	40	151	D43	40
10kPa	M16-1	30	150	D43	30
10kPa	M16-1	40	150	D43	40
10kPa	M16-1	30	149	D43	30
10kPa	M16-1	40	149	D43	40
10kPa	M16-1	30	148	D43	30
10kPa	M16-1	40	148	D43	40
10kPa	M16-1	30	147	D43	30
10kPa	M16-1	30	146	D43	30
10kPa	M16-1	30	145	D43	30
10kPa	M16-1	40	145	D43	40
10kPa	M16-1	30	144	D43	30
10kPa	M16-1	40	144	D43	40
10kPa	M16-1	30	143	D43	30
10kPa	M16-1	30	142	D43	30
10kPa	M16-1	40	142	D43	40
10kPa	M16-1	30	141	D43	30
10kPa	M16-1	30	140	D43	30
10kPa	M16-1	30	139	D43	30
10kPa	M16-1	30	138	D43	30
10kPa	M16-1	40	138	D43	40
10kPa	M16-1	30	137	D43	30
10kPa	M16-1	40	137	D43	40
10kPa	M16-1	30	136	D43	30
10kPa	M16-1	40	136	D43	40
10kPa	M16-1	30	135	D43	30
10kPa	M16-1	40	135	D43	40
10kPa	M16-1	30	134	D43	30
10kPa	M16-1	30	133	D43	30
10kPa	M16-1	40	133	D43	40
10kPa	M16-1	30	132	D43	30
10kPa	M16-1	40	132	D43	40
10kPa	M16-1	30	131	D43	30
10kPa	M16-1	40	131	D43	40
10kPa	M16-1	30	130	D43	30
10kPa	M16-1	40	130	D43	40
10kPa	M16-1	30	129	D43	30
10kPa	M16-1	40	129	D43	40
10kPa	M16-1	30	128	D43	30
10kPa	M16-1	40	128	D43	40
10kPa	M16-1	30	127	D43	30
10kPa	M16-1	30	126	D43	30
10kPa	M16-1	40	126	D43	40
10kPa	M16-1	30	125	D43	30
10kPa	M16-1	40	125	D43	40
10kPa	M16-1	30	124	D43	30
10kPa	M16-1	40	124	D43	40
10kPa	M16-1	30	123	D43	30
10kPa	M16-1	40	123	D43	40
10kPa	M16-1	30	122	D43	30
10kPa	M16-1	40	122	D43	40
10kPa	M16-1	30	121	D43	30
10kPa	M16-1	40	121	D43	40
10kPa	M16-1	30	120	D43	30
10kPa	M16-1	30	119	D43	30
10kPa	M16-1	40	119	D43	40
10kPa	M16-1	30	118	D43	30
10kPa	M16-1	30	117	D43	30
10kPa	M16-1	40	117	D43	40
10kPa	M16-1	30	116	D43	30
10kPa	M16-1	30	115	D43	30
10kPa	M16-1	30	114	D43	30
10kPa	M16-1	40	114	D43	40
10kPa	M16-1	30	113	D43	30
10kPa	M16-1	40	113	D43	40
10kPa	M16-1	30	112	D43	30
10kPa	M16-1	40	112	D43	40
10kPa	M16-1	30	111	D43	30
10kPa	M16-1	30	110	D43	30
10kPa	M16-1	30	109	D43	30
10kPa	M16-1	30	108	D43	30
10kPa	M16-1	40	108	D43	40
10kPa	M16-1	30	107	D43	30
10kPa	M16-1	40	107	D43	40
10kPa	M16-1	30	106	D43	30
10kPa	M16-1	30	105	D43	30
10kPa	M16-1	30	104	D43	30
10kPa	M16-1	30	103	D43	30
10kPa	M16-1	40	103	D43	40
10kPa	M16-1	30	102	D43	30
10kPa	M16-1	40	102	D43	40
10kPa	M16-1	30	101	D43	30
10kPa	M16-1	30	100	D43	30
10kPa	M16-1	40	100	D43	40
10kPa	M16-1	30	99	D43	30
10kPa	M16-1	30	98	D43	30
10kPa	M16-1	30	97	D43	30
10kPa	M16-1	30	96	D43	30
10kPa	M16-1	40	96	D43	40
10kPa	M16-1	30	95	D43	30
10kPa	M16-1	40	95	D43	40
10kPa	M16-1	30	94	D43	30
10kPa	M16-1	40	94	D43	40
10kPa	M16-1	30	93	D43	30
10kPa	M16-1	40	93	D43	40
10kPa	M16-1	30	92	D43	30
10kPa	M16-1	40	92	D43	40
10kPa	M16-1	30	91	D43	30
10kPa	M16-1	40	91	D43	40
10kPa	M16-1	30	90	D43	30
10kPa	M16-1	40	90	D43	40
10kPa	M16-1	30	89	D43	30
10kPa	M16-1	40	89	D43	40
10kPa	M16-1	30	88	D43	30
10kPa	M16-1	30	87	D43	30
10kPa	M16-1	40	87	D43	40
10kPa	M16-1	30	86	D43	30
10kPa	M16-1	40	86	D43	40
10kPa	M16-1	30	85	D43	30
10kPa	M16-1	40	85	D43	40
10kPa	M16-1	30	84	D43	30
10kPa	M16-1	40	84	D43	40
10kPa	M16-1	30	83	D43	30
10kPa	M16-1	30	82	D43	30
10kPa	M16-1	30	81	D43	30
10kPa	M16-1	30	80	D43	30
10kPa	M16-1	40	80	D43	40
10kPa	M16-1	30	79	D43	30
10kPa	M16-1	40	79	D43	40
10kPa	M16-1	30	78	D43	30
10kPa	M16-1	40	78	D43	40
10kPa	M16-1	30	77	D43	30
10kPa	M16-1	30	76	D43	30
10kPa	M16-1	40	76	D43	40
10kPa	M16-1	30	75	D43	30
10kPa	M16-1	30	74	D43	30
10kPa	M16-1	40	74	D43	40
10kPa	M16-1	30	73	D43	30
10kPa	M16-1	30	72	D43	30
10kPa	M16-1	40	72	D43	40
10kPa	M16-1	30	71	D43	30
10kPa	M16-1	40	71	D43	40
10kPa	M16-1	30	70	D43	30
10kPa	M16-1	30	69	D43	30
10kPa	M16-1	30	68	D43	30
10kPa	M16-1	40	68	D43	40
10kPa	M16-1	30	67	D43	30
10kPa	M16-1	40	67	D43	40
10kPa	M16-1	30	66	D43	30
10kPa	M16-1	40	66	D43	40
10kPa	M16-1	30	65	D43	30
10kPa	M16-1	40	65	D43	40
10kPa	M16-1	30	64	D43	30
10kPa	M16-1	40	64	D43	40
10kPa	M16-1	30	63	D43	30
10kPa	M16-1	40	63	D43	40
10kPa	M16-1	30	62	D43	30
10kPa	M16-1	40	62	D43	40
10kPa	M16-1	30	61	D43	30
10kPa	M16-1	30	60	D43	30
10kPa	M16-1	40	60	D43	40
10kPa	M16-1	30	59	D43	30
10kPa	M16-1	40	59	D43	40
10kPa	M16-1	30	58	D43	30
10kPa	M16-1	40	58	D43	40
10kPa	M16-1	30	57	D43	30
10kPa	M16-1	40	57	D43	40
10kPa	M16-1	30	56	D43	30
10kPa	M16-1	30	55	D43	30
10kPa	M16-1	40	55	D43	40
10kPa	M16-1	20	54	D43	20	1	1
10kPa	M16-1	30	54	D43	30
10kPa	M16-1	40	54	D43	40
10kPa	M16-1	20	53	D43	20	1	1
10kPa	M16-1	30	53	D43	30
10kPa	M16-1	20	52	D43	20	1	1
10kPa	M16-1	30	52	D43	30
10kPa	M16-1	20	51	D43	20	1	1
10kPa	M16-1	30	51	D43	30
10kPa	M16-1	20	50	D43	20	1	1
10kPa	M16-1	30	50	D43	30
10kPa	M16-1	20	49	D43	20	1	1
10kPa	M16-1	30	49	D43	30	0.745937	1.8068
10kPa	M16-1	20	48	D43	20	1	1
10kPa	M16-1	30	48	D43	30	1.87869	0.426203
10kPa	M16-1	40	48	D43	40	1.92257	4.4805
10kPa	M16-1	20	47	D43	20	1	1
10kPa	M16-1	30	47	D43	30	0.882817	0.350104
10kPa	M16-1	40	47	D43	40
10kPa	M16-1	20	46	D43	20	1	1
10kPa	M16-1	30	46	D43	30
10kPa	M16-1	20	45	D43	20	1	1
10kPa	M16-1	30	45	D43	30
10kPa	M16-1	40	45	D43	40
10kPa	M16-1	20	44	D43	20	1	1
10kPa	M16-1	30	44	D43	30	1.34593	0.759432
10kPa	M16-1	40	44	D43	40	1.29157	2.19623
10kPa	M16-1	20	43	D43	20	1	1
10kPa	M16-1	30	43	D43	30
10kPa	M16-1	20	42	D43	20	1	1
10kPa	M16-1	30	42	D43	30	2.11756	0.132232
10kPa	M16-1	40	42	D43	40
10kPa	M16-1	20	41	D43	20	1	1
10kPa	M16-1	30	41	D43	30
10kPa	M16-1	40	41	D43	40
10kPa	M16-1	20	40	D43	20	1	1
10kPa	M16-1	30	40	D43	30
10kPa	M16-1	20	39	D43	20	1	1
10kPa	M16-1	30	39	D43	30	2.73895	3.36585
10kPa	M16-1	40	39	D43	40
10kPa	M16-1	20	38	D43	20	1	1
10kPa	M16-1	30	38	D43	30
10kPa	M16-1	40	38	D43	40
10kPa	M16-1	20	37	D43	20	1	1
10kPa	M16-1	30	37	D43	30
10kPa	M16-1	40	37	D43	40
10kPa	M16-1	20	36	D43	20	1	1
10kPa	M16-1	30	36	D43	30	1.92741	0.0566321
10kPa	M16-1	40	36	D43	40
10kPa	M16-1	20	35	D43	20	1	1
10kPa	M16-1	30	35	D43	30
10kPa	M16-1	20	34	D43	20	1	1
10kPa	M16-1	30	34	D43	30
10kPa	M16-1	40	34	D43	40
10kPa	M16-1	20	33	D43	20	1	1
10kPa	M16-1	30	33	D43	30
10kPa	M16-1	40	33	D43	40
10kPa	M16-1	20	32	D43	20	1	1
10kPa	M16-1	30	32	D43	30
10kPa	M16-1	40	32	D43	40
10kPa	M16-1	20	31	D43	20	1	1
10kPa	M16-1	30	31	D43	30
10kPa	M16-1	20	30	D43	20	1	1
10kPa	M16-1	30	30	D43	30	0.756281	0.584671
10kPa	M16-1	40	30	D43	40
10kPa	M16-1	20	29	D43	20	1	1
10kPa	M16-1	30	29	D43	30
10kPa	M16-1	20	28	D43	20	1	1
10kPa	M16-1	30	28	D43	30
10kPa	M16-1	40	28	D43	40
10kPa	M16-1	20	27	D43	20	1	1
10kPa	M16-1	30	27	D43	30	1.23848	0.598061
10kPa	M16-1	40	27	D43	40	0.529283	0.0186405
10kPa	M16-1	20	26	D43	20	1	1
10kPa	M16-1	30	26	D43	30
10kPa	M16-1	40	26	D43	40
10kPa	M16-1	20	25	D43	20	1	1
10kPa	M16-1	30	25	D43	30
10kPa	M16-1	40	25	D43	40
10kPa	M16-1	20	24	D43	20	1	1
10kPa	M16-1	30	24	D43	30
10kPa	M16-1	20	23	D43	20	1	1
10kPa	M16-1	30	23	D43	30
10kPa	M16-1	40	23	D43	40
10kPa	M16-1	20	22	D43	20	1	1
10kPa	M16-1	30	22	D43	30
10kPa	M16-1	40	22	D43	40
10kPa	M16-1	20	21	D43	20	1	1
10kPa	M16-1	30	21	D43	30	0.903069	1.22395
10kPa	M16-1	40	21	D43	40	1.10186	2.64106
10kPa	M16-1	20	20	D43	20	1	1
10kPa	M16-1	30	20	D43	30
10kPa	M16-1	40	20	D43	40
10kPa	M16-1	20	19	D43	20	1	1
10kPa	M16-1	30	19	D43	30
10kPa	M16-1	40	19	D43	40
10kPa	M16-1	20	18	D43	20	1	1
10kPa	M16-1	30	18	D43	30
10kPa	M16-1	40	18	D43	40
10kPa	M16-1	20	17	D43	20	1	1
10kPa	M16-1	30	17	D43	30
10kPa	M16-1	20	16	D43	20	1	1
10kPa	M16-1	30	16	D43	30
10kPa	M16-1	20	15	D43	20	1	1
10kPa	M16-1	30	15	D43	30
10kPa	M16-1	40	15	D43	40	0.790732	2.45055
10kPa	M16-1	20	14	D43	20	1	1
10kPa	M16-1	30	14	D43	30	0.754206	0.00590972
10kPa	M16-1	40	14	D43	40	0.84516	0.10689
10kPa	M16-1	20	13	D43	20	1	1
10kPa	M16-1	30	13	D43	30	0.807205	0.602434
10kPa	M16-1	20	12	D43	20	1	1
10kPa	M16-1	30	12	D43	30	1.18905	1.12376
10kPa	M16-1	40	12	D43	40	1.31669	1.41748
10kPa	M16-1	20	11	D43	20	1	1
10kPa	M16-1	30	11	D43	30	3.12872	5.63862
10kPa	M16-1	40	11	D43	40
10kPa	M16-1	20	10	D43	20	1	1
10kPa	M16-1	30	10	D43	30
10kPa	M16-1	20	9	D43	20	1	1
10kPa	M16-1	30	9	D43	30	2.70346	3.16224
10kPa	M16-1	40	9	D43	40	3.19133	1.03583
10kPa	M16-1	20	8	D43	20	1	1
10kPa	M16-1	30	8	D43	30	0.935099	0.428673
10kPa	M16-1	40	8	D43	40
10kPa	M16-1	20	7	D43	20	1	1
10kPa	M16-1	30	7	D43	30
10kPa	M16-1	40	7	D43	40
10kPa	M16-1	20	6	D43	20	1	1
10kPa	M16-1	30	6	D43	30
10kPa	M16-1	20	5	D43	20	1	1
10kPa	M16-1	30	5	D43	30
10kPa	M16-1	40	5	D43	40
10kPa	M16-1	20	4	D43	20	1	1
10kPa	M16-1	30	4	D43	30	3.73177	0.684642
10kPa	M16-1	40	4	D43	40
10kPa	M16-1	20	3	D43	20	1	1
10kPa	M16-1	30	3	D43	30	1.14325	0.369675
10kPa	M16-1	20	2	D43	20	1	1
10kPa	M16-1	30	2	D43	30
10kPa	M16-1	40	2	D43	40	1.76407	0.770939
10kPa	M16-1	20	1	D43	20	1	1
10kPa	M16-1	30	1	D43	30	1.61231	2.40977
10kPa	M16-1	20	198	D26	20	1	1
10kPa	M16-1	20	186	D26	20	1	1
10kPa	M16-1	20	183	D26	20	1	1
10kPa	M16-1	20	178	D26	20	1	1
10kPa	M16-1	20	165	D26	20	1	1
10kPa	M16-1	20	163	D26	20	1	1
10kPa	M16-1	20	162	D26	20	1	1
10kPa	M16-1	20	161	D26	20	1	1
10kPa	M16-1	20	160	D26	20	1	1
10kPa	M16-1	20	159	D26	20	1	1
10kPa	M16-1	20	158	D26	20	1	1
10kPa	M16-1	20	157	D26	20	1	1
10kPa	M16-1	20	156	D26	20	1	1
10kPa	M16-1	20	155	D26	20	1	1
10kPa	M16-1	20	154	D26	20	1	1
10kPa	M16-1	20	153	D26	20	1	1
10kPa	M16-1	20	152	D26	20	1	1
10kPa	M16-1	20	148	D26	20	1	1
10kPa	M16-1	20	147	D26	20	1	1
10kPa	M16-1	20	146	D26	20	1	1
10kPa	M16-1	20	145	D26	20	1	1
10kPa	M16-1	20	143	D26	20	1	1
10kPa	M16-1	20	141	D26	20	1	1
10kPa	M16-1	20	140	D26	20	1	1
10kPa	M16-1	20	139	D26	20	1	1
10kPa	M16-1	20	138	D26	20	1	1
10kPa	M16-1	20	137	D26	20	1	1
10kPa	M16-1	20	135	D26	20	1	1
10kPa	M16-1	20	132	D26	20	1	1
10kPa	M16-1	20	131	D26	20	1	1
10kPa	M16-1	20	130	D26	20	1	1
10kPa	M16-1	20	129	D26	20	1	1
10kPa	M16-1	20	127	D26	20	1	1
10kPa	M16-1	20	123	D26	20	1	1
10kPa	M16-1	20	122	D26	20	1	1
10kPa	M16-1	20	119	D26	20	1	1
10kPa	M16-1	20	116	D26	20	1	1
10kPa	M16-1	20	115	D26	20	1	1
10kPa	M16-1	20	113	D26	20	1	1
10kPa	M16-1	20	112	D26	20	1	1
10kPa	M16-1	20	111	D26	20	1	1
10kPa	M16-1	20	110	D26	20	1	1
10kPa	M16-1	20	102	D26	20	1	1
10kPa	M16-1	20	101	D26	20	1	1
10kPa	M16-1	20	100	D26	20	1	1
10kPa	M16-1	20	99	D26	20	1	1
10kPa	M16-1	20	87	D26	20	1	1
10kPa	M16-1	20	85	D26	20	1	1
10kPa	M16-1	20	84	D26	20	1	1
10kPa	M16-1	20	82	D26	20	1
10kPa	M16-1	20	81	D26	20	1	1
10kPa	M16-1	20	78	D26	20	1	1
10kPa	M16-1	20	77	D26	20	1	1
10kPa	M16-1	20	76	D26	20	1	1
10kPa	M16-1	20	73	D26	20	1	1
10kPa	M16-1	20	69	D26	20	1	1
10kPa	M16-1	20	68	D26	20	1	1
10kPa	M16-1	30	68	D26	30
10kPa	M16-1	20	67	D26	20	1	1
10kPa	M16-1	30	67	D26	30
10kPa	M16-1	20	66	D26	20	1	1
10kPa	M16-1	20	65	D26	20	1	1
10kPa	M16-1	30	63	D26	30
10kPa	M16-1	30	62	D26	30
10kPa	M16-1	30	59	D26	30
10kPa	M16-1	20	57	D26	20	1	1
10kPa	M16-1	30	57	D26	30
10kPa	M16-1	20	56	D26	20	1	1
10kPa	M16-1	30	56	D26	30
10kPa	M16-1	20	54	D26	20	1	1
10kPa	M16-1	30	54	D26	30
10kPa	M16-1	30	53	D26	30
10kPa	M16-1	20	52	D26	20	1	1
10kPa	M16-1	20	51	D26	20	1	1
10kPa	M16-1	30	51	D26	30
10kPa	M16-1	20	50	D26	20	1	1
10kPa	M16-1	20	49	D26	20	1	1
10kPa	M16-1	30	49	D26	30
10kPa	M16-1	30	47	D26	30
10kPa	M16-1	20	46	D26	20	1	1
10kPa	M16-1	30	46	D26	30
10kPa	M16-1	30	45	D26	30
10kPa	M16-1	20	44	D26	20	1	1
10kPa	M16-1	30	44	D26	30
10kPa	M16-1	20	42	D26	20	1	1
10kPa	M16-1	30	42	D26	30
10kPa	M16-1	20	41	D26	20	1	1
10kPa	M16-1	30	41	D26	30
10kPa	M16-1	20	40	D26	20	1	1
10kPa	M16-1	30	37	D26	30
10kPa	M16-1	20	36	D26	20	1	1
10kPa	M16-1	30	36	D26	30	2.01663
10kPa	M16-1	20	35	D26	20	1	1
10kPa	M16-1	30	35	D26	30	1.62716	9.42277
10kPa	M16-1	30	34	D26	30
10kPa	M16-1	20	33	D26	20	1	1
10kPa	M16-1	40	33	D26	40
10kPa	M16-1	30	32	D26	30
10kPa	M16-1	40	32	D26	40
10kPa	M16-1	30	31	D26	30
10kPa	M16-1	40	31	D26	40
10kPa	M16-1	20	30	D26	20	1	1
10kPa	M16-1	30	30	D26	30	0.57494	6.21712
10kPa	M16-1	30	29	D26	30
10kPa	M16-1	40	29	D26	40
10kPa	M16-1	20	28	D26	20	1	1
10kPa	M16-1	30	28	D26	30	0.642015	0.184179
10kPa	M16-1	40	28	D26	40
10kPa	M16-1	20	27	D26	20	1	1
10kPa	M16-1	30	27	D26	30	0.641171	1.78083
10kPa	M16-1	40	27	D26	40
10kPa	M16-1	30	26	D26	30
10kPa	M16-1	40	26	D26	40
10kPa	M16-1	20	25	D26	20	1	1
10kPa	M16-1	30	25	D26	30
10kPa	M16-1	40	25	D26	40
10kPa	M16-1	20	24	D26	20	1	1
10kPa	M16-1	30	24	D26	30	0.570752	0.520279
10kPa	M16-1	40	24	D26	40
10kPa	M16-1	20	23	D26	20	1	1
10kPa	M16-1	40	23	D26	40
10kPa	M16-1	30	22	D26	30
10kPa	M16-1	40	22	D26	40
10kPa	M16-1	20	21	D26	20	1	1
10kPa	M16-1	30	21	D26	30	0.585651	0.0349291
10kPa	M16-1	40	21	D26	40
10kPa	M16-1	20	20	D26	20	1	1
10kPa	M16-1	30	20	D26	30	0.807642	0.530099
10kPa	M16-1	40	20	D26	40
10kPa	M16-1	20	19	D26	20	1	1
10kPa	M16-1	40	19	D26	40
10kPa	M16-1	20	18	D26	20	1	1
10kPa	M16-1	40	18	D26	40
10kPa	M16-1	20	17	D26	20	1	1
10kPa	M16-1	30	17	D26	30	0.698633	0.473246
10kPa	M16-1	40	17	D26	40
10kPa	M16-1	30	16	D26	30
10kPa	M16-1	40	16	D26	40
10kPa	M16-1	30	15	D26	30
10kPa	M16-1	40	15	D26	40
10kPa	M16-1	20	14	D26	20	1	1
10kPa	M16-1	30	14	D26	30	1.11855	7.48191
10kPa	M16-1	40	14	D26	40
10kPa	M16-1	20	13	D26	20	1	1
10kPa	M16-1	30	13	D26	30	0.434505	0.926566
10kPa	M16-1	40	13	D26	40
10kPa	M16-1	30	12	D26	30
10kPa	M16-1	40	12	D26	40
10kPa	M16-1	20	11	D26	20	1	1
10kPa	M16-1	30	11	D26	30
10kPa	M16-1	40	11	D26	40
10kPa	M16-1	20	10	D26	20	1	1
10kPa	M16-1	30	10	D26	30	0.605998	0.232438
10kPa	M16-1	40	10	D26	40
10kPa	M16-1	30	9	D26	30
10kPa	M16-1	40	9	D26	40
10kPa	M16-1	30	8	D26	30
10kPa	M16-1	40	8	D26	40
10kPa	M16-1	20	7	D26	20	1	1
10kPa	M16-1	30	7	D26	30
10kPa	M16-1	30	6	D26	30
10kPa	M16-1	40	6	D26	40
10kPa	M16-1	20	5	D26	20	1	1
10kPa	M16-1	30	5	D26	30	0.949799	0.412263
10kPa	M16-1	40	5	D26	40
10kPa	M16-1	20	4	D26	20	1	1
10kPa	M16-1	30	4	D26	30	2.35171	0.115393
10kPa	M16-1	40	4	D26	40
10kPa	M16-1	30	3	D26	30
10kPa	M16-1	40	3	D26	40
10kPa	M16-1	30	2	D26	30
10kPa	M16-2	30	52	D53	30
10kPa	M16-2	20	42	D53	20	1	1
10kPa	M16-2	20	41	D53	20	1	1
10kPa	M16-2	20	40	D53	20	1	1
10kPa	M16-2	20	39	D53	20	1	1
10kPa	M16-2	20	38	D53	20	1	1
10kPa	M16-2	20	37	D53	20	1	1
10kPa	M16-2	20	36	D53	20	1	1
10kPa	M16-2	20	35	D53	20	1	1
10kPa	M16-2	20	34	D53	20	1	1
10kPa	M16-2	20	33	D53	20	1	1
10kPa	M16-2	30	33	D53	30
10kPa	M16-2	20	32	D53	20	1	1
10kPa	M16-2	20	31	D53	20	1	1
10kPa	M16-2	20	30	D53	20	1	1
10kPa	M16-2	20	29	D53	20	1	1
10kPa	M16-2	20	28	D53	20	1	1
10kPa	M16-2	20	27	D53	20	1	1
10kPa	M16-2	20	26	D53	20	1	1
10kPa	M16-2	20	25	D53	20	1	1
10kPa	M16-2	20	24	D53	20	1	1
10kPa	M16-2	30	24	D53	30
10kPa	M16-2	20	23	D53	20	1	1
10kPa	M16-2	20	22	D53	20	1	1
10kPa	M16-2	20	21	D53	20	1	1
10kPa	M16-2	20	20	D53	20	1	1
10kPa	M16-2	20	19	D53	20	1	1
10kPa	M16-2	20	18	D53	20	1	1
10kPa	M16-2	20	17	D53	20	1	1
10kPa	M16-2	20	16	D53	20	1	1
10kPa	M16-2	20	15	D53	20	1	1
10kPa	M16-2	20	14	D53	20	1	1
10kPa	M16-2	20	13	D53	20	1	1
10kPa	M16-2	20	12	D53	20	1	1
10kPa	M16-2	20	11	D53	20	1	1
10kPa	M16-2	20	10	D53	20	1	1
10kPa	M16-2	20	9	D53	20	1	1
10kPa	M16-2	20	8	D53	20	1	1
10kPa	M16-2	20	7	D53	20	1	1
10kPa	M16-2	20	6	D53	20	1	1
10kPa	M16-2	20	5	D53	20	1	1
10kPa	M16-2	20	4	D53	20	1	1
10kPa	M16-2	20	3	D53	20	1	1
10kPa	M16-2	20	2	D53	20	1	1
10kPa	M16-2	20	1	D53	20	1	1
10kPa	M16-2	30	173	D47	30
10kPa	M16-2	30	172	D47	30
10kPa	M16-2	30	171	D47	30
10kPa	M16-2	30	170	D47	30
10kPa	M16-2	30	165	D47	30
10kPa	M16-2	40	165	D47	40
10kPa	M16-2	30	159	D47	30
10kPa	M16-2	40	159	D47	40
10kPa	M16-2	30	155	D47	30
10kPa	M16-2	40	155	D47	40
10kPa	M16-2	30	149	D47	30
10kPa	M16-2	30	147	D47	30
10kPa	M16-2	20	143	D47	20	1	1
10kPa	M16-2	20	142	D47	20	1	1
10kPa	M16-2	20	141	D47	20	1	1
10kPa	M16-2	20	140	D47	20	1	1
10kPa	M16-2	20	139	D47	20	1	1
10kPa	M16-2	30	139	D47	30	0.995282	1.66505
10kPa	M16-2	20	138	D47	20	1	1
10kPa	M16-2	20	137	D47	20	1	1
10kPa	M16-2	20	136	D47	20	1	1
10kPa	M16-2	20	135	D47	20	1	1
10kPa	M16-2	30	135	D47	30	0.579497	0.32363
10kPa	M16-2	20	134	D47	20	1	1
10kPa	M16-2	30	134	D47	30	0.33966	0.217523
10kPa	M16-2	20	133	D47	20	1	1
10kPa	M16-2	20	131	D47	20	1	1
10kPa	M16-2	30	131	D47	30	1.05442	0.0912014
10kPa	M16-2	20	130	D47	20	1	1
10kPa	M16-2	20	129	D47	20	1	1
10kPa	M16-2	30	129	D47	30	1.38598	0.668317
10kPa	M16-2	20	128	D47	20	1	1
10kPa	M16-2	20	127	D47	20	1	1
10kPa	M16-2	20	126	D47	20	1	1
10kPa	M16-2	20	125	D47	20	1	1
10kPa	M16-2	20	124	D47	20	1	1
10kPa	M16-2	20	123	D47	20	1	1
10kPa	M16-2	20	122	D47	20	1	1
10kPa	M16-2	30	122	D47	30	0.668152	0.0122744
10kPa	M16-2	20	121	D47	20	1	1
10kPa	M16-2	20	120	D47	20	1	1
10kPa	M16-2	20	119	D47	20	1	1
10kPa	M16-2	20	118	D47	20	1	1
10kPa	M16-2	20	117	D47	20	1	1
10kPa	M16-2	30	117	D47	30	0.266991	0.0169131
10kPa	M16-2	20	116	D47	20	1	1
10kPa	M16-2	20	115	D47	20	1	1
10kPa	M16-2	30	115	D47	30	0.678681	0.0485087
10kPa	M16-2	20	114	D47	20	1	1
10kPa	M16-2	20	113	D47	20	1	1
10kPa	M16-2	20	112	D47	20	1	1
10kPa	M16-2	20	111	D47	20	1	1
10kPa	M16-2	20	110	D47	20	1	1
10kPa	M16-2	20	109	D47	20	1	1
10kPa	M16-2	20	108	D47	20	1	1
10kPa	M16-2	20	107	D47	20	1	1
10kPa	M16-2	20	106	D47	20	1	1
10kPa	M16-2	20	105	D47	20	1	1
10kPa	M16-2	30	105	D47	30	0.376385	0.0248463
10kPa	M16-2	20	104	D47	20	1	1
10kPa	M16-2	20	103	D47	20	1	1
10kPa	M16-2	20	102	D47	20	1	1
10kPa	M16-2	20	101	D47	20	1	1
10kPa	M16-2	30	101	D47	30	0.549205	0.0650006
10kPa	M16-2	20	100	D47	20	1	1
10kPa	M16-2	20	99	D47	20	1	1
10kPa	M16-2	30	99	D47	30	0.612265	0.0175758
10kPa	M16-2	20	98	D47	20	1	1
10kPa	M16-2	30	98	D47	30	0.540326	0.187182
10kPa	M16-2	20	97	D47	20	1	1
10kPa	M16-2	20	96	D47	20	1	1
10kPa	M16-2	20	95	D47	20	1	1
10kPa	M16-2	20	94	D47	20	1	1
10kPa	M16-2	20	93	D47	20	1	1
10kPa	M16-2	30	93	D47	30	0.966431	0.778517
10kPa	M16-2	20	92	D47	20	1	1
10kPa	M16-2	20	91	D47	20	1	1
10kPa	M16-2	20	90	D47	20	1	1
10kPa	M16-2	20	89	D47	20	1	1
10kPa	M16-2	20	88	D47	20	1	1
10kPa	M16-2	20	87	D47	20	1	1
10kPa	M16-2	20	86	D47	20	1	1
10kPa	M16-2	20	85	D47	20	1	1
10kPa	M16-2	20	84	D47	20	1	1
10kPa	M16-2	20	83	D47	20	1	1
10kPa	M16-2	20	82	D47	20	1	1
10kPa	M16-2	20	81	D47	20	1	1
10kPa	M16-2	20	80	D47	20	1	1
10kPa	M16-2	20	79	D47	20	1	1
10kPa	M16-2	20	78	D47	20	1	1
10kPa	M16-2	20	77	D47	20	1	1
10kPa	M16-2	20	76	D47	20	1	1
10kPa	M16-2	20	75	D47	20	1	1
10kPa	M16-2	20	74	D47	20	1	1
10kPa	M16-2	20	73	D47	20	1	1
10kPa	M16-2	30	73	D47	30	0.740917	0.428603
10kPa	M16-2	20	72	D47	20	1	1
10kPa	M16-2	30	72	D47	30	0.640898	0.659746
10kPa	M16-2	40	72	D47	40	0.37233
10kPa	M16-2	20	71	D47	20	1	1
10kPa	M16-2	20	70	D47	20	1	1
10kPa	M16-2	20	69	D47	20	1	1
10kPa	M16-2	20	68	D47	20	1	1
10kPa	M16-2	20	67	D47	20	1	1
10kPa	M16-2	30	67	D47	30	0.702195	0.502274
10kPa	M16-2	20	66	D47	20	1	1
10kPa	M16-2	20	65	D47	20	1	1
10kPa	M16-2	20	64	D47	20	1	1
10kPa	M16-2	20	63	D47	20	1	1
10kPa	M16-2	20	62	D47	20	1	1
10kPa	M16-2	20	61	D47	20	1	1
10kPa	M16-2	20	60	D47	20	1	1
10kPa	M16-2	20	59	D47	20	1	1
10kPa	M16-2	20	58	D47	20	1	1
10kPa	M16-2	20	57	D47	20	1	1
10kPa	M16-2	20	56	D47	20	1	1
10kPa	M16-2	20	55	D47	20	1	1
10kPa	M16-2	20	54	D47	20	1	1
10kPa	M16-2	20	53	D47	20	1	1
10kPa	M16-2	20	52	D47	20	1	1
10kPa	M16-2	20	51	D47	20	1	1
10kPa	M16-2	20	50	D47	20	1	1
10kPa	M16-2	20	49	D47	20	1	1
10kPa	M16-2	20	48	D47	20	1	1
10kPa	M16-2	20	47	D47	20	1	1
10kPa	M16-2	20	46	D47	20	1	1
10kPa	M16-2	20	45	D47	20	1	1
10kPa	M16-2	20	44	D47	20	1	1
10kPa	M16-2	20	43	D47	20	1	1
10kPa	M16-2	20	42	D47	20	1	1
10kPa	M16-2	20	41	D47	20	1	1
10kPa	M16-2	20	40	D47	20	1	1
10kPa	M16-2	20	39	D47	20	1	1
10kPa	M16-2	30	39	D47	30	4.37787	1.71867
10kPa	M16-2	20	38	D47	20	1	1
10kPa	M16-2	20	37	D47	20	1	1
10kPa	M16-2	20	36	D47	20	1	1
10kPa	M16-2	20	35	D47	20	1	1
10kPa	M16-2	20	34	D47	20	1	1
10kPa	M16-2	30	34	D47	30	0.811492	4.69024
10kPa	M16-2	20	33	D47	20	1	1
10kPa	M16-2	30	33	D47	30	0.529168	0.0813258
10kPa	M16-2	20	32	D47	20	1	1
10kPa	M16-2	20	31	D47	20	1	1
10kPa	M16-2	30	31	D47	30	0.782686	0.611928
10kPa	M16-2	20	30	D47	20	1	1
10kPa	M16-2	20	29	D47	20	1	1
10kPa	M16-2	30	29	D47	30	0.800513	0.661927
10kPa	M16-2	20	28	D47	20	1	1
10kPa	M16-2	20	27	D47	20	1	1
10kPa	M16-2	20	26	D47	20	1	1
10kPa	M16-2	20	25	D47	20	1	1
10kPa	M16-2	20	24	D47	20	1	1
10kPa	M16-2	20	23	D47	20	1	1
10kPa	M16-2	20	22	D47	20	1	1
10kPa	M16-2	20	21	D47	20	1	1
10kPa	M16-2	20	20	D47	20	1	1
10kPa	M16-2	20	19	D47	20	1	1
10kPa	M16-2	20	18	D47	20	1	1
10kPa	M16-2	20	17	D47	20	1	1
10kPa	M16-2	20	16	D47	20	1	1
10kPa	M16-2	30	16	D47	30	0.509028	0.258236
10kPa	M16-2	20	15	D47	20	1	1
10kPa	M16-2	20	14	D47	20	1	1
10kPa	M16-2	20	13	D47	20	1	1
10kPa	M16-2	20	12	D47	20	1	1
10kPa	M16-2	20	11	D47	20	1	1
10kPa	M16-2	20	10	D47	20	1	1
10kPa	M16-2	20	9	D47	20	1	1
10kPa	M16-2	20	8	D47	20	1	1
10kPa	M16-2	20	7	D47	20	1	1
10kPa	M16-2	20	6	D47	20	1	1
10kPa	M16-2	20	5	D47	20	1	1
10kPa	M16-2	20	4	D47	20	1	1
10kPa	M16-2	20	3	D47	20	1	1
10kPa	M16-2	20	2	D47	20	1	1
10kPa	M16-2	20	1	D47	20	1	1
10kPa	M16-2	20	143	D43	20	1	1
10kPa	M16-2	20	142	D43	20	1	1
10kPa	M16-2	20	141	D43	20	1	1
10kPa	M16-2	20	140	D43	20	1	1
10kPa	M16-2	20	139	D43	20	1	1
10kPa	M16-2	30	139	D43	30
10kPa	M16-2	20	138	D43	20	1	1
10kPa	M16-2	30	138	D43	30
10kPa	M16-2	20	137	D43	20	1	1
10kPa	M16-2	20	136	D43	20	1	1
10kPa	M16-2	30	136	D43	30
10kPa	M16-2	20	135	D43	20	1	1
10kPa	M16-2	20	134	D43	20	1	1
10kPa	M16-2	30	134	D43	30
10kPa	M16-2	20	133	D43	20	1	1
10kPa	M16-2	30	133	D43	30
10kPa	M16-2	40	133	D43	40
10kPa	M16-2	20	132	D43	20	1	1
10kPa	M16-2	20	131	D43	20	1	1
10kPa	M16-2	20	130	D43	20	1	1
10kPa	M16-2	20	129	D43	20	1	1
10kPa	M16-2	20	128	D43	20	1	1
10kPa	M16-2	20	127	D43	20	1	1
10kPa	M16-2	20	126	D43	20	1	1
10kPa	M16-2	20	125	D43	20	1	1
10kPa	M16-2	30	125	D43	30
10kPa	M16-2	40	125	D43	40
10kPa	M16-2	20	124	D43	20	1	1
10kPa	M16-2	30	124	D43	30
10kPa	M16-2	20	123	D43	20	1	1
10kPa	M16-2	20	122	D43	20	1	1
10kPa	M16-2	20	120	D43	20	1	1
10kPa	M16-2	20	119	D43	20	1	1
10kPa	M16-2	20	118	D43	20	1	1
10kPa	M16-2	20	117	D43	20	1	1
10kPa	M16-2	30	117	D43	30
10kPa	M16-2	20	116	D43	20	1	1
10kPa	M16-2	20	115	D43	20	1	1
10kPa	M16-2	20	114	D43	20	1	1
10kPa	M16-2	20	113	D43	20	1	1
10kPa	M16-2	20	112	D43	20	1	1
10kPa	M16-2	20	111	D43	20	1	1
10kPa	M16-2	20	110	D43	20	1	1
10kPa	M16-2	20	109	D43	20	1	1
10kPa	M16-2	20	108	D43	20	1	1
10kPa	M16-2	20	107	D43	20	1	1
10kPa	M16-2	20	106	D43	20	1	1
10kPa	M16-2	20	105	D43	20	1	1
10kPa	M16-2	20	104	D43	20	1	1
10kPa	M16-2	20	103	D43	20	1	1
10kPa	M16-2	20	102	D43	20	1	1
10kPa	M16-2	20	101	D43	20	1	1
10kPa	M16-2	20	100	D43	20	1	1
10kPa	M16-2	20	99	D43	20	1	1
10kPa	M16-2	20	98	D43	20	1	1
10kPa	M16-2	20	97	D43	20	1	1
10kPa	M16-2	20	96	D43	20	1	1
10kPa	M16-2	20	95	D43	20	1	1
10kPa	M16-2	20	94	D43	20	1	1
10kPa	M16-2	20	93	D43	20	1	1
10kPa	M16-2	20	92	D43	20	1	1
10kPa	M16-2	20	91	D43	20	1	1
10kPa	M16-2	20	90	D43	20	1	1
10kPa	M16-2	20	89	D43	20	1	1
10kPa	M16-2	20	88	D43	20	1	1
10kPa	M16-2	20	87	D43	20	1	1
10kPa	M16-2	20	86	D43	20	1	1
10kPa	M16-2	20	85	D43	20	1	1
10kPa	M16-2	30	85	D43	30	0.589212	3.54499
10kPa	M16-2	20	84	D43	20	1	1
10kPa	M16-2	30	84	D43	30	3.16121	0.915878
10kPa	M16-2	20	83	D43	20	1	1
10kPa	M16-2	20	82	D43	20	1	1
10kPa	M16-2	30	82	D43	30	0.99813	0.911244
10kPa	M16-2	20	81	D43	20	1	1
10kPa	M16-2	30	81	D43	30	0.281526	0.060253
10kPa	M16-2	20	80	D43	20	1	1
10kPa	M16-2	30	80	D43	30	0.711608	0.0949229
10kPa	M16-2	20	79	D43	20	1	1
10kPa	M16-2	30	79	D43	30	0.933734	5.35728
10kPa	M16-2	20	78	D43	20	1	1
10kPa	M16-2	30	78	D43	30	0.20881	0.227813
10kPa	M16-2	40	78	D43	40
10kPa	M16-2	20	77	D43	20	1	1
10kPa	M16-2	30	77	D43	30	0.490617	0.183932
10kPa	M16-2	40	77	D43	40
10kPa	M16-2	20	76	D43	20	1	1
10kPa	M16-2	30	76	D43	30	0.416972	0.318225
10kPa	M16-2	20	75	D43	20	1	1
10kPa	M16-2	30	75	D43	30	0.534642	0.164933
10kPa	M16-2	20	74	D43	20	1	1
10kPa	M16-2	30	74	D43	30	0.318056	0.103743
10kPa	M16-2	20	73	D43	20	1	1
10kPa	M16-2	30	73	D43	30	0.837165	0.527334
10kPa	M16-2	20	72	D43	20	1	1
10kPa	M16-2	30	72	D43	30	0.692997	0.170869
10kPa	M16-2	20	71	D43	20	1	1
10kPa	M16-2	30	71	D43	30	1.56078	0.183088
10kPa	M16-2	20	70	D43	20	1	1
10kPa	M16-2	30	70	D43	30	0.813317	0.415582
10kPa	M16-2	20	69	D43	20	1	1
10kPa	M16-2	30	69	D43	30	4.31285	2.9821
10kPa	M16-2	40	69	D43	40
10kPa	M16-2	20	68	D43	20	1	1
10kPa	M16-2	30	68	D43	30	0.649036	0.0176136
10kPa	M16-2	20	67	D43	20	1	1
10kPa	M16-2	30	67	D43	30	0.572359	0.143083
10kPa	M16-2	20	66	D43	20	1	1
10kPa	M16-2	30	66	D43	30	0.426859	0.00384014
10kPa	M16-2	40	66	D43	40
10kPa	M16-2	20	65	D43	20	1	1
10kPa	M16-2	30	65	D43	30	0.570442	0.115579
10kPa	M16-2	20	64	D43	20	1
10kPa	M16-2	30	64	D43	30	0.335349	0.198207
10kPa	M16-2	20	63	D43	20	1	1
10kPa	M16-2	30	63	D43	30	1.10217	0.0985298
10kPa	M16-2	40	63	D43	40
10kPa	M16-2	20	62	D43	20	1	1
10kPa	M16-2	30	62	D43	30	0.387486	3.66866
10kPa	M16-2	20	61	D43	20	1	1
10kPa	M16-2	30	61	D43	30	0.570286	0.0645568
10kPa	M16-2	20	60	D43	20	1	1
10kPa	M16-2	30	60	D43	30	0.296836	0.761484
10kPa	M16-2	20	59	D43	20	1	1
10kPa	M16-2	30	59	D43	30	0.86367	0.813183
10kPa	M16-2	20	58	D43	20	1	1
10kPa	M16-2	30	58	D43	30	0.232426	0.11027
10kPa	M16-2	20	57	D43	20	1	1
10kPa	M16-2	30	57	D43	30	1.65045	5.04093
10kPa	M16-2	20	56	D43	20	1	1
10kPa	M16-2	30	56	D43	30	0.532319	2.78212
10kPa	M16-2	20	55	D43	20	1	1
10kPa	M16-2	30	55	D43	30	0.803265	0.874268
10kPa	M16-2	20	54	D43	20	1	1
10kPa	M16-2	30	54	D43	30	0.95338	0.0223245
10kPa	M16-2	20	53	D43	20	1	1
10kPa	M16-2	30	53	D43	30	0.492846	0.181664
10kPa	M16-2	20	52	D43	20	1	1
10kPa	M16-2	30	52	D43	30	0.479026	0.0865352
10kPa	M16-2	20	51	D43	20	1	1
10kPa	M16-2	30	51	D43	30	4.11108	0.0845823
10kPa	M16-2	20	50	D43	20	1	1
10kPa	M16-2	30	50	D43	30	0.570851	0.338111
10kPa	M16-2	40	50	D43	40	0.642601	0.0677474
10kPa	M16-2	20	49	D43	20	1	1
10kPa	M16-2	30	49	D43	30	0.645109	0.0868043
10kPa	M16-2	40	49	D43	40	0.499821	0.240028
10kPa	M16-2	20	48	D43	20	1	1
10kPa	M16-2	30	48	D43	30	0.508347	0.339183
10kPa	M16-2	20	47	D43	20	1	1
10kPa	M16-2	30	47	D43	30	1.64017	2.35145
10kPa	M16-2	20	46	D43	20	1	1
10kPa	M16-2	30	46	D43	30	0.390758	0.137614
10kPa	M16-2	20	45	D43	20	1	1
10kPa	M16-2	30	45	D43	30	0.432376	0.0977421
10kPa	M16-2	20	44	D43	20	1	1
10kPa	M16-2	30	44	D43	30	0.270291	0.105915
10kPa	M16-2	20	43	D43	20	1	1
10kPa	M16-2	30	43	D43	30	0.368953	0.311224
10kPa	M16-2	20	42	D43	20	1	1
10kPa	M16-2	30	42	D43	30	1.14453	0.554709
10kPa	M16-2	20	41	D43	20	1	1
10kPa	M16-2	30	41	D43	30	0.613505	1.04139
10kPa	M16-2	20	40	D43	20	1	1
10kPa	M16-2	30	40	D43	30	0.593529	0.123681
10kPa	M16-2	20	39	D43	20	1	1
10kPa	M16-2	30	39	D43	30	0.247307	0.06071
10kPa	M16-2	40	39	D43	40	0.333968	0.544349
10kPa	M16-2	20	38	D43	20	1	1
10kPa	M16-2	30	38	D43	30	0.358543	0.108732
10kPa	M16-2	20	37	D43	20	1	1
10kPa	M16-2	30	37	D43	30	2.4765	0.166113
10kPa	M16-2	20	36	D43	20	1	1
10kPa	M16-2	30	36	D43	30	1.02236	0.0782114
10kPa	M16-2	20	35	D43	20	1	1
10kPa	M16-2	30	35	D43	30	1.03029	2.95763
10kPa	M16-2	20	34	D43	20	1	1
10kPa	M16-2	30	34	D43	30	0.962079	0.0960381
10kPa	M16-2	20	33	D43	20	1	1
10kPa	M16-2	30	33	D43	30	1.44632	0.0744798
10kPa	M16-2	20	32	D43	20	1	1
10kPa	M16-2	30	32	D43	30	0.941436	0.168619
10kPa	M16-2	20	31	D43	20	1	1
10kPa	M16-2	30	31	D43	30	0.870703	0.0609599
10kPa	M16-2	20	30	D43	20	1	1
10kPa	M16-2	30	30	D43	30	2.55325	1.39823
10kPa	M16-2	20	29	D43	20	1	1
10kPa	M16-2	30	29	D43	30	0.543475
10kPa	M16-2	20	28	D43	20	1	1
10kPa	M16-2	30	28	D43	30	1.47038	0.0930355
10kPa	M16-2	40	28	D43	40	0.242285	0.0180899
10kPa	M16-2	20	27	D43	20	1	1
10kPa	M16-2	30	27	D43	30	0.713933	0.0293548
10kPa	M16-2	20	26	D43	20	1	1
10kPa	M16-2	30	26	D43	30	3.48742	1.27387
10kPa	M16-2	20	25	D43	20	1	1
10kPa	M16-2	30	25	D43	30	0.69853	0.00819519
10kPa	M16-2	20	24	D43	20	1	1
10kPa	M16-2	30	24	D43	30	0.872802	0.200605
10kPa	M16-2	20	23	D43	20	1	1
10kPa	M16-2	30	23	D43	30	0.543976	0.474085
10kPa	M16-2	20	22	D43	20	1	1
10kPa	M16-2	20	21	D43	20	1	1
10kPa	M16-2	30	21	D43	30	0.37454	0.447451
10kPa	M16-2	20	20	D43	20	1	1
10kPa	M16-2	30	20	D43	30	1.11524	0.892506
10kPa	M16-2	20	19	D43	20	1	1
10kPa	M16-2	30	19	D43	30	0.447763	0.159278
10kPa	M16-2	20	18	D43	20	1	1
10kPa	M16-2	30	18	D43	30	0.534027	0.0650885
10kPa	M16-2	20	17	D43	20	1	1
10kPa	M16-2	30	17	D43	30	0.907212	0.55501
10kPa	M16-2	20	16	D43	20	1	1
10kPa	M16-2	30	16	D43	30	0.293671	0.184791
10kPa	M16-2	40	16	D43	40
10kPa	M16-2	20	15	D43	20	1	1
10kPa	M16-2	30	15	D43	30	0.519964	0.12498
10kPa	M16-2	20	14	D43	20	1	1
10kPa	M16-2	30	14	D43	30	0.427252	0.284283
10kPa	M16-2	20	13	D43	20	1	1
10kPa	M16-2	30	13	D43	30	3.0216	0.521073
10kPa	M16-2	20	12	D43	20	1	1
10kPa	M16-2	30	12	D43	30	1.82322	1.01455
10kPa	M16-2	20	11	D43	20	1	1
10kPa	M16-2	30	11	D43	30	0.497216	0.153961
10kPa	M16-2	20	10	D43	20	1	1
10kPa	M16-2	20	9	D43	20	1	1
10kPa	M16-2	30	9	D43	30	1.33762	0.678062
10kPa	M16-2	20	8	D43	20	1	1
10kPa	M16-2	30	8	D43	30	0.647832	0.444921
10kPa	M16-2	40	8	D43	40	1.58423	0.162557
10kPa	M16-2	20	7	D43	20	1	1
10kPa	M16-2	30	7	D43	30	0.657992	0.376227
10kPa	M16-2	20	6	D43	20	1	1
10kPa	M16-2	30	6	D43	30	1.54869	0.0525776
10kPa	M16-2	20	5	D43	20	1	1
10kPa	M16-2	30	5	D43	30	0.903518	0.105036
10kPa	M16-2	20	4	D43	20	1	1
10kPa	M16-2	30	4	D43	30	0.634938	0.172311
10kPa	M16-2	20	3	D43	20	1	1
10kPa	M16-2	30	3	D43	30	0.937393	1.53828
10kPa	M16-2	20	2	D43	20	1	1
10kPa	M16-2	30	2	D43	30	0.486192
10kPa	M16-2	20	1	D43	20	1	1
10kPa	M16-2	30	1	D43	30	0.632173	0.319789
10kPa	M16-2	20	194	D26	20	1	1
10kPa	M16-2	20	191	D26	20	1	1
10kPa	M16-2	20	190	D26	20	1	1
10kPa	M16-2	20	189	D26	20	1	1
10kPa	M16-2	20	188	D26	20	1	1
10kPa	M16-2	20	187	D26	20	1	1
10kPa	M16-2	20	185	D26	20	1	1
10kPa	M16-2	20	184	D26	20	1	1
10kPa	M16-2	20	183	D26	20	1	1
10kPa	M16-2	20	180	D26	20	1	1
10kPa	M16-2	20	179	D26	20	1	1
10kPa	M16-2	20	178	D26	20	1	1
10kPa	M16-2	20	175	D26	20	1	1
10kPa	M16-2	20	174	D26	20	1	1
10kPa	M16-2	20	172	D26	20	1	1
10kPa	M16-2	20	171	D26	20	1	1
10kPa	M16-2	20	169	D26	20	1	1
10kPa	M16-2	20	168	D26	20	1	1
10kPa	M16-2	20	166	D26	20	1	1
10kPa	M16-2	20	164	D26	20	1	1
10kPa	M16-2	20	163	D26	20	1	1
10kPa	M16-2	20	162	D26	20	1	1
10kPa	M16-2	20	161	D26	20	1	1
10kPa	M16-2	20	160	D26	20	1	1
10kPa	M16-2	20	159	D26	20	1	1
10kPa	M16-2	20	158	D26	20	1	1
10kPa	M16-2	20	156	D26	20	1	1
10kPa	M16-2	20	154	D26	20	1	1
10kPa	M16-2	20	153	D26	20	1	1
10kPa	M16-2	20	151	D26	20	1	1
10kPa	M16-2	20	150	D26	20	1	1
10kPa	M16-2	20	149	D26	20	1	1
10kPa	M16-2	20	148	D26	20	1	1
10kPa	M16-2	20	146	D26	20	1	1
10kPa	M16-2	20	145	D26	20	1	1
10kPa	M16-2	20	142	D26	20	1	1
10kPa	M16-2	20	141	D26	20	1	1
10kPa	M16-2	20	140	D26	20	1	1
10kPa	M16-2	20	137	D26	20	1	1
10kPa	M16-2	20	136	D26	20	1	1
10kPa	M16-2	20	132	D26	20	1	1
10kPa	M16-2	20	131	D26	20	1	1
10kPa	M16-2	20	130	D26	20	1	1
10kPa	M16-2	20	129	D26	20	1	1
10kPa	M16-2	20	126	D26	20	1	1
10kPa	M16-2	20	125	D26	20	1	1
10kPa	M16-2	20	123	D26	20	1	1
10kPa	M16-2	20	122	D26	20	1	1
10kPa	M16-2	20	115	D26	20	1	1
10kPa	M16-2	20	114	D26	20	1	1
10kPa	M16-2	20	113	D26	20	1	1
10kPa	M16-2	20	112	D26	20	1	1
10kPa	M16-2	20	111	D26	20	1	1
10kPa	M16-2	20	106	D26	20	1	1
10kPa	M16-2	20	104	D26	20	1	1
10kPa	M16-2	20	103	D26	20	1	1
10kPa	M16-2	20	98	D26	20	1	1
10kPa	M16-2	20	97	D26	20	1	1
10kPa	M16-2	20	94	D26	20	1	1
10kPa	M16-2	20	93	D26	20	1	1
10kPa	M16-2	20	92	D26	20	1	1
10kPa	M16-2	20	89	D26	20	1	1
10kPa	M16-2	20	88	D26	20	1	1
10kPa	M16-2	20	87	D26	20	1	1
10kPa	M16-2	20	85	D26	20	1	1
10kPa	M16-2	20	84	D26	20	1	1
10kPa	M16-2	20	81	D26	20	1	1
10kPa	M16-2	20	80	D26	20	1	1
10kPa	M16-2	20	79	D26	20	1	1
10kPa	M16-2	20	77	D26	20	1	1
10kPa	M16-2	30	75	D26	30
10kPa	M16-2	20	74	D26	20	1	1
10kPa	M16-2	30	74	D26	30
10kPa	M16-2	20	73	D26	20	1	1
10kPa	M16-2	30	73	D26	30
10kPa	M16-2	30	72	D26	30
10kPa	M16-2	30	71	D26	30
10kPa	M16-2	30	70	D26	30
10kPa	M16-2	30	69	D26	30
10kPa	M16-2	20	68	D26	20	1	1
10kPa	M16-2	30	68	D26	30
10kPa	M16-2	30	67	D26	30
10kPa	M16-2	30	66	D26	30
10kPa	M16-2	30	65	D26	30
10kPa	M16-2	30	64	D26	30
10kPa	M16-2	20	63	D26	20	1	1
10kPa	M16-2	30	63	D26	30
10kPa	M16-2	30	62	D26	30
10kPa	M16-2	20	61	D26	20	1	1
10kPa	M16-2	30	61	D26	30
10kPa	M16-2	20	60	D26	20	1	1
10kPa	M16-2	30	60	D26	30
10kPa	M16-2	30	59	D26	30
10kPa	M16-2	30	58	D26	30
10kPa	M16-2	20	57	D26	20	1	1
10kPa	M16-2	30	57	D26	30
10kPa	M16-2	30	56	D26	30
10kPa	M16-2	20	55	D26	20	1	1
10kPa	M16-2	30	55	D26	30
10kPa	M16-2	20	54	D26	20	1	1
10kPa	M16-2	30	54	D26	30
10kPa	M16-2	20	53	D26	20	1	1
10kPa	M16-2	30	53	D26	30
10kPa	M16-2	20	52	D26	20	1	1
10kPa	M16-2	30	52	D26	30
10kPa	M16-2	30	51	D26	30
10kPa	M16-2	30	50	D26	30
10kPa	M16-2	20	49	D26	20	1	1
10kPa	M16-2	30	49	D26	30
10kPa	M16-2	30	48	D26	30
10kPa	M16-2	30	47	D26	30
10kPa	M16-2	30	46	D26	30
10kPa	M16-2	20	45	D26	20	1	1
10kPa	M16-2	30	45	D26	30
10kPa	M16-2	30	44	D26	30
10kPa	M16-2	30	43	D26	30
10kPa	M16-2	30	42	D26	30
10kPa	M16-2	30	41	D26	30
10kPa	M16-2	30	40	D26	30
10kPa	M16-2	20	39	D26	20	1	1
10kPa	M16-2	30	39	D26	30
10kPa	M16-2	20	38	D26	20	1	1
10kPa	M16-2	30	38	D26	30
10kPa	M16-2	30	37	D26	30
10kPa	M16-2	20	36	D26	20	1	1
10kPa	M16-2	30	36	D26	30
10kPa	M16-2	30	35	D26	30
10kPa	M16-2	20	34	D26	20	1	1
10kPa	M16-2	30	34	D26	30
10kPa	M16-2	30	33	D26	30
10kPa	M16-2	20	32	D26	20	1	1
10kPa	M16-2	30	32	D26	30
10kPa	M16-2	20	31	D26	20	1	1
10kPa	M16-2	30	31	D26	30
10kPa	M16-2	30	30	D26	30
10kPa	M16-2	20	29	D26	20	1	1
10kPa	M16-2	30	29	D26	30
10kPa	M16-2	30	28	D26	30
10kPa	M16-2	20	27	D26	20	1	1
10kPa	M16-2	30	27	D26	30
10kPa	M16-2	20	26	D26	20	1	1
10kPa	M16-2	30	26	D26	30	0.711045	1.03911
10kPa	M16-2	20	25	D26	20	1	1
10kPa	M16-2	30	25	D26	30
10kPa	M16-2	20	24	D26	20	1	1
10kPa	M16-2	30	24	D26	30	0.699451	1.17695
10kPa	M16-2	20	23	D26	20	1	1
10kPa	M16-2	30	23	D26	30	0.254097	0.00969956
10kPa	M16-2	20	22	D26	20	1	1
10kPa	M16-2	30	22	D26	30	0.683824	1.82702
10kPa	M16-2	20	21	D26	20	1	1
10kPa	M16-2	30	21	D26	30	0.47614	0.95675
10kPa	M16-2	30	20	D26	30
10kPa	M16-2	20	19	D26	20	1	1
10kPa	M16-2	30	19	D26	30	0.316045	0.00652209
10kPa	M16-2	30	18	D26	30
10kPa	M16-2	30	17	D26	30
10kPa	M16-2	20	16	D26	20	1	1
10kPa	M16-2	30	16	D26	30	0.430165	0.549766
10kPa	M16-2	20	15	D26	20	1	1
10kPa	M16-2	30	15	D26	30	0.586396	0.653778
10kPa	M16-2	20	14	D26	20	1	1
10kPa	M16-2	30	14	D26	30	0.771039	1.94606
10kPa	M16-2	40	14	D26	40
10kPa	M16-2	20	13	D26	20	1	1
10kPa	M16-2	30	13	D26	30	0.46829	0.569297
10kPa	M16-2	20	12	D26	20	1	1
10kPa	M16-2	30	12	D26	30	0.748158	0.062833
10kPa	M16-2	20	11	D26	20	1	1
10kPa	M16-2	30	11	D26	30	0.347437	0.38585
10kPa	M16-2	20	10	D26	20	1	1
10kPa	M16-2	30	10	D26	30	0.247276	3.50105
10kPa	M16-2	20	9	D26	20	1	1
10kPa	M16-2	30	9	D26	30	1.41346	0.23777
10kPa	M16-2	20	8	D26	20	1	1
10kPa	M16-2	30	8	D26	30
10kPa	M16-2	20	7	D26	20	1	1
10kPa	M16-2	30	7	D26	30	0.30768	0.638635
10kPa	M16-2	40	7	D26	40	0.70056	0.044813
10kPa	M16-2	20	6	D26	20	1	1
10kPa	M16-2	30	6	D26	30	1.31623	1.95874
10kPa	M16-2	20	5	D26	20	1	1
10kPa	M16-2	40	5	D26	40	0.324204	3.08753
10kPa	M16-2	20	4	D26	20	1	1
10kPa	M16-2	30	4	D26	30	0.995934	3.69624
10kPa	M16-2	40	4	D26	40	0.535202	0.2019
10kPa	M16-2	30	3	D26	30	1.06064	0.0570533
10kPa	M16-2	40	3	D26	40	0.753489	0.042449
10kPa	M16-2	20	2	D26	20	1	1
10kPa	M16-2	20	1	D26	20	1	1
10kPa	M16-2	40	1	D26	40
35kPa	M16-1	30	60	D53	30
35kPa	M16-1	30	58	D53	30
35kPa	M16-1	30	46	D53	30
35kPa	M16-1	30	45	D53	30
35kPa	M16-1	30	43	D53	30
35kPa	M16-1	30	38	D53	30
35kPa	M16-1	30	30	D53	30
35kPa	M16-1	30	19	D53	30
35kPa	M16-1	30	14	D53	30
35kPa	M16-1	30	12	D53	30
35kPa	M16-1	30	9	D53	30
35kPa	M16-1	30	5	D53	30
35kPa	M16-1	30	4	D53	30
35kPa	M16-1	30	207	D47	30
35kPa	M16-1	40	207	D47	40
35kPa	M16-1	30	206	D47	30
35kPa	M16-1	40	206	D47	40
35kPa	M16-1	30	204	D47	30
35kPa	M16-1	30	187	D47	30
35kPa	M16-1	40	187	D47	40
35kPa	M16-1	30	174	D47	30
35kPa	M16-1	30	166	D47	30
35kPa	M16-1	40	166	D47	40
35kPa	M16-1	30	161	D47	30
35kPa	M16-1	40	161	D47	40
35kPa	M16-1	30	160	D47	30
35kPa	M16-1	40	160	D47	40
35kPa	M16-1	30	158	D47	30
35kPa	M16-1	40	158	D47	40
35kPa	M16-1	40	154	D47	40
35kPa	M16-1	20	150	D47	20	1	1
35kPa	M16-1	20	149	D47	20	1	1
35kPa	M16-1	30	149	D47	30	1.85002	0.339033
35kPa	M16-1	20	148	D47	20	1	1
35kPa	M16-1	30	148	D47	30	0.483485	0.157099
35kPa	M16-1	40	148	D47	40	1.09657	0.191376
35kPa	M16-1	20	147	D47	20	1	1
35kPa	M16-1	30	147	D47	30	1.4598	0.427432
35kPa	M16-1	20	146	D47	20	1	1
35kPa	M16-1	30	146	D47	30	0.180156	0.0671415
35kPa	M16-1	20	145	D47	20	1	1
35kPa	M16-1	20	144	D47	20	1	1
35kPa	M16-1	30	144	D47	30	1.60668	0.548486
35kPa	M16-1	40	144	D47	40	1.30112	2.58708
35kPa	M16-1	20	143	D47	20	1	1
35kPa	M16-1	30	143	D47	30	1.06449	0.139779
35kPa	M16-1	20	142	D47	20	1	1
35kPa	M16-1	20	141	D47	20	1	1
35kPa	M16-1	20	140	D47	20	1	1
35kPa	M16-1	30	140	D47	30	0.308347	0.0936441
35kPa	M16-1	20	139	D47	20	1	1
35kPa	M16-1	20	138	D47	20	1	1
35kPa	M16-1	30	138	D47	30	0.734121	1.3614
35kPa	M16-1	20	137	D47	20	1	1
35kPa	M16-1	20	136	D47	20	1	1
35kPa	M16-1	20	135	D47	20	1	1
35kPa	M16-1	20	134	D47	20	1	1
35kPa	M16-1	30	134	D47	30	1.92462	4.58969
35kPa	M16-1	40	134	D47	40	0.571856
35kPa	M16-1	20	133	D47	20	1	1
35kPa	M16-1	30	133	D47	30	0.216434	0.0569298
35kPa	M16-1	40	133	D47	40	1.88946	0.856866
35kPa	M16-1	20	132	D47	20	1	1
35kPa	M16-1	20	131	D47	20	1	1
35kPa	M16-1	30	131	D47	30	0.670592	0.225509
35kPa	M16-1	40	131	D47	40	0.632142	1.23796
35kPa	M16-1	20	130	D47	20	1	1
35kPa	M16-1	20	129	D47	20	1	1
35kPa	M16-1	30	129	D47	30	2.35947	0.788718
35kPa	M16-1	40	129	D47	40	0.599173	0.311775
35kPa	M16-1	20	128	D47	20	1	1
35kPa	M16-1	30	128	D47	30	1.05943	1.69503
35kPa	M16-1	40	128	D47	40	1.79087	2.75992
35kPa	M16-1	20	127	D47	20	1	1
35kPa	M16-1	20	126	D47	20	1	1
35kPa	M16-1	30	126	D47	30	1.78241	1.53955
35kPa	M16-1	20	125	D47	20	1	1
35kPa	M16-1	30	125	D47	30	1.61134	0.15869
35kPa	M16-1	40	125	D47	40	1.51225	0.596997
35kPa	M16-1	20	124	D47	20	1	1
35kPa	M16-1	30	124	D47	30	0.61104	0.12273
35kPa	M16-1	20	123	D47	20	1	1
35kPa	M16-1	20	122	D47	20	1	1
35kPa	M16-1	30	122	D47	30	0.523005	1.2672
35kPa	M16-1	20	121	D47	20	1	1
35kPa	M16-1	20	120	D47	20	1	1
35kPa	M16-1	30	120	D47	30	1.6621	0.437519
35kPa	M16-1	40	120	D47	40	0.781088	1.614
35kPa	M16-1	20	119	D47	20	1	1
35kPa	M16-1	20	118	D47	20	1	1
35kPa	M16-1	30	118	D47	30	0.420489	0.105393
35kPa	M16-1	20	117	D47	20	1	1
35kPa	M16-1	20	116	D47	20	1	1
35kPa	M16-1	20	115	D47	20	1	1
35kPa	M16-1	30	115	D47	30	0.607726	1.0119
35kPa	M16-1	40	115	D47	40	0.51293	0.788736
35kPa	M16-1	20	114	D47	20	1	1
35kPa	M16-1	20	113	D47	20	1	1
35kPa	M16-1	20	112	D47	20	1	1
35kPa	M16-1	20	111	D47	20	1	1
35kPa	M16-1	20	110	D47	20	1	1
35kPa	M16-1	20	109	D47	20	1	1
35kPa	M16-1	30	109	D47	30	0.352649	0.165835
35kPa	M16-1	40	109	D47	40	1.19656	0.80216
35kPa	M16-1	20	108	D47	20	1	1
35kPa	M16-1	20	107	D47	20	1	1
35kPa	M16-1	20	106	D47	20	1	1
35kPa	M16-1	20	105	D47	20	1	1
35kPa	M16-1	20	104	D47	20	1	1
35kPa	M16-1	20	103	D47	20	1	1
35kPa	M16-1	20	102	D47	20	1	1
35kPa	M16-1	20	101	D47	20	1	1
35kPa	M16-1	20	100	D47	20	1	1
35kPa	M16-1	30	100	D47	30	1.17258	0.619475
35kPa	M16-1	20	99	D47	20	1	1
35kPa	M16-1	20	98	D47	20	1	1
35kPa	M16-1	20	97	D47	20	1	1
35kPa	M16-1	30	96	D47	30	0.503319	0.292253
35kPa	M16-1	20	95	D47	20	1	1
35kPa	M16-1	20	94	D47	20	1	1
35kPa	M16-1	20	93	D47	20	1	1
35kPa	M16-1	20	92	D47	20	1	1
35kPa	M16-1	20	91	D47	20	1	1
35kPa	M16-1	20	90	D47	20	1	1
35kPa	M16-1	20	89	D47	20	1	1
35kPa	M16-1	30	89	D47	30	1.74176	0.745094
35kPa	M16-1	20	88	D47	20	1	1
35kPa	M16-1	20	87	D47	20	1	1
35kPa	M16-1	20	86	D47	20	1	1
35kPa	M16-1	30	86	D47	30	0.750808	0.38329
35kPa	M16-1	20	85	D47	20	1	1
35kPa	M16-1	20	84	D47	20	1	1
35kPa	M16-1	20	83	D47	20	1	1
35kPa	M16-1	30	83	D47	30	0.572941	0.115149
35kPa	M16-1	40	83	D47	40	0.810855	0.300028
35kPa	M16-1	20	82	D47	20	1	1
35kPa	M16-1	30	82	D47	30	1.42733	0.41084
35kPa	M16-1	20	81	D47	20	1	1
35kPa	M16-1	20	80	D47	20	1	1
35kPa	M16-1	20	79	D47	20	1	1
35kPa	M16-1	30	79	D47	30	0.55668	0.785283
35kPa	M16-1	20	78	D47	20	1	1
35kPa	M16-1	20	77	D47	20	1	1
35kPa	M16-1	20	76	D47	20	1	1
35kPa	M16-1	20	75	D47	20	1	1
35kPa	M16-1	30	75	D47	30	0.635828	0.531299
35kPa	M16-1	40	75	D47	40	2.12134
35kPa	M16-1	20	74	D47	20	1	1
35kPa	M16-1	40	74	D47	40	0.957083
35kPa	M16-1	20	73	D47	20	1	1
35kPa	M16-1	30	73	D47	30	1.04192	0.101781
35kPa	M16-1	20	72	D47	20	1	1
35kPa	M16-1	30	72	D47	30	0.428415	0.0933267
35kPa	M16-1	20	71	D47	20	1	1
35kPa	M16-1	20	70	D47	20	1	1
35kPa	M16-1	30	70	D47	30	0.405059	0.295207
35kPa	M16-1	40	70	D47	40	0.911513	0.383242
35kPa	M16-1	20	69	D47	20	1	1
35kPa	M16-1	30	69	D47	30	0.785692	1.09205
35kPa	M16-1	40	69	D47	40	1.08069
35kPa	M16-1	20	68	D47	20	1	1
35kPa	M16-1	20	67	D47	20	1	1
35kPa	M16-1	40	67	D47	40	0.537505
35kPa	M16-1	20	66	D47	20	1	1
35kPa	M16-1	30	66	D47	30	1.31464	0.412647
35kPa	M16-1	40	66	D47	40	0.556089	0.333178
35kPa	M16-1	20	65	D47	20	1	1
35kPa	M16-1	20	64	D47	20	1	1
35kPa	M16-1	20	63	D47	20	1	1
35kPa	M16-1	20	62	D47	20	1	1
35kPa	M16-1	30	62	D47	30	1.12846	1.49618
35kPa	M16-1	20	61	D47	20	1	1
35kPa	M16-1	20	60	D47	20	1	1
35kPa	M16-1	30	60	D47	30	0.811842	0.263539
35kPa	M16-1	40	60	D47	40	1.07147	0.118734
35kPa	M16-1	20	59	D47	20	1	1
35kPa	M16-1	20	58	D47	20	1	1
35kPa	M16-1	30	58	D47	30	0.602065	0.28421
35kPa	M16-1	20	57	D47	20	1	1
35kPa	M16-1	30	57	D47	30	0.399089	0.0762387
35kPa	M16-1	40	57	D47	40	1.13361	0.0133557
35kPa	M16-1	20	56	D47	20	1	1
35kPa	M16-1	20	55	D47	20	1	1
35kPa	M16-1	20	54	D47	20	1	1
35kPa	M16-1	20	53	D47	20	1	1
35kPa	M16-1	20	52	D47	20	1	1
35kPa	M16-1	20	51	D47	20	1	1
35kPa	M16-1	30	51	D47	30	0.209033	0.120852
35kPa	M16-1	20	50	D47	20	1	1
35kPa	M16-1	30	50	D47	30	1.45391	0.12177
35kPa	M16-1	20	49	D47	20	1	1
35kPa	M16-1	30	49	D47	30	0.398281	0.108355
35kPa	M16-1	20	48	D47	20	1	1
35kPa	M16-1	30	48	D47	30	0.592882	0.0338169
35kPa	M16-1	40	48	D47	40	0.830212	0.135521
35kPa	M16-1	20	47	D47	20	1	1
35kPa	M16-1	30	47	D47	30	0.859184	5.00115
35kPa	M16-1	20	46	D47	20	1	1
35kPa	M16-1	30	46	D47	30	0.770386	0.403243
35kPa	M16-1	20	45	D47	20	1	1
35kPa	M16-1	20	44	D47	20	1	1
35kPa	M16-1	20	43	D47	20	1	1
35kPa	M16-1	30	43	D47	30	0.854963	2.24253
35kPa	M16-1	20	42	D47	20	1	1
35kPa	M16-1	30	42	D47	30	2.92259	0.499333
35kPa	M16-1	20	41	D47	20	1	1
35kPa	M16-1	20	40	D47	20	1	1
35kPa	M16-1	30	40	D47	30	1.4849	2.25259
35kPa	M16-1	20	39	D47	20	1	1
35kPa	M16-1	20	38	D47	20	1	1
35kPa	M16-1	30	38	D47	30	1.43535	0.0868713
35kPa	M16-1	40	38	D47	40	1.07868
35kPa	M16-1	20	37	D47	20	1	1
35kPa	M16-1	30	37	D47	30	1.49798	0.62531
35kPa	M16-1	40	37	D47	40	1.57104	2.58918
35kPa	M16-1	20	36	D47	20	1	1
35kPa	M16-1	30	36	D47	30	0.917648	0.00631564
35kPa	M16-1	40	36	D47	40	0.490515	0.0679826
35kPa	M16-1	20	35	D47	20	1	1
35kPa	M16-1	30	35	D47	30	1.4749	0.409454
35kPa	M16-1	40	35	D47	40	0.805794	0.0434557
35kPa	M16-1	20	34	D47	20	1	1
35kPa	M16-1	30	34	D47	30	0.654856	0.0997509
35kPa	M16-1	20	33	D47	20	1	1
35kPa	M16-1	30	33	D47	30	1.22879	0.528679
35kPa	M16-1	40	33	D47	40	1.42024	0.014586
35kPa	M16-1	20	32	D47	20	1	1
35kPa	M16-1	30	32	D47	30	1.14494	0.916573
35kPa	M16-1	40	32	D47	40	1.81524
35kPa	M16-1	20	31	D47	20	1	1
35kPa	M16-1	20	30	D47	20	1	1
35kPa	M16-1	20	29	D47	20	1	1
35kPa	M16-1	30	29	D47	30	0.779988	2.99635
35kPa	M16-1	20	28	D47	20	1	1
35kPa	M16-1	30	28	D47	30	0.876393	0.22266
35kPa	M16-1	20	27	D47	20	1	1
35kPa	M16-1	20	26	D47	20	1	1
35kPa	M16-1	20	25	D47	20	1	1
35kPa	M16-1	30	25	D47	30	1.49534	1.23123
35kPa	M16-1	20	24	D47	20	1	1
35kPa	M16-1	30	24	D47	30	1.05378	1.6261
35kPa	M16-1	20	23	D47	20	1	1
35kPa	M16-1	30	23	D47	30	2.03984	0.00470777
35kPa	M16-1	20	22	D47	20	1	1
35kPa	M16-1	30	22	D47	30	1.0612	0.00654727
35kPa	M16-1	40	22	D47	40	0.747938	0.0235415
35kPa	M16-1	20	21	D47	20	1	1
35kPa	M16-1	30	21	D47	30	0.73508	0.26525
35kPa	M16-1	20	20	D47	20	1	1
35kPa	M16-1	20	19	D47	20	1	1
35kPa	M16-1	20	18	D47	20	1	1
35kPa	M16-1	30	18	D47	30	1.26346	0.862754
35kPa	M16-1	40	18	D47	40	1.54935	0.0401676
35kPa	M16-1	20	17	D47	20	1	1
35kPa	M16-1	20	16	D47	20	1	1
35kPa	M16-1	30	16	D47	30	4.51512	0.786951
35kPa	M16-1	20	15	D47	20	1	1
35kPa	M16-1	20	14	D47	20	1	1
35kPa	M16-1	30	14	D47	30	1.10927	1.05935
35kPa	M16-1	40	14	D47	40	1.11672	1.05457
35kPa	M16-1	20	13	D47	20	1	1
35kPa	M16-1	30	13	D47	30	0.795285	0.23244
35kPa	M16-1	40	13	D47	40	0.830219	0.786524
35kPa	M16-1	20	12	D47	20	1	1
35kPa	M16-1	30	12	D47	30	0.653212	0.683034
35kPa	M16-1	20	11	D47	20	1	1
35kPa	M16-1	30	11	D47	30	0.518803	0.0015505
35kPa	M16-1	40	11	D47	40	0.767338	0.00409884
35kPa	M16-1	20	10	D47	20	1	1
35kPa	M16-1	30	10	D47	30	0.677048	0.00371038
35kPa	M16-1	20	9	D47	20	1	1
35kPa	M16-1	30	9	D47	30	1.5528	0.23428
35kPa	M16-1	40	9	D47	40	0.997369	0.992228
35kPa	M16-1	20	8	D47	20	1	1
35kPa	M16-1	20	7	D47	20	1	1
35kPa	M16-1	20	6	D47	20	1	1
35kPa	M16-1	30	6	D47	30	2.78204	9.05718
35kPa	M16-1	40	6	D47	40	1.33053
35kPa	M16-1	20	5	D47	20	1	1
35kPa	M16-1	20	4	D47	20	1	1
35kPa	M16-1	20	3	D47	20	1	1
35kPa	M16-1	20	2	D47	20	1	1
35kPa	M16-1	20	1	D47	20	1	1
35kPa	M16-1	30	1	D47	30	0.607668	1.00023
35kPa	M16-1	30	156	D43	30
35kPa	M16-1	30	155	D43	30
35kPa	M16-1	30	144	D43	30
35kPa	M16-1	20	141	D43	20	1	1
35kPa	M16-1	20	140	D43	20	1	1
35kPa	M16-1	20	139	D43	20	1	1
35kPa	M16-1	20	138	D43	20	1	1
35kPa	M16-1	20	137	D43	20	1	1
35kPa	M16-1	30	137	D43	30	0.417638	10.7773
35kPa	M16-1	20	136	D43	20	1	1
35kPa	M16-1	20	135	D43	20	1	1
35kPa	M16-1	20	134	D43	20	1	1
35kPa	M16-1	20	133	D43	20	1	1
35kPa	M16-1	20	132	D43	20	1	1
35kPa	M16-1	20	131	D43	20	1	1
35kPa	M16-1	20	130	D43	20	1	1
35kPa	M16-1	20	129	D43	20	1	1
35kPa	M16-1	20	128	D43	20	1	1
35kPa	M16-1	20	127	D43	20	1	1
35kPa	M16-1	20	126	D43	20	1	1
35kPa	M16-1	20	125	D43	20	1	1
35kPa	M16-1	30	125	D43	30	0.601869	1.47345
35kPa	M16-1	20	124	D43	20	1	1
35kPa	M16-1	20	123	D43	20	1	1
35kPa	M16-1	20	122	D43	20	1	1
35kPa	M16-1	30	122	D43	30	1.10208	2.51982
35kPa	M16-1	20	121	D43	20	1	1
35kPa	M16-1	30	121	D43	30	1.05768	6.61332
35kPa	M16-1	20	120	D43	20	1	1
35kPa	M16-1	20	119	D43	20	1	1
35kPa	M16-1	20	118	D43	20	1	1
35kPa	M16-1	20	117	D43	20	1	1
35kPa	M16-1	20	116	D43	20	1	1
35kPa	M16-1	20	115	D43	20	1	1
35kPa	M16-1	20	114	D43	20	1	1
35kPa	M16-1	30	114	D43	30	0.846048	1.35179
35kPa	M16-1	20	113	D43	20	1	1
35kPa	M16-1	20	112	D43	20	1	1
35kPa	M16-1	20	111	D43	20	1	1
35kPa	M16-1	20	110	D43	20	1	1
35kPa	M16-1	20	109	D43	20	1	1
35kPa	M16-1	30	109	D43	30	0.566263	8.5875
35kPa	M16-1	20	108	D43	20	1	1
35kPa	M16-1	20	107	D43	20	1	1
35kPa	M16-1	20	106	D43	20	1	1
35kPa	M16-1	20	105	D43	20	1	1
35kPa	M16-1	20	104	D43	20	1	1
35kPa	M16-1	20	103	D43	20	1	1
35kPa	M16-1	30	103	D43	30	0.942611	1.01975
35kPa	M16-1	20	102	D43	20	1	1
35kPa	M16-1	20	101	D43	20	1	1
35kPa	M16-1	20	100	D43	20	1	1
35kPa	M16-1	20	99	D43	20	1	1
35kPa	M16-1	20	98	D43	20	1	1
35kPa	M16-1	20	97	D43	20	1	1
35kPa	M16-1	20	96	D43	20	1	1
35kPa	M16-1	20	95	D43	20	1	1
35kPa	M16-1	20	94	D43	20	1	1
35kPa	M16-1	20	93	D43	20	1	1
35kPa	M16-1	30	93	D43	30	1.63822	9.31672
35kPa	M16-1	20	92	D43	20	1	1
35kPa	M16-1	20	91	D43	20	1	1
35kPa	M16-1	20	90	D43	20	1	1
35kPa	M16-1	20	89	D43	20	1	1
35kPa	M16-1	30	89	D43	30	1.59582	1.78521
35kPa	M16-1	20	88	D43	20	1	1
35kPa	M16-1	20	87	D43	20	1	1
35kPa	M16-1	20	86	D43	20	1	1
35kPa	M16-1	20	85	D43	20	1	1
35kPa	M16-1	30	85	D43	30	0.869391	0.651876
35kPa	M16-1	20	84	D43	20	1	1
35kPa	M16-1	20	83	D43	20	1	1
35kPa	M16-1	20	82	D43	20	1	1
35kPa	M16-1	30	82	D43	30	0.306667	9.29464
35kPa	M16-1	20	81	D43	20	1	1
35kPa	M16-1	30	81	D43	30	0.395513	0.47207
35kPa	M16-1	20	80	D43	20	1	1
35kPa	M16-1	20	79	D43	20	1	1
35kPa	M16-1	20	78	D43	20	1	1
35kPa	M16-1	20	77	D43	20	1	1
35kPa	M16-1	20	76	D43	20	1	1
35kPa	M16-1	30	76	D43	30	0.598602	2.57728
35kPa	M16-1	20	75	D43	20	1	1
35kPa	M16-1	20	74	D43	20	1	1
35kPa	M16-1	30	74	D43	30	0.982971	1.10143
35kPa	M16-1	20	73	D43	20	1	1
35kPa	M16-1	20	72	D43	20	1	1
35kPa	M16-1	20	71	D43	20	1	1
35kPa	M16-1	20	70	D43	20	1	1
35kPa	M16-1	20	69	D43	20	1	1
35kPa	M16-1	20	68	D43	20	1	1
35kPa	M16-1	20	67	D43	20	1	1
35kPa	M16-1	20	66	D43	20	1	1
[truncated: 377 more rows]
