# Supplementary material for: Tracking single hiPSC-derived cardiomyocyte contractile function using CONTRAX an efficient pipeline for traction force measurement
Source: Nat Commun. 2024 Jun 26;15:5427. doi: 10.1038/s41467-024-49755-3 (PMC11208611; doi:10.1038/s41467-024-49755-3)
Supplement: Supplementary file 4 — Source Data [file 41467_2024_49755_MOESM4_ESM.zip › Figure S8_a_d.xlsx]

## Sheet: Figure S8a
Area (um^2)	Aspect ratio (-)	Beads displacement (m)	Contractile moment (Nm)	Drug Time-course	Cell name: Control - Split 1	CTRL vs MAVA
698.321				CTRL	42	Control
1096.26				Mavacamten	42	Mavacamten
776.518				CTRL	41	Control
				Mavacamten	41
572.028				CTRL	39	Control
1044.31				Mavacamten	39	Mavacamten
				CTRL	37
1487.39				Mavacamten	37	Mavacamten
1094.44				CTRL	34	Control
1142.77				Mavacamten	34	Mavacamten
573.389				CTRL	30	Control
929.507				Mavacamten	30	Mavacamten
721.387				CTRL	29	Control
1096.26				Mavacamten	29	Mavacamten
581.783				CTRL	28	Control
870.141				Mavacamten	28	Mavacamten
1267.02				CTRL	27	Control
1551.67				Mavacamten	27	Mavacamten
821.59				CTRL	25	Control
1065.1				Mavacamten	25	Mavacamten
1091.27				CTRL	23	Control
1766.68				Mavacamten	23	Mavacamten
965.958				CTRL	22	Control
1356.56				Mavacamten	22	Mavacamten
976.773				CTRL	21	Control
1715.33				Mavacamten	21	Mavacamten
704.901				CTRL	20	Control
836.034				Mavacamten	20	Mavacamten
797.239				CTRL	19	Control
765.023				Mavacamten	19	Mavacamten
1158.27				CTRL	16	Control
1499.64				Mavacamten	16	Mavacamten
1539.04				CTRL	15	Control
2334.7				Mavacamten	15	Mavacamten
1157.52				CTRL	14	Control
1664.96				Mavacamten	14	Mavacamten
1048.16				CTRL	13	Control
1332.74				Mavacamten	13	Mavacamten
1173.32				CTRL	8	Control
1547.06				Mavacamten	8	Mavacamten
876.116				CTRL	6	Control
1091.8				Mavacamten	6	Mavacamten
865.377				CTRL	5	Control
1357.09				Mavacamten	5	Mavacamten
852.294				CTRL	4	Control
				Mavacamten	4
982.217				CTRL	3	Control
1210				Mavacamten	3	Mavacamten
				CTRL	2
633.208				Mavacamten	2	Mavacamten
975.941				CTRL	1	Control
2043.39				Mavacamten	1	Mavacamten
		8.33738e-08		CTRL	42	Control
		4.98301e-08		Mavacamten	42	Mavacamten
		3.26258e-07		CTRL	41	Control
				Mavacamten	41
		1.97364e-07		CTRL	39	Control
		4.61375e-08		Mavacamten	39	Mavacamten
				CTRL	37
		5.67469e-09		Mavacamten	37	Mavacamten
		5.9226e-08		CTRL	34	Control
		4.04842e-09		Mavacamten	34	Mavacamten
		1.32825e-07		CTRL	30	Control
		4.32342e-08		Mavacamten	30	Mavacamten
		9.01647e-08		CTRL	29	Control
		3.22604e-08		Mavacamten	29	Mavacamten
		1.17087e-07		CTRL	28	Control
		6.37473e-09		Mavacamten	28	Mavacamten
		1.39268e-07		CTRL	27	Control
		4.59822e-09		Mavacamten	27	Mavacamten
		2.50022e-07		CTRL	25	Control
		8.70123e-08		Mavacamten	25	Mavacamten
		2.69912e-07		CTRL	23	Control
		1.04219e-07		Mavacamten	23	Mavacamten
		2.11859e-07		CTRL	22	Control
		6.00153e-08		Mavacamten	22	Mavacamten
		1.90938e-07		CTRL	21	Control
		5.58313e-08		Mavacamten	21	Mavacamten
		6.98267e-08		CTRL	20	Control
		5.99769e-09		Mavacamten	20	Mavacamten
		1.05602e-07		CTRL	19	Control
		2.04643e-08		Mavacamten	19	Mavacamten
		1.87857e-07		CTRL	16	Control
		1.20337e-08		Mavacamten	16	Mavacamten
		6.9089e-08		CTRL	15	Control
		7.05385e-09		Mavacamten	15	Mavacamten
		1.3201e-07		CTRL	14	Control
		3.36033e-08		Mavacamten	14	Mavacamten
		3.98521e-07		CTRL	13	Control
		7.1023e-08		Mavacamten	13	Mavacamten
		6.0989e-08		CTRL	8	Control
		2.869e-09		Mavacamten	8	Mavacamten
		1.99972e-07		CTRL	6	Control
		1.80092e-08		Mavacamten	6	Mavacamten
		1.53885e-07		CTRL	5	Control
		5.23402e-09		Mavacamten	5	Mavacamten
		1.59787e-07		CTRL	4	Control
				Mavacamten	4
		1.00333e-07		CTRL	3	Control
		9.48047e-09		Mavacamten	3	Mavacamten
				CTRL	2
		7.56885e-09		Mavacamten	2	Mavacamten
		1.45083e-07		CTRL	1	Control
		2.56596e-09		Mavacamten	1	Mavacamten
	5.74368			CTRL	42	Control
	7.62466			Mavacamten	42	Mavacamten
	5.86571			CTRL	41	Control
				Mavacamten	41
	7.16688			CTRL	39	Control
	5.98049			Mavacamten	39	Mavacamten
				CTRL	37
	6.22435			Mavacamten	37	Mavacamten
	5.71475			CTRL	34	Control
	5.94798			Mavacamten	34	Mavacamten
	5.68793			CTRL	30	Control
	6.21277			Mavacamten	30	Mavacamten
	7.62418			CTRL	29	Control
	5.8361			Mavacamten	29	Mavacamten
	6.52797			CTRL	28	Control
	3.81307			Mavacamten	28	Mavacamten
	6.36638			CTRL	27	Control
	5.89022			Mavacamten	27	Mavacamten
	7.22895			CTRL	25	Control
	6.46342			Mavacamten	25	Mavacamten
	6.35674			CTRL	23	Control
	3.96839			Mavacamten	23	Mavacamten
	7.55748			CTRL	22	Control
	6.16152			Mavacamten	22	Mavacamten
	6.15127			CTRL	21	Control
	4.36818			Mavacamten	21	Mavacamten
	4.15218			CTRL	20	Control
	2.42251			Mavacamten	20	Mavacamten
	7.63083			CTRL	19	Control
	3.0253			Mavacamten	19	Mavacamten
	4.96474			CTRL	16	Control
	5.4078			Mavacamten	16	Mavacamten
	5.35178			CTRL	15	Control
	4.82928			Mavacamten	15	Mavacamten
	5.15324			CTRL	14	Control
	5.19184			Mavacamten	14	Mavacamten
	4.90565			CTRL	13	Control
	4.57648			Mavacamten	13	Mavacamten
	5.76154			CTRL	8	Control
	4.74513			Mavacamten	8	Mavacamten
	5.45197			CTRL	6	Control
	5.2828			Mavacamten	6	Mavacamten
	5.97555			CTRL	5	Control
	7.39124			Mavacamten	5	Mavacamten
	6.49247			CTRL	4	Control
				Mavacamten	4
	6.98696			CTRL	3	Control
	6.64498			Mavacamten	3	Mavacamten
				CTRL	2
	4.89573			Mavacamten	2	Mavacamten
	5.32824			CTRL	1	Control
	8.14957			Mavacamten	1	Mavacamten
			6.02774e-13	CTRL	42	Control
			5.7738e-13	Mavacamten	42	Mavacamten
			2.57261e-12	CTRL	41	Control
				Mavacamten	41
			1.35162e-12	CTRL	39	Control
			5.16274e-13	Mavacamten	39	Mavacamten
				CTRL	37
			1.02964e-13	Mavacamten	37	Mavacamten
			7.0198e-13	CTRL	34	Control
			1.97039e-13	Mavacamten	34	Mavacamten
			1.02243e-12	CTRL	30	Control
			4.60134e-13	Mavacamten	30	Mavacamten
			8.02539e-13	CTRL	29	Control
			3.85418e-13	Mavacamten	29	Mavacamten
			7.88366e-13	CTRL	28	Control
			2.48512e-13	Mavacamten	28	Mavacamten
			1.05154e-12	CTRL	27	Control
			2.18475e-13	Mavacamten	27	Mavacamten
			2.28062e-12	CTRL	25	Control
			9.66096e-13	Mavacamten	25	Mavacamten
			2.43405e-12	CTRL	23	Control
			1.35326e-12	Mavacamten	23	Mavacamten
			2.59782e-12	CTRL	22	Control
			7.07046e-13	Mavacamten	22	Mavacamten
			1.83444e-12	CTRL	21	Control
			8.54089e-13	Mavacamten	21	Mavacamten
			5.6648e-13	CTRL	20	Control
			2.2633e-13	Mavacamten	20	Mavacamten
			8.80214e-13	CTRL	19	Control
			3.08117e-13	Mavacamten	19	Mavacamten
			1.97406e-12	CTRL	16	Control
			3.10247e-13	Mavacamten	16	Mavacamten
			8.03138e-13	CTRL	15	Control
			2.45564e-13	Mavacamten	15	Mavacamten
			1.3019e-12	CTRL	14	Control
			5.19345e-13	Mavacamten	14	Mavacamten
			4.12661e-12	CTRL	13	Control
			8.3395e-13	Mavacamten	13	Mavacamten
			7.63694e-13	CTRL	8	Control
			1.39818e-13	Mavacamten	8	Mavacamten
			2.06621e-12	CTRL	6	Control
			3.43003e-13	Mavacamten	6	Mavacamten
			1.58371e-12	CTRL	5	Control
			2.77183e-13	Mavacamten	5	Mavacamten
			1.1709e-12	CTRL	4	Control
				Mavacamten	4
			1.1085e-12	CTRL	3	Control
			3.29691e-13	Mavacamten	3	Mavacamten
				CTRL	2
			2.69154e-13	Mavacamten	2	Mavacamten
			1.50994e-12	CTRL	1	Control
			1.20357e-13	Mavacamten	1	Mavacamten

## Sheet: Figure S8b
Strain energy (J)	Total force (N)	Force x-axis (N)	Force y-axis (N)	Drug Time-course	Cell name: Control - Split 1	CTRL vs MAVA
5.5306e-15				CTRL	42	Control
4.49353e-15				Mavacamten	42	Mavacamten
6.22546e-14				CTRL	41	Control
				Mavacamten	41
4.41581e-15				CTRL	39	Control
3.29098e-15				Mavacamten	39	Mavacamten
				CTRL	37
7.41672e-17				Mavacamten	37	Mavacamten
5.24597e-15				CTRL	34	Control
5.48042e-16				Mavacamten	34	Mavacamten
6.67686e-15				CTRL	30	Control
2.19773e-15				Mavacamten	30	Mavacamten
2.36764e-15				CTRL	29	Control
2.22805e-15				Mavacamten	29	Mavacamten
8.0183e-15				CTRL	28	Control
1.76909e-16				Mavacamten	28	Mavacamten
3.36552e-14				CTRL	27	Control
2.23085e-16				Mavacamten	27	Mavacamten
1.05867e-14				CTRL	25	Control
2.32192e-15				Mavacamten	25	Mavacamten
6.27528e-14				CTRL	23	Control
1.47145e-14				Mavacamten	23	Mavacamten
4.90851e-14				CTRL	22	Control
8.09956e-15				Mavacamten	22	Mavacamten
8.43285e-15				CTRL	21	Control
3.77512e-15				Mavacamten	21	Mavacamten
4.48995e-15				CTRL	20	Control
2.17333e-16				Mavacamten	20	Mavacamten
9.32832e-15				CTRL	19	Control
7.46201e-16				Mavacamten	19	Mavacamten
2.42067e-14				CTRL	16	Control
3.15009e-16				Mavacamten	16	Mavacamten
2.59425e-15				CTRL	15	Control
1.38552e-15				Mavacamten	15	Mavacamten
2.86936e-14				CTRL	14	Control
1.69599e-15				Mavacamten	14	Mavacamten
1.59237e-13				CTRL	13	Control
1.47991e-15				Mavacamten	13	Mavacamten
2.10416e-15				CTRL	8	Control
2.01308e-16				Mavacamten	8	Mavacamten
3.7702e-14				CTRL	6	Control
7.05463e-16				Mavacamten	6	Mavacamten
7.38774e-14				CTRL	5	Control
4.34467e-16				Mavacamten	5	Mavacamten
4.34893e-14				CTRL	4	Control
				Mavacamten	4
2.57111e-14				CTRL	3	Control
5.22474e-16				Mavacamten	3	Mavacamten
				CTRL	2
1.677e-16				Mavacamten	2	Mavacamten
1.93125e-14				CTRL	1	Control
8.85943e-17				Mavacamten	1	Mavacamten
	4.5053e-08			CTRL	42	Control
	4.3829e-08			Mavacamten	42	Mavacamten
	2.28029e-07			CTRL	41	Control
				Mavacamten	41
	9.41315e-08			CTRL	39	Control
	4.64789e-08			Mavacamten	39	Mavacamten
				CTRL	37
	3.74135e-09			Mavacamten	37	Mavacamten
	5.59475e-08			CTRL	34	Control
	2.83007e-08			Mavacamten	34	Mavacamten
	5.63675e-08			CTRL	30	Control
	2.59432e-08			Mavacamten	30	Mavacamten
	5.20553e-08			CTRL	29	Control
	4.40879e-08			Mavacamten	29	Mavacamten
	5.99961e-08			CTRL	28	Control
	1.76859e-08			Mavacamten	28	Mavacamten
	1.83223e-07			CTRL	27	Control
	1.61111e-08			Mavacamten	27	Mavacamten
	1.62096e-07			CTRL	25	Control
	8.17033e-08			Mavacamten	25	Mavacamten
	2.27873e-07			CTRL	23	Control
	1.96633e-07			Mavacamten	23	Mavacamten
	1.85389e-07			CTRL	22	Control
	8.65086e-08			Mavacamten	22	Mavacamten
	1.393e-07			CTRL	21	Control
	6.88878e-08			Mavacamten	21	Mavacamten
	3.64486e-08			CTRL	20	Control
	1.11442e-08			Mavacamten	20	Mavacamten
	6.56008e-08			CTRL	19	Control
	1.19353e-08			Mavacamten	19	Mavacamten
	1.45056e-07			CTRL	16	Control
	3.04378e-08			Mavacamten	16	Mavacamten
	7.02999e-08			CTRL	15	Control
	4.20178e-08			Mavacamten	15	Mavacamten
	1.52043e-07			CTRL	14	Control
	4.9404e-08			Mavacamten	14	Mavacamten
	3.67841e-07			CTRL	13	Control
	5.74397e-08			Mavacamten	13	Mavacamten
	4.09692e-08			CTRL	8	Control
	1.42666e-08			Mavacamten	8	Mavacamten
	1.48708e-07			CTRL	6	Control
	1.53654e-08			Mavacamten	6	Mavacamten
	1.53398e-07			CTRL	5	Control
	2.14471e-08			Mavacamten	5	Mavacamten
	1.19499e-07			CTRL	4	Control
				Mavacamten	4
	1.03746e-07			CTRL	3	Control
	1.00588e-08			Mavacamten	3	Mavacamten
				CTRL	2
	1.12898e-08			Mavacamten	2	Mavacamten
	1.07552e-07			CTRL	1	Control
	3.26152e-09			Mavacamten	1	Mavacamten
		4.75639e-08		CTRL	42	Control
		4.61331e-08		Mavacamten	42	Mavacamten
		2.29784e-07		CTRL	41	Control
				Mavacamten	41
		9.63136e-08		CTRL	39	Control
		4.97613e-08		Mavacamten	39	Mavacamten
				CTRL	37
		3.7739e-09		Mavacamten	37	Mavacamten
		5.79551e-08		CTRL	34	Control
		1.78009e-08		Mavacamten	34	Mavacamten
		5.72902e-08		CTRL	30	Control
		2.79718e-08		Mavacamten	30	Mavacamten
		5.21886e-08		CTRL	29	Control
		4.43333e-08		Mavacamten	29	Mavacamten
		6.273e-08		CTRL	28	Control
		1.17516e-08		Mavacamten	28	Mavacamten
		1.82437e-07		CTRL	27	Control
		1.02823e-08		Mavacamten	27	Mavacamten
		1.66866e-07		CTRL	25	Control
		8.05893e-08		Mavacamten	25	Mavacamten
		2.28405e-07		CTRL	23	Control
		1.94494e-07		Mavacamten	23	Mavacamten
		1.8189e-07		CTRL	22	Control
		8.83584e-08		Mavacamten	22	Mavacamten
		1.38142e-07		CTRL	21	Control
		6.61376e-08		Mavacamten	21	Mavacamten
		3.74364e-08		CTRL	20	Control
		9.87094e-09		Mavacamten	20	Mavacamten
		6.87533e-08		CTRL	19	Control
		1.16485e-08		Mavacamten	19	Mavacamten
		1.46368e-07		CTRL	16	Control
		3.18764e-08		Mavacamten	16	Mavacamten
		7.12112e-08		CTRL	15	Control
		2.95885e-08		Mavacamten	15	Mavacamten
		1.49605e-07		CTRL	14	Control
		5.24477e-08		Mavacamten	14	Mavacamten
		3.55744e-07		CTRL	13	Control
		5.84642e-08		Mavacamten	13	Mavacamten
		4.30737e-08		CTRL	8	Control
		8.01982e-09		Mavacamten	8	Mavacamten
		1.46656e-07		CTRL	6	Control
		1.67778e-08		Mavacamten	6	Mavacamten
		1.55564e-07		CTRL	5	Control
		1.46183e-08		Mavacamten	5	Mavacamten
		1.1744e-07		CTRL	4	Control
				Mavacamten	4
		1.06464e-07		CTRL	3	Control
		1.16044e-08		Mavacamten	3	Mavacamten
				CTRL	2
		7.17553e-09		Mavacamten	2	Mavacamten
		1.09056e-07		CTRL	1	Control
		2.43388e-09		Mavacamten	1	Mavacamten
			4.92809e-09	CTRL	42	Control
			8.38277e-09	Mavacamten	42	Mavacamten
			3.00765e-08	CTRL	41	Control
				Mavacamten	41
			5.33425e-09	CTRL	39	Control
			9.59197e-09	Mavacamten	39	Mavacamten
				CTRL	37
			1.90667e-09	Mavacamten	37	Mavacamten
			1.10912e-08	CTRL	34	Control
			2.58686e-08	Mavacamten	34	Mavacamten
			3.95579e-09	CTRL	30	Control
			9.10269e-09	Mavacamten	30	Mavacamten
			9.78972e-09	CTRL	29	Control
			8.81205e-09	Mavacamten	29	Mavacamten
			6.23076e-09	CTRL	28	Control
			1.47416e-08	Mavacamten	28	Mavacamten
			3.22493e-08	CTRL	27	Control
			1.39795e-08	Mavacamten	27	Mavacamten
			7.88263e-09	CTRL	25	Control
			1.86052e-08	Mavacamten	25	Mavacamten
			2.06779e-08	CTRL	23	Control
			4.42725e-08	Mavacamten	23	Mavacamten
			2.97726e-08	CTRL	22	Control
			1.71179e-08	Mavacamten	22	Mavacamten
			2.131e-08	CTRL	21	Control
			1.59908e-08	Mavacamten	21	Mavacamten
			8.25173e-09	CTRL	20	Control
			7.65454e-09	Mavacamten	20	Mavacamten
			8.97552e-09	CTRL	19	Control
			5.89476e-09	Mavacamten	19	Mavacamten
			1.44948e-08	CTRL	16	Control
			1.05228e-08	Mavacamten	16	Mavacamten
			1.13052e-08	CTRL	15	Control
			3.80757e-08	Mavacamten	15	Mavacamten
			2.71108e-08	CTRL	14	Control
			1.0672e-08	Mavacamten	14	Mavacamten
			6.55623e-08	CTRL	13	Control
			7.68583e-09	Mavacamten	13	Mavacamten
			3.50127e-09	CTRL	8	Control
			1.39722e-08	Mavacamten	8	Mavacamten
			2.39622e-08	CTRL	6	Control
			9.88302e-09	Mavacamten	6	Mavacamten
			2.21618e-08	CTRL	5	Control
			1.40899e-08	Mavacamten	5	Mavacamten
			2.34778e-08	CTRL	4	Control
				Mavacamten	4
			2.00613e-08	CTRL	3	Control
			1.06475e-08	Mavacamten	3	Mavacamten
				CTRL	2
			8.40577e-09	Mavacamten	2	Mavacamten
			1.41767e-08	CTRL	1	Control
			2.12273e-09	Mavacamten	1	Mavacamten

## Sheet: Figure S8c
Contraction power (W)	Relaxation power (W)	Contraction impulse (Ns)	Relaxation impulse (Ns)	Drug Time-course	Cell name: Control - Split 1	CTRL vs MAVA
		6.95263e-09		CTRL	42	Control
		6.29587e-09		Mavacamten	42	Mavacamten
		4.98804e-08		CTRL	41	Control
				Mavacamten	41
		3.56381e-08		CTRL	39	Control
		1.61151e-08		Mavacamten	39	Mavacamten
				CTRL	37
		2.51606e-09		Mavacamten	37	Mavacamten
		2.13289e-08		CTRL	34	Control
		1.48726e-08		Mavacamten	34	Mavacamten
		1.1443e-08		CTRL	30	Control
		7.00293e-09		Mavacamten	30	Mavacamten
		1.36739e-08		CTRL	29	Control
		8.00216e-09		Mavacamten	29	Mavacamten
		1.89627e-08		CTRL	28	Control
		8.72e-09		Mavacamten	28	Mavacamten
		6.75221e-08		CTRL	27	Control
		7.06271e-09		Mavacamten	27	Mavacamten
		5.77007e-08		CTRL	25	Control
		3.91947e-08		Mavacamten	25	Mavacamten
		5.41883e-08		CTRL	23	Control
		4.72128e-08		Mavacamten	23	Mavacamten
		5.359e-08		CTRL	22	Control
		3.09995e-08		Mavacamten	22	Mavacamten
		6.78876e-08		CTRL	21	Control
		4.15995e-08		Mavacamten	21	Mavacamten
		7.73098e-09		CTRL	20	Control
		6.14666e-09		Mavacamten	20	Mavacamten
		1.86674e-08		CTRL	19	Control
		3.83588e-09		Mavacamten	19	Mavacamten
		5.08615e-08		CTRL	16	Control
		8.12927e-09		Mavacamten	16	Mavacamten
		1.80788e-08		CTRL	15	Control
		2.95191e-08		Mavacamten	15	Mavacamten
		5.03726e-08		CTRL	14	Control
		1.28464e-08		Mavacamten	14	Mavacamten
		1.27675e-07		CTRL	13	Control
		2.33455e-08		Mavacamten	13	Mavacamten
		1.23008e-08		CTRL	8	Control
		1.09131e-08		Mavacamten	8	Mavacamten
		3.38134e-08		CTRL	6	Control
		6.92154e-09		Mavacamten	6	Mavacamten
		5.30088e-08		CTRL	5	Control
		1.52666e-08		Mavacamten	5	Mavacamten
		3.81093e-08		CTRL	4	Control
				Mavacamten	4
		3.12598e-08		CTRL	3	Control
		6.30506e-09		Mavacamten	3	Mavacamten
				CTRL	2
		8.13391e-09		Mavacamten	2	Mavacamten
		4.03216e-08		CTRL	1	Control
		1.49855e-09		Mavacamten	1	Mavacamten
2.99634e-11				CTRL	42	Control
3.00953e-11				Mavacamten	42	Mavacamten
3.24127e-10				CTRL	41	Control
				Mavacamten	41
1.43561e-13				CTRL	39	Control
7.69222e-12				Mavacamten	39	Mavacamten
				CTRL	37
2.78689e-13				Mavacamten	37	Mavacamten
2.7645e-11				CTRL	34	Control
2.60491e-12				Mavacamten	34	Mavacamten
3.0773e-11				CTRL	30	Control
6.85737e-12				Mavacamten	30	Mavacamten
2.31401e-11				CTRL	29	Control
1.15362e-11				Mavacamten	29	Mavacamten
2.31493e-11				CTRL	28	Control
2.25113e-12				Mavacamten	28	Mavacamten
8.12004e-11				CTRL	27	Control
9.44954e-13				Mavacamten	27	Mavacamten
2.1396e-10				CTRL	25	Control
9.44954e-13				Mavacamten	25	Mavacamten
2.1396e-10				CTRL	23	Control
1.09937e-10				Mavacamten	23	Mavacamten
1.5468e-10				CTRL	22	Control
2.36146e-11				Mavacamten	22	Mavacamten
5.1165e-11				CTRL	21	Control
9.88348e-12				Mavacamten	21	Mavacamten
1.88729e-11				CTRL	20	Control
2.17363e-12				Mavacamten	20	Mavacamten
8.40495e-11				CTRL	19	Control
3.23816e-12				Mavacamten	19	Mavacamten
8.40495e-11				CTRL	16	Control
3.01268e-12				Mavacamten	16	Mavacamten
2.67778e-11				CTRL	15	Control
4.96568e-12				Mavacamten	15	Mavacamten
8.55018e-11				CTRL	14	Control
1.24758e-11				Mavacamten	14	Mavacamten
3.57487e-10				CTRL	13	Control
1.40826e-11				Mavacamten	13	Mavacamten
1.37694e-11				CTRL	8	Control
2.04843e-12				Mavacamten	8	Mavacamten
1.28303e-10				CTRL	6	Control
5.08534e-12				Mavacamten	6	Mavacamten
2.44967e-10				CTRL	5	Control
3.04471e-12				Mavacamten	5	Mavacamten
1.4891e-10				CTRL	4	Control
				Mavacamten	4
1.5699e-10				CTRL	3	Control
1.81311e-12				Mavacamten	3	Mavacamten
				CTRL	2
1.25558e-12				Mavacamten	2	Mavacamten
4.4711e-11				CTRL	1	Control
3.67992e-13				Mavacamten	1	Mavacamten
			7.78583e-09	CTRL	42	Control
			6.58211e-09	Mavacamten	42	Mavacamten
			6.27598e-08	CTRL	41	Control
				Mavacamten	41
			2.54259e-08	CTRL	39	Control
			1.39323e-08	Mavacamten	39	Mavacamten
				CTRL	37
			2.04129e-09	Mavacamten	37	Mavacamten
			1.66245e-08	CTRL	34	Control
			9.76415e-08	Mavacamten	34	Mavacamten
			1.02725e-08	CTRL	30	Control
			4.92023e-09	Mavacamten	30	Mavacamten
			1.69595e-08	CTRL	29	Control
			1.50238e-08	Mavacamten	29	Mavacamten
			1.25937e-08	CTRL	28	Control
			1.21223e-08	Mavacamten	28	Mavacamten
			5.80215e-08	CTRL	27	Control
			1.28315e-08	Mavacamten	27	Mavacamten
			4.48788e-08	CTRL	25	Control
			2.54407e-08	Mavacamten	25	Mavacamten
			7.13147e-08	CTRL	23	Control
			7.23786e-08	Mavacamten	23	Mavacamten
			5.02894e-08	CTRL	22	Control
			2.13088e-08	Mavacamten	22	Mavacamten
			7.03535e-08	CTRL	21	Control
			4.11526e-08	Mavacamten	21	Mavacamten
			7.31203e-09	CTRL	20	Control
			1.43873e-09	Mavacamten	20	Mavacamten
			1.26742e-08	CTRL	19	Control
			2.31136e-09	Mavacamten	19	Mavacamten
			6.62275e-08	CTRL	16	Control
			2.45014e-08	Mavacamten	16	Mavacamten
			2.54826e-08	CTRL	15	Control
			2.71816e-08	Mavacamten	15	Mavacamten
			6.631e-08	CTRL	14	Control
			2.48565e-08	Mavacamten	14	Mavacamten
			1.63361e-07	CTRL	13	Control
			3.7824e-08	Mavacamten	13	Mavacamten
			1.01008e-08	CTRL	8	Control
			5.71505e-09	Mavacamten	8	Mavacamten
			6.18142e-08	CTRL	6	Control
			1.69179e-08	Mavacamten	6	Mavacamten
			7.47472e-08	CTRL	5	Control
			2.39727e-08	Mavacamten	5	Mavacamten
			5.50089e-08	CTRL	4	Control
				Mavacamten	4
			5.25935e-08	CTRL	3	Control
			6.66198e-09	Mavacamten	3	Mavacamten
				CTRL	2
			7.18082e-09	Mavacamten	2	Mavacamten
			2.7733e-08	CTRL	1	Control
			2.28965e-09	Mavacamten	1	Mavacamten
	-3.24224e-11			CTRL	42	Control
	-2.70023e-11			Mavacamten	42	Mavacamten
	-2.08614e-10			CTRL	41	Control
				Mavacamten	41
	-1.1784e-13			CTRL	39	Control
	-1.03805e-11			Mavacamten	39	Mavacamten
				CTRL	37
	-2.5387e-13			Mavacamten	37	Mavacamten
	-2.42689e-11			CTRL	34	Control
	-2.42456e-12			Mavacamten	34	Mavacamten
	-3.9207e-11			CTRL	30	Control
	-1.29115e-11			Mavacamten	30	Mavacamten
	-2.12105e-11			CTRL	29	Control
	-9.35505e-12			Mavacamten	29	Mavacamten
	-3.58821e-11			CTRL	28	Control
	-2.55473e-12			Mavacamten	28	Mavacamten
	-9.80128e-11			CTRL	27	Control
	-1.74764e-12			Mavacamten	27	Mavacamten
	-1.52524e-10			CTRL	25	Control
	-1.74764e-12			Mavacamten	25	Mavacamten
	-1.52524e-10			CTRL	23	Control
	-7.49672e-11			Mavacamten	23	Mavacamten
	-1.869e-10			CTRL	22	Control
	-3.26011e-11			Mavacamten	22	Mavacamten
	-4.70334e-11			CTRL	21	Control
	-1.53412e-11			Mavacamten	21	Mavacamten
	-1.96816e-11			CTRL	20	Control
	-2.80088e-12			Mavacamten	20	Mavacamten
	-7.26922e-11			CTRL	19	Control
	-2.61987e-12			Mavacamten	19	Mavacamten
	-7.26922e-11			CTRL	16	Control
	-2.24396e-12			Mavacamten	16	Mavacamten
	-2.42288e-11			CTRL	15	Control
	-3.78939e-12			Mavacamten	15	Mavacamten
	-5.70295e-11			CTRL	14	Control
	-7.72626e-12			Mavacamten	14	Mavacamten
	-3.27597e-10			CTRL	13	Control
	-9.74575e-12			Mavacamten	13	Mavacamten
	-1.54182e-11			CTRL	8	Control
	-1.6275e-12			Mavacamten	8	Mavacamten
	-8.65555e-11			CTRL	6	Control
	-3.67759e-12			Mavacamten	6	Mavacamten
	-1.47578e-10			CTRL	5	Control
	-2.81698e-12			Mavacamten	5	Mavacamten
	-8.67173e-11			CTRL	4	Control
				Mavacamten	4
	-7.3593e-11			CTRL	3	Control
	-2.63553e-12			Mavacamten	3	Mavacamten
				CTRL	2
	-1.41504e-12			Mavacamten	2	Mavacamten
	-7.21003e-11			CTRL	1	Control
	-3.11209e-13			Mavacamten	1	Mavacamten

## Sheet: Figure S8d
Total impulse (Ns)	Contraction velocity (m/s)	Relaxation velocity (m/s)	Beating rate (Hz)	Contraction duration (s)	Drug Time-course	Cell name: Control - Split 1	CTRL vs MAVA
				0.306411	CTRL	42	Control
				0.25931	Mavacamten	42	Mavacamten
				0.479391	CTRL	41	Control
					Mavacamten	41
				0.595344	CTRL	39	Control
				0.58982	Mavacamten	39	Mavacamten
					CTRL	37
				0.65423	Mavacamten	37	Mavacamten
				0.628837	CTRL	34	Control
				0.287892	Mavacamten	34	Mavacamten
				0.349341	CTRL	30	Control
				0.430943	Mavacamten	30	Mavacamten
				0.509224	CTRL	29	Control
				0.405313	Mavacamten	29	Mavacamten
				0.48016	CTRL	28	Control
				0.569739	Mavacamten	28	Mavacamten
				0.659545	CTRL	27	Control
				0.271178	Mavacamten	27	Mavacamten
				0.560537	CTRL	25	Control
				0.67595	Mavacamten	25	Mavacamten
				0.51753	CTRL	23	Control
				0.619547	Mavacamten	23	Mavacamten
				0.567296	CTRL	22	Control
				0.529914	Mavacamten	22	Mavacamten
				0.925816	CTRL	21	Control
				1.09688	Mavacamten	21	Mavacamten
				0.378536	CTRL	20	Control
				0.241204	Mavacamten	20	Mavacamten
				0.44928	CTRL	19	Control
				0.395225	Mavacamten	19	Mavacamten
				0.71576	CTRL	16	Control
				0.703575	Mavacamten	16	Mavacamten
				0.50333	CTRL	15	Control
				0.415017	Mavacamten	15	Mavacamten
				0.707619	CTRL	14	Control
				0.591803	Mavacamten	14	Mavacamten
				0.742043	CTRL	13	Control
				1.04879	Mavacamten	13	Mavacamten
				0.498542	CTRL	8	Control
				0.298212	Mavacamten	8	Mavacamten
				0.596519	CTRL	6	Control
				0.921255	Mavacamten	6	Mavacamten
				0.676407	CTRL	5	Control
				0.421178	Mavacamten	5	Mavacamten
				0.604439	CTRL	4	Control
					Mavacamten	4
				0.979982	CTRL	3	Control
				0.552542	Mavacamten	3	Mavacamten
					CTRL	2
				0.130825	Mavacamten	2	Mavacamten
				0.585942	CTRL	1	Control
				0.26221	Mavacamten	1	Mavacamten
	3.79073e-07				CTRL	42	Control
	2.83234e-07				Mavacamten	42	Mavacamten
	1.36674e-06				CTRL	41	Control
					Mavacamten	41
	4.53777e-07				CTRL	39	Control
	1.02558e-07				Mavacamten	39	Mavacamten
					CTRL	37
	2.03353e-08				Mavacamten	37	Mavacamten
	2.38429e-07				CTRL	34	Control
	2.00925e-08				Mavacamten	34	Mavacamten
	4.06395e-07				CTRL	30	Control
	1.0343e-07				Mavacamten	30	Mavacamten
	2.66041e-07				CTRL	29	Control
	1.45e-07				Mavacamten	29	Mavacamten
	3.2073e-07				CTRL	28	Control
	4.58291e-08				Mavacamten	28	Mavacamten
	3.12348e-07				CTRL	27	Control
	2.61281e-08				Mavacamten	27	Mavacamten
	6.06074e-07				CTRL	25	Control
	1.86916e-07				Mavacamten	25	Mavacamten
	9.26639e-07				CTRL	23	Control
	3.37761e-07				Mavacamten	23	Mavacamten
	6.36592e-07				CTRL	22	Control
	1.64249e-07				Mavacamten	22	Mavacamten
	3.7376e-07				CTRL	21	Control
	1.06075e-07				Mavacamten	21	Mavacamten
	2.85488e-07				CTRL	20	Control
	4.33667e-08				Mavacamten	20	Mavacamten
	2.75904e-07				CTRL	19	Control
	6.18848e-08				Mavacamten	19	Mavacamten
	4.39425e-07				CTRL	16	Control
	5.10337e-08				Mavacamten	16	Mavacamten
	2.84381e-07				CTRL	15	Control
	2.70484e-08				Mavacamten	15	Mavacamten
	3.73233e-07				CTRL	14	Control
	1.35541e-07				Mavacamten	14	Mavacamten
	8.65383e-07				CTRL	13	Control
	1.67128e-07				Mavacamten	13	Mavacamten
	1.95681e-07				CTRL	8	Control
	2.71463e-08				Mavacamten	8	Mavacamten
	5.46638e-07				CTRL	6	Control
	4.53221e-08				Mavacamten	6	Mavacamten
	4.57091e-07				CTRL	5	Control
	3.36276e-08				Mavacamten	5	Mavacamten
	5.20855e-07				CTRL	4	Control
					Mavacamten	4
	3.0756e-07				CTRL	3	Control
	3.75497e-08				Mavacamten	3	Mavacamten
					CTRL	2
	7.69298e-08				Mavacamten	2	Mavacamten
	3.43057e-07				CTRL	1	Control
	1.86686e-08				Mavacamten	1	Mavacamten
			1.31002		CTRL	42	Control
			1.4026		Mavacamten	42	Mavacamten
			0.745902		CTRL	41	Control
					Mavacamten	41
			0.579755		CTRL	39	Control
			0.583333		Mavacamten	39	Mavacamten
					CTRL	37
			0.380665		Mavacamten	37	Mavacamten
			0.724138		CTRL	34	Control
			0.589397		Mavacamten	34	Mavacamten
			1.17537		CTRL	30	Control
			0.9		Mavacamten	30	Mavacamten
			0.852998		CTRL	29	Control
			0.514286		Mavacamten	29	Mavacamten
			0.7875		CTRL	28	Control
			0.278761		Mavacamten	28	Mavacamten
			0.512195		CTRL	27	Control
			0.504577		Mavacamten	27	Mavacamten
			0.681081		CTRL	25	Control
			0.634615		Mavacamten	25	Mavacamten
			0.598859		CTRL	23	Control
			0.678082		Mavacamten	23	Mavacamten
			0.795146		CTRL	22	Control
			0.674125		Mavacamten	22	Mavacamten
			0.357143		CTRL	21	Control
			0.389691		Mavacamten	21	Mavacamten
			0.942056		CTRL	20	Control
			0.443662		Mavacamten	20	Mavacamten
			0.79207		CTRL	19	Control
			0.868566		Mavacamten	19	Mavacamten
			0.443662		CTRL	16	Control
			0.384929		Mavacamten	16	Mavacamten
			0.441884		CTRL	15	Control
			0.497368		Mavacamten	15	Mavacamten
			0.405579		CTRL	14	Control
			0.438515		Mavacamten	14	Mavacamten
			0.351562		CTRL	13	Control
			0.421875		Mavacamten	13	Mavacamten
			0.75		CTRL	8	Control
			0.311881		Mavacamten	8	Mavacamten
			0.339928		CTRL	6	Control
			0.4163		Mavacamten	6	Mavacamten
			0.356335		CTRL	5	Control
			0.46519		Mavacamten	5	Mavacamten
			0.341155		CTRL	4	Control
					Mavacamten	4
			0.411765		CTRL	3	Control
			0.496063		Mavacamten	3	Mavacamten
					CTRL	2
			0.130165		Mavacamten	2	Mavacamten
			0.633455		CTRL	1	Control
			0.452586		Mavacamten	1	Mavacamten
		-4.1473e-07			CTRL	42	Control
		-2.20328e-07			Mavacamten	42	Mavacamten
		-9.81825e-07			CTRL	41	Control
					Mavacamten	41
		-6.28848e-07			CTRL	39	Control
		-1.0667e-07			Mavacamten	39	Mavacamten
					CTRL	37
		-1.78246e-08			Mavacamten	37	Mavacamten
		-2.00322e-07			CTRL	34	Control
		-2.47007e-08			Mavacamten	34	Mavacamten
		-5.54925e-07			CTRL	30	Control
		-1.84888e-07			Mavacamten	30	Mavacamten
		-2.81254e-07			CTRL	29	Control
		-9.00937e-08			Mavacamten	29	Mavacamten
		-4.28272e-07			CTRL	28	Control
		-3.13142e-08			Mavacamten	28	Mavacamten
		-3.56919e-07			CTRL	27	Control
		-3.00777e-08			Mavacamten	27	Mavacamten
		-7.9749e-07			CTRL	25	Control
		-2.64144e-07			Mavacamten	25	Mavacamten
		-6.47812e-07			CTRL	23	Control
		-2.58345e-07			Mavacamten	23	Mavacamten
		-7.12272e-07			CTRL	22	Control
		-2.15674e-07			Mavacamten	22	Mavacamten
		-3.14307e-07			CTRL	21	Control
		-1.21264e-07			Mavacamten	21	Mavacamten
		-2.89406e-07			CTRL	20	Control
		-3.89598e-08			Mavacamten	20	Mavacamten
		-3.98061e-07			CTRL	19	Control
		-7.72357e-08			Mavacamten	19	Mavacamten
		-3.07175e-07			CTRL	16	Control
		-2.95492e-08			Mavacamten	16	Mavacamten
		-1.75226e-07			CTRL	15	Control
		-3.211e-08			Mavacamten	15	Mavacamten
		-2.2423e-07			CTRL	14	Control
		-7.35516e-08			Mavacamten	14	Mavacamten
		-7.5014e-07			CTRL	13	Control
		-9.50443e-08			Mavacamten	13	Mavacamten
		-2.08189e-07			CTRL	8	Control
		-2.21789e-08			Mavacamten	8	Mavacamten
		-3.74523e-07			CTRL	6	Control
		-4.59926e-08			Mavacamten	6	Mavacamten
		-2.32839e-07			CTRL	5	Control
		-2.73984e-08			Mavacamten	5	Mavacamten
		-2.4628e-07			CTRL	4	Control
					Mavacamten	4
		-1.63158e-07			CTRL	3	Control
		-2.57111e-08			Mavacamten	3	Mavacamten
					CTRL	2
		-5.63965e-08			Mavacamten	2	Mavacamten
		-4.05515e-07			CTRL	1	Control
		-2.15301e-08			Mavacamten	1	Mavacamten
1.47385e-08					CTRL	42	Control
1.2878e-08					Mavacamten	42	Mavacamten
1.1264e-07					CTRL	41	Control
					Mavacamten	41
6.1064e-08					CTRL	39	Control
3.00474e-08					Mavacamten	39	Mavacamten
					CTRL	37
4.55735e-09					Mavacamten	37	Mavacamten
3.79534e-08					CTRL	34	Control
1.12514e-07					Mavacamten	34	Mavacamten
2.17155e-08					CTRL	30	Control
1.19232e-08					Mavacamten	30	Mavacamten
3.06334e-08					CTRL	29	Control
2.30259e-08					Mavacamten	29	Mavacamten
3.15564e-08					CTRL	28	Control
2.08423e-08					Mavacamten	28	Mavacamten
1.25544e-07					CTRL	27	Control
1.98943e-08					Mavacamten	27	Mavacamten
1.02579e-07					CTRL	25	Control
6.46354e-08					Mavacamten	25	Mavacamten
1.25503e-07					CTRL	23	Control
1.19591e-07					Mavacamten	23	Mavacamten
1.03879e-07					CTRL	22	Control
5.23082e-08					Mavacamten	22	Mavacamten
1.38241e-07					CTRL	21	Control
8.27521e-08					Mavacamten	21	Mavacamten
1.5043e-08					CTRL	20	Control
7.58539e-09					Mavacamten	20	Mavacamten
3.13416e-08					CTRL	19	Control
6.14724e-09					Mavacamten	19	Mavacamten
1.17089e-07					CTRL	16	Control
3.26306e-08					Mavacamten	16	Mavacamten
4.35614e-08					CTRL	15	Control
5.67007e-08					Mavacamten	15	Mavacamten
1.16683e-07					CTRL	14	Control
3.77028e-08					Mavacamten	14	Mavacamten
2.91036e-07					CTRL	13	Control
6.11695e-08					Mavacamten	13	Mavacamten
2.24016e-08					CTRL	8	Control
1.66281e-08					Mavacamten	8	Mavacamten
9.56277e-08					CTRL	6	Control
2.38394e-08					Mavacamten	6	Mavacamten
1.27756e-07					CTRL	5	Control
3.92392e-08					Mavacamten	5	Mavacamten
9.31183e-08					CTRL	4	Control
					Mavacamten	4
8.38533e-08					CTRL	3	Control
1.2967e-08					Mavacamten	3	Mavacamten
					CTRL	2
1.53147e-08					Mavacamten	2	Mavacamten
6.80546e-08					CTRL	1	Control
3.78821e-09					Mavacamten	1	Mavacamten
