# Supplementary material for: Tracking single hiPSC-derived cardiomyocyte contractile function using CONTRAX an efficient pipeline for traction force measurement
Source: Nat Commun. 2024 Jun 26;15:5427. doi: 10.1038/s41467-024-49755-3 (PMC11208611; doi:10.1038/s41467-024-49755-3)
Supplement: Supplementary file 4 — Source Data [file 41467_2024_49755_MOESM4_ESM.zip › Figure S9_a_c.xlsx]

## Sheet: Figure S9a
BF Average contraction	Total force total	abs([Contraction power])	abs([Relaxation power])	Stiffness	DMD vs CTRL	Spreading area
				10	DMD	2384.83
				10	DMD	2185.26
				10	DMD	2090.5
				10	DMD	2086.04
				10	DMD	2058.74
				10	DMD	2039.91
				10	DMD	2011.1
				10	DMD	1990.15
				10	DMD	1988.03
				10	DMD	1926.4
				10	DMD	1917.55
				10	DMD	1892.59
2.54075e-09				10	DMD	1879.4
				10	DMD	1863.17
				10	DMD	1841.62
				10	DMD	1794.96
				10	DMD	1786.04
				10	DMD	1771.52
				10	DMD	1759.64
				10	DMD	1749.81
				10	DMD	1739.15
				10	DMD	1700.58
				10	DMD	1682.88
				10	DMD	1675.09
				10	DMD	1668.21
				10	DMD	1665.72
				10	DMD	1662.09
				10	DMD	1658.83
				10	DMD	1657.93
				10	DMD	1648.4
				10	DMD	1641.67
				10	DMD	1631.76
				10	DMD	1620.8
				10	DMD	1617.39
				10	DMD	1617.09
				10	DMD	1596.07
				10	DMD	1594.1
				10	DMD	1586.46
				10	DMD	1586.31
				10	DMD	1586.01
				10	DMD	1572.55
				10	DMD	1570.35
				10	DMD	1570.28
				10	DMD	1564.38
				10	DMD	1563.24
				10	DMD	1551.6
				10	DMD	1550.09
				10	DMD	1548.42
				10	DMD	1522.79
				10	DMD	1519.68
				10	DMD	1513.48
				10	DMD	1490.64
				10	DMD	1483.31
				10	DMD	1466.82
				10	DMD	1452.76
				10	DMD	1448.37
				10	DMD	1435.97
				10	DMD	1433.47
2e-09				10	DMD	1415.8
				10	DMD	1413.05
				10	DMD	1409.12
				10	DMD	1406.78
				10	DMD	1398.08
1.01389e-08				10	DMD	1390.18
				10	DMD	1385.83
				10	DMD	1384.32
				10	DMD	1380.46
				10	DMD	1374.56
				10	DMD	1361.17
				10	DMD	1356.86
				10	DMD	1356.41
				10	DMD	1339.77
				10	DMD	1337.58
				10	DMD	1336.07
				10	DMD	1329.41
				10	DMD	1325.25
				10	DMD	1322.83
				10	DMD	1305.59
				10	DMD	1302.9
				10	DMD	1292.88
4.44691e-09				10	DMD	1284.82
				10	DMD	1279.8
				10	DMD	1259.38
				10	DMD	1243.96
				10	DMD	1242.67
				10	DMD	1233.75
				10	DMD	1227.55
				10	DMD	1215.75
				10	DMD	1182.62
				10	DMD	1164.02
5.15171e-09				10	DMD	1154.15
				10	DMD	1146.85
				10	DMD	1123.26
				10	DMD	1106.77
				10	DMD	1106.55
				10	DMD	1104.2
				10	DMD	1099.59
				10	DMD	1091.42
				10	DMD	1088.85
				10	DMD	1086.28
				10	DMD	1079.55
				10	DMD	1075.09
				10	DMD	1071.98
				10	DMD	1071.76
				10	DMD	1066.77
				10	DMD	1063.59
				10	DMD	1061.85
				10	DMD	1054.06
				10	DMD	1052.93
				10	DMD	1052.55
				10	DMD	1046.73
				10	DMD	1035.38
				10	DMD	1034.25
				10	DMD	1030.09
				10	DMD	1020.03
				10	DMD	998.553
				10	DMD	996.511
				10	DMD	980.1
				10	DMD	978.361
				10	DMD	976.924
				10	DMD	956.278
				10	DMD	942.514
				10	DMD	934.347
				10	DMD	929.28
				10	DMD	925.045
				10	DMD	922.247
				10	DMD	920.583
				10	DMD	918.692
				10	DMD	912.643
				10	DMD	911.206
				10	DMD	908.029
				10	DMD	896.534
				10	DMD	890.258
				10	DMD	889.955
				10	DMD	878.536
				10	DMD	875.037
				10	DMD	867.721
				10	DMD	867.186
				10	DMD	859.403
				10	DMD	857.209
				10	DMD	832.404
				10	DMD	824.842
3.06837e-09				10	DMD	823.905
				10	DMD	822.422
				10	DMD	821.893
				10	DMD	821.741
				10	DMD	821.666
				10	DMD	818.716
				10	DMD	818.187
				10	DMD	808.809
				10	DMD	805.406
				10	DMD	796.482
				10	DMD	795.499
				10	DMD	793.76
				10	DMD	793.155
				10	DMD	788.783
				10	DMD	786.349
				10	DMD	780.299
				10	DMD	778.332
				10	DMD	776.064
1.01127e-08				10	DMD	773.082
				10	DMD	762.754
				10	DMD	759.88
				10	DMD	749.898
				10	DMD	749.323
				10	DMD	740.293
				10	DMD	739.083
				10	DMD	738.781
				10	DMD	730.689
2.02455e-08				10	DMD	724.119
				10	DMD	723.883
				10	DMD	719.95
				10	DMD	717.984
2.58477e-09				10	DMD	711.723
				10	DMD	693.633
2.20279e-08				10	DMD	693.026
				10	DMD	688.717
8.24154e-09				10	DMD	681.767
				10	DMD	677.222
3.1203e-08				10	DMD	671.643
				10	DMD	649.467
				10	DMD	649.165
4.62422e-08				10	DMD	648.814
				10	DMD	648.401
3.77156e-09				10	DMD	647.472
3.9849e-09				10	DMD	631.047
				10	DMD	628.066
1.75021e-08				10	DMD	609.148
				10	DMD	608.403
3.71638e-09				10	DMD	596.029
				10	DMD	575.884
				10	DMD	570.591
				10	DMD	570.439
				10	DMD	567.036
				10	DMD	566.582
				10	DMD	559.625
6.82089e-09				10	DMD	555.33
				10	DMD	544.878
				10	DMD	540.87
1.0561e-08				10	DMD	535.807
4.60738e-09				10	DMD	530.125
				10	DMD	527.862
				10	DMD	526.728
				10	DMD	519.468
				10	DMD	519.317
2.0782e-08				10	DMD	507.606
6.0779e-09				10	DMD	505.953
				10	DMD	501.772
				10	DMD	475.454
				10	DMD	468.497
4.76219e-09				10	DMD	467.01
				10	DMD	463.733
				10	DMD	463.506
1.87063e-08				10	DMD	453.168
				10	DMD	435.902
				10	DMD	392.721
				10	DMD	390.149
				10	DMD	390.074
				10	DMD	382.587
				10	DMD	338.195
1.30071e-08				10	DMD
9.13849e-09				10	DMD
8.60252e-09				10	DMD
8.23252e-09				10	DMD
8.02351e-09				10	DMD
7.97147e-09				10	DMD
7.12929e-09				10	DMD
5.19132e-09				10	DMD
4.84255e-09				10	DMD
4.44101e-09				10	DMD
4.33314e-09				10	DMD
3.54559e-09				10	DMD
2.98364e-09				10	DMD
2.95451e-09				10	DMD
2.88432e-09				10	DMD
2.83239e-09				10	DMD
2.71378e-09				10	DMD
2.45406e-09				10	DMD
2.42973e-09				10	DMD
2.39235e-09				10	DMD
2.19341e-09				10	DMD
1.48863e-09				10	DMD
1.4885e-09				10	DMD
1.43154e-09				10	DMD
1.42742e-09				10	DMD
1.34913e-09				10	DMD
9.96494e-10				10	DMD
9.79042e-10				10	DMD
9.43243e-10				10	DMD
9.34996e-10				10	DMD
9.1593e-10				10	DMD
9.13917e-10				10	DMD
8.81209e-10				10	DMD
8.79343e-10				10	DMD
8.7664e-10				10	DMD
7.0102e-10				10	DMD
6.7573e-10				10	DMD
				10	DMD
				10	CTRL	2722.8
				10	CTRL	2550.6
				10	CTRL	2531.62
				10	CTRL	2445.49
				10	CTRL	2414.4
				10	CTRL	2350.35
				10	CTRL	2345.13
				10	CTRL	2278.35
				10	CTRL	2218.53
				10	CTRL	2162.04
				10	CTRL	2159.55
				10	CTRL	2146.16
				10	CTRL	2099.43
				10	CTRL	2047.17
				10	CTRL	2045.51
				10	CTRL	2032.57
				10	CTRL	1990.07
				10	CTRL	1976.91
				10	CTRL	1966.78
				10	CTRL	1964.81
				10	CTRL	1957.93
				10	CTRL	1952.18
				10	CTRL	1914.3
				10	CTRL	1906.58
				10	CTRL	1892.21
				10	CTRL	1890.1
				10	CTRL	1888.28
				10	CTRL	1876.18
				10	CTRL	1857.73
				10	CTRL	1848.88
				10	CTRL	1830.73
				10	CTRL	1816.82
				10	CTRL	1815.77
5.30174e-08				10	CTRL	1815.77
				10	CTRL	1795.41
				10	CTRL	1784.58
7.89716e-08				10	CTRL	1784.58
				10	CTRL	1783.92
				10	CTRL	1783.01
				10	CTRL	1773.33
				10	CTRL	1749.66
				10	CTRL	1731.59
				10	CTRL	1722.59
				10	CTRL	1708.14
3.26673e-08				10	CTRL	1708.14
				10	CTRL	1691.5
				10	CTRL	1682.35
				10	CTRL	1680.69
				10	CTRL	1663.82
5.77365e-08				10	CTRL	1663.82
				10	CTRL	1652.48
				10	CTRL	1639.32
7.83714e-08				10	CTRL	1636.03
				10	CTRL	1636.03
				10	CTRL	1633.12
				10	CTRL	1622.01
				10	CTRL	1612.85
				10	CTRL	1603.55
				10	CTRL	1603.4
				10	CTRL	1599.85
				10	CTRL	1587.22
				10	CTRL	1573.38
				10	CTRL	1571.64
				10	CTRL	1569.6
				10	CTRL	1551.37
				10	CTRL	1537.31
				10	CTRL	1534.28
				10	CTRL	1531.71
				10	CTRL	1527.78
				10	CTRL	1522.94
				10	CTRL	1509.78
9.80837e-09				10	CTRL	1509.78
				10	CTRL	1504.33
				10	CTRL	1501.76
				10	CTRL	1489.66
				10	CTRL	1480.67
6.54388e-08				10	CTRL	1480.67
				10	CTRL	1472.57
				10	CTRL	1467.65
				10	CTRL	1462.66
3.49577e-08				10	CTRL	1458.46
				10	CTRL	1458.46
				10	CTRL	1437.73
3.07778e-08				10	CTRL	1437.73
				10	CTRL	1437.03
				10	CTRL	1430.22
				10	CTRL	1429.84
				10	CTRL	1426.14
				10	CTRL	1400.8
3.02631e-08				10	CTRL	1399.07
				10	CTRL	1399.07
				10	CTRL	1393.16
				10	CTRL	1389.46
				10	CTRL	1385.83
				10	CTRL	1375.77
				10	CTRL	1368.43
				10	CTRL	1361.25
				10	CTRL	1351.04
				10	CTRL	1338.94
				10	CTRL	1334.1
				10	CTRL	1333.72
				10	CTRL	1332.51
				10	CTRL	1313.98
				10	CTRL	1308.31
2.11583e-08				10	CTRL	1302.9
				10	CTRL	1299.77
				10	CTRL	1298.25
7.67301e-08				10	CTRL	1292.88
				10	CTRL	1290.84
				10	CTRL	1289.9
1.80422e-08				10	CTRL	1289.9
				10	CTRL	1277.15
				10	CTRL	1268.08
				10	CTRL	1267.95
6.43529e-09				10	CTRL	1267.95
				10	CTRL	1267.17
				10	CTRL	1266.34
				10	CTRL	1265.43
				10	CTRL	1263.54
				10	CTRL	1254.39
				10	CTRL	1253.03
				10	CTRL	1243.1
1.01071e-08				10	CTRL	1243.1
				10	CTRL	1236.39
4.28847e-08				10	CTRL	1229.44
				10	CTRL	1229.44
				10	CTRL	1228.6
				10	CTRL	1226.18
				10	CTRL	1219.54
6.18789e-08				10	CTRL	1219.54
				10	CTRL	1213.71
				10	CTRL	1210.45
				10	CTRL	1204.1
				10	CTRL	1188.52
				10	CTRL	1187.77
				10	CTRL	1184.21
				10	CTRL	1183.46
				10	CTRL	1181.82
7.10297e-08				10	CTRL	1181.82
				10	CTRL	1180.51
				10	CTRL	1178.01
				10	CTRL	1168.63
				10	CTRL	1168.48
				10	CTRL	1161.52
				10	CTRL	1160.99
				10	CTRL	1157.67
				10	CTRL	1153.51
				10	CTRL	1138.23
				10	CTRL	1136.87
				10	CTRL	1132.11
				10	CTRL	1132.03
				10	CTRL	1127.49
				10	CTRL	1118.49
				10	CTRL	1108.06
				10	CTRL	1096.41
				10	CTRL	1088.92
				10	CTRL	1087.49
				10	CTRL	1086.28
				10	CTRL	1084.54
				10	CTRL	1074.33
				10	CTRL	1071.76
				10	CTRL	1065.78
				10	CTRL	1063.36
				10	CTRL	1062.46
				10	CTRL	1062.38
				10	CTRL	1061.85
				10	CTRL	1059.51
				10	CTRL	1056.48
				10	CTRL	1054.74
				10	CTRL	1039.38
7.40046e-08				10	CTRL	1039.38
				10	CTRL	1027.06
				10	CTRL	1025.47
				10	CTRL	1017.31
				10	CTRL	1014.13
				10	CTRL	1012.04
1.96673e-08				10	CTRL	1012.04
				10	CTRL	1007.55
3.52348e-08				10	CTRL	1000.86
				10	CTRL	1000.86
				10	CTRL	968
				10	CTRL	966.563
				10	CTRL	953.178
				10	CTRL	949.169
				10	CTRL	947.029
2.82224e-08				10	CTRL	947.029
				10	CTRL	946.371
				10	CTRL	944.783
				10	CTRL	936.464
				10	CTRL	935.935
				10	CTRL	934.801
				10	CTRL	934.423
				10	CTRL	931.095
				10	CTRL	926.558
				10	CTRL	926.028
				10	CTRL	925.499
				10	CTRL	907.5
				10	CTRL	895.702
				10	CTRL	894.492
				10	CTRL	882.241
				10	CTRL	881.788
				10	CTRL	879.292
5.05824e-08				10	CTRL	875.037
				10	CTRL	874.149
6.1638e-08				10	CTRL	874.149
				10	CTRL	873.242
6.19627e-09				10	CTRL	867.186
				10	CTRL	867.116
				10	CTRL	853.957
				10	CTRL	851.311
				10	CTRL	850.101
				10	CTRL	847.454
				10	CTRL	838.379
				10	CTRL	833.236
				10	CTRL	831.875
				10	CTRL	828.774
				10	CTRL	826.884
				10	CTRL	824.161
				10	CTRL	823.629
1.08072e-08				10	CTRL	823.629
				10	CTRL	823.027
				10	CTRL	822.119
				10	CTRL	814.406
				10	CTRL	810.246
				10	CTRL	809.036
				10	CTRL	806.768
				10	CTRL	804.347
3.52583e-08				10	CTRL	788.783
				10	CTRL	785.29
				10	CTRL	776.82
				10	CTRL	770.467
				10	CTRL	769.862
				10	CTRL	766.899
1.4425e-08				10	CTRL	766.899
				10	CTRL	765.93
				10	CTRL	765.476
				10	CTRL	763.737
				10	CTRL	749.898
1.40353e-08				10	CTRL	749.323
				10	CTRL	748.158
				10	CTRL	742.789
				10	CTRL	738.705
				10	CTRL	721.349
2.1789e-09				10	CTRL	721.349
				10	CTRL	720.404
				10	CTRL	716.018
				10	CTRL	707.396
				10	CTRL	705.43
				10	CTRL	704.901
				10	CTRL	702.481
				10	CTRL	692.044
				10	CTRL	688.944
				10	CTRL	688.036
				10	CTRL	685.087
				10	CTRL	683.499
				10	CTRL	668.759
2.61147e-09				10	CTRL	668.759
				10	CTRL	663.383
				10	CTRL	663.231
				10	CTRL	659.649
9.41094e-09				10	CTRL	659.649
				10	CTRL	658.24
				10	CTRL	657.559
9.82996e-09				10	CTRL	648.401
				10	CTRL	646.442
				10	CTRL	646.216
				10	CTRL	643.947
				10	CTRL	638.804
				10	CTRL	633.147
1.49933e-08				10	CTRL	633.147
				10	CTRL	629.578
				10	CTRL	614.378
				10	CTRL	594.413
				10	CTRL	591.738
6.03671e-09				10	CTRL	591.738
				10	CTRL	589.951
				10	CTRL	586.699
				10	CTRL	581.934
				10	CTRL	580.422
				10	CTRL	570.515
				10	CTRL	551.155
				10	CTRL	520.073
				10	CTRL	518.409
				10	CTRL	515.082
				10	CTRL	508.049
				10	CTRL	489.974
				10	CTRL	420.324
				10	CTRL	394.687
				10	CTRL	378.806
				10	CTRL	356.647
				10	CTRL	270.738
2.71416e-07				10	CTRL
2.03224e-07				10	CTRL
1.9614e-07				10	CTRL
1.85218e-07				10	CTRL
1.83124e-07				10	CTRL
1.75402e-07				10	CTRL
1.7064e-07				10	CTRL
1.68757e-07				10	CTRL
1.67878e-07				10	CTRL
1.65625e-07				10	CTRL
1.40985e-07				10	CTRL
1.37392e-07				10	CTRL
1.17592e-07				10	CTRL
1.14694e-07				10	CTRL
1.10795e-07				10	CTRL
1.1001e-07				10	CTRL
1.07718e-07				10	CTRL
9.14186e-08				10	CTRL
8.96895e-08				10	CTRL
8.96433e-08				10	CTRL
8.12375e-08				10	CTRL
7.64609e-08				10	CTRL
7.30944e-08				10	CTRL
7.24003e-08				10	CTRL
7.15897e-08				10	CTRL
7.13557e-08				10	CTRL
7.03789e-08				10	CTRL
6.97468e-08				10	CTRL
6.84933e-08				10	CTRL
6.40873e-08				10	CTRL
6.25179e-08				10	CTRL
6.04412e-08				10	CTRL
6.04174e-08				10	CTRL
5.67961e-08				10	CTRL
5.6651e-08				10	CTRL
5.62974e-08				10	CTRL
5.5958e-08				10	CTRL
5.44419e-08				10	CTRL
5.28297e-08				10	CTRL
5.23875e-08				10	CTRL
5.0982e-08				10	CTRL
4.92844e-08				10	CTRL
4.8797e-08				10	CTRL
4.81634e-08				10	CTRL
4.56137e-08				10	CTRL
4.54611e-08				10	CTRL
4.37309e-08				10	CTRL
4.06452e-08				10	CTRL
3.81604e-08				10	CTRL
3.58593e-08				10	CTRL
3.51724e-08				10	CTRL
3.18932e-08				10	CTRL
3.18496e-08				10	CTRL
2.56058e-08				10	CTRL
2.50936e-08				10	CTRL
2.50042e-08				10	CTRL
2.38924e-08				10	CTRL
2.27492e-08				10	CTRL
2.07458e-08				10	CTRL
1.96063e-08				10	CTRL
1.9428e-08				10	CTRL
1.72063e-08				10	CTRL
1.58955e-08				10	CTRL
1.54911e-08				10	CTRL
1.47679e-08				10	CTRL
1.42487e-08				10	CTRL
1.38e-08				10	CTRL
1.32792e-08				10	CTRL
1.28512e-08				10	CTRL
1.24321e-08				10	CTRL
1.22745e-08				10	CTRL
1.21231e-08				10	CTRL
1.20117e-08				10	CTRL
1.1315e-08				10	CTRL
1.05827e-08				10	CTRL
1.05583e-08				10	CTRL
9.93265e-09				10	CTRL
9.82453e-09				10	CTRL
9.77218e-09				10	CTRL
9.73667e-09				10	CTRL
8.59223e-09				10	CTRL
8.54567e-09				10	CTRL
8.18075e-09				10	CTRL
7.86759e-09				10	CTRL
7.67792e-09				10	CTRL
6.68909e-09				10	CTRL
6.17673e-09				10	CTRL
5.97686e-09				10	CTRL
5.56555e-09				10	CTRL
5.54487e-09				10	CTRL
5.47941e-09				10	CTRL
5.40867e-09				10	CTRL
5.37425e-09				10	CTRL
5.36817e-09				10	CTRL
5.148e-09				10	CTRL
4.86074e-09				10	CTRL
4.62239e-09				10	CTRL
4.11555e-09				10	CTRL
4.03003e-09				10	CTRL
3.9373e-09				10	CTRL
3.80547e-09				10	CTRL
3.66292e-09				10	CTRL
2.99086e-09				10	CTRL
2.85785e-09				10	CTRL
2.83964e-09				10	CTRL
2.74268e-09				10	CTRL
2.48744e-09				10	CTRL
2.45042e-09				10	CTRL
2.44457e-09				10	CTRL
2.42595e-09				10	CTRL
2.33935e-09				10	CTRL
2.31937e-09				10	CTRL
2.26384e-09				10	CTRL
2.14766e-09				10	CTRL
1.81839e-09				10	CTRL
1.4356e-09				10	CTRL
1.35846e-09				10	CTRL
7.487e-10				10	CTRL
5.38277e-10				10	CTRL
				10	CTRL
				35	DMD	2490.33
				35	DMD	2359.05
				35	DMD	2326.98
				35	DMD	2289.77
				35	DMD	2259.68
				35	DMD	2243.34
				35	DMD	2233.74
				35	DMD	2197.36
				35	DMD	2100.26
				35	DMD	2062.37
				35	DMD	2053.52
				35	DMD	2017.9
				35	DMD	2012.99
				35	DMD	1998.54
				35	DMD	1953.77
				35	DMD	1942.96
				35	DMD	1940.31
3.85151e-09				35	DMD	1920.72
				35	DMD	1914.45
				35	DMD	1898.2
2.74154e-09				35	DMD	1898.2
				35	DMD	1879.4
				35	DMD	1864.53
				35	DMD	1856.59
				35	DMD	1848.58
5.81523e-09				35	DMD	1841.8
				35	DMD	1815.98
				35	DMD	1813.41
				35	DMD	1779.51
6e-09				35	DMD	1779.51
				35	DMD	1770.15
				35	DMD	1762.44
				35	DMD	1752.46
				35	DMD	1745.35
				35	DMD	1708.29
				35	DMD	1707.72
1.3475e-08				35	DMD	1707.72
				35	DMD	1670.71
				35	DMD	1661.24
				35	DMD	1661.24
				35	DMD	1650.8
1.64513e-08				35	DMD	1650.8
				35	DMD	1638.19
				35	DMD	1629.04
8.88218e-09				35	DMD	1628.6
				35	DMD	1627
7.20724e-09				35	DMD	1619.3
				35	DMD	1614.37
				35	DMD	1612.7
				35	DMD	1605.97
1.22015e-08				35	DMD	1604.94
				35	DMD	1598.41
2.77029e-08				35	DMD	1596.78
				35	DMD	1591.45
2.59014e-09				35	DMD	1589.76
				35	DMD	1589.76
				35	DMD	1588.62
9.4909e-09				35	DMD	1588.62
				35	DMD	1586.31
				35	DMD	1582.53
				35	DMD	1568.69
9.68852e-09				35	DMD	1559.28
				35	DMD	1559.28
				35	DMD	1555.91
				35	DMD	1549.68
3.8548e-09				35	DMD	1549.68
				35	DMD	1545.4
3.40101e-09				35	DMD	1543.58
				35	DMD	1543.58
				35	DMD	1525.81
				35	DMD	1524.9
4.89316e-09				35	DMD	1509.8
				35	DMD	1509.8
				35	DMD	1501.46
				35	DMD	1499.95
				35	DMD	1493.82
				35	DMD	1477.57
3.33478e-09				35	DMD	1477.57
				35	DMD	1474.61
3e-09				35	DMD	1460.94
				35	DMD	1460.94
				35	DMD	1460.62
				35	DMD	1454.5
				35	DMD	1440.96
				35	DMD	1439.45
1.27486e-08				35	DMD	1437.29
				35	DMD	1437.29
1.82663e-08				35	DMD	1432.02
				35	DMD	1427.88
				35	DMD	1422.36
				35	DMD	1415.8
				35	DMD	1398
				35	DMD	1397.02
				35	DMD	1392.56
				35	DMD	1392.18
				35	DMD	1391.58
				35	DMD	1390.18
				35	DMD	1389.87
4e-09				35	DMD	1389.87
2.80807e-09				35	DMD	1389.05
				35	DMD	1389.05
				35	DMD	1384.5
3.02043e-09				35	DMD	1384.5
				35	DMD	1369.8
				35	DMD	1364.43
4.70745e-08				35	DMD	1355.58
				35	DMD	1355.58
1.62374e-08				35	DMD	1351.55
4.65428e-09				35	DMD	1350.52
				35	DMD	1350.52
4.22621e-08				35	DMD	1342.87
				35	DMD	1336.07
				35	DMD	1335.44
2.43399e-09				35	DMD	1335.44
3.7664e-09				35	DMD	1334.3
				35	DMD	1334.3
4.43452e-08				35	DMD	1321.39
				35	DMD	1321.39
				35	DMD	1320.56
				35	DMD	1317.46
8.9293e-09				35	DMD	1317.46
2.25361e-08				35	DMD	1312.81
				35	DMD	1309.75
				35	DMD	1304.24
9.95902e-09				35	DMD	1304.24
				35	DMD	1300.22
1.16036e-08				35	DMD	1298.46
				35	DMD	1298.46
				35	DMD	1294.74
2.5845e-09				35	DMD	1294.74
7.78881e-09				35	DMD	1293.6
				35	DMD	1293.6
				35	DMD	1284.82
3.79189e-08				35	DMD	1284.3
2.97244e-08				35	DMD	1280.38
				35	DMD	1280.38
				35	DMD	1280.03
				35	DMD	1271.08
1.06275e-08				35	DMD	1271.08
1.22471e-08				35	DMD	1269.33
				35	DMD	1269.33
				35	DMD	1268.76
				35	DMD	1266.33
1.21166e-08				35	DMD	1266.33
2.63866e-09				35	DMD	1262.51
				35	DMD	1262.51
9.21457e-08				35	DMD	1256.62
				35	DMD	1255.28
2e-09				35	DMD	1255.28
4.12193e-08				35	DMD	1243.91
				35	DMD	1243.91
5.09728e-09				35	DMD	1239.16
				35	DMD	1237.2
6.93813e-09				35	DMD	1237.2
				35	DMD	1234.93
6.18051e-09				35	DMD	1234.93
6.89695e-09				35	DMD	1234.1
				35	DMD	1232.45
2.09486e-08				35	DMD	1232.45
3.31381e-08				35	DMD	1231
				35	DMD	1230.42
				35	DMD	1221.42
				35	DMD	1220.13
				35	DMD	1219.98
5.82241e-09				35	DMD	1215.92
				35	DMD	1215.92
				35	DMD	1213.86
7.11996e-09				35	DMD	1207.55
				35	DMD	1207.55
8.47996e-09				35	DMD	1195.36
				35	DMD	1195.36
				35	DMD	1193.3
5.84392e-09				35	DMD	1193.3
4.3e-09				35	DMD	1192.27
				35	DMD	1192.27
2.31123e-09				35	DMD	1185.14
2.50019e-08				35	DMD	1181.63
				35	DMD	1173.62
				35	DMD	1156.46
				35	DMD	1154.15
				35	DMD	1147.74
2.16054e-08				35	DMD	1147.74
1.16436e-08				35	DMD	1146.92
				35	DMD	1146.25
				35	DMD	1141.63
				35	DMD	1139.48
3.8317e-08				35	DMD	1139.48
4.50964e-08				35	DMD	1138.86
				35	DMD	1138.86
				35	DMD	1136.48
2.17963e-08				35	DMD	1136.48
				35	DMD	1130.82
				35	DMD	1129.99
5.28324e-09				35	DMD	1127.81
				35	DMD	1127.81
				35	DMD	1127.34
				35	DMD	1126.15
1.31774e-08				35	DMD	1126.15
				35	DMD	1123.33
				35	DMD	1117.43
				35	DMD	1116.13
9.46844e-09				35	DMD	1116.13
3.76095e-08				35	DMD	1108.39
2.95057e-08				35	DMD	1106.84
3.86705e-08				35	DMD	1105.6
2.37761e-09				35	DMD	1104.15
				35	DMD	1104.15
				35	DMD	1103.52
				35	DMD	1102.01
1.23547e-09				35	DMD	1098.88
				35	DMD	1098.88
				35	DMD	1098.38
1.54065e-08				35	DMD	1096.92
				35	DMD	1096.92
3.08465e-09				35	DMD	1096.51
				35	DMD	1096.51
				35	DMD	1090.31
3.39426e-08				35	DMD	1090.31
				35	DMD	1084.99
7.6519e-08				35	DMD	1082.98
				35	DMD	1078.41
				35	DMD	1071.82
1.7654e-08				35	DMD	1071.82
2.61074e-08				35	DMD	1061.08
				35	DMD	1061.08
1.23047e-08				35	DMD	1057.87
				35	DMD	1057.87
1.70923e-08				35	DMD	1056.22
				35	DMD	1056.22
3.85868e-08				35	DMD	1056.12
				35	DMD	1042.72
1.08762e-09				35	DMD	1040.21
				35	DMD	1040.21
				35	DMD	1038.25
1.35283e-08				35	DMD	1038.25
				35	DMD	1038.1
3.7331e-08				35	DMD	1032.88
				35	DMD	1032.88
1.47551e-08				35	DMD	1029.47
				35	DMD	1029.47
				35	DMD	1023.66
				35	DMD	1017.91
				35	DMD	1017.16
2.40732e-08				35	DMD	1013.66
				35	DMD	1013.66
2.0862e-08				35	DMD	1009.63
				35	DMD	1009.63
3.91611e-09				35	DMD	1003.44
				35	DMD	1003.44
1.02592e-08				35	DMD	1003.23
6.24978e-08				35	DMD	1002.09
5.34211e-09				35	DMD	1001.27
				35	DMD	1001.27
				35	DMD	1000.23
4.19928e-09				35	DMD	1000.23
3.19202e-08				35	DMD	997.239
				35	DMD	997.239
2.85495e-08				35	DMD	996.412
6.14642e-08				35	DMD	996.309
				35	DMD	991.97
1.97092e-08				35	DMD	991.97
				35	DMD	989.175
				35	DMD	988.148
2.5088e-09				35	DMD	988.148
5.33835e-09				35	DMD	986.909
				35	DMD	986.909
				35	DMD	986.679
2.61535e-08				35	DMD	986.496
				35	DMD	986.496
1.89622e-08				35	DMD	986.186
				35	DMD	986.186
2.01289e-08				35	DMD	978.645
				35	DMD	978.645
5.35457e-09				35	DMD	978.438
				35	DMD	978.438
3.6971e-09				35	DMD	973.48
				35	DMD	973.48
				35	DMD	970.278
6.39199e-08				35	DMD	970.278
2.44859e-08				35	DMD	963.873
8.06871e-09				35	DMD	963.15
				35	DMD	963.15
				35	DMD	959.832
1.43293e-08				35	DMD	959.638
				35	DMD	959.638
8.30976e-09				35	DMD	956.023
				35	DMD	956.023
				35	DMD	951.994
1e-08				35	DMD	951.994
1.43976e-08				35	DMD	950.135
				35	DMD	949.102
7.83357e-09				35	DMD	949.102
				35	DMD	947.732
				35	DMD	944.178
				35	DMD	943.42
4.77915e-08				35	DMD	943.42
5.54695e-08				35	DMD	943.007
5.74353e-08				35	DMD	939.805
1.23696e-08				35	DMD	936.086
				35	DMD	936.086
3.46395e-08				35	DMD	933.814
8.91251e-09				35	DMD	933.504
				35	DMD	933.504
				35	DMD	932.574
6.67998e-09				35	DMD	932.574
				35	DMD	930.818
3.82549e-09				35	DMD	930.818
2.05913e-09				35	DMD	927.512
				35	DMD	927.512
4.1349e-08				35	DMD	920.178
3.36116e-08				35	DMD	917.492
				35	DMD	915.013
1.03454e-08				35	DMD	915.013
8.87904e-09				35	DMD	912.121
				35	DMD	912.121
1.47689e-08				35	DMD	908.919
				35	DMD	907.266
2.21048e-09				35	DMD	907.266
5.79399e-09				35	DMD	906.13
				35	DMD	906.13
				35	DMD	902.618
1.16228e-08				35	DMD	902.618
				35	DMD	896.913
2.0954e-09				35	DMD	893.424
				35	DMD	893.424
4.70583e-08				35	DMD	890.532
4.70681e-09				35	DMD	888.053
				35	DMD	888.053
1.6055e-08				35	DMD	887.536
				35	DMD	887.535
5.91293e-09				35	DMD	887.02
				35	DMD	887.02
				35	DMD	885.342
1.51624e-08				35	DMD	881.545
				35	DMD	881.545
				35	DMD	880.718
5.88507e-09				35	DMD	880.718
				35	DMD	878.611
				35	DMD	877.619
1.40284e-08				35	DMD	877.619
5.33083e-08				35	DMD	876.69
4.07672e-09				35	DMD	876.38
				35	DMD	876.38
3.54129e-08				35	DMD	872.351
				35	DMD	872.351
				35	DMD	872.145
2.24383e-08				35	DMD	872.145
7.5e-09				35	DMD	869.459
				35	DMD	869.459
1.32393e-08				35	DMD	869.046
				35	DMD	868.78
				35	DMD	865.831
4.62069e-08				35	DMD	865.12
				35	DMD	865.12
4.52783e-08				35	DMD	864.811
1.93358e-08				35	DMD	864.294
				35	DMD	864.294
				35	DMD	863.713
				35	DMD	863.259
2.6062e-08				35	DMD	861.298
3.22092e-09				35	DMD	860.472
				35	DMD	860.472
2.10583e-09				35	DMD	859.646
				35	DMD	859.646
5.65435e-09				35	DMD	853.138
				35	DMD	853.138
1.24233e-08				35	DMD	852.621
				35	DMD	848.696
7.66896e-10				35	DMD	848.696
				35	DMD	848.18
4.55112e-09				35	DMD	848.18
2.65836e-08				35	DMD	845.184
				35	DMD	845.184
1.59842e-08				35	DMD	839.193
4.50577e-09				35	DMD	836.094
				35	DMD	836.094
				35	DMD	833.924
4.77839e-09				35	DMD	833.924
				35	DMD	832.891
1.0727e-08				35	DMD	832.891
3.86318e-09				35	DMD	831.032
				35	DMD	831.032
9.52485e-09				35	DMD	828.656
				35	DMD	828.656
7.05017e-09				35	DMD	828.14
				35	DMD	828.14
1.61241e-09				35	DMD	827.107
				35	DMD	827.107
				35	DMD	824.01
				35	DMD	823.905
				35	DMD	822.119
7.20833e-08				35	DMD	818.843
				35	DMD	818.843
1.66648e-08				35	DMD	818.223
				35	DMD	817.431
1.49372e-08				35	DMD	816.054
				35	DMD	816.054
1.60037e-08				35	DMD	815.744
				35	DMD	815.744
9.63644e-09				35	DMD	813.988
1.85023e-09				35	DMD	813.988
				35	DMD	813.988
				35	DMD	812.288
				35	DMD	811.834
1.18583e-08				35	DMD	811.612
				35	DMD	811.612
6.57987e-08				35	DMD	810.063
				35	DMD	807.977
				35	DMD	806.034
2.25449e-09				35	DMD	806.034
				35	DMD	806.011
				35	DMD	805.517
8.2445e-09				35	DMD	805.517
9.74961e-09				35	DMD	804.071
				35	DMD	804.071
6.16325e-09				35	DMD	797.977
				35	DMD	797.977
1.03378e-08				35	DMD	797.873
				35	DMD	797.873
				35	DMD	794.155
1.68609e-08				35	DMD	794.155
1.87905e-09				35	DMD	787.544
				35	DMD	787.544
1.01062e-07				35	DMD	784.445
1.61166e-08				35	DMD	784.135
2.41851e-08				35	DMD	783.412
1.86787e-08				35	DMD	783.412
				35	DMD	783.412
				35	DMD	779.486
6.80028e-09				35	DMD	779.486
				35	DMD	778.635
				35	DMD	777.627
5.27591e-09				35	DMD	777.627
				35	DMD	774.702
8.99804e-09				35	DMD	774.115
				35	DMD	774.115
				35	DMD	773.082
				35	DMD	771.946
5.293e-09				35	DMD	771.946
				35	DMD	770.396
1.11166e-08				35	DMD	770.396
				35	DMD	762.959
5.73526e-09				35	DMD	762.959
3.27856e-09				35	DMD	757.587
				35	DMD	757.587
5.87358e-09				35	DMD	755.315
				35	DMD	755.315
4.84143e-09				35	DMD	754.385
				35	DMD	753.83
2.59621e-09				35	DMD	752.836
				35	DMD	744.301
9.63223e-08				35	DMD	741.679
				35	DMD	738.374
1.07251e-09				35	DMD	738.374
				35	DMD	738.167
4.16936e-09				35	DMD	738.167
3.71004e-08				35	DMD	737.031
				35	DMD	737.031
				35	DMD	735.585
2.10196e-08				35	DMD	735.585
				35	DMD	733.487
1.91122e-08				35	DMD	732.899
				35	DMD	732.899
6.94676e-09				35	DMD	731.763
				35	DMD	731.763
				35	DMD	729.903
6.65415e-09				35	DMD	729.903
1.13119e-08				35	DMD	726.701
				35	DMD	726.701
6.19604e-09				35	DMD	724.325
				35	DMD	724.325
				35	DMD	724.119
				35	DMD	717.714
1.41022e-09				35	DMD	717.714
6.84366e-09				35	DMD	715.545
2.80928e-08				35	DMD	713.272
				35	DMD	711.723
				35	DMD	709.967
7.21228e-09				35	DMD	709.967
2.75797e-08				35	DMD	708.624
8.58462e-08				35	DMD	707.178
1.23672e-08				35	DMD	706.042
8.91835e-09				35	DMD	703.872
				35	DMD	703.872
				35	DMD	703.253
4.26366e-09				35	DMD	703.253
1.24232e-08				35	DMD	697.778
				35	DMD	697.778
				35	DMD	697.111
				35	DMD	693.026
				35	DMD	692.2
1.1787e-08				35	DMD	692.2
2.68329e-08				35	DMD	690.34
1.92747e-08				35	DMD	686.622
				35	DMD	686.622
				35	DMD	681.767
3.56618e-08				35	DMD	675.775
				35	DMD	675.775
2.74232e-09				35	DMD	673.399
				35	DMD	673.399
				35	DMD	671.643
				35	DMD	671.096
6.55587e-09				35	DMD	664.412
				35	DMD	664.412
1.43503e-08				35	DMD	661.83
				35	DMD	661.83
5.39371e-09				35	DMD	660.59
				35	DMD	660.59
				35	DMD	659.526
				35	DMD	657.801
1.15465e-08				35	DMD	657.801
				35	DMD	657.078
1.17055e-08				35	DMD	657.078
				35	DMD	652.43
3.8463e-08				35	DMD	652.43
				35	DMD	650.375
				35	DMD	648.814
				35	DMD	647.472
				35	DMD	642.307
2.08815e-08				35	DMD	642.307
				35	DMD	640.034
1.29661e-09				35	DMD	640.034
2.76419e-08				35	DMD	637.762
				35	DMD	632.287
2.56237e-08				35	DMD	632.287
				35	DMD	631.047
8.13551e-09				35	DMD	630.841
				35	DMD	630.841
				35	DMD	629.704
1.54104e-09				35	DMD	629.704
1.36548e-09				35	DMD	627.742
				35	DMD	627.742
5.4624e-08				35	DMD	622.68
4.23898e-08				35	DMD	620.821
				35	DMD	620.821
1.44114e-08				35	DMD	620.201
				35	DMD	620.201
3.24218e-08				35	DMD	617.412
				35	DMD	617.412
				35	DMD	609.148
				35	DMD	609.008
1.25775e-08				35	DMD	604.706
				35	DMD	604.706
				35	DMD	596.029
8.304e-09				35	DMD	595.409
				35	DMD	591.69
1.09551e-08				35	DMD	587.042
3.17206e-08				35	DMD	586.216
				35	DMD	583.22
3.82377e-08				35	DMD	583.22
				35	DMD	582.91
1.23525e-09				35	DMD	582.91
				35	DMD	582.704
2.80232e-09				35	DMD	582.704
				35	DMD	572.064
9.39147e-09				35	DMD	572.064
				35	DMD	571.341
1.05873e-08				35	DMD	571.341
				35	DMD	563.594
5.76964e-09				35	DMD	563.594
1.32861e-08				35	DMD	562.767
				35	DMD	561.734
1.5416e-08				35	DMD	561.734
				35	DMD	560.701
7.01899e-09				35	DMD	560.701
1.06554e-08				35	DMD	558.739
3.85165e-09				35	DMD	557.809
				35	DMD	557.809
				35	DMD	555.33
1.76733e-08				35	DMD	551.921
7.63575e-09				35	DMD	549.029
				35	DMD	549.029
				35	DMD	547.525
1.11978e-08				35	DMD	542.314
				35	DMD	541.626
1.61952e-08				35	DMD	539.629
				35	DMD	539.629
				35	DMD	535.807
7.02884e-10				35	DMD	531.365
				35	DMD	531.365
				35	DMD	530.745
4.74166e-09				35	DMD	530.745
3.84355e-08				35	DMD	530.332
				35	DMD	530.332
				35	DMD	530.125
3.0165e-09				35	DMD	529.919
				35	DMD	529.919
2.71724e-08				35	DMD	527.026
				35	DMD	527.026
7.45657e-10				35	DMD	526.303
				35	DMD	526.303
				35	DMD	522.274
6.16486e-09				35	DMD	522.274
1.59677e-08				35	DMD	520.002
				35	DMD	520.002
				35	DMD	518.143
9.49475e-09				35	DMD	518.143
				35	DMD	510.317
				35	DMD	507.606
				35	DMD	505.953
				35	DMD	502.226
7.15022e-09				35	DMD	500.479
				35	DMD	500.479
				35	DMD	499.239
8.9534e-09				35	DMD	499.239
				35	DMD	497.764
1.04936e-08				35	DMD	492.421
				35	DMD	492.421
				35	DMD	490.353
				35	DMD	485.966
5.49865e-09				35	DMD	485.5
				35	DMD	485.5
				35	DMD	483.538
6.43297e-09				35	DMD	483.538
7.1732e-09				35	DMD	480.026
				35	DMD	480.026
1.5186e-08				35	DMD	478.476
				35	DMD	478.476
				35	DMD	473.931
2.67655e-08				35	DMD	473.931
				35	DMD	473.415
2.05639e-09				35	DMD	473.415
1.29519e-08				35	DMD	470.729
				35	DMD	470.729
				35	DMD	467.01
				35	DMD	454.884
				35	DMD	453.168
5.07413e-09				35	DMD	446.247
				35	DMD	446.247
				35	DMD	437.57
3.09399e-09				35	DMD	437.57
				35	DMD	433.558
1.45676e-08				35	DMD	429.926
				35	DMD	429.926
1.5483e-08				35	DMD	416.601
1.70169e-08				35	DMD	395.011
				35	DMD	395.011
				35	DMD	380.963
6.53207e-09				35	DMD	380.963
				35	DMD	374.873
				35	DMD	369.6
1.93606e-08				35	DMD	369.6
6.86525e-09				35	DMD	353.486
				35	DMD	353.486
4.74942e-09				35	DMD	313.509
				35	DMD	313.509
				35	DMD	309.457
2.3892e-08				35	DMD	259.278
				35	DMD	259.278
				35	DMD	253.495
				35	DMD	236.139
4.40451e-09				35	DMD	236.139
4.42245e-09				35	DMD	187.382
				35	DMD	187.382
1.84622e-09				35	DMD
				35	DMD
				35	CTRL	2553.4
				35	CTRL	2506.14
				35	CTRL	2494.34
				35	CTRL	2432.93
				35	CTRL	2399.66
				35	CTRL	2380.75
				35	CTRL	2340.9
				35	CTRL	2297.87
				35	CTRL	2297.03
				35	CTRL	2277.14
				35	CTRL	2250.37
				35	CTRL	2228.59
				35	CTRL	2214.91
				35	CTRL	2169.91
				35	CTRL	2164.01
				35	CTRL	2156.9
				35	CTRL	2153.12
				35	CTRL	2145.93
				35	CTRL	2119.69
				35	CTRL	2114.17
				35	CTRL	2108.8
				35	CTRL	2090.5
				35	CTRL	2086.49
				35	CTRL	2076.89
1.94206e-08				35	CTRL	2076.19
				35	CTRL	2076.19
				35	CTRL	2073.79
				35	CTRL	2060.63
				35	CTRL	2051.78
				35	CTRL	2049.89
				35	CTRL	2030.23
				35	CTRL	2026.9
				35	CTRL	1989.47
				35	CTRL	1988.86
				35	CTRL	1967.76
				35	CTRL	1964.28
				35	CTRL	1958.08
				35	CTRL	1955.89
				35	CTRL	1951.28
				35	CTRL	1947.04
				35	CTRL	1923.22
				35	CTRL	1922.99
				35	CTRL	1916.56
				35	CTRL	1910.97
				35	CTRL	1910.67
				35	CTRL	1909.68
				35	CTRL	1882.38
				35	CTRL	1880.75
3.07014e-08				35	CTRL	1880.75
				35	CTRL	1877.39
				35	CTRL	1876.33
				35	CTRL	1868.47
				35	CTRL	1861.51
				35	CTRL	1855.84
				35	CTRL	1851.15
				35	CTRL	1843.06
				35	CTRL	1841.8
				35	CTRL	1841.02
				35	CTRL	1829.22
				35	CTRL	1816.51
				35	CTRL	1812.2
				35	CTRL	1803.66
				35	CTRL	1799.42
				35	CTRL	1790.72
				35	CTRL	1790.19
				35	CTRL	1783.62
				35	CTRL	1782.71
				35	CTRL	1773.18
				35	CTRL	1767.63
8.68198e-09				35	CTRL	1767.63
1.15188e-08				35	CTRL	1766.19
				35	CTRL	1766.19
				35	CTRL	1762.14
				35	CTRL	1759.26
				35	CTRL	1755.03
				35	CTRL	1753.44
				35	CTRL	1752.38
				35	CTRL	1745.2
				35	CTRL	1742.55
				35	CTRL	1731.81
				35	CTRL	1725.54
				35	CTRL	1722.7
1.097e-08				35	CTRL	1722.7
				35	CTRL	1722.6
1.47996e-08				35	CTRL	1722.6
				35	CTRL	1707.61
				35	CTRL	1704.21
				35	CTRL	1703.38
				35	CTRL	1703
				35	CTRL	1699.29
				35	CTRL	1698.08
				35	CTRL	1696.27
				35	CTRL	1690.6
				35	CTRL	1684.4
				35	CTRL	1682.81
				35	CTRL	1680.39
				35	CTRL	1673.96
				35	CTRL	1669.35
				35	CTRL	1666.61
4.28345e-08				35	CTRL	1666.61
4.55441e-09				35	CTRL	1662.06
				35	CTRL	1662.06
				35	CTRL	1660.88
				35	CTRL	1655.87
2.05409e-08				35	CTRL	1655.87
3.53543e-08				35	CTRL	1649.67
				35	CTRL	1649.67
				35	CTRL	1649.31
				35	CTRL	1645.54
2.97063e-08				35	CTRL	1645.54
				35	CTRL	1634.9
1.42653e-08				35	CTRL	1634.9
				35	CTRL	1632.74
				35	CTRL	1629.11
				35	CTRL	1623.06
				35	CTRL	1622.09
8.26512e-09				35	CTRL	1622.09
				35	CTRL	1619.3
				35	CTRL	1617.77
				35	CTRL	1617.54
2.49811e-08				35	CTRL	1610.31
				35	CTRL	1610.31
				35	CTRL	1598.49
				35	CTRL	1598.03
				35	CTRL	1595.46
				35	CTRL	1591.53
				35	CTRL	1590.92
				35	CTRL	1589.64
				35	CTRL	1586.55
7.40309e-09				35	CTRL	1586.55
				35	CTRL	1570.28
3.01931e-08				35	CTRL	1569.82
				35	CTRL	1569.82
				35	CTRL	1565.07
8.98284e-09				35	CTRL	1565.07
				35	CTRL	1563.41
2.49603e-08				35	CTRL	1563.41
				35	CTRL	1549.86
1.65791e-08				35	CTRL	1545.75
				35	CTRL	1545.75
				35	CTRL	1543.88
				35	CTRL	1540.48
				35	CTRL	1539.8
7.03154e-08				35	CTRL	1538.93
				35	CTRL	1538.93
				35	CTRL	1534.73
2.91206e-08				35	CTRL	1528.4
				35	CTRL	1528.4
				35	CTRL	1528.23
				35	CTRL	1522.86
				35	CTRL	1515
				35	CTRL	1511.37
				35	CTRL	1506.81
8.87005e-08				35	CTRL	1506.81
1.16253e-08				35	CTRL	1505.57
				35	CTRL	1505.57
				35	CTRL	1488.83
				35	CTRL	1488.07
				35	CTRL	1487.54
				35	CTRL	1486.71
				35	CTRL	1485.05
				35	CTRL	1479.53
				35	CTRL	1474.76
				35	CTRL	1466.14
				35	CTRL	1465.91
				35	CTRL	1460.22
3.19814e-08				35	CTRL	1460.22
				35	CTRL	1459.7
1.9245e-08				35	CTRL	1459.7
				35	CTRL	1458.2
				35	CTRL	1444.13
				35	CTRL	1442.85
				35	CTRL	1431.88
5.11294e-09				35	CTRL	1429.85
				35	CTRL	1429.85
				35	CTRL	1428.56
				35	CTRL	1425.62
5.6438e-09				35	CTRL	1425.62
				35	CTRL	1422.36
1.58655e-09				35	CTRL	1419.11
				35	CTRL	1419.11
				35	CTRL	1399.29
				35	CTRL	1398.08
				35	CTRL	1397.63
				35	CTRL	1395.81
				35	CTRL	1395.13
				35	CTRL	1389.98
9.32843e-08				35	CTRL	1389.98
				35	CTRL	1386.66
				35	CTRL	1386.06
				35	CTRL	1377.66
				35	CTRL	1372.22
8.45777e-09				35	CTRL	1370.25
				35	CTRL	1370.25
				35	CTRL	1369.8
				35	CTRL	1363.82
				35	CTRL	1363.59
				35	CTRL	1360.04
				35	CTRL	1354.07
				35	CTRL	1351.65
2.69763e-08				35	CTRL	1351.65
				35	CTRL	1345.77
1.1454e-08				35	CTRL	1345.77
				35	CTRL	1342.87
				35	CTRL	1336.06
1.98058e-08				35	CTRL	1336.06
3.38597e-09				35	CTRL	1331.3
				35	CTRL	1331.3
				35	CTRL	1329.41
				35	CTRL	1322.08
				35	CTRL	1322
				35	CTRL	1320.71
				35	CTRL	1314.67
2.73502e-08				35	CTRL	1314.67
				35	CTRL	1313.23
				35	CTRL	1312.81
2.86463e-08				35	CTRL	1311.26
				35	CTRL	1311.26
				35	CTRL	1306.72
				35	CTRL	1305.17
2.22592e-09				35	CTRL	1305.17
				35	CTRL	1302.11
				35	CTRL	1300.21
5.79464e-08				35	CTRL	1300.21
				35	CTRL	1294.55
2.71585e-08				35	CTRL	1282.86
				35	CTRL	1282.86
				35	CTRL	1282.37
7.46232e-09				35	CTRL	1280.79
				35	CTRL	1280.79
1.32954e-08				35	CTRL	1278
				35	CTRL	1278
				35	CTRL	1276.7
3.07422e-08				35	CTRL	1274.59
				35	CTRL	1274.59
				35	CTRL	1272.47
				35	CTRL	1272.32
				35	CTRL	1271.94
				35	CTRL	1268.71
1.45873e-08				35	CTRL	1268.71
				35	CTRL	1267.55
1.03048e-08				35	CTRL	1264.47
				35	CTRL	1264.47
				35	CTRL	1262.18
				35	CTRL	1256.62
				35	CTRL	1253.94
				35	CTRL	1245.77
8.00724e-09				35	CTRL	1244.35
				35	CTRL	1244.35
				35	CTRL	1243.96
				35	CTRL	1240.48
				35	CTRL	1239.16
				35	CTRL	1234.2
				35	CTRL	1234.1
1.32963e-08				35	CTRL	1231.41
				35	CTRL	1231.41
				35	CTRL	1231
				35	CTRL	1224.8
3.21698e-08				35	CTRL	1224.8
2.64205e-08				35	CTRL	1223.36
				35	CTRL	1223.36
				35	CTRL	1214.39
				35	CTRL	1212.5
1.64847e-08				35	CTRL	1210.65
				35	CTRL	1210.65
				35	CTRL	1209.55
				35	CTRL	1206.82
				35	CTRL	1198.46
5.12877e-08				35	CTRL	1198.46
				35	CTRL	1192.38
				35	CTRL	1185.14
				35	CTRL	1180.28
				35	CTRL	1175.84
5.65618e-08				35	CTRL	1175.84
				35	CTRL	1172.41
				35	CTRL	1170.06
9.48991e-09				35	CTRL	1170.06
				35	CTRL	1167.68
1.20372e-08				35	CTRL	1167.68
2.27693e-08				35	CTRL	1159.42
				35	CTRL	1159.42
1.33541e-08				35	CTRL	1159.21
				35	CTRL	1159.21
1.56852e-08				35	CTRL	1156.21
				35	CTRL	1156.21
				35	CTRL	1153.13
				35	CTRL	1153.05
				35	CTRL	1152.9
				35	CTRL	1150.12
1.76052e-08				35	CTRL	1150.12
				35	CTRL	1149.05
				35	CTRL	1148.74
2.12692e-08				35	CTRL	1148.57
				35	CTRL	1148.57
				35	CTRL	1144.33
1.00107e-08				35	CTRL	1144.33
				35	CTRL	1142.68
1.02582e-08				35	CTRL	1142.68
				35	CTRL	1138.23
				35	CTRL	1135.43
				35	CTRL	1130.97
				35	CTRL	1114.33
				35	CTRL	1111.08
				35	CTRL	1107.83
				35	CTRL	1105.6
				35	CTRL	1105.56
				35	CTRL	1101.36
5.43935e-08				35	CTRL	1101.36
				35	CTRL	1100.95
				35	CTRL	1098.17
8.26606e-09				35	CTRL	1098.17
				35	CTRL	1085.25
4.26374e-08				35	CTRL	1085.25
				35	CTRL	1084.61
7.00912e-08				35	CTRL	1083.39
				35	CTRL	1083.39
				35	CTRL	1082.98
5.65017e-08				35	CTRL	1081.01
				35	CTRL	1081.01
				35	CTRL	1079.98
1.58589e-08				35	CTRL	1079.98
3.96981e-08				35	CTRL	1079.26
				35	CTRL	1079.26
				35	CTRL	1075.44
3.59293e-08				35	CTRL	1075.44
				35	CTRL	1075.33
6.11206e-08				35	CTRL	1075.33
				35	CTRL	1072.97
2.80382e-08				35	CTRL	1066.34
				35	CTRL	1066.34
				35	CTRL	1066.29
1.64693e-08				35	CTRL	1066.29
				35	CTRL	1065.71
				35	CTRL	1064.72
				35	CTRL	1063.44
				35	CTRL	1056.43
3.61877e-08				35	CTRL	1056.43
				35	CTRL	1056.12
1.73181e-08				35	CTRL	1055.81
				35	CTRL	1055.81
				35	CTRL	1054.69
3.01945e-08				35	CTRL	1054.69
				35	CTRL	1051.26
1.02509e-08				35	CTRL	1051.26
				35	CTRL	1051.26
				35	CTRL	1050.95
				35	CTRL	1050.95
				35	CTRL	1046.82
3.41265e-08				35	CTRL	1046.82
				35	CTRL	1046.57
				35	CTRL	1043.93
				35	CTRL	1041.66
				35	CTRL	1038.97
3.93661e-09				35	CTRL	1038.97
1.09223e-09				35	CTRL	1037.94
				35	CTRL	1037.94
2.93587e-08				35	CTRL	1036.9
				35	CTRL	1036.9
				35	CTRL	1035.67
7.3809e-08				35	CTRL	1035.67
2.79693e-08				35	CTRL	1035.25
				35	CTRL	1035.25
				35	CTRL	1029.85
1.46143e-08				35	CTRL	1029.85
				35	CTRL	1029.56
				35	CTRL	1029.03
1.97368e-08				35	CTRL	1027.3
				35	CTRL	1027.3
4.31178e-08				35	CTRL	1024.1
				35	CTRL	1024.1
				35	CTRL	1022.68
				35	CTRL	1021.31
2.5339e-08				35	CTRL	1021.31
				35	CTRL	1020.63
				35	CTRL	1015.95
				35	CTRL	1009.75
1.5426e-08				35	CTRL	1004.57
				35	CTRL	1004.57
				35	CTRL	1002.09
2.92547e-08				35	CTRL	996.515
				35	CTRL	996.515
				35	CTRL	996.412
				35	CTRL	996.309
1.59654e-08				35	CTRL	983.81
				35	CTRL	983.81
				35	CTRL	982.641
1.18003e-08				35	CTRL	982.641
1.84491e-08				35	CTRL	979.161
				35	CTRL	979.161
6.35083e-08				35	CTRL	971.724
				35	CTRL	971.724
				35	CTRL	963.873
				35	CTRL	963.765
3.76494e-09				35	CTRL	962.944
				35	CTRL	962.944
				35	CTRL	962.177
				35	CTRL	961.723
1.00558e-07				35	CTRL	959.018
				35	CTRL	959.018
2.64366e-09				35	CTRL	957.572
				35	CTRL	957.572
				35	CTRL	950.135
				35	CTRL	945.01
				35	CTRL	943.007
				35	CTRL	939.867
				35	CTRL	939.805
9.69538e-09				35	CTRL	937.842
				35	CTRL	937.842
3.02691e-09				35	CTRL	937.119
				35	CTRL	937.119
				35	CTRL	935.673
9.85782e-09				35	CTRL	935.673
				35	CTRL	929.658
				35	CTRL	928.959
3.15502e-08				35	CTRL	928.959
				35	CTRL	927.011
				35	CTRL	921.415
				35	CTRL	920.488
3.08365e-08				35	CTRL	920.488
				35	CTRL	920.178
				35	CTRL	919.827
				35	CTRL	917.492
1.97838e-08				35	CTRL	916.46
				35	CTRL	916.46
				35	CTRL	908.919
				35	CTRL	908.815
1.31089e-08				35	CTRL	908.815
4.11024e-08				35	CTRL	906.336
				35	CTRL	906.336
				35	CTRL	900.164
				35	CTRL	896.42
1.18735e-08				35	CTRL	896.42
				35	CTRL	894.87
6.60039e-08				35	CTRL	894.87
				35	CTRL	891.241
				35	CTRL	890.532
				35	CTRL	887.536
				35	CTRL	887.232
				35	CTRL	879.169
5.33073e-09				35	CTRL	879.169
9.79111e-08				35	CTRL	878.962
				35	CTRL	878.962
				35	CTRL	876.69
1.5932e-08				35	CTRL	873.797
				35	CTRL	873.797
				35	CTRL	869.046
1.21602e-08				35	CTRL	867.186
				35	CTRL	867.186
1.57337e-08				35	CTRL	863.054
				35	CTRL	863.054
				35	CTRL	861.298
4.26382e-08				35	CTRL	860.472
				35	CTRL	860.472
				35	CTRL	858.949
				35	CTRL	854.638
7.67418e-08				35	CTRL	853.758
				35	CTRL	853.758
				35	CTRL	853.352
				35	CTRL	852.828
2.9181e-08				35	CTRL	852.828
				35	CTRL	852.621
				35	CTRL	848.891
				35	CTRL	843.92
1.06814e-08				35	CTRL	843.92
				35	CTRL	839.193
				35	CTRL	828.036
1.62381e-08				35	CTRL	828.036
8.06621e-09				35	CTRL	827.933
				35	CTRL	827.933
7.92877e-09				35	CTRL	825.764
				35	CTRL	825.764
				35	CTRL	825.296
6.12115e-08				35	CTRL	824.008
				35	CTRL	824.008
				35	CTRL	823.905
2.46161e-08				35	CTRL	823.905
				35	CTRL	818.223
				35	CTRL	816.176
2.27584e-08				35	CTRL	816.176
				35	CTRL	814.633
3.24358e-09				35	CTRL	814.504
				35	CTRL	814.504
				35	CTRL	810.063
				35	CTRL	805.936
1.11234e-09				35	CTRL	798.906
				35	CTRL	798.906
				35	CTRL	793.948
5.33693e-09				35	CTRL	793.948
				35	CTRL	791.794
4.19714e-08				35	CTRL	791.262
				35	CTRL	791.262
				35	CTRL	784.445
				35	CTRL	784.135
				35	CTRL	777.42
2.33561e-08				35	CTRL	777.42
				35	CTRL	769.636
				35	CTRL	760.893
3.85698e-08				35	CTRL	760.893
4.1338e-08				35	CTRL	757.174
				35	CTRL	757.174
4.58014e-08				35	CTRL	755.005
				35	CTRL	755.005
				35	CTRL	754.385
				35	CTRL	741.679
				35	CTRL	741.266
8.15008e-09				35	CTRL	741.266
				35	CTRL	727.437
4.47135e-08				35	CTRL	721.536
				35	CTRL	721.536
				35	CTRL	720.782
				35	CTRL	715.545
1.06353e-08				35	CTRL	714.512
				35	CTRL	714.512
				35	CTRL	713.272
5.55158e-08				35	CTRL	709.554
				35	CTRL	709.554
				35	CTRL	708.624
				35	CTRL	707.178
				35	CTRL	706.042
				35	CTRL	705.052
				35	CTRL	699.43
1.40094e-09				35	CTRL	699.43
1.98268e-08				35	CTRL	697.778
				35	CTRL	697.778
4.09398e-09				35	CTRL	686.622
				35	CTRL	686.622
				35	CTRL	686.448
				35	CTRL	682.386
5.1875e-08				35	CTRL	682.386
3.12804e-08				35	CTRL	677.635
				35	CTRL	677.635
				35	CTRL	677.428
4.24897e-09				35	CTRL	677.428
2.03427e-08				35	CTRL	674.742
				35	CTRL	674.742
				35	CTRL	672.9
1.11471e-08				35	CTRL	672.9
				35	CTRL	667.013
				35	CTRL	662.134
1.34561e-08				35	CTRL	662.134
				35	CTRL	661.417
2.08473e-08				35	CTRL	661.417
				35	CTRL	660.206
				35	CTRL	659.979
1.75966e-08				35	CTRL	649.744
				35	CTRL	649.744
				35	CTRL	648.505
4.96441e-09				35	CTRL	648.505
				35	CTRL	648.258
				35	CTRL	646.896
				35	CTRL	622.68
6.39569e-10				35	CTRL	611.421
				35	CTRL	611.421
				35	CTRL	610.284
2.18072e-08				35	CTRL	610.284
				35	CTRL	608.528
3.05942e-08				35	CTRL	608.528
				35	CTRL	595.409
				35	CTRL	592.517
1.67075e-08				35	CTRL	592.517
5.74861e-09				35	CTRL	591.587
				35	CTRL	591.587
				35	CTRL	587.042
				35	CTRL	586.216
1.62991e-08				35	CTRL	583.042
				35	CTRL	583.042
				35	CTRL	569.791
1.07934e-08				35	CTRL	569.791
				35	CTRL	569.482
3.9275e-08				35	CTRL	569.482
				35	CTRL	562.767
5.42969e-09				35	CTRL	562.767
2.11338e-08				35	CTRL	560.805
				35	CTRL	560.805
				35	CTRL	558.739
				35	CTRL	558.491
				35	CTRL	552.592
				35	CTRL	551.921
				35	CTRL	549.339
1.36384e-08				35	CTRL	549.339
				35	CTRL	542.314
				35	CTRL	541.633
1.0486e-08				35	CTRL	541.633
8.72622e-09				35	CTRL	538.905
				35	CTRL	538.905
				35	CTRL	536.22
3.77054e-08				35	CTRL	536.22
				35	CTRL	532.294
5.29222e-09				35	CTRL	532.294
7.08783e-09				35	CTRL	529.919
				35	CTRL	529.919
4.24458e-09				35	CTRL	517.936
				35	CTRL	517.936
				35	CTRL	515.56
3.99059e-09				35	CTRL	515.56
3.2785e-08				35	CTRL	512.358
				35	CTRL	512.358
				35	CTRL	508.846
4.10436e-09				35	CTRL	508.846
1.73754e-09				35	CTRL	504.507
				35	CTRL	504.507
				35	CTRL	503.965
4.84965e-09				35	CTRL	487.773
				35	CTRL	487.773
				35	CTRL	484.777
5.04786e-09				35	CTRL	484.777
				35	CTRL	477.856
2.67129e-09				35	CTRL	477.856
				35	CTRL	476.513
4.98177e-08				35	CTRL	474.034
				35	CTRL	474.034
				35	CTRL	471.651
1.36262e-08				35	CTRL	471.651
7.01759e-08				35	CTRL	464.531
				35	CTRL	464.531
				35	CTRL	457.683
				35	CTRL	452.548
1.41322e-08				35	CTRL	452.548
				35	CTRL	443.458
3.50993e-09				35	CTRL	443.458
5.12617e-09				35	CTRL	439.43
				35	CTRL	439.43
				35	CTRL	434.617
4.7312e-08				35	CTRL	430.236
				35	CTRL	430.236
				35	CTRL	416.601
				35	CTRL	390.754
				35	CTRL	369.731
				35	CTRL	319.591
1.75091e-09				35	CTRL	313.199
				35	CTRL	313.199
4.11606e-09				35	CTRL	301.32
				35	CTRL	301.32
		2.08e-14		10	DMD	2384.83
		1.63e-13		10	DMD	2185.26
		1.37e-13		10	DMD	2090.5
		4.93e-15		10	DMD	2086.04
		5.3e-14		10	DMD	2058.74
		6.58e-16		10	DMD	2039.91
		3.75e-17		10	DMD	2011.1
		8.22e-16		10	DMD	1990.15
		2.06e-14		10	DMD	1988.03
		6.95e-14		10	DMD	1926.4
		3.32e-14		10	DMD	1917.55
		6.28e-16		10	DMD	1892.59
		7.94962e-15		10	DMD	1879.4
		4.27e-17		10	DMD	1863.17
		4.54e-15		10	DMD	1841.62
		6.16e-15		10	DMD	1794.96
		3.68e-15		10	DMD	1786.04
		4e-15		10	DMD	1771.52
		6.97e-16		10	DMD	1759.64
		1.15e-15		10	DMD	1749.81
		1.04e-13		10	DMD	1739.15
		1.49e-15		10	DMD	1700.58
		9.49e-17		10	DMD	1682.88
		4.3e-15		10	DMD	1675.09
		1.79e-16		10	DMD	1668.21
		1.41e-15		10	DMD	1665.72
		8.33e-15		10	DMD	1662.09
		1.18e-17		10	DMD	1658.83
		7.32e-14		10	DMD	1657.93
		5.51e-14		10	DMD	1648.4
		1.18e-17		10	DMD	1641.67
		6.17e-14		10	DMD	1631.76
		5.27e-14		10	DMD	1620.8
		6.31e-15		10	DMD	1617.39
		6.53e-15		10	DMD	1617.09
		1.93e-15		10	DMD	1596.07
		1.06e-13		10	DMD	1594.1
		8.74e-17		10	DMD	1586.46
		5.15e-15		10	DMD	1586.31
		1.88e-16		10	DMD	1586.01
		1.14e-15		10	DMD	1572.55
[truncated: 6,136 more rows]

## Sheet: Figure S9b
Aspect ratio	Spreading area	BF contractility	BF synchonicity	Stiffness	DMD vs CTRL
	2384.83			10	DMD
	2185.26			10	DMD
	2090.5			10	DMD
	2086.04			10	DMD
	2058.74			10	DMD
	2039.91			10	DMD
	2011.1			10	DMD
	1990.15			10	DMD
	1988.03			10	DMD
	1926.4			10	DMD
	1917.55			10	DMD
	1892.59			10	DMD
7.69149	1879.4			10	DMD
	1863.17			10	DMD
	1859.47			10	DMD
	1841.62			10	DMD
	1794.96			10	DMD
	1786.04			10	DMD
	1771.52			10	DMD
	1759.64			10	DMD
	1749.81			10	DMD
	1739.15			10	DMD
	1700.58			10	DMD
	1682.88			10	DMD
	1675.09			10	DMD
	1668.21			10	DMD
	1665.72			10	DMD
	1662.09			10	DMD
	1658.83			10	DMD
	1657.93			10	DMD
	1648.4			10	DMD
	1641.67			10	DMD
	1631.76			10	DMD
	1620.8			10	DMD
	1617.39			10	DMD
	1617.09			10	DMD
	1596.07			10	DMD
	1594.1			10	DMD
	1586.46			10	DMD
	1586.31			10	DMD
	1586.01			10	DMD
	1572.55			10	DMD
	1570.35			10	DMD
	1570.28			10	DMD
	1564.38			10	DMD
	1563.24			10	DMD
	1551.6			10	DMD
	1550.09			10	DMD
	1548.42			10	DMD
	1522.79			10	DMD
	1519.68			10	DMD
	1513.48			10	DMD
	1490.64			10	DMD
	1483.31			10	DMD
	1466.82			10	DMD
	1452.76			10	DMD
	1448.37			10	DMD
	1435.97			10	DMD
	1433.47			10	DMD
8.05108	1415.8			10	DMD
	1413.05			10	DMD
	1409.12			10	DMD
	1406.78			10	DMD
	1398.08			10	DMD
6.3524	1390.18			10	DMD
	1385.83			10	DMD
	1384.32			10	DMD
	1380.46			10	DMD
	1374.56			10	DMD
	1361.17			10	DMD
	1356.86			10	DMD
	1356.41			10	DMD
	1339.77			10	DMD
	1337.58			10	DMD
	1336.07			10	DMD
	1329.41			10	DMD
	1325.25			10	DMD
	1322.83			10	DMD
	1305.59			10	DMD
	1302.9			10	DMD
	1292.88			10	DMD
11.1165	1284.82			10	DMD
	1279.8			10	DMD
	1259.38			10	DMD
	1243.96			10	DMD
	1242.67			10	DMD
	1233.75			10	DMD
	1227.55			10	DMD
	1215.75			10	DMD
	1182.62			10	DMD
	1164.02			10	DMD
7.4253	1154.15			10	DMD
	1146.85			10	DMD
	1123.26			10	DMD
	1106.77			10	DMD
	1106.55			10	DMD
	1104.2			10	DMD
	1099.59			10	DMD
	1091.42			10	DMD
	1088.85			10	DMD
	1086.28			10	DMD
	1079.55			10	DMD
	1075.09			10	DMD
	1071.98			10	DMD
	1071.76			10	DMD
	1066.77			10	DMD
	1063.59			10	DMD
	1061.85			10	DMD
	1054.06			10	DMD
	1052.93			10	DMD
	1052.55			10	DMD
	1046.73			10	DMD
	1035.38			10	DMD
	1034.25			10	DMD
	1030.09			10	DMD
	1020.03			10	DMD
	998.553			10	DMD
	996.511			10	DMD
	980.1			10	DMD
	978.361			10	DMD
	976.924			10	DMD
	956.278			10	DMD
	942.514			10	DMD
	934.347			10	DMD
	929.28			10	DMD
	925.045			10	DMD
	922.247			10	DMD
	920.583			10	DMD
	918.692			10	DMD
	912.643			10	DMD
	911.206			10	DMD
	908.029			10	DMD
	896.534			10	DMD
	890.258			10	DMD
	889.955			10	DMD
	878.536			10	DMD
	875.037			10	DMD
	867.721			10	DMD
	867.186			10	DMD
	859.403			10	DMD
	857.209			10	DMD
	832.404			10	DMD
	824.842			10	DMD
7.22303	823.905			10	DMD
	822.422			10	DMD
	821.893			10	DMD
	821.741			10	DMD
	821.666			10	DMD
	818.716			10	DMD
	818.187			10	DMD
	808.809			10	DMD
	805.406			10	DMD
	796.482			10	DMD
	795.499			10	DMD
	793.76			10	DMD
	793.155			10	DMD
	788.783			10	DMD
	786.349			10	DMD
	780.299			10	DMD
	778.332			10	DMD
	776.064			10	DMD
5.91051	773.082			10	DMD
	762.754			10	DMD
	759.88			10	DMD
	749.898			10	DMD
	749.323			10	DMD
	740.293			10	DMD
	739.083			10	DMD
	738.781			10	DMD
	730.689			10	DMD
12.9066	724.119			10	DMD
	723.883			10	DMD
	719.95			10	DMD
	717.984			10	DMD
6.74715	711.723			10	DMD
	693.633			10	DMD
8.31843	693.026			10	DMD
	688.717			10	DMD
5.07724	681.767			10	DMD
	677.222			10	DMD
8.22206	671.643			10	DMD
	649.467			10	DMD
	649.165			10	DMD
6.82937	648.814			10	DMD
	648.401			10	DMD
3.11732	647.472			10	DMD
9.35416	631.047			10	DMD
	628.066			10	DMD
4.35871	609.148			10	DMD
	608.403			10	DMD
4.25807	596.029			10	DMD
	575.884			10	DMD
	570.591			10	DMD
	570.439			10	DMD
	567.036			10	DMD
	566.582			10	DMD
	559.625			10	DMD
3.12464	555.33			10	DMD
	544.878			10	DMD
	540.87			10	DMD
4.4736	535.807			10	DMD
5.74172	530.125			10	DMD
	527.862			10	DMD
	526.728			10	DMD
	519.468			10	DMD
	519.317			10	DMD
10.5351	507.606			10	DMD
6.94968	505.953			10	DMD
	501.772			10	DMD
	475.454			10	DMD
	468.497			10	DMD
6.21761	467.01			10	DMD
	463.733			10	DMD
	463.506			10	DMD
4.77247	453.168			10	DMD
	435.902			10	DMD
	392.721			10	DMD
	390.149			10	DMD
	390.074			10	DMD
	382.587			10	DMD
	338.195			10	DMD
				10	DMD
	2722.8			10	CTRL
	2550.6			10	CTRL
	2531.62			10	CTRL
	2445.49			10	CTRL
	2414.4			10	CTRL
	2350.35			10	CTRL
	2345.13			10	CTRL
	2278.35			10	CTRL
	2218.53			10	CTRL
	2162.04			10	CTRL
	2159.55			10	CTRL
	2146.16			10	CTRL
	2099.43			10	CTRL
	2047.17			10	CTRL
	2045.51			10	CTRL
	2032.57			10	CTRL
	1990.07			10	CTRL
	1976.91			10	CTRL
	1966.78			10	CTRL
	1964.81			10	CTRL
	1957.93			10	CTRL
	1952.18			10	CTRL
	1914.3			10	CTRL
	1906.58			10	CTRL
	1892.21			10	CTRL
	1890.1			10	CTRL
	1888.28			10	CTRL
	1876.18			10	CTRL
	1857.73			10	CTRL
	1848.88			10	CTRL
	1830.73			10	CTRL
	1816.82			10	CTRL
	1815.77			10	CTRL
8.4209	1815.77			10	CTRL
	1795.41			10	CTRL
	1784.58			10	CTRL
7.04745	1784.58			10	CTRL
	1783.92			10	CTRL
	1783.01			10	CTRL
	1773.33			10	CTRL
	1749.66			10	CTRL
	1731.59			10	CTRL
	1722.59			10	CTRL
	1708.14			10	CTRL
6.37463	1708.14			10	CTRL
	1691.5			10	CTRL
	1682.35			10	CTRL
	1680.69			10	CTRL
	1663.82			10	CTRL
7.71091	1663.82			10	CTRL
	1652.48			10	CTRL
	1639.32			10	CTRL
7.95556	1636.03			10	CTRL
	1636.03			10	CTRL
	1633.12			10	CTRL
	1622.01			10	CTRL
	1612.85			10	CTRL
	1603.55			10	CTRL
	1603.4			10	CTRL
	1599.85			10	CTRL
	1587.22			10	CTRL
	1573.38			10	CTRL
	1571.64			10	CTRL
	1569.6			10	CTRL
	1551.37			10	CTRL
	1537.31			10	CTRL
	1534.28			10	CTRL
	1531.71			10	CTRL
	1527.78			10	CTRL
	1522.94			10	CTRL
	1509.78			10	CTRL
6.62974	1509.78			10	CTRL
	1504.33			10	CTRL
	1501.76			10	CTRL
	1489.66			10	CTRL
	1484.44			10	CTRL
	1480.67			10	CTRL
8.47523	1480.67			10	CTRL
	1472.57			10	CTRL
	1467.65			10	CTRL
	1462.66			10	CTRL
8.39347	1458.46			10	CTRL
	1458.46			10	CTRL
	1437.73			10	CTRL
9.10273	1437.73			10	CTRL
	1437.03			10	CTRL
	1430.22			10	CTRL
	1429.84			10	CTRL
	1426.14			10	CTRL
	1400.8			10	CTRL
8.58558	1399.07			10	CTRL
	1399.07			10	CTRL
	1393.16			10	CTRL
	1389.46			10	CTRL
	1385.83			10	CTRL
	1375.77			10	CTRL
	1368.43			10	CTRL
	1361.25			10	CTRL
	1351.04			10	CTRL
	1338.94			10	CTRL
	1334.1			10	CTRL
	1333.72			10	CTRL
	1332.51			10	CTRL
	1313.98			10	CTRL
	1308.31			10	CTRL
8.33532	1302.9			10	CTRL
	1299.77			10	CTRL
	1298.25			10	CTRL
10.2646	1292.88			10	CTRL
	1290.84			10	CTRL
	1289.9			10	CTRL
7.73466	1289.9			10	CTRL
	1277.15			10	CTRL
	1268.08			10	CTRL
	1267.95			10	CTRL
7.53489	1267.95			10	CTRL
	1267.17			10	CTRL
	1266.34			10	CTRL
	1265.43			10	CTRL
	1263.54			10	CTRL
	1254.39			10	CTRL
	1253.03			10	CTRL
	1243.1			10	CTRL
6.40454	1243.1			10	CTRL
	1236.39			10	CTRL
5.549	1229.44			10	CTRL
	1229.44			10	CTRL
	1228.6			10	CTRL
	1226.18			10	CTRL
	1219.54			10	CTRL
9.09217	1219.54			10	CTRL
	1213.71			10	CTRL
	1210.45			10	CTRL
	1204.1			10	CTRL
	1188.52			10	CTRL
	1187.77			10	CTRL
	1184.21			10	CTRL
	1183.46			10	CTRL
	1181.82			10	CTRL
8.1069	1181.82			10	CTRL
	1180.51			10	CTRL
	1178.01			10	CTRL
	1168.63			10	CTRL
	1168.48			10	CTRL
	1161.52			10	CTRL
	1160.99			10	CTRL
	1157.67			10	CTRL
	1153.51			10	CTRL
	1138.23			10	CTRL
	1136.87			10	CTRL
	1132.11			10	CTRL
	1132.03			10	CTRL
	1127.49			10	CTRL
	1118.49			10	CTRL
	1108.06			10	CTRL
	1096.41			10	CTRL
	1088.92			10	CTRL
	1087.49			10	CTRL
	1086.28			10	CTRL
	1084.54			10	CTRL
	1074.33			10	CTRL
	1071.76			10	CTRL
	1065.78			10	CTRL
	1063.36			10	CTRL
	1062.46			10	CTRL
	1062.38			10	CTRL
	1061.85			10	CTRL
	1059.51			10	CTRL
	1056.48			10	CTRL
	1054.74			10	CTRL
	1039.38			10	CTRL
7.44056	1039.38			10	CTRL
	1027.06			10	CTRL
	1025.47			10	CTRL
	1017.31			10	CTRL
	1014.13			10	CTRL
	1012.04			10	CTRL
5.0898	1012.04			10	CTRL
	1007.55			10	CTRL
10.3948	1000.86			10	CTRL
	1000.86			10	CTRL
	968			10	CTRL
	966.563			10	CTRL
	953.178			10	CTRL
	949.169			10	CTRL
	947.029			10	CTRL
8.69301	947.029			10	CTRL
	946.371			10	CTRL
	944.783			10	CTRL
	936.464			10	CTRL
	935.935			10	CTRL
	934.801			10	CTRL
	934.423			10	CTRL
	931.095			10	CTRL
	926.558			10	CTRL
	926.028			10	CTRL
	925.499			10	CTRL
	907.5			10	CTRL
	895.702			10	CTRL
	894.492			10	CTRL
	882.241			10	CTRL
	881.788			10	CTRL
	879.292			10	CTRL
8.01525	875.037			10	CTRL
	874.149			10	CTRL
6.04519	874.149			10	CTRL
	873.242			10	CTRL
7.94269	867.186			10	CTRL
	867.116			10	CTRL
	853.957			10	CTRL
	851.311			10	CTRL
	850.101			10	CTRL
	847.454			10	CTRL
	838.379			10	CTRL
	833.236			10	CTRL
	831.875			10	CTRL
	828.774			10	CTRL
	826.884			10	CTRL
	824.161			10	CTRL
6.71514	823.629			10	CTRL
	823.027			10	CTRL
	822.119			10	CTRL
	814.406			10	CTRL
	810.246			10	CTRL
	809.036			10	CTRL
	806.768			10	CTRL
	804.347			10	CTRL
	791.718			10	CTRL
6.23996	788.783			10	CTRL
	785.29			10	CTRL
	776.82			10	CTRL
	770.467			10	CTRL
	769.862			10	CTRL
	766.899			10	CTRL
3.5541	766.899			10	CTRL
	765.93			10	CTRL
	765.476			10	CTRL
	763.737			10	CTRL
	749.898			10	CTRL
7.10943	749.323			10	CTRL
	748.158			10	CTRL
	742.789			10	CTRL
	738.705			10	CTRL
	721.349			10	CTRL
11.3041	721.349			10	CTRL
	720.404			10	CTRL
	716.018			10	CTRL
	707.396			10	CTRL
	705.43			10	CTRL
	704.901			10	CTRL
	702.481			10	CTRL
	692.044			10	CTRL
	688.944			10	CTRL
	688.036			10	CTRL
	685.087			10	CTRL
	683.499			10	CTRL
	668.759			10	CTRL
11.493	668.759			10	CTRL
	663.383			10	CTRL
	663.231			10	CTRL
	659.649			10	CTRL
7.64466	659.649			10	CTRL
	658.24			10	CTRL
	657.559			10	CTRL
5.52127	648.401			10	CTRL
	646.442			10	CTRL
	646.216			10	CTRL
	643.947			10	CTRL
	638.804			10	CTRL
	633.147			10	CTRL
4.42149	633.147			10	CTRL
	629.578			10	CTRL
	614.378			10	CTRL
	594.413			10	CTRL
	591.738			10	CTRL
5.1336	591.738			10	CTRL
	589.951			10	CTRL
	586.699			10	CTRL
	581.934			10	CTRL
	580.422			10	CTRL
	570.515			10	CTRL
	551.155			10	CTRL
	520.073			10	CTRL
	518.409			10	CTRL
	515.082			10	CTRL
	508.049			10	CTRL
	489.974			10	CTRL
	420.324			10	CTRL
	394.687			10	CTRL
	378.806			10	CTRL
	356.647			10	CTRL
	270.738			10	CTRL
				10	CTRL
	2490.33			35	DMD
	2359.05			35	DMD
	2345.74			35	DMD
	2326.98			35	DMD
	2289.77			35	DMD
	2259.68			35	DMD
	2243.34			35	DMD
	2233.74			35	DMD
	2197.36			35	DMD
	2100.26			35	DMD
	2062.37			35	DMD
	2053.52			35	DMD
	2017.9			35	DMD
	2012.99			35	DMD
	2002.63			35	DMD
	1998.54			35	DMD
	1953.77			35	DMD
	1942.96			35	DMD
	1940.31			35	DMD
8.41945	1920.72			35	DMD
	1914.45			35	DMD
	1914.14			35	DMD
	1898.2			35	DMD
6.64063	1898.2			35	DMD
	1879.4			35	DMD
	1864.53			35	DMD
	1856.59			35	DMD
	1848.58			35	DMD
8.24221	1841.8			35	DMD
	1815.98			35	DMD
	1813.41			35	DMD
	1779.51			35	DMD
7.32647	1779.51			35	DMD
	1770.15			35	DMD
	1762.44			35	DMD
	1752.46			35	DMD
	1745.35			35	DMD
	1708.29			35	DMD
	1707.72			35	DMD
7.48068	1707.72			35	DMD
	1670.71			35	DMD
	1661.24			35	DMD
6.62176	1661.24			35	DMD
	1650.8			35	DMD
7.85414	1650.8			35	DMD
	1638.19			35	DMD
	1629.04			35	DMD
8.2912	1628.6			35	DMD
	1627			35	DMD
6.22477	1619.3			35	DMD
	1614.37			35	DMD
	1612.7			35	DMD
	1605.97			35	DMD
7.8965	1604.94			35	DMD
	1598.41			35	DMD
6.32987	1596.78			35	DMD
	1591.45			35	DMD
7.13712	1589.76			35	DMD
	1589.76			35	DMD
	1588.62			35	DMD
7.7049	1588.62			35	DMD
	1586.31			35	DMD
	1582.53			35	DMD
	1568.69			35	DMD
	1567.78			35	DMD
8.83101	1559.28			35	DMD
	1559.28			35	DMD
	1555.91			35	DMD
	1549.68			35	DMD
8.99939	1549.68			35	DMD
	1545.4			35	DMD
9.10099	1543.58			35	DMD
	1543.58			35	DMD
	1525.81			35	DMD
	1524.9			35	DMD
7.10565	1509.8			35	DMD
	1509.8			35	DMD
	1501.46			35	DMD
	1499.95			35	DMD
	1493.82			35	DMD
	1477.57			35	DMD
7.03436	1477.57			35	DMD
	1474.61			35	DMD
8.87686	1460.94			35	DMD
	1460.94			35	DMD
	1460.62			35	DMD
	1454.5			35	DMD
	1440.96			35	DMD
	1439.45			35	DMD
9.38245	1437.29			35	DMD
	1437.29			35	DMD
9.35121	1432.02			35	DMD
	1427.88			35	DMD
	1422.36			35	DMD
	1415.8			35	DMD
	1398			35	DMD
	1397.02			35	DMD
	1392.56			35	DMD
	1392.18			35	DMD
	1391.58			35	DMD
	1390.18			35	DMD
	1389.87			35	DMD
7.5069	1389.87			35	DMD
5.88089	1389.05			35	DMD
	1389.05			35	DMD
	1384.5			35	DMD
7.4879	1384.5			35	DMD
	1369.8			35	DMD
	1364.43			35	DMD
10.5119	1355.58			35	DMD
	1355.58			35	DMD
6.99482	1351.55			35	DMD
6.78833	1350.52			35	DMD
	1350.52			35	DMD
7.94918	1342.87			35	DMD
	1336.07			35	DMD
	1335.44			35	DMD
9.60838	1335.44			35	DMD
9.87655	1334.3			35	DMD
	1334.3			35	DMD
7.83832	1321.39			35	DMD
	1321.39			35	DMD
	1320.56			35	DMD
	1317.46			35	DMD
5.90617	1317.46			35	DMD
7.94841	1312.81			35	DMD
	1309.75			35	DMD
	1304.24			35	DMD
7.9145	1304.24			35	DMD
	1300.22			35	DMD
9.34715	1298.46			35	DMD
	1298.46			35	DMD
	1294.74			35	DMD
10.4791	1294.74			35	DMD
4.64678	1293.6			35	DMD
	1293.6			35	DMD
	1284.82			35	DMD
7.3949	1284.3			35	DMD
9.894	1280.38			35	DMD
	1280.38			35	DMD
	1280.03			35	DMD
	1271.08			35	DMD
6.50916	1271.08			35	DMD
4.97155	1269.33			35	DMD
	1269.33			35	DMD
	1268.76			35	DMD
	1266.33			35	DMD
5.14249	1266.33			35	DMD
9.10674	1262.51			35	DMD
	1262.51			35	DMD
7.33	1256.62			35	DMD
	1255.28			35	DMD
7.64958	1255.28			35	DMD
7.01597	1243.91			35	DMD
	1243.91			35	DMD
6.57438	1239.16			35	DMD
	1237.2			35	DMD
10.4105	1237.2			35	DMD
	1234.93			35	DMD
4.43726	1234.93			35	DMD
9.05524	1234.1			35	DMD
	1232.45			35	DMD
4.99517	1232.45			35	DMD
6.58927	1231			35	DMD
	1230.42			35	DMD
	1221.42			35	DMD
	1220.13			35	DMD
	1219.98			35	DMD
7.83659	1215.92			35	DMD
	1215.92			35	DMD
	1213.86			35	DMD
6.08576	1207.55			35	DMD
	1207.55			35	DMD
4.50748	1195.36			35	DMD
	1195.36			35	DMD
	1193.3			35	DMD
5.20809	1193.3			35	DMD
5.84784	1192.27			35	DMD
	1192.27			35	DMD
6.11702	1185.14			35	DMD
7.30221	1181.63			35	DMD
	1173.62			35	DMD
	1156.46			35	DMD
	1154.15			35	DMD
	1147.74			35	DMD
7.12146	1147.74			35	DMD
8.3789	1146.92			35	DMD
	1146.25			35	DMD
	1141.63			35	DMD
	1139.48			35	DMD
8.55915	1139.48			35	DMD
9.63456	1138.86			35	DMD
	1138.86			35	DMD
	1136.48			35	DMD
6.28632	1136.48			35	DMD
	1130.82			35	DMD
	1129.99			35	DMD
9.70911	1127.81			35	DMD
	1127.81			35	DMD
	1127.34			35	DMD
	1126.15			35	DMD
7.9437	1126.15			35	DMD
	1123.33			35	DMD
	1117.43			35	DMD
	1116.13			35	DMD
5.04433	1116.13			35	DMD
7.17799	1108.39			35	DMD
9.45791	1106.84			35	DMD
11.5507	1105.6			35	DMD
6.78283	1104.15			35	DMD
	1104.15			35	DMD
	1103.52			35	DMD
	1102.01			35	DMD
6.65907	1098.88			35	DMD
	1098.88			35	DMD
	1098.38			35	DMD
7.73325	1096.92			35	DMD
	1096.92			35	DMD
12.3564	1096.51			35	DMD
	1096.51			35	DMD
	1090.31			35	DMD
7.43822	1090.31			35	DMD
	1084.99			35	DMD
6.69752	1082.98			35	DMD
	1078.41			35	DMD
	1071.82			35	DMD
7.80846	1071.82			35	DMD
6.87508	1061.08			35	DMD
	1061.08			35	DMD
8.62723	1057.87			35	DMD
	1057.87			35	DMD
9.11396	1056.22			35	DMD
	1056.22			35	DMD
7.42142	1056.12			35	DMD
	1042.72			35	DMD
9.59389	1040.21			35	DMD
	1040.21			35	DMD
	1038.25			35	DMD
6.06831	1038.25			35	DMD
	1038.1			35	DMD
6.65032	1032.88			35	DMD
	1032.88			35	DMD
4.35081	1029.47			35	DMD
	1029.47			35	DMD
	1023.66			35	DMD
	1017.91			35	DMD
	1017.16			35	DMD
6.8332	1013.66			35	DMD
	1013.66			35	DMD
5.87124	1009.63			35	DMD
	1009.63			35	DMD
9.69908	1003.44			35	DMD
	1003.44			35	DMD
10.1153	1003.23			35	DMD
10.6734	1002.09			35	DMD
4.88633	1001.27			35	DMD
	1001.27			35	DMD
	1000.23			35	DMD
12.5573	1000.23			35	DMD
9.92054	997.239			35	DMD
	997.239			35	DMD
9.14838	996.412			35	DMD
7.02655	996.309			35	DMD
	991.97			35	DMD
4.92359	991.97			35	DMD
	989.175			35	DMD
	988.148			35	DMD
5.01187	988.148			35	DMD
11.093	986.909			35	DMD
	986.909			35	DMD
	986.679			35	DMD
5.2593	986.496			35	DMD
	986.496			35	DMD
5.53504	986.186			35	DMD
	986.186			35	DMD
5.25863	978.645			35	DMD
	978.645			35	DMD
6.56149	978.438			35	DMD
	978.438			35	DMD
6.22648	973.48			35	DMD
	973.48			35	DMD
	970.278			35	DMD
5.28778	970.278			35	DMD
6.31497	963.873			35	DMD
11.3023	963.15			35	DMD
	963.15			35	DMD
	959.832			35	DMD
5.02596	959.638			35	DMD
	959.638			35	DMD
4.49964	956.023			35	DMD
	956.023			35	DMD
	951.994			35	DMD
7.29442	951.994			35	DMD
11.6779	950.135			35	DMD
	949.102			35	DMD
5.84869	949.102			35	DMD
	947.732			35	DMD
	944.178			35	DMD
	943.42			35	DMD
5.98402	943.42			35	DMD
6.58079	943.007			35	DMD
6.86658	939.805			35	DMD
8.05055	936.086			35	DMD
	936.086			35	DMD
4.30724	933.814			35	DMD
12.4196	933.504			35	DMD
	933.504			35	DMD
	932.574			35	DMD
5.68895	932.574			35	DMD
	930.818			35	DMD
4.13999	930.818			35	DMD
9.93468	927.512			35	DMD
	927.512			35	DMD
5.78764	920.178			35	DMD
8.96116	917.492			35	DMD
	915.013			35	DMD
4.88808	915.013			35	DMD
10.407	912.121			35	DMD
	912.121			35	DMD
5.13843	908.919			35	DMD
	907.266			35	DMD
3.38467	907.266			35	DMD
7.96793	906.13			35	DMD
	906.13			35	DMD
	902.618			35	DMD
6.95911	902.618			35	DMD
	896.913			35	DMD
6.27345	893.424			35	DMD
	893.424			35	DMD
6.18122	890.532			35	DMD
8.7554	888.053			35	DMD
	888.053			35	DMD
12.195	887.536			35	DMD
	887.535			35	DMD
12.3237	887.02			35	DMD
	887.02			35	DMD
	885.342			35	DMD
4.47151	881.545			35	DMD
	881.545			35	DMD
	880.718			35	DMD
7.11064	880.718			35	DMD
	878.611			35	DMD
	877.619			35	DMD
9.61245	877.619			35	DMD
9.2106	876.69			35	DMD
12.9641	876.38			35	DMD
	876.38			35	DMD
8.51819	872.351			35	DMD
	872.351			35	DMD
	872.145			35	DMD
6.86124	872.145			35	DMD
6.24853	869.459			35	DMD
	869.459			35	DMD
6.12128	869.046			35	DMD
	868.78			35	DMD
	865.831			35	DMD
7.60135	865.12			35	DMD
	865.12			35	DMD
4.53929	864.811			35	DMD
4.78788	864.294			35	DMD
	864.294			35	DMD
	863.713			35	DMD
	863.259			35	DMD
7.77181	861.298			35	DMD
7.66704	860.472			35	DMD
	860.472			35	DMD
5.19689	859.646			35	DMD
	859.646			35	DMD
4.75837	853.138			35	DMD
	853.138			35	DMD
10.9781	852.621			35	DMD
	848.696			35	DMD
9.43479	848.696			35	DMD
	848.18			35	DMD
7.05111	848.18			35	DMD
7.94247	845.184			35	DMD
	845.184			35	DMD
13.7134	839.193			35	DMD
9.1671	836.094			35	DMD
	836.094			35	DMD
	833.924			35	DMD
6.57871	833.924			35	DMD
	832.891			35	DMD
4.52623	832.891			35	DMD
6.14587	831.032			35	DMD
	831.032			35	DMD
5.08641	828.656			35	DMD
	828.656			35	DMD
12.5045	828.14			35	DMD
	828.14			35	DMD
5.50816	827.107			35	DMD
	827.107			35	DMD
	824.01			35	DMD
	823.905			35	DMD
	822.119			35	DMD
5.71765	818.843			35	DMD
	818.843			35	DMD
6.68109	818.223			35	DMD
	817.431			35	DMD
5.02506	816.054			35	DMD
	816.054			35	DMD
5.97013	815.744			35	DMD
	815.744			35	DMD
6.57713	813.988			35	DMD
4.36458	813.988			35	DMD
	813.988			35	DMD
	812.288			35	DMD
	811.834			35	DMD
13.1125	811.612			35	DMD
	811.612			35	DMD
4.91449	810.063			35	DMD
	807.977			35	DMD
	806.034			35	DMD
5.67738	806.034			35	DMD
	806.011			35	DMD
	805.517			35	DMD
8.84775	805.517			35	DMD
6.23132	804.071			35	DMD
	804.071			35	DMD
5.41594	797.977			35	DMD
	797.977			35	DMD
7.85073	797.873			35	DMD
	797.873			35	DMD
	794.155			35	DMD
7.04345	794.155			35	DMD
7.36368	787.544			35	DMD
	787.544			35	DMD
4.60583	784.445			35	DMD
7.88881	784.135			35	DMD
4.18855	783.412			35	DMD
3.74977	783.412			35	DMD
	783.412			35	DMD
	779.486			35	DMD
5.04852	779.486			35	DMD
	778.635			35	DMD
	777.627			35	DMD
12.7499	777.627			35	DMD
	774.702			35	DMD
9.57134	774.115			35	DMD
	774.115			35	DMD
	773.082			35	DMD
	771.946			35	DMD
4.79858	771.946			35	DMD
	770.396			35	DMD
11.5507	770.396			35	DMD
	762.959			35	DMD
5.33518	762.959			35	DMD
8.3715	757.587			35	DMD
	757.587			35	DMD
5.99521	755.315			35	DMD
	755.315			35	DMD
8.24327	754.385			35	DMD
	753.83			35	DMD
7.25968	752.836			35	DMD
	744.301			35	DMD
8.94683	741.679			35	DMD
	738.374			35	DMD
5.19994	738.374			35	DMD
	738.167			35	DMD
8.6322	738.167			35	DMD
3.95374	737.031			35	DMD
	737.031			35	DMD
	735.585			35	DMD
6.45672	735.585			35	DMD
	733.487			35	DMD
3.89629	732.899			35	DMD
	732.899			35	DMD
7.26203	731.763			35	DMD
	731.763			35	DMD
	729.903			35	DMD
3.85441	729.903			35	DMD
5.58799	726.701			35	DMD
	726.701			35	DMD
3.78761	724.325			35	DMD
	724.325			35	DMD
	724.119			35	DMD
	717.714			35	DMD
11.5706	717.714			35	DMD
6.14819	715.545			35	DMD
4.64888	713.272			35	DMD
	711.723			35	DMD
	709.967			35	DMD
5.75967	709.967			35	DMD
9.70129	708.624			35	DMD
6.80908	707.178			35	DMD
4.14643	706.042			35	DMD
4.25247	703.872			35	DMD
	703.872			35	DMD
	703.253			35	DMD
7.34248	703.253			35	DMD
5.87329	697.778			35	DMD
	697.778			35	DMD
	697.111			35	DMD
	693.026			35	DMD
	692.2			35	DMD
4.56818	692.2			35	DMD
9.88671	690.34			35	DMD
5.98031	686.622			35	DMD
	686.622			35	DMD
	681.767			35	DMD
6.05598	675.775			35	DMD
	675.775			35	DMD
3.91937	673.399			35	DMD
	673.399			35	DMD
	671.643			35	DMD
	671.096			35	DMD
6.22688	664.412			35	DMD
	664.412			35	DMD
5.93911	661.83			35	DMD
	661.83			35	DMD
8.04218	660.59			35	DMD
	660.59			35	DMD
	659.526			35	DMD
	657.801			35	DMD
6.7731	657.801			35	DMD
	657.078			35	DMD
8.8711	657.078			35	DMD
	652.43			35	DMD
9.69767	652.43			35	DMD
	650.375			35	DMD
	648.814			35	DMD
	647.472			35	DMD
	642.307			35	DMD
6.15366	642.307			35	DMD
	640.034			35	DMD
7.04785	640.034			35	DMD
6.05352	637.762			35	DMD
	632.287			35	DMD
5.88814	632.287			35	DMD
	631.047			35	DMD
4.84992	630.841			35	DMD
	630.841			35	DMD
	629.704			35	DMD
4.55253	629.704			35	DMD
3.97361	627.742			35	DMD
	627.742			35	DMD
5.842	622.68			35	DMD
7.38299	620.821			35	DMD
	620.821			35	DMD
6.3064	620.201			35	DMD
	620.201			35	DMD
6.51077	617.412			35	DMD
	617.412			35	DMD
	609.148			35	DMD
	609.008			35	DMD
7.08357	604.706			35	DMD
	604.706			35	DMD
	596.029			35	DMD
10.2352	595.409			35	DMD
	591.69			35	DMD
5.87377	587.042			35	DMD
6.57234	586.216			35	DMD
	583.22			35	DMD
4.31521	583.22			35	DMD
	582.91			35	DMD
4.94717	582.91			35	DMD
	582.704			35	DMD
5.88417	582.704			35	DMD
	572.064			35	DMD
5.0195	572.064			35	DMD
	571.341			35	DMD
4.69164	571.341			35	DMD
	563.594			35	DMD
3.52755	563.594			35	DMD
4.66705	562.767			35	DMD
	561.734			35	DMD
4.34385	561.734			35	DMD
	560.701			35	DMD
6.37037	560.701			35	DMD
7.54176	558.739			35	DMD
4.10176	557.809			35	DMD
	557.809			35	DMD
	555.33			35	DMD
3.15521	551.921			35	DMD
5.17973	549.029			35	DMD
	549.029			35	DMD
	547.525			35	DMD
5.1569	542.314			35	DMD
	541.626			35	DMD
6.14085	539.629			35	DMD
	539.629			35	DMD
	535.807			35	DMD
4.69759	531.365			35	DMD
	531.365			35	DMD
	530.745			35	DMD
4.15406	530.745			35	DMD
3.40406	530.332			35	DMD
	530.332			35	DMD
	530.125			35	DMD
5.88663	529.919			35	DMD
	529.919			35	DMD
4.72754	527.026			35	DMD
	527.026			35	DMD
5.24869	526.303			35	DMD
	526.303			35	DMD
	522.274			35	DMD
5.28161	522.274			35	DMD
5.92027	520.002			35	DMD
	520.002			35	DMD
	518.143			35	DMD
4.35899	518.143			35	DMD
	510.317			35	DMD
	507.606			35	DMD
	505.953			35	DMD
	502.226			35	DMD
5.6473	500.479			35	DMD
	500.479			35	DMD
	499.239			35	DMD
4.61049	499.239			35	DMD
	497.764			35	DMD
4.40272	492.421			35	DMD
	492.421			35	DMD
	490.353			35	DMD
	485.966			35	DMD
3.46397	485.5			35	DMD
	485.5			35	DMD
	483.538			35	DMD
7.99856	483.538			35	DMD
7.75333	480.026			35	DMD
	480.026			35	DMD
11.1876	478.476			35	DMD
	478.476			35	DMD
	473.931			35	DMD
5.51445	473.931			35	DMD
	473.415			35	DMD
7.45281	473.415			35	DMD
3.37565	470.729			35	DMD
	470.729			35	DMD
	467.01			35	DMD
	454.884			35	DMD
	453.168			35	DMD
3.75952	446.247			35	DMD
	446.247			35	DMD
	437.57			35	DMD
6.02415	437.57			35	DMD
	433.558			35	DMD
3.9555	429.926			35	DMD
	429.926			35	DMD
4.29691	416.601			35	DMD
4.62246	395.011			35	DMD
	395.011			35	DMD
	380.963			35	DMD
5.37887	380.963			35	DMD
	374.873			35	DMD
	369.6			35	DMD
3.75691	369.6			35	DMD
2.90066	353.486			35	DMD
	353.486			35	DMD
9.86348	313.509			35	DMD
	313.509			35	DMD
	309.457			35	DMD
4.99758	259.278			35	DMD
	259.278			35	DMD
	253.495			35	DMD
	236.139			35	DMD
5.99155	236.139			35	DMD
4.97916	187.382			35	DMD
	187.382			35	DMD
				35	DMD
	2553.4			35	CTRL
	2506.14			35	CTRL
	2494.34			35	CTRL
	2432.93			35	CTRL
	2399.66			35	CTRL
	2380.75			35	CTRL
	2340.9			35	CTRL
	2297.87			35	CTRL
	2297.03			35	CTRL
	2277.14			35	CTRL
	2250.37			35	CTRL
	2228.59			35	CTRL
	2214.91			35	CTRL
	2169.91			35	CTRL
	2164.01			35	CTRL
	2156.9			35	CTRL
	2153.12			35	CTRL
	2145.93			35	CTRL
	2119.69			35	CTRL
	2114.17			35	CTRL
	2108.8			35	CTRL
	2090.5			35	CTRL
	2086.49			35	CTRL
	2076.89			35	CTRL
6.01588	2076.19			35	CTRL
	2076.19			35	CTRL
	2073.79			35	CTRL
	2060.63			35	CTRL
	2051.78			35	CTRL
	2049.89			35	CTRL
	2030.23			35	CTRL
	2026.9			35	CTRL
	1989.47			35	CTRL
	1988.86			35	CTRL
	1967.76			35	CTRL
	1964.28			35	CTRL
	1958.08			35	CTRL
	1955.89			35	CTRL
	1951.28			35	CTRL
	1947.04			35	CTRL
	1923.22			35	CTRL
	1922.99			35	CTRL
	1916.56			35	CTRL
	1910.97			35	CTRL
	1910.67			35	CTRL
	1909.68			35	CTRL
	1882.38			35	CTRL
	1880.75			35	CTRL
6.43716	1880.75			35	CTRL
	1877.39			35	CTRL
	1876.33			35	CTRL
	1868.47			35	CTRL
	1861.51			35	CTRL
	1855.84			35	CTRL
	1851.15			35	CTRL
	1843.06			35	CTRL
	1841.8			35	CTRL
	1841.02			35	CTRL
	1829.22			35	CTRL
	1816.51			35	CTRL
	1812.2			35	CTRL
	1803.66			35	CTRL
	1799.42			35	CTRL
	1790.72			35	CTRL
	1790.19			35	CTRL
	1783.62			35	CTRL
	1782.71			35	CTRL
	1773.18			35	CTRL
	1767.63			35	CTRL
6.37509	1767.63			35	CTRL
7.76167	1766.19			35	CTRL
	1766.19			35	CTRL
	1762.14			35	CTRL
	1759.26			35	CTRL
	1755.03			35	CTRL
	1753.44			35	CTRL
	1752.38			35	CTRL
	1745.2			35	CTRL
	1742.55			35	CTRL
	1731.81			35	CTRL
	1725.54			35	CTRL
	1722.7			35	CTRL
7.71325	1722.7			35	CTRL
	1722.6			35	CTRL
7.57748	1722.6			35	CTRL
	1707.61			35	CTRL
	1704.21			35	CTRL
	1703.38			35	CTRL
	1703			35	CTRL
	1699.29			35	CTRL
	1698.08			35	CTRL
	1696.27			35	CTRL
	1690.6			35	CTRL
	1684.4			35	CTRL
	1682.81			35	CTRL
	1680.39			35	CTRL
	1673.96			35	CTRL
	1669.35			35	CTRL
	1666.61			35	CTRL
8.62839	1666.61			35	CTRL
6.99926	1662.06			35	CTRL
	1662.06			35	CTRL
	1660.88			35	CTRL
	1655.87			35	CTRL
7.4446	1655.87			35	CTRL
6.47714	1649.67			35	CTRL
	1649.67			35	CTRL
	1649.31			35	CTRL
	1645.54			35	CTRL
8.01272	1645.54			35	CTRL
	1634.9			35	CTRL
8.26215	1634.9			35	CTRL
	1632.74			35	CTRL
	1629.11			35	CTRL
	1623.06			35	CTRL
	1622.09			35	CTRL
8.66035	1622.09			35	CTRL
	1619.3			35	CTRL
	1617.77			35	CTRL
	1617.54			35	CTRL
8.62511	1610.31			35	CTRL
	1610.31			35	CTRL
	1598.49			35	CTRL
	1598.03			35	CTRL
	1595.46			35	CTRL
	1591.53			35	CTRL
	1590.92			35	CTRL
	1589.64			35	CTRL
	1586.55			35	CTRL
8.4366	1586.55			35	CTRL
	1570.28			35	CTRL
7.58196	1569.82			35	CTRL
	1569.82			35	CTRL
	1565.07			35	CTRL
5.80996	1565.07			35	CTRL
	1563.41			35	CTRL
8.27557	1563.41			35	CTRL
	1549.86			35	CTRL
6.84458	1545.75			35	CTRL
	1545.75			35	CTRL
	1543.88			35	CTRL
	1540.48			35	CTRL
	1539.8			35	CTRL
7.34626	1538.93			35	CTRL
	1538.93			35	CTRL
	1534.73			35	CTRL
7.57396	1528.4			35	CTRL
	1528.4			35	CTRL
	1528.23			35	CTRL
	1522.86			35	CTRL
	1515			35	CTRL
	1511.37			35	CTRL
	1506.81			35	CTRL
6.42043	1506.81			35	CTRL
8.57064	1505.57			35	CTRL
	1505.57			35	CTRL
	1488.83			35	CTRL
	1488.07			35	CTRL
	1487.54			35	CTRL
	1486.71			35	CTRL
	1485.05			35	CTRL
	1479.53			35	CTRL
	1474.76			35	CTRL
	1466.14			35	CTRL
	1465.91			35	CTRL
	1460.22			35	CTRL
8.56814	1460.22			35	CTRL
	1459.7			35	CTRL
8.82947	1459.7			35	CTRL
	1458.2			35	CTRL
	1444.13			35	CTRL
	1442.85			35	CTRL
	1431.88			35	CTRL
7.84418	1429.85			35	CTRL
	1429.85			35	CTRL
	1428.56			35	CTRL
	1425.62			35	CTRL
9.85285	1425.62			35	CTRL
	1422.36			35	CTRL
6.92023	1419.11			35	CTRL
	1419.11			35	CTRL
	1399.29			35	CTRL
	1398.08			35	CTRL
	1397.63			35	CTRL
	1395.81			35	CTRL
	1395.13			35	CTRL
	1389.98			35	CTRL
10.1446	1389.98			35	CTRL
	1386.66			35	CTRL
	1386.06			35	CTRL
	1377.66			35	CTRL
	1372.22			35	CTRL
7.24875	1370.25			35	CTRL
	1370.25			35	CTRL
	1369.8			35	CTRL
	1363.82			35	CTRL
	1363.59			35	CTRL
	1360.04			35	CTRL
	1354.07			35	CTRL
	1351.65			35	CTRL
7.15993	1351.65			35	CTRL
	1345.77			35	CTRL
7.01204	1345.77			35	CTRL
	1342.87			35	CTRL
	1336.06			35	CTRL
8.68986	1336.06			35	CTRL
9.59013	1331.3			35	CTRL
	1331.3			35	CTRL
	1329.41			35	CTRL
	1322.08			35	CTRL
	1322			35	CTRL
	1320.71			35	CTRL
	1314.67			35	CTRL
5.88467	1314.67			35	CTRL
	1313.23			35	CTRL
	1312.81			35	CTRL
9.93299	1311.26			35	CTRL
	1311.26			35	CTRL
	1306.72			35	CTRL
	1305.17			35	CTRL
8.19057	1305.17			35	CTRL
	1302.11			35	CTRL
	1300.21			35	CTRL
8.734	1300.21			35	CTRL
	1294.55			35	CTRL
5.28368	1282.86			35	CTRL
	1282.86			35	CTRL
	1282.37			35	CTRL
8.15976	1280.79			35	CTRL
	1280.79			35	CTRL
9.78612	1278			35	CTRL
	1278			35	CTRL
	1276.7			35	CTRL
8.94949	1274.59			35	CTRL
	1274.59			35	CTRL
	1272.47			35	CTRL
	1272.32			35	CTRL
	1271.94			35	CTRL
	1268.71			35	CTRL
8.10309	1268.71			35	CTRL
	1267.55			35	CTRL
6.45873	1264.47			35	CTRL
	1264.47			35	CTRL
	1262.18			35	CTRL
	1256.62			35	CTRL
	1253.94			35	CTRL
	1245.77			35	CTRL
5.19704	1244.35			35	CTRL
	1243.96			35	CTRL
	1240.48			35	CTRL
	1239.16			35	CTRL
	1234.2			35	CTRL
	1234.1			35	CTRL
6.97617	1231.41			35	CTRL
	1231.41			35	CTRL
	1231			35	CTRL
9.33822	1224.8			35	CTRL
7.00645	1223.36			35	CTRL
	1223.36			35	CTRL
	1214.39			35	CTRL
	1212.5			35	CTRL
7.0533	1210.65			35	CTRL
	1210.65			35	CTRL
	1209.55			35	CTRL
	1206.82			35	CTRL
	1198.46			35	CTRL
4.94624	1198.46			35	CTRL
	1192.38			35	CTRL
	1185.14			35	CTRL
	1180.28			35	CTRL
	1175.84			35	CTRL
8.86358	1175.84			35	CTRL
	1172.41			35	CTRL
	1170.06			35	CTRL
8.35709	1170.06			35	CTRL
	1167.68			35	CTRL
8.3471	1167.68			35	CTRL
6.34186	1159.42			35	CTRL
	1159.42			35	CTRL
6.83909	1159.21			35	CTRL
	1159.21			35	CTRL
11.7065	1156.21			35	CTRL
	1156.21			35	CTRL
	1153.13			35	CTRL
	1153.05			35	CTRL
	1152.9			35	CTRL
	1150.12			35	CTRL
6.79245	1150.12			35	CTRL
	1149.05			35	CTRL
	1148.74			35	CTRL
7.59973	1148.57			35	CTRL
	1148.57			35	CTRL
	1144.33			35	CTRL
9.92398	1144.33			35	CTRL
	1142.68			35	CTRL
7.84071	1142.68			35	CTRL
	1138.23			35	CTRL
	1135.43			35	CTRL
	1130.97			35	CTRL
	1114.33			35	CTRL
	1111.08			35	CTRL
	1107.83			35	CTRL
	1105.6			35	CTRL
	1105.56			35	CTRL
	1101.36			35	CTRL
8.28666	1101.36			35	CTRL
	1100.95			35	CTRL
	1098.17			35	CTRL
4.08196	1098.17			35	CTRL
	1085.25			35	CTRL
8.43305	1085.25			35	CTRL
	1084.61			35	CTRL
7.88881	1083.39			35	CTRL
	1083.39			35	CTRL
	1082.98			35	CTRL
10.722	1081.01			35	CTRL
	1081.01			35	CTRL
	1079.98			35	CTRL
7.33104	1079.98			35	CTRL
5.81469	1079.26			35	CTRL
	1079.26			35	CTRL
	1075.44			35	CTRL
6.21618	1075.44			35	CTRL
	1075.33			35	CTRL
5.51244	1075.33			35	CTRL
	1072.97			35	CTRL
11.7332	1066.34			35	CTRL
	1066.34			35	CTRL
	1066.29			35	CTRL
4.08423	1066.29			35	CTRL
	1065.71			35	CTRL
	1064.72			35	CTRL
	1063.44			35	CTRL
	1056.43			35	CTRL
10.8207	1056.43			35	CTRL
	1056.12			35	CTRL
6.57052	1055.81			35	CTRL
	1055.81			35	CTRL
5.48086	1054.69			35	CTRL
	1051.26			35	CTRL
10.1856	1051.26			35	CTRL
	1051.26			35	CTRL
10.6775	1050.95			35	CTRL
	1050.95			35	CTRL
	1046.82			35	CTRL
8.06304	1046.82			35	CTRL
	1046.57			35	CTRL
	1043.93			35	CTRL
	1041.66			35	CTRL
	1038.97			35	CTRL
8.23232	1038.97			35	CTRL
12.1467	1037.94			35	CTRL
	1037.94			35	CTRL
7.81791	1036.9			35	CTRL
	1036.9			35	CTRL
	1035.67			35	CTRL
7.46317	1035.67			35	CTRL
6.03356	1035.25			35	CTRL
	1035.25			35	CTRL
	1029.85			35	CTRL
4.78731	1029.85			35	CTRL
	1029.56			35	CTRL
	1029.03			35	CTRL
10.4892	1027.3			35	CTRL
	1027.3			35	CTRL
6.09173	1024.1			35	CTRL
	1024.1			35	CTRL
	1022.68			35	CTRL
	1021.31			35	CTRL
11.9218	1021.31			35	CTRL
	1020.63			35	CTRL
	1015.95			35	CTRL
	1009.75			35	CTRL
10.5144	1004.57			35	CTRL
	1004.57			35	CTRL
	1002.09			35	CTRL
12.0383	996.515			35	CTRL
	996.515			35	CTRL
	996.412			35	CTRL
	996.309			35	CTRL
6.58759	983.81			35	CTRL
	983.81			35	CTRL
	982.641			35	CTRL
7.69283	982.641			35	CTRL
6.91076	979.161			35	CTRL
	979.161			35	CTRL
8.29564	971.724			35	CTRL
	971.724			35	CTRL
	963.873			35	CTRL
	963.765			35	CTRL
3.67663	962.944			35	CTRL
	962.944			35	CTRL
	962.177			35	CTRL
	961.723			35	CTRL
9.53448	959.018			35	CTRL
	959.018			35	CTRL
8.3945	957.572			35	CTRL
	957.572			35	CTRL
	950.135			35	CTRL
	945.01			35	CTRL
	943.007			35	CTRL
	939.867			35	CTRL
	939.805			35	CTRL
4.97345	937.842			35	CTRL
	937.842			35	CTRL
5.90778	937.119			35	CTRL
	937.119			35	CTRL
	935.673			35	CTRL
6.36177	935.673			35	CTRL
	929.658			35	CTRL
	928.959			35	CTRL
5.90723	928.959			35	CTRL
	927.011			35	CTRL
	921.415			35	CTRL
	920.488			35	CTRL
6.41097	920.488			35	CTRL
	920.178			35	CTRL
	919.827			35	CTRL
	917.492			35	CTRL
5.38071	916.46			35	CTRL
	916.46			35	CTRL
	908.919			35	CTRL
	908.815			35	CTRL
6.3371	908.815			35	CTRL
10.4162	906.336			35	CTRL
	906.336			35	CTRL
	900.164			35	CTRL
	896.42			35	CTRL
10.2723	896.42			35	CTRL
	894.87			35	CTRL
6.48707	894.87			35	CTRL
	891.241			35	CTRL
	890.532			35	CTRL
	887.536			35	CTRL
	887.232			35	CTRL
	879.169			35	CTRL
9.35783	879.169			35	CTRL
7.39997	878.962			35	CTRL
	878.962			35	CTRL
	876.69			35	CTRL
7.44442	873.797			35	CTRL
	873.797			35	CTRL
	869.046			35	CTRL
7.06405	867.186			35	CTRL
	867.186			35	CTRL
5.493	863.054			35	CTRL
	863.054			35	CTRL
	861.298			35	CTRL
7.19596	860.472			35	CTRL
	860.472			35	CTRL
	858.949			35	CTRL
	854.638			35	CTRL
13.0717	853.758			35	CTRL
	853.758			35	CTRL
	853.352			35	CTRL
	852.828			35	CTRL
5.67505	852.828			35	CTRL
	852.621			35	CTRL
	848.891			35	CTRL
	843.92			35	CTRL
8.59589	843.92			35	CTRL
	839.193			35	CTRL
	828.036			35	CTRL
13.5107	828.036			35	CTRL
8.96746	827.933			35	CTRL
	827.933			35	CTRL
6.59314	825.764			35	CTRL
	825.764			35	CTRL
	825.296			35	CTRL
7.37101	824.008			35	CTRL
	824.008			35	CTRL
	823.905			35	CTRL
6.30906	823.905			35	CTRL
	818.223			35	CTRL
	816.176			35	CTRL
5.43899	816.176			35	CTRL
	814.633			35	CTRL
5.1993	814.504			35	CTRL
	814.504			35	CTRL
	810.063			35	CTRL
	805.936			35	CTRL
12.5698	798.906			35	CTRL
	798.906			35	CTRL
	793.948			35	CTRL
4.87162	793.948			35	CTRL
	791.794			35	CTRL
6.42848	791.262			35	CTRL
	791.262			35	CTRL
	784.445			35	CTRL
	784.135			35	CTRL
	777.42			35	CTRL
7.31462	777.42			35	CTRL
	769.636			35	CTRL
	760.893			35	CTRL
7.93991	760.893			35	CTRL
7.76863	757.174			35	CTRL
	757.174			35	CTRL
6.47356	755.005			35	CTRL
	755.005			35	CTRL
	754.385			35	CTRL
	741.679			35	CTRL
	741.266			35	CTRL
7.43358	741.266			35	CTRL
	727.437			35	CTRL
4.96968	721.536			35	CTRL
	721.536			35	CTRL
	720.782			35	CTRL
	715.545			35	CTRL
4.61293	714.512			35	CTRL
	714.512			35	CTRL
	713.272			35	CTRL
9.59073	709.554			35	CTRL
	709.554			35	CTRL
	708.624			35	CTRL
	707.178			35	CTRL
	706.042			35	CTRL
	705.052			35	CTRL
	699.43			35	CTRL
7.35563	699.43			35	CTRL
2.95778	697.778			35	CTRL
	697.778			35	CTRL
3.9145	686.622			35	CTRL
	686.622			35	CTRL
	686.448			35	CTRL
	682.386			35	CTRL
5.91093	682.386			35	CTRL
8.91025	677.635			35	CTRL
	677.635			35	CTRL
	677.428			35	CTRL
3.09806	677.428			35	CTRL
5.82001	674.742			35	CTRL
	674.742			35	CTRL
	672.9			35	CTRL
4.4023	672.9			35	CTRL
	667.013			35	CTRL
	662.134			35	CTRL
2.86687	662.134			35	CTRL
	661.417			35	CTRL
2.77855	661.417			35	CTRL
	660.206			35	CTRL
	659.979			35	CTRL
6.17064	649.744			35	CTRL
	649.744			35	CTRL
	648.505			35	CTRL
7.02556	648.505			35	CTRL
	648.258			35	CTRL
	646.896			35	CTRL
	622.68			35	CTRL
7.76821	611.421			35	CTRL
	611.421			35	CTRL
	610.284			35	CTRL
9.01441	610.284			35	CTRL
	608.528			35	CTRL
6.11838	608.528			35	CTRL
	595.409			35	CTRL
	592.517			35	CTRL
4.15063	592.517			35	CTRL
5.65658	591.587			35	CTRL
	591.587			35	CTRL
	587.042			35	CTRL
	586.216			35	CTRL
6.30036	583.042			35	CTRL
	583.042			35	CTRL
	569.791			35	CTRL
2.87855	569.791			35	CTRL
	569.482			35	CTRL
7.09454	569.482			35	CTRL
	562.767			35	CTRL
7.99235	562.767			35	CTRL
4.87966	560.805			35	CTRL
	560.805			35	CTRL
	558.739			35	CTRL
	558.491			35	CTRL
	552.592			35	CTRL
	551.921			35	CTRL
	549.339			35	CTRL
6.42457	549.339			35	CTRL
	542.314			35	CTRL
	541.633			35	CTRL
5.87229	541.633			35	CTRL
3.53242	538.905			35	CTRL
	538.905			35	CTRL
	536.22			35	CTRL
5.38595	536.22			35	CTRL
	532.294			35	CTRL
8.13045	532.294			35	CTRL
3.97594	529.919			35	CTRL
	529.919			35	CTRL
5.23726	517.936			35	CTRL
	517.936			35	CTRL
	515.56			35	CTRL
4.59837	515.56			35	CTRL
8.17654	512.358			35	CTRL
	512.358			35	CTRL
	508.846			35	CTRL
7.82092	508.846			35	CTRL
3.94252	504.507			35	CTRL
	504.507			35	CTRL
	503.965			35	CTRL
7.41205	487.773			35	CTRL
	487.773			35	CTRL
	484.777			35	CTRL
4.74519	484.777			35	CTRL
	477.856			35	CTRL
6.35697	477.856			35	CTRL
	476.513			35	CTRL
6.10296	474.034			35	CTRL
	474.034			35	CTRL
	471.651			35	CTRL
5.00387	471.651			35	CTRL
4.52028	464.531			35	CTRL
	464.531			35	CTRL
	457.683			35	CTRL
	452.548			35	CTRL
4.15345	452.548			35	CTRL
	443.458			35	CTRL
3.96385	443.458			35	CTRL
2.66565	439.43			35	CTRL
	439.43			35	CTRL
	434.617			35	CTRL
5.06238	430.236			35	CTRL
	430.236			35	CTRL
	416.601			35	CTRL
	390.754			35	CTRL
	369.731			35	CTRL
	319.591			35	CTRL
4.01607	313.199			35	CTRL
	313.199			35	CTRL
5.19939	301.32			35	CTRL
	301.32			35	CTRL
				35	CTRL
	2384.83			10	DMD
	2185.26			10	DMD
	2090.5			10	DMD
	2086.04			10	DMD
	2058.74			10	DMD
	2039.91			10	DMD
	2011.1			10	DMD
	1990.15			10	DMD
	1988.03			10	DMD
	1926.4			10	DMD
	1917.55			10	DMD
	1892.59			10	DMD
	1879.4			10	DMD
	1863.17			10	DMD
	1859.47			10	DMD
	1841.62			10	DMD
	1794.96			10	DMD
	1786.04			10	DMD
	1771.52			10	DMD
	1759.64			10	DMD
	1749.81			10	DMD
	1739.15			10	DMD
	1700.58			10	DMD
	1682.88			10	DMD
	1675.09			10	DMD
	1668.21			10	DMD
	1665.72			10	DMD
	1662.09			10	DMD
	1658.83			10	DMD
	1657.93			10	DMD
	1648.4			10	DMD
	1641.67			10	DMD
	1631.76			10	DMD
	1620.8			10	DMD
	1617.39			10	DMD
	1617.09			10	DMD
	1596.07			10	DMD
	1594.1			10	DMD
	1586.46			10	DMD
	1586.31			10	DMD
	1586.01			10	DMD
	1572.55			10	DMD
	1570.35			10	DMD
	1570.28			10	DMD
	1564.38			10	DMD
	1563.24			10	DMD
	1551.6			10	DMD
	1550.09			10	DMD
	1548.42			10	DMD
	1522.79			10	DMD
	1519.68			10	DMD
	1513.48			10	DMD
	1490.64			10	DMD
	1483.31			10	DMD
	1466.82			10	DMD
	1452.76			10	DMD
	1448.37			10	DMD
	1435.97			10	DMD
	1433.47			10	DMD
	1415.8			10	DMD
	1413.05			10	DMD
	1409.12			10	DMD
	1406.78			10	DMD
	1398.08			10	DMD
	1390.18			10	DMD
	1385.83			10	DMD
	1384.32			10	DMD
	1380.46			10	DMD
	1374.56			10	DMD
	1361.17			10	DMD
	1356.86			10	DMD
	1356.41			10	DMD
	1339.77			10	DMD
	1337.58			10	DMD
	1336.07			10	DMD
	1329.41			10	DMD
	1325.25			10	DMD
	1322.83			10	DMD
	1305.59			10	DMD
	1302.9	3.48536e-07		10	DMD
	1292.88	3.2097e-07		10	DMD
	1284.82			10	DMD
	1279.8			10	DMD
	1259.38			10	DMD
	1243.96			10	DMD
	1242.67			10	DMD
	1233.75			10	DMD
	1227.55			10	DMD
	1215.75			10	DMD
	1182.62			10	DMD
	1164.02			10	DMD
	1154.15			10	DMD
	1146.85			10	DMD
	1123.26			10	DMD
	1106.77			10	DMD
	1106.55			10	DMD
	1104.2			10	DMD
	1099.59			10	DMD
	1091.42			10	DMD
	1088.85			10	DMD
	1086.28			10	DMD
	1079.55			10	DMD
	1075.09			10	DMD
	1071.98			10	DMD
	1071.76			10	DMD
	1066.77			10	DMD
	1063.59			10	DMD
	1061.85			10	DMD
	1054.06			10	DMD
	1052.93			10	DMD
	1052.55			10	DMD
	1046.73			10	DMD
	1035.38			10	DMD
	1034.25			10	DMD
	1030.09			10	DMD
	1020.03			10	DMD
	998.553			10	DMD
	996.511			10	DMD
	980.1			10	DMD
	978.361			10	DMD
	976.924			10	DMD
	956.278			10	DMD
	942.514			10	DMD
	934.347			10	DMD
	929.28			10	DMD
	925.045			10	DMD
	922.247			10	DMD
	920.583			10	DMD
	918.692			10	DMD
	912.643			10	DMD
	911.206			10	DMD
	908.029			10	DMD
	896.534			10	DMD
	890.258			10	DMD
	889.955			10	DMD
	878.536			10	DMD
	875.037	1.15309e-07		10	DMD
	867.721			10	DMD
	867.186	1.60811e-07		10	DMD
	859.403			10	DMD
	857.209			10	DMD
	832.404			10	DMD
	824.842			10	DMD
	823.905			10	DMD
	822.422			10	DMD
	821.893			10	DMD
	821.741			10	DMD
	821.666			10	DMD
	818.716			10	DMD
	818.187			10	DMD
	808.809			10	DMD
	805.406			10	DMD
	796.482			10	DMD
	795.499			10	DMD
	793.76			10	DMD
	793.155			10	DMD
	788.783	2.26618e-07		10	DMD
	786.349			10	DMD
	780.299			10	DMD
	778.332			10	DMD
	776.064			10	DMD
	773.082			10	DMD
	762.754			10	DMD
	759.88			10	DMD
	749.898			10	DMD
	749.323	7.99908e-08		10	DMD
	740.293			10	DMD
	739.083			10	DMD
	738.781			10	DMD
	730.689			10	DMD
	724.119			10	DMD
	723.883			10	DMD
	719.95			10	DMD
	717.984			10	DMD
	711.723			10	DMD
	693.633			10	DMD
	693.026			10	DMD
	688.717			10	DMD
	681.767			10	DMD
	677.222			10	DMD
	671.643			10	DMD
	649.467			10	DMD
	649.165			10	DMD
	648.814			10	DMD
	648.401	1.88167e-07		10	DMD
	647.472			10	DMD
	631.047			10	DMD
	628.066			10	DMD
	609.148			10	DMD
	608.403			10	DMD
	596.029			10	DMD
	575.884			10	DMD
	570.591			10	DMD
	570.439			10	DMD
[truncated: 5,352 more rows]

## Sheet: Figure S9c
Contraction velocity	ABS([Relaxation velocity])	Frequency (global)	Contraction time	Stiffness	DMD vs CTRL	Spreading area
	2.42e-07			10	DMD	2384.83
	8.80711e-07			10	DMD	2185.26
	7.17681e-07			10	DMD	2090.5
	1.68584e-07			10	DMD	2086.04
	3.59271e-07			10	DMD	2058.74
	3.5724e-08			10	DMD	2039.91
	1.89616e-08			10	DMD	2011.1
	4.9836e-08			10	DMD	1990.15
	2.67588e-07			10	DMD	1988.03
	4.04469e-07			10	DMD	1926.4
	4.63895e-07			10	DMD	1917.55
	4.18e-08			10	DMD	1892.59
	1.16212e-08			10	DMD	1879.4
	1.00645e-08			10	DMD	1863.17
	1.39262e-07			10	DMD	1841.62
	1.00395e-07			10	DMD	1794.96
	1.16764e-07			10	DMD	1786.04
	1.17093e-07			10	DMD	1771.52
	4.54e-08			10	DMD	1759.64
	2.34007e-08			10	DMD	1749.81
	5.53214e-07			10	DMD	1739.15
	9.76973e-08			10	DMD	1700.58
	3.25e-08			10	DMD	1682.88
	4.0558e-08			10	DMD	1675.09
	1.83539e-08			10	DMD	1668.21
	6.72e-08			10	DMD	1665.72
	1.4932e-07			10	DMD	1662.09
	8.79e-09			10	DMD	1658.83
	4.08257e-07			10	DMD	1657.93
	5.22796e-07			10	DMD	1648.4
	1.48299e-08			10	DMD	1641.67
	4.16598e-07			10	DMD	1631.76
	4.44917e-07			10	DMD	1620.8
	1.08601e-07			10	DMD	1617.39
	1.48699e-07			10	DMD	1617.09
	7.04913e-08			10	DMD	1596.07
	5.81849e-07			10	DMD	1594.1
	1.91e-08			10	DMD	1586.46
	1.46504e-07			10	DMD	1586.31
	3.17219e-08			10	DMD	1586.01
	4.49e-08			10	DMD	1572.55
	1.90929e-08			10	DMD	1570.35
	3.68e-08			10	DMD	1570.28
	3.66685e-08			10	DMD	1564.38
	9.66e-08			10	DMD	1563.24
	7.30989e-09			10	DMD	1551.6
	1.63484e-08			10	DMD	1550.09
	9.93e-08			10	DMD	1548.42
	2.03653e-07			10	DMD	1522.79
	1.22815e-08			10	DMD	1519.68
	2.07696e-08			10	DMD	1513.48
	9.42425e-08			10	DMD	1490.64
	3.47626e-07			10	DMD	1483.31
	3.05612e-07			10	DMD	1466.82
	6.01115e-07			10	DMD	1452.76
	1.30786e-07			10	DMD	1452.76
	1.84366e-08			10	DMD	1448.37
	2.39217e-08			10	DMD	1435.97
	8.14e-08			10	DMD	1433.47
	1.67758e-08			10	DMD	1415.8
	8.56805e-07			10	DMD	1413.05
	2.55066e-07			10	DMD	1409.12
	2.05e-08			10	DMD	1406.78
	2.3971e-07			10	DMD	1398.08
	4.25285e-08			10	DMD	1390.18
	3.05e-08			10	DMD	1385.83
	1.04e-08			10	DMD	1384.32
	1.09e-07			10	DMD	1380.46
	5.33311e-07			10	DMD	1374.56
	3.23e-08			10	DMD	1361.17
	4.56e-08			10	DMD	1356.86
	3.43383e-08			10	DMD	1356.41
	5.51637e-08			10	DMD	1339.77
	2.7242e-07			10	DMD	1337.58
	1.94e-07			10	DMD	1336.07
	9.51354e-08			10	DMD	1329.41
	8.16255e-08			10	DMD	1325.25
	8.7872e-08			10	DMD	1322.83
	3.23053e-07			10	DMD	1305.59
	6.91505e-08			10	DMD	1302.9
	2.67438e-07			10	DMD	1292.88
	2.66991e-08			10	DMD	1284.82
	1.48e-07			10	DMD	1279.8
	6.47481e-08			10	DMD	1259.38
	1e-08			10	DMD	1243.96
	1.58703e-08			10	DMD	1242.67
	3.74e-08			10	DMD	1233.75
	1.12081e-08			10	DMD	1227.55
	1.21193e-07			10	DMD	1215.75
	1.69696e-08			10	DMD	1182.62
	2.64e-08			10	DMD	1164.02
	1.58112e-08			10	DMD	1154.15
	1.0063e-07			10	DMD	1146.85
	8.29e-08			10	DMD	1123.26
	9.4937e-08			10	DMD	1106.77
	2.48e-08			10	DMD	1106.55
	1.7e-08			10	DMD	1104.2
	2.23027e-07			10	DMD	1099.59
	1.90884e-08			10	DMD	1091.42
	6.55184e-08			10	DMD	1088.85
	9.20512e-07			10	DMD	1086.28
	5.49e-08			10	DMD	1079.55
	2.52e-08			10	DMD	1075.09
	7.84e-09			10	DMD	1071.98
	4.58909e-08			10	DMD	1071.76
	4.50587e-08			10	DMD	1066.77
	1.27789e-07			10	DMD	1063.59
	1.4318e-07			10	DMD	1061.85
	6.30922e-08			10	DMD	1054.06
	2.57e-08			10	DMD	1052.93
	3.17541e-08			10	DMD	1052.55
	3.79485e-08			10	DMD	1046.73
	4.81504e-08			10	DMD	1035.38
	7.17195e-08			10	DMD	1034.25
	2.74e-08			10	DMD	1030.09
	6.28e-08			10	DMD	1020.03
	3.7838e-07			10	DMD	998.553
	1.15409e-07			10	DMD	996.511
	3.19678e-08			10	DMD	980.1
	1.73432e-07			10	DMD	978.361
	8.92538e-08			10	DMD	976.924
	2.37e-08			10	DMD	956.278
	3.61e-08			10	DMD	942.514
	1.32e-08			10	DMD	934.347
	1.7801e-07			10	DMD	929.28
	7.51043e-08			10	DMD	925.045
	4.83099e-07			10	DMD	922.247
	9.78e-09			10	DMD	920.583
	4.85072e-07			10	DMD	918.692
	5.41e-08			10	DMD	912.643
	3.38e-08			10	DMD	911.206
	9.37047e-08			10	DMD	908.029
	3.01e-08			10	DMD	896.534
	1.25023e-07			10	DMD	890.258
	1.10462e-07			10	DMD	889.955
	4.19658e-08			10	DMD	878.536
	1.19797e-07			10	DMD	875.037
	1.83e-08			10	DMD	867.721
	2.97715e-08			10	DMD	867.186
	4.12e-08			10	DMD	859.403
	1.65229e-07			10	DMD	857.209
	1.02785e-07			10	DMD	832.404
	8.31e-09			10	DMD	824.842
	1.49348e-08			10	DMD	823.905
	4.25039e-08			10	DMD	822.422
	1.53774e-07			10	DMD	821.893
	2.04003e-08			10	DMD	821.741
	1.74647e-07			10	DMD	821.666
	4.22377e-08			10	DMD	818.716
	1.55113e-08			10	DMD	818.187
	6.88696e-07			10	DMD	808.809
	2.61707e-08			10	DMD	805.406
	1.61236e-07			10	DMD	796.482
	3.93e-08			10	DMD	795.499
	2.85002e-07			10	DMD	793.76
	3.91072e-08			10	DMD	793.155
	8.55527e-08			10	DMD	788.783
	6.68996e-08			10	DMD	786.349
	3.07454e-08			10	DMD	780.299
	3.3282e-08			10	DMD	778.332
	1.9766e-07			10	DMD	776.064
	5.45635e-08			10	DMD	773.082
	9.18937e-08			10	DMD	762.754
	3.13162e-08			10	DMD	759.88
	5e-08			10	DMD	749.898
	4.07836e-08			10	DMD	749.323
	2.18694e-08			10	DMD	740.293
	2.45821e-08			10	DMD	739.083
	1.71e-08			10	DMD	738.781
	2.92851e-08			10	DMD	730.689
	5.66987e-08			10	DMD	724.119
	7.70963e-08			10	DMD	723.883
	3.57986e-08			10	DMD	719.95
	8.27e-09			10	DMD	719.95
	5.43076e-08			10	DMD	717.984
	2.20221e-08			10	DMD	711.723
	1.22895e-08			10	DMD	693.633
	6.0091e-08			10	DMD	693.026
	1.7473e-07			10	DMD	688.717
	4.14685e-08			10	DMD	681.767
	7.93692e-08			10	DMD	677.222
	9.54349e-08			10	DMD	671.643
	1.04826e-07			10	DMD	649.467
	3.64915e-08			10	DMD	649.165
	1.3163e-07			10	DMD	648.814
	5.0812e-08			10	DMD	648.401
	1.60568e-08			10	DMD	647.472
	1.42804e-08			10	DMD	631.047
	1.25e-07			10	DMD	628.066
	3.82371e-08			10	DMD	609.148
	5.7e-08			10	DMD	608.403
	1.70549e-08			10	DMD	596.029
	4.63519e-08			10	DMD	575.884
	1.45e-08			10	DMD	570.591
	1.2e-07			10	DMD	570.439
	3.27e-08			10	DMD	567.036
	9.03906e-08			10	DMD	566.582
	2.45259e-08			10	DMD	559.625
	3.38995e-08			10	DMD	555.33
	3.05379e-08			10	DMD	544.878
	9.64164e-08			10	DMD	540.87
	3.87036e-08			10	DMD	535.807
	1.51757e-08			10	DMD	530.125
	1.45e-07			10	DMD	527.862
	9.64373e-08			10	DMD	526.728
	4.96541e-08			10	DMD	519.468
	5.03834e-08			10	DMD	519.317
	5.35538e-08			10	DMD	507.606
	2.1025e-08			10	DMD	505.953
	1.78504e-08			10	DMD	501.772
	2.07e-08			10	DMD	475.454
	2.21501e-08			10	DMD	468.497
	3.23245e-08			10	DMD	467.01
	1.18787e-08			10	DMD	463.733
	1.8e-08			10	DMD	463.506
	8.18315e-08			10	DMD	453.168
	1.89e-08			10	DMD	435.902
	3.72589e-08			10	DMD	392.721
	3.60799e-08			10	DMD	390.149
	2.91018e-08			10	DMD	390.074
	7.83e-08			10	DMD	382.587
	4.1907e-08			10	DMD	338.195
	6.1254e-07			10	DMD
	5.56468e-07			10	DMD
	3.82723e-07			10	DMD
	3.74137e-07			10	DMD
	3.62743e-07			10	DMD
	3.00686e-07			10	DMD
	2.82164e-07			10	DMD
	2.36627e-07			10	DMD
	2.18808e-07			10	DMD
	1.85368e-07			10	DMD
	1.59729e-07			10	DMD
	1.47229e-07			10	DMD
	1.46186e-07			10	DMD
	1.46186e-07			10	DMD
	1.39381e-07			10	DMD
	1.38978e-07			10	DMD
	8.43367e-08			10	DMD
	8.43367e-08			10	DMD
	8.16146e-08			10	DMD
	8.16146e-08			10	DMD
	7.61358e-08			10	DMD
	7.61358e-08			10	DMD
	7.28208e-08			10	DMD
	7.28208e-08			10	DMD
	7.04046e-08			10	DMD
	7.04046e-08			10	DMD
	5.87431e-08			10	DMD
	5.87431e-08			10	DMD
	5.27208e-08			10	DMD
	5.27208e-08			10	DMD
	4.72888e-08			10	DMD
	4.72888e-08			10	DMD
	3.80511e-08			10	DMD
	3.80511e-08			10	DMD
	3.66708e-08			10	DMD
	3.66708e-08			10	DMD
	3.42717e-08			10	DMD
	3.42717e-08			10	DMD
	3.07248e-08			10	DMD
	3.07248e-08			10	DMD
	2.65118e-08			10	DMD
	2.65118e-08			10	DMD
	2.61445e-08			10	DMD
	2.61445e-08			10	DMD
	2.44296e-08			10	DMD
	2.44296e-08			10	DMD
	1.72214e-08			10	DMD
	1.72214e-08			10	DMD
	1.5029e-08			10	DMD
	1.5029e-08			10	DMD
	1.12947e-08			10	DMD
	1.12947e-08			10	DMD
	1.10933e-08			10	DMD
	9.99816e-09			10	DMD
	9.8757e-09			10	DMD
	9.16034e-09			10	DMD
	7.62123e-09			10	DMD
	7.06246e-09			10	DMD
	6.86645e-09			10	DMD
	6.42481e-09			10	DMD
	6.2181e-09			10	DMD
	6.16582e-09			10	DMD
	6.03247e-09			10	DMD
	6.01691e-09			10	DMD
	5.61096e-09			10	DMD
	5.30266e-09			10	DMD
	5.30266e-09			10	DMD
	5.21733e-09			10	DMD
	4.90702e-09			10	DMD
	3.81925e-09			10	DMD
	3.81925e-09			10	DMD
	3.53332e-09			10	DMD
				10	DMD
	7.36985e-07			10	CTRL	2722.8
	2.52584e-07			10	CTRL	2550.6
	1.2693e-07			10	CTRL	2531.62
	4.65969e-08			10	CTRL	2445.49
	6.18846e-07			10	CTRL	2414.4
	3.46864e-08			10	CTRL	2350.35
	2.04345e-07			10	CTRL	2345.13
	2.83494e-07			10	CTRL	2278.35
	1.33791e-07			10	CTRL	2218.53
	2.69121e-07			10	CTRL	2162.04
	1.7255e-08			10	CTRL	2159.55
	9.55907e-09			10	CTRL	2146.16
	7.86414e-08			10	CTRL	2099.43
	1.17578e-08			10	CTRL	2047.17
	5.33763e-07			10	CTRL	2045.51
	5.03988e-07			10	CTRL	2032.57
	7.36385e-08			10	CTRL	1990.07
	1.32437e-07			10	CTRL	1976.91
	1.04241e-08			10	CTRL	1966.78
	3.2298e-07			10	CTRL	1964.81
	8.14151e-08			10	CTRL	1957.93
	3.57347e-08			10	CTRL	1952.18
	6.22493e-07			10	CTRL	1914.3
	3.70894e-07			10	CTRL	1906.58
	1.1408e-06			10	CTRL	1892.21
	6.85402e-07			10	CTRL	1890.1
	1.24764e-07			10	CTRL	1888.28
	2.31381e-07			10	CTRL	1876.18
	9.48449e-08			10	CTRL	1857.73
	9.28695e-08			10	CTRL	1848.88
	2.32163e-07			10	CTRL	1830.73
	6.02286e-07			10	CTRL	1816.82
	1.67292e-07			10	CTRL	1815.77
	1.67292e-07			10	CTRL	1815.77
	1.02426e-08			10	CTRL	1795.41
	1.95865e-07			10	CTRL	1784.58
	1.95865e-07			10	CTRL	1784.58
	1.4572e-06			10	CTRL	1783.92
	1.48e-08			10	CTRL	1783.01
	6.42815e-08			10	CTRL	1773.33
	1.49217e-07			10	CTRL	1749.66
	1.33434e-07			10	CTRL	1731.59
	3.46419e-08			10	CTRL	1722.59
	9.17443e-08			10	CTRL	1708.14
	9.17443e-08			10	CTRL	1708.14
	7.47814e-07			10	CTRL	1691.5
	2.13188e-07			10	CTRL	1682.35
	1.13143e-08			10	CTRL	1680.69
	1.82349e-07			10	CTRL	1663.82
	1.82349e-07			10	CTRL	1663.82
	1.8938e-06			10	CTRL	1652.48
	3.7593e-07			10	CTRL	1639.32
	1.89878e-07			10	CTRL	1636.03
	1.89878e-07			10	CTRL	1636.03
	5.28297e-07			10	CTRL	1633.12
	3.88998e-08			10	CTRL	1622.01
	2.85381e-07			10	CTRL	1612.85
	2.42493e-08			10	CTRL	1603.55
	2.62783e-07			10	CTRL	1603.4
	1.07603e-07			10	CTRL	1599.85
	5.23266e-07			10	CTRL	1587.22
	5.24e-07			10	CTRL	1573.38
	8.80859e-09			10	CTRL	1571.64
	9.16438e-09			10	CTRL	1569.6
	1.13698e-07			10	CTRL	1551.37
	4.40316e-08			10	CTRL	1537.31
	9.74268e-07			10	CTRL	1534.28
	1.62404e-07			10	CTRL	1531.71
	8.48971e-07			10	CTRL	1527.78
	8.73183e-08			10	CTRL	1522.94
	4.22987e-08			10	CTRL	1509.78
	4.22987e-08			10	CTRL	1509.78
	2.07856e-08			10	CTRL	1504.33
	1.1439e-06			10	CTRL	1501.76
	6.91186e-07			10	CTRL	1489.66
	2.00837e-07			10	CTRL	1480.67
	2.00837e-07			10	CTRL	1480.67
	1.17e-07			10	CTRL	1472.57
	1.63414e-08			10	CTRL	1467.65
	4.08311e-07			10	CTRL	1462.66
	8.44382e-08			10	CTRL	1458.46
	8.44382e-08			10	CTRL	1458.46
	1.36217e-07			10	CTRL	1437.73
	1.36217e-07			10	CTRL	1437.73
	1.7976e-06			10	CTRL	1437.03
	4.20501e-08			10	CTRL	1430.22
	1.35138e-08			10	CTRL	1429.84
	3.69458e-07			10	CTRL	1426.14
	1.99e-08			10	CTRL	1400.8
	1.05242e-07			10	CTRL	1399.07
	1.05242e-07			10	CTRL	1399.07
	9.23863e-09			10	CTRL	1393.16
	1.22867e-07			10	CTRL	1389.46
	1.87821e-07			10	CTRL	1385.83
	2.44739e-07			10	CTRL	1375.77
	8.56e-08			10	CTRL	1375.77
				10	CTRL	1368.43
	7.90242e-08			10	CTRL	1361.25
	4.5e-08			10	CTRL	1351.04
	4.06653e-08			10	CTRL	1338.94
	4.78846e-07			10	CTRL	1334.1
	3.73e-08			10	CTRL	1333.72
	2.77859e-07			10	CTRL	1332.51
	2.16267e-07			10	CTRL	1313.98
	8.6e-08			10	CTRL	1308.31
	6.91505e-08			10	CTRL	1302.9
	3.46385e-07			10	CTRL	1299.77
	1.57705e-08			10	CTRL	1298.25
	2.67438e-07			10	CTRL	1292.88
	2.85e-08			10	CTRL	1290.84
	7.73695e-08			10	CTRL	1289.9
	7.73695e-08			10	CTRL	1289.9
	4.89198e-07			10	CTRL	1277.15
	5.67202e-08			10	CTRL	1268.08
	2.76353e-08			10	CTRL	1267.95
	2.76353e-08			10	CTRL	1267.95
	2.27e-07			10	CTRL	1267.17
	7.06448e-07			10	CTRL	1266.34
	2.57492e-08			10	CTRL	1265.43
	4.44218e-07			10	CTRL	1263.54
	6.44e-08			10	CTRL	1254.39
	2.98729e-07			10	CTRL	1253.03
	4.57434e-08			10	CTRL	1243.1
	4.57434e-08			10	CTRL	1243.1
	1.28e-07			10	CTRL	1236.39
	1.36855e-07			10	CTRL	1229.44
	1.36855e-07			10	CTRL	1229.44
	4.56058e-07			10	CTRL	1228.6
	2.05301e-08			10	CTRL	1226.18
	1.87274e-07			10	CTRL	1219.54
	1.87274e-07			10	CTRL	1219.54
	2.35772e-08			10	CTRL	1213.71
	1.5893e-07			10	CTRL	1210.45
	1.2719e-08			10	CTRL	1204.1
	4.79305e-08			10	CTRL	1188.52
	8.73e-08			10	CTRL	1187.77
	9.55165e-08			10	CTRL	1184.21
	1.61e-08			10	CTRL	1183.46
	2.28615e-07			10	CTRL	1181.82
	2.28615e-07			10	CTRL	1181.82
	9.86e-09			10	CTRL	1180.51
	1.56e-07			10	CTRL	1178.01
	1.71892e-08			10	CTRL	1168.63
	3.53777e-07			10	CTRL	1168.48
	1.69568e-08			10	CTRL	1161.52
	2.08e-08			10	CTRL	1160.99
	1.08924e-08			10	CTRL	1157.67
	3.06e-08			10	CTRL	1153.51
	2.39806e-08			10	CTRL	1138.23
	6.50521e-09			10	CTRL	1136.87
	2.51e-07			10	CTRL	1132.11
	3.55897e-08			10	CTRL	1132.03
	2.59e-08			10	CTRL	1127.49
	2.13434e-07			10	CTRL	1118.49
	5.47321e-07			10	CTRL	1108.06
	9.42805e-09			10	CTRL	1096.41
	3.92795e-08			10	CTRL	1088.92
	5.91232e-07			10	CTRL	1087.49
	9.73458e-08			10	CTRL	1086.28
	5.26369e-07			10	CTRL	1084.54
	9.28e-08			10	CTRL	1074.33
	2.06708e-07			10	CTRL	1071.76
	1.01e-07			10	CTRL	1065.78
	4.07e-08			10	CTRL	1063.36
	4.16861e-08			10	CTRL	1062.46
	5.94554e-07			10	CTRL	1062.38
	4.33172e-07			10	CTRL	1061.85
	2.84243e-07			10	CTRL	1059.51
	8.2639e-08			10	CTRL	1056.48
	2.43176e-07			10	CTRL	1054.74
	2.58138e-07			10	CTRL	1039.38
	2.58138e-07			10	CTRL	1039.38
	7.83664e-08			10	CTRL	1027.06
	3.47851e-08			10	CTRL	1025.47
	4.7723e-07			10	CTRL	1017.31
	1.26136e-07			10	CTRL	1014.13
	7.60149e-08			10	CTRL	1012.04
	7.60149e-08			10	CTRL	1012.04
	1.07e-08			10	CTRL	1007.55
	1.49107e-07			10	CTRL	1000.86
	1.49107e-07			10	CTRL	1000.86
	1.3833e-06			10	CTRL	968
	6.38917e-08			10	CTRL	966.563
	3.51487e-08			10	CTRL	953.178
	2.64175e-08			10	CTRL	949.169
	9.25972e-08			10	CTRL	947.029
	9.25972e-08			10	CTRL	947.029
	9.96863e-08			10	CTRL	946.371
	2.04802e-08			10	CTRL	944.783
	2.82e-08			10	CTRL	936.464
	6.31e-08			10	CTRL	935.935
	1.54038e-07			10	CTRL	934.801
	7.48724e-09			10	CTRL	934.423
	1.53875e-08			10	CTRL	931.095
	3.5e-08			10	CTRL	926.558
	2.5823e-07			10	CTRL	926.028
	6.61989e-08			10	CTRL	925.499
	1.07358e-08			10	CTRL	907.5
	2.20301e-08			10	CTRL	895.702
	1.77e-08			10	CTRL	894.492
	5.86e-08			10	CTRL	882.241
	2.05e-08			10	CTRL	881.788
	1.65772e-07			10	CTRL	879.292
	1.19797e-07			10	CTRL	875.037
	2.48537e-07			10	CTRL	874.149
	2.48537e-07			10	CTRL	874.149
	3.8649e-08			10	CTRL	873.242
	2.97715e-08			10	CTRL	867.186
	2.00221e-07			10	CTRL	867.116
	5.09789e-08			10	CTRL	853.957
	6.79e-08			10	CTRL	851.311
	1.29e-08			10	CTRL	850.101
	3.95543e-08			10	CTRL	847.454
	1.56e-08			10	CTRL	838.379
	2.47807e-08			10	CTRL	833.236
	2.43125e-07			10	CTRL	831.875
	2.88e-07			10	CTRL	828.774
	1.32e-08			10	CTRL	826.884
	1.07561e-07			10	CTRL	824.161
	4.78054e-08			10	CTRL	823.629
	4.78054e-08			10	CTRL	823.629
	1.29809e-07			10	CTRL	823.027
	7.11149e-07			10	CTRL	822.119
	2.93e-08			10	CTRL	814.406
	1.16e-07			10	CTRL	810.246
	2.24442e-08			10	CTRL	809.036
	1.05802e-07			10	CTRL	806.768
	8.83e-09			10	CTRL	804.347
	8.55527e-08			10	CTRL	788.783
	2.81331e-08			10	CTRL	785.29
	7.72252e-08			10	CTRL	776.82
	1.40126e-07			10	CTRL	770.467
	2.44708e-07			10	CTRL	769.862
	3.78529e-08			10	CTRL	766.899
	3.78529e-08			10	CTRL	766.899
	4.15e-08			10	CTRL	765.93
	6.97205e-08			10	CTRL	765.476
	2.5731e-07			10	CTRL	763.737
	1.27837e-07			10	CTRL	749.898
	4.07836e-08			10	CTRL	749.323
	1.68574e-08			10	CTRL	748.158
	1.91904e-08			10	CTRL	742.789
	1.55349e-07			10	CTRL	738.705
	7.19398e-09			10	CTRL	721.349
	7.19398e-09			10	CTRL	721.349
	5.39265e-08			10	CTRL	720.404
	9.2972e-07			10	CTRL	716.018
	2.08038e-07			10	CTRL	707.396
	1.56904e-07			10	CTRL	705.43
	1.18284e-08			10	CTRL	704.901
	1.27399e-08			10	CTRL	702.481
	1.52e-08			10	CTRL	692.044
	1.19246e-08			10	CTRL	688.944
	1.64789e-08			10	CTRL	688.036
	3.82293e-08			10	CTRL	685.087
	5.45151e-09			10	CTRL	683.499
	1.27665e-08			10	CTRL	668.759
	1.27665e-08			10	CTRL	668.759
	5.01365e-08			10	CTRL	663.383
	2.42736e-08			10	CTRL	663.231
	4.15756e-08			10	CTRL	659.649
	4.15756e-08			10	CTRL	659.649
	4.6424e-07			10	CTRL	658.24
	1.39e-08			10	CTRL	657.559
	5.0812e-08			10	CTRL	648.401
	5.59e-08			10	CTRL	646.442
	1.72e-08			10	CTRL	646.216
	2.90087e-07			10	CTRL	643.947
	1.57e-08			10	CTRL	638.804
	6.29352e-08			10	CTRL	633.147
	6.29352e-08			10	CTRL	633.147
	4.36741e-08			10	CTRL	629.578
	3.50338e-08			10	CTRL	614.378
	1.1892e-07			10	CTRL	594.413
	2.30232e-08			10	CTRL	591.738
	2.30232e-08			10	CTRL	591.738
	1.84057e-08			10	CTRL	589.951
	3.57217e-08			10	CTRL	586.699
	8.57e-08			10	CTRL	581.934
	9.06e-09			10	CTRL	580.422
	1.74336e-07			10	CTRL	570.515
	2.21196e-08			10	CTRL	551.155
	2.68846e-08			10	CTRL	520.073
	2.39171e-08			10	CTRL	518.409
	8.24644e-08			10	CTRL	515.082
	1.32365e-08			10	CTRL	508.049
	2.8458e-07			10	CTRL	489.974
	6.60936e-08			10	CTRL	420.324
	3.77267e-08			10	CTRL	394.687
	9.20736e-09			10	CTRL	378.806
	1.01e-08			10	CTRL	356.647
	1.8648e-07			10	CTRL	270.738
	6.39928e-07			10	CTRL
	6.39928e-07			10	CTRL
	6.20633e-07			10	CTRL
	6.20633e-07			10	CTRL
	6.1254e-07			10	CTRL
	5.56468e-07			10	CTRL
	5.29202e-07			10	CTRL
	4.34838e-07			10	CTRL
	4.02829e-07			10	CTRL
	3.82723e-07			10	CTRL
	3.76163e-07			10	CTRL
	3.74137e-07			10	CTRL
	3.62743e-07			10	CTRL
	3.60985e-07			10	CTRL
	3.5418e-07			10	CTRL
	3.5418e-07			10	CTRL
	3.06047e-07			10	CTRL
	3.06047e-07			10	CTRL
	3.00686e-07			10	CTRL
	2.82164e-07			10	CTRL
	2.71016e-07			10	CTRL
	2.57542e-07			10	CTRL
	2.46049e-07			10	CTRL
	2.46049e-07			10	CTRL
	2.44508e-07			10	CTRL
	2.42066e-07			10	CTRL
	2.41339e-07			10	CTRL
	2.41339e-07			10	CTRL
	2.36627e-07			10	CTRL
	2.28182e-07			10	CTRL
	2.28182e-07			10	CTRL
	2.18808e-07			10	CTRL
	2.09282e-07			10	CTRL
	2.09282e-07			10	CTRL
	2.08624e-07			10	CTRL
	2.05324e-07			10	CTRL
	2.02309e-07			10	CTRL
	1.85368e-07			10	CTRL
	1.84925e-07			10	CTRL
	1.84925e-07			10	CTRL
	1.76901e-07			10	CTRL
	1.76901e-07			10	CTRL
	1.76001e-07			10	CTRL
	1.76001e-07			10	CTRL
	1.59729e-07			10	CTRL
	1.58716e-07			10	CTRL
	1.58716e-07			10	CTRL
	1.56336e-07			10	CTRL
	1.56336e-07			10	CTRL
	1.52514e-07			10	CTRL
	1.49807e-07			10	CTRL
	1.47229e-07			10	CTRL
	1.4535e-07			10	CTRL
	1.4535e-07			10	CTRL
	1.41254e-07			10	CTRL
	1.41254e-07			10	CTRL
	1.40105e-07			10	CTRL
	1.39786e-07			10	CTRL
	1.39786e-07			10	CTRL
	1.39381e-07			10	CTRL
	1.38978e-07			10	CTRL
	1.3208e-07			10	CTRL
	1.25917e-07			10	CTRL
	1.18382e-07			10	CTRL
	1.18382e-07			10	CTRL
	1.17712e-07			10	CTRL
	1.17712e-07			10	CTRL
	1.16152e-07			10	CTRL
	1.16152e-07			10	CTRL
	1.10104e-07			10	CTRL
	9.88726e-08			10	CTRL
	9.88726e-08			10	CTRL
	9.68713e-08			10	CTRL
	9.68713e-08			10	CTRL
	9.31994e-08			10	CTRL
	9.17623e-08			10	CTRL
	9.17623e-08			10	CTRL
	9.1329e-08			10	CTRL
	9.1329e-08			10	CTRL
	8.8964e-08			10	CTRL
	8.54627e-08			10	CTRL
	8.44705e-08			10	CTRL
	8.42851e-08			10	CTRL
	8.08949e-08			10	CTRL
	8.08949e-08			10	CTRL
	7.91304e-08			10	CTRL
	7.91304e-08			10	CTRL
	7.53466e-08			10	CTRL
	7.53466e-08			10	CTRL
	7.09659e-08			10	CTRL
	7.09659e-08			10	CTRL
	6.91376e-08			10	CTRL
	6.76705e-08			10	CTRL
	6.76705e-08			10	CTRL
	6.42148e-08			10	CTRL
	6.35149e-08			10	CTRL
	6.35149e-08			10	CTRL
	6.07397e-08			10	CTRL
	6.07397e-08			10	CTRL
	6.02679e-08			10	CTRL
	6.02679e-08			10	CTRL
	5.91716e-08			10	CTRL
	5.91716e-08			10	CTRL
	5.56113e-08			10	CTRL
	5.56113e-08			10	CTRL
	4.90382e-08			10	CTRL
	4.90382e-08			10	CTRL
	4.51942e-08			10	CTRL
	4.51942e-08			10	CTRL
	4.31766e-08			10	CTRL
	4.31766e-08			10	CTRL
	4.26873e-08			10	CTRL
	4.26873e-08			10	CTRL
	3.85223e-08			10	CTRL
	3.85223e-08			10	CTRL
	3.69411e-08			10	CTRL
	3.69411e-08			10	CTRL
	3.62958e-08			10	CTRL
	3.62958e-08			10	CTRL
	3.61174e-08			10	CTRL
	3.61174e-08			10	CTRL
	3.54171e-08			10	CTRL
	3.54171e-08			10	CTRL
	3.44539e-08			10	CTRL
	3.44539e-08			10	CTRL
	3.3401e-08			10	CTRL
	3.3401e-08			10	CTRL
	3.33236e-08			10	CTRL
	3.33236e-08			10	CTRL
	3.24517e-08			10	CTRL
	3.24517e-08			10	CTRL
	3.06351e-08			10	CTRL
	3.06351e-08			10	CTRL
	3.02144e-08			10	CTRL
	3.02144e-08			10	CTRL
	2.78746e-08			10	CTRL
	2.78746e-08			10	CTRL
	2.69042e-08			10	CTRL
	2.69042e-08			10	CTRL
	2.53592e-08			10	CTRL
	2.53592e-08			10	CTRL
	2.43938e-08			10	CTRL
	2.43938e-08			10	CTRL
	2.38769e-08			10	CTRL
	2.38769e-08			10	CTRL
	2.36603e-08			10	CTRL
	2.36603e-08			10	CTRL
	2.08684e-08			10	CTRL
	2.08684e-08			10	CTRL
	2.00407e-08			10	CTRL
	2.00407e-08			10	CTRL
	1.86915e-08			10	CTRL
	1.86915e-08			10	CTRL
	1.76134e-08			10	CTRL
	1.76134e-08			10	CTRL
	1.67533e-08			10	CTRL
	1.67533e-08			10	CTRL
	1.51439e-08			10	CTRL
	1.51439e-08			10	CTRL
	1.44182e-08			10	CTRL
	1.44182e-08			10	CTRL
	1.28864e-08			10	CTRL
	1.28864e-08			10	CTRL
	1.26775e-08			10	CTRL
	1.26775e-08			10	CTRL
	1.1899e-08			10	CTRL
	1.1899e-08			10	CTRL
	1.13212e-08			10	CTRL
	1.13212e-08			10	CTRL
	1.12066e-08			10	CTRL
	1.12066e-08			10	CTRL
	9.56596e-09			10	CTRL
	9.56596e-09			10	CTRL
	7.33547e-09			10	CTRL
	7.33547e-09			10	CTRL
	6.87441e-09			10	CTRL
	6.87441e-09			10	CTRL
	6.6738e-09			10	CTRL
	6.6738e-09			10	CTRL
	6.45823e-09			10	CTRL
	6.45823e-09			10	CTRL
	5.73588e-09			10	CTRL
	5.73588e-09			10	CTRL
	5.73102e-09			10	CTRL
	5.73102e-09			10	CTRL
	5.42266e-09			10	CTRL
	5.42266e-09			10	CTRL
	5.18324e-09			10	CTRL
	5.18324e-09			10	CTRL
	4.44464e-09			10	CTRL
	4.44464e-09			10	CTRL
	4.44219e-09			10	CTRL
	4.44219e-09			10	CTRL
	4.20377e-09			10	CTRL
	4.20377e-09			10	CTRL
	3.65444e-09			10	CTRL
	3.65444e-09			10	CTRL
				10	CTRL
	1.51e-07			35	DMD	2490.33
	3.61e-07			35	DMD	2359.05
	2.28e-08			35	DMD	2326.98
	1.62e-08			35	DMD	2289.77
	1.72e-07			35	DMD	2259.68
	1.47e-08			35	DMD	2243.34
	6.8086e-08			35	DMD	2233.74
	2.78e-08			35	DMD	2197.36
	3.36e-07			35	DMD	2100.26
	8.39e-09			35	DMD	2062.37
	2.08e-08			35	DMD	2053.52
	7.88166e-08			35	DMD	2017.9
	3.68e-08			35	DMD	2012.99
	8.44e-08			35	DMD	1998.54
	2.95361e-08			35	DMD	1953.77
	7.48e-09			35	DMD	1942.96
	4.80088e-07			35	DMD	1940.31
	1.44603e-08			35	DMD	1920.72
	8.67e-08			35	DMD	1914.45
	1.18077e-08			35	DMD	1898.2
	1.18077e-08			35	DMD	1898.2
	1.16212e-08			35	DMD	1879.4
	1.57e-07			35	DMD	1864.53
	2.05579e-07			35	DMD	1856.59
	1.02661e-07			35	DMD	1848.58
	1.57364e-08			35	DMD	1841.8
	8.41972e-09			35	DMD	1815.98
	4.19302e-07			35	DMD	1813.41
	2.28304e-08			35	DMD	1779.51
	2.28304e-08			35	DMD	1779.51
	1.77e-07			35	DMD	1770.15
	3.05e-08			35	DMD	1762.44
	1.58799e-07			35	DMD	1752.46
	3.32507e-07			35	DMD	1745.35
	1.31673e-07			35	DMD	1708.29
	3.68334e-08			35	DMD	1707.72
	3.68334e-08			35	DMD	1707.72
	7.44505e-08			35	DMD	1670.71
	2.78612e-08			35	DMD	1661.24
	2.78612e-08			35	DMD	1661.24
	4.80552e-08			35	DMD	1650.8
	4.80552e-08			35	DMD	1650.8
	1.89948e-07			35	DMD	1638.19
	1.60866e-07			35	DMD	1629.04
	3.49347e-08			35	DMD	1628.6
	3.90486e-07			35	DMD	1627
	2.39214e-08			35	DMD	1619.3
	6.01766e-08			35	DMD	1614.37
	8.72e-08			35	DMD	1612.7
	3.7503e-07			35	DMD	1605.97
	2.16802e-08			35	DMD	1604.94
	7.05884e-08			35	DMD	1598.41
	3.57798e-08			35	DMD	1596.78
	6.62e-08			35	DMD	1591.45
	5.40258e-08			35	DMD	1589.76
	5.40258e-08			35	DMD	1589.76
	2.03139e-08			35	DMD	1588.62
	2.03139e-08			35	DMD	1588.62
	3.26587e-08			35	DMD	1586.31
	4.91e-08			35	DMD	1582.53
	1.93992e-07			35	DMD	1568.69
	3.4662e-08			35	DMD	1559.28
	3.4662e-08			35	DMD	1559.28
	7.58756e-08			35	DMD	1555.91
	1.64636e-08			35	DMD	1549.68
	1.64636e-08			35	DMD	1549.68
	1.84866e-08			35	DMD	1545.4
	1.29826e-08			35	DMD	1543.58
	1.29826e-08			35	DMD	1543.58
	1.93773e-08			35	DMD	1525.81
	4.14e-08			35	DMD	1524.9
	2.25296e-08			35	DMD	1509.8
	2.25296e-08			35	DMD	1509.8
	4.11977e-07			35	DMD	1501.46
	1.65161e-08			35	DMD	1499.95
	2.03637e-08			35	DMD	1493.82
	2.8864e-08			35	DMD	1477.57
	2.8864e-08			35	DMD	1477.57
	1.66116e-07			35	DMD	1474.61
	2.03445e-08			35	DMD	1460.94
	2.03445e-08			35	DMD	1460.94
	1.51853e-07			35	DMD	1460.62
	1.3e-07			35	DMD	1454.5
	2.99e-08			35	DMD	1440.96
	2.55798e-08			35	DMD	1439.45
	3.62548e-08			35	DMD	1437.29
	3.62548e-08			35	DMD	1437.29
	5.11843e-08			35	DMD	1432.02
	2.87e-07			35	DMD	1427.88
	2.31e-08			35	DMD	1422.36
	1.67758e-08			35	DMD	1415.8
	8.23126e-08			35	DMD	1398
	2.38365e-07			35	DMD	1397.02
	2.21941e-08			35	DMD	1392.56
	2.75329e-08			35	DMD	1392.18
	3.70588e-07			35	DMD	1391.58
	4.25285e-08			35	DMD	1390.18
	2.84998e-08			35	DMD	1389.87
	2.84998e-08			35	DMD	1389.87
	2.60045e-08			35	DMD	1389.05
	2.60045e-08			35	DMD	1389.05
	1.69701e-08			35	DMD	1384.5
	1.69701e-08			35	DMD	1384.5
	7.16e-08			35	DMD	1369.8
	1.57533e-08			35	DMD	1364.43
	1.41948e-07			35	DMD	1355.58
	1.41948e-07			35	DMD	1355.58
	3.22849e-08			35	DMD	1351.55
	2.05596e-08			35	DMD	1350.52
	2.05596e-08			35	DMD	1350.52
	1.23684e-07			35	DMD	1342.87
	5.46208e-09			35	DMD	1336.07
	1.43639e-08			35	DMD	1335.44
	1.43639e-08			35	DMD	1335.44
	1.89971e-08			35	DMD	1334.3
	1.89971e-08			35	DMD	1334.3
	1.2641e-07			35	DMD	1321.39
	1.2641e-07			35	DMD	1321.39
	4.65673e-08			35	DMD	1320.56
	3.15516e-08			35	DMD	1317.46
	3.15516e-08			35	DMD	1317.46
	4.99115e-08			35	DMD	1312.81
	5.11e-08			35	DMD	1309.75
	1.63789e-08			35	DMD	1304.24
	1.63789e-08			35	DMD	1304.24
	5.87371e-08			35	DMD	1300.22
	2.93e-08			35	DMD	1298.46
	2.93e-08			35	DMD	1298.46
	2.923e-08			35	DMD	1294.74
	2.923e-08			35	DMD	1294.74
	2.17916e-08			35	DMD	1293.6
	2.17916e-08			35	DMD	1293.6
	2.66991e-08			35	DMD	1284.82
	1.09353e-07			35	DMD	1284.3
	4.45193e-08			35	DMD	1280.38
	4.45193e-08			35	DMD	1280.38
	2.17171e-07			35	DMD	1280.03
	2.85937e-08			35	DMD	1271.08
	2.85937e-08			35	DMD	1271.08
	3.56603e-08			35	DMD	1269.33
	3.56603e-08			35	DMD	1269.33
	1.4903e-07			35	DMD	1268.76
	2.7816e-08			35	DMD	1266.33
	2.7816e-08			35	DMD	1266.33
	1.05158e-08			35	DMD	1262.51
	1.05158e-08			35	DMD	1262.51
	2.77806e-07			35	DMD	1256.62
	1.06506e-08			35	DMD	1255.28
	1.06506e-08			35	DMD	1255.28
	7.50136e-08			35	DMD	1243.91
	7.50136e-08			35	DMD	1243.91
	2.71541e-08			35	DMD	1239.16
	2.40998e-08			35	DMD	1237.2
	2.40998e-08			35	DMD	1237.2
	2.52657e-08			35	DMD	1234.93
	2.52657e-08			35	DMD	1234.93
	2.37198e-08			35	DMD	1234.1
	1.17443e-07			35	DMD	1232.45
	1.17443e-07			35	DMD	1232.45
	1.02492e-07			35	DMD	1231
	1.06629e-07			35	DMD	1230.42
	7.7e-08			35	DMD	1221.42
	1.19e-08			35	DMD	1220.13
	3.27732e-08			35	DMD	1219.98
	1.71858e-08			35	DMD	1215.92
	1.71858e-08			35	DMD	1215.92
	2.21885e-07			35	DMD	1213.86
	1.9001e-08			35	DMD	1207.55
	1.9001e-08			35	DMD	1207.55
	5.26509e-08			35	DMD	1195.36
	5.26509e-08			35	DMD	1195.36
	2.95549e-08			35	DMD	1193.3
	2.95549e-08			35	DMD	1193.3
	2.35818e-08			35	DMD	1192.27
	2.35818e-08			35	DMD	1192.27
	1.18199e-08			35	DMD	1185.14
	8.2039e-08			35	DMD	1181.63
	1.54e-07			35	DMD	1173.62
	1.92e-08			35	DMD	1156.46
	1.58112e-08			35	DMD	1154.15
	6.5434e-08			35	DMD	1147.74
	6.5434e-08			35	DMD	1147.74
	4.68216e-08			35	DMD	1146.92
	2.92612e-08			35	DMD	1146.25
	4.19e-08			35	DMD	1141.63
	1.11541e-07			35	DMD	1139.48
	1.11541e-07			35	DMD	1139.48
	1.15997e-07			35	DMD	1138.86
	1.15997e-07			35	DMD	1138.86
	6.70466e-08			35	DMD	1136.48
	6.70466e-08			35	DMD	1136.48
	9.78472e-09			35	DMD	1130.82
	2.4077e-07			35	DMD	1129.99
	4.56267e-08			35	DMD	1127.81
	4.56267e-08			35	DMD	1127.81
	9.3341e-07			35	DMD	1127.34
	5.32755e-08			35	DMD	1126.15
	5.32755e-08			35	DMD	1126.15
	1.12095e-08			35	DMD	1123.33
	3.85e-08			35	DMD	1117.43
	2.97453e-08			35	DMD	1116.13
	2.97453e-08			35	DMD	1116.13
	1.52376e-07			35	DMD	1108.39
	7.9772e-08			35	DMD	1106.84
	1.22988e-07			35	DMD	1105.6
	4.21955e-09			35	DMD	1104.15
	4.21955e-09			35	DMD	1104.15
	1.44376e-07			35	DMD	1103.52
	3.85673e-07			35	DMD	1102.01
	6.60377e-09			35	DMD	1098.88
	6.60377e-09			35	DMD	1098.88
	9.68e-08			35	DMD	1098.38
	4.67016e-08			35	DMD	1096.92
	4.67016e-08			35	DMD	1096.92
	1.49307e-08			35	DMD	1096.51
	1.49307e-08			35	DMD	1096.51
	6.99971e-08			35	DMD	1090.31
	6.99971e-08			35	DMD	1090.31
	2.49e-08			35	DMD	1084.99
	2.356e-07			35	DMD	1082.98
	8.62365e-08			35	DMD	1078.41
	3.27866e-08			35	DMD	1071.82
	3.27866e-08			35	DMD	1071.82
	4.52437e-08			35	DMD	1061.08
	4.52437e-08			35	DMD	1061.08
	3.09957e-08			35	DMD	1057.87
	3.09957e-08			35	DMD	1057.87
	3.83216e-08			35	DMD	1056.22
	3.83216e-08			35	DMD	1056.22
	1.17281e-07			35	DMD	1056.12
	2.95374e-07			35	DMD	1042.72
	7.60236e-09			35	DMD	1040.21
	7.60236e-09			35	DMD	1040.21
	5.12906e-08			35	DMD	1038.25
	5.12906e-08			35	DMD	1038.25
	6.34248e-08			35	DMD	1038.1
	1.52968e-07			35	DMD	1032.88
	1.52968e-07			35	DMD	1032.88
	5.0725e-08			35	DMD	1029.47
	5.0725e-08			35	DMD	1029.47
	1.30002e-08			35	DMD	1023.66
	2.03045e-08			35	DMD	1017.91
	1.3e-08			35	DMD	1017.16
	1.57443e-07			35	DMD	1013.66
	1.57443e-07			35	DMD	1013.66
	1.1772e-07			35	DMD	1009.63
	1.1772e-07			35	DMD	1009.63
	1.34767e-08			35	DMD	1003.44
	1.34767e-08			35	DMD	1003.44
	2.50562e-08			35	DMD	1003.23
	1.89477e-07			35	DMD	1002.09
	3.01762e-08			35	DMD	1001.27
	3.01762e-08			35	DMD	1001.27
	1.18218e-08			35	DMD	1000.23
	1.18218e-08			35	DMD	1000.23
	1.077e-07			35	DMD	997.239
	1.077e-07			35	DMD	997.239
	1.30354e-07			35	DMD	996.412
	2.43003e-07			35	DMD	996.309
	4.94943e-08			35	DMD	991.97
	4.94943e-08			35	DMD	991.97
	1.01337e-07			35	DMD	989.175
	4.69813e-08			35	DMD	988.148
	4.69813e-08			35	DMD	988.148
	1.3332e-08			35	DMD	986.909
	1.3332e-08			35	DMD	986.909
	7.13e-08			35	DMD	986.679
	8.17353e-08			35	DMD	986.496
	8.17353e-08			35	DMD	986.496
	1.01806e-07			35	DMD	986.186
	1.01806e-07			35	DMD	986.186
	6.05807e-08			35	DMD	978.645
	6.05807e-08			35	DMD	978.645
	1.8905e-08			35	DMD	978.438
	1.8905e-08			35	DMD	978.438
	1.99963e-08			35	DMD	973.48
	1.99963e-08			35	DMD	973.48
	1.80174e-07			35	DMD	970.278
	1.80174e-07			35	DMD	970.278
	6.3469e-08			35	DMD	963.873
	2.31781e-08			35	DMD	963.15
	2.31781e-08			35	DMD	963.15
	2.10463e-08			35	DMD	959.832
	8.48275e-08			35	DMD	959.638
	8.48275e-08			35	DMD	959.638
	2.33243e-08			35	DMD	956.023
	2.33243e-08			35	DMD	956.023
				35	DMD	951.994
				35	DMD	951.994
	3.67411e-08			35	DMD	950.135
	2.44375e-08			35	DMD	949.102
	2.44375e-08			35	DMD	949.102
	1.01409e-08			35	DMD	947.732
	3.25044e-08			35	DMD	944.178
	2.25192e-07			35	DMD	943.42
	2.25192e-07			35	DMD	943.42
	1.27622e-07			35	DMD	943.007
	1.7917e-07			35	DMD	939.805
	4.19393e-08			35	DMD	936.086
	4.19393e-08			35	DMD	936.086
	6.74493e-08			35	DMD	933.814
	3.72108e-08			35	DMD	933.504
	3.72108e-08			35	DMD	933.504
	2.16444e-08			35	DMD	932.574
	2.16444e-08			35	DMD	932.574
	2.35173e-08			35	DMD	930.818
	2.35173e-08			35	DMD	930.818
	3.79758e-08			35	DMD	927.512
	3.79758e-08			35	DMD	927.512
	1.24173e-07			35	DMD	920.178
	9.24124e-08			35	DMD	917.492
	2.9482e-08			35	DMD	915.013
	2.9482e-08			35	DMD	915.013
	2.28766e-08			35	DMD	912.121
	2.28766e-08			35	DMD	912.121
	3.15448e-08			35	DMD	908.919
	9.08784e-09			35	DMD	907.266
	9.08784e-09			35	DMD	907.266
	2.41272e-08			35	DMD	906.13
	2.41272e-08			35	DMD	906.13
	3.15149e-08			35	DMD	902.618
	3.15149e-08			35	DMD	902.618
	7.57044e-08			35	DMD	896.913
	5.10349e-09			35	DMD	893.424
	5.10349e-09			35	DMD	893.424
	1.17556e-07			35	DMD	890.532
	9.14963e-09			35	DMD	888.053
	9.14963e-09			35	DMD	888.053
	5.52023e-08			35	DMD	887.536
	1.51265e-08			35	DMD	887.535
	3.74038e-08			35	DMD	887.02
	3.74038e-08			35	DMD	887.02
	1.30811e-07			35	DMD	885.342
	6.6097e-08			35	DMD	881.545
	6.6097e-08			35	DMD	881.545
	1.62175e-08			35	DMD	880.718
	1.62175e-08			35	DMD	880.718
	1.98384e-07			35	DMD	878.611
	2.82851e-08			35	DMD	877.619
	2.82851e-08			35	DMD	877.619
	1.47136e-07			35	DMD	876.69
	9.5364e-09			35	DMD	876.38
	9.5364e-09			35	DMD	876.38
	1.16883e-07			35	DMD	872.351
	1.16883e-07			35	DMD	872.351
	6.56074e-08			35	DMD	872.145
	6.56074e-08			35	DMD	872.145
	3.32965e-08			35	DMD	869.459
	3.32965e-08			35	DMD	869.459
	2.55308e-08			35	DMD	869.046
	5.15878e-08			35	DMD	868.78
	2.66945e-08			35	DMD	865.831
	1.34707e-07			35	DMD	865.12
	1.34707e-07			35	DMD	865.12
	1.19543e-07			35	DMD	864.811
	5.65604e-08			35	DMD	864.294
	5.65604e-08			35	DMD	864.294
	5.84522e-08			35	DMD	863.713
	6.5651e-08			35	DMD	863.259
	7.3905e-08			35	DMD	861.298
	1.08853e-08			35	DMD	860.472
	1.08853e-08			35	DMD	860.472
	8.21235e-09			35	DMD	859.646
	8.21235e-09			35	DMD	859.646
	2.78492e-08			35	DMD	853.138
	2.78492e-08			35	DMD	853.138
	3.89005e-08			35	DMD	852.621
	3.50802e-09			35	DMD	848.696
	3.50802e-09			35	DMD	848.696
	8.43267e-09			35	DMD	848.18
	8.43267e-09			35	DMD	848.18
	1.237e-07			35	DMD	845.184
	1.237e-07			35	DMD	845.184
	5.05856e-08			35	DMD	839.193
	1.85702e-08			35	DMD	836.094
	1.85702e-08			35	DMD	836.094
	1.89181e-08			35	DMD	833.924
	1.89181e-08			35	DMD	833.924
	3.59761e-08			35	DMD	832.891
	3.59761e-08			35	DMD	832.891
	2.12346e-08			35	DMD	831.032
	2.12346e-08			35	DMD	831.032
	3.28418e-08			35	DMD	828.656
	3.28418e-08			35	DMD	828.656
	3.82068e-08			35	DMD	828.14
	3.82068e-08			35	DMD	828.14
	6.44126e-09			35	DMD	827.107
	6.44126e-09			35	DMD	827.107
	8.09679e-08			35	DMD	824.01
	1.49348e-08			35	DMD	823.905
	2.8608e-07			35	DMD	822.119
	1.68192e-07			35	DMD	818.843
	1.68192e-07			35	DMD	818.843
	4.9898e-08			35	DMD	818.223
	2.01967e-07			35	DMD	817.431
	6.43425e-08			35	DMD	816.054
	6.43425e-08			35	DMD	816.054
	7.19148e-08			35	DMD	815.744
	7.19148e-08			35	DMD	815.744
	2.48872e-08			35	DMD	813.988
	6.48445e-09			35	DMD	813.988
	2.48872e-08			35	DMD	813.988
	6.48445e-09			35	DMD	813.988
	3.72441e-07			35	DMD	812.288
	4.67951e-07			35	DMD	811.834
	3.41551e-08			35	DMD	811.612
	3.41551e-08			35	DMD	811.612
	1.89094e-07			35	DMD	810.063
	5.67612e-08			35	DMD	807.977
	1.38859e-08			35	DMD	806.034
	1.38859e-08			35	DMD	806.034
	7.5413e-08			35	DMD	806.011
	3.18004e-08			35	DMD	805.517
	3.18004e-08			35	DMD	805.517
	4.22311e-08			35	DMD	804.071
	4.22311e-08			35	DMD	804.071
	3.73133e-08			35	DMD	797.977
	3.73133e-08			35	DMD	797.977
	2.23569e-08			35	DMD	797.873
	2.23569e-08			35	DMD	797.873
	5.04545e-08			35	DMD	794.155
	5.04545e-08			35	DMD	794.155
	3.60502e-09			35	DMD	787.544
	3.60502e-09			35	DMD	787.544
	2.89678e-07			35	DMD	784.445
	4.53411e-08			35	DMD	784.135
	8.51295e-08			35	DMD	783.412
	5.87708e-08			35	DMD	783.412
	8.51295e-08			35	DMD	783.412
	5.87708e-08			35	DMD	783.412
	1.63326e-08			35	DMD	779.486
	1.63326e-08			35	DMD	779.486
	6.85096e-08			35	DMD	778.635
	1.56488e-08			35	DMD	777.627
	1.56488e-08			35	DMD	777.627
	1.23532e-07			35	DMD	774.702
	3.26031e-08			35	DMD	774.115
	3.26031e-08			35	DMD	774.115
	5.45635e-08			35	DMD	773.082
	1.64963e-08			35	DMD	771.946
	1.64963e-08			35	DMD	771.946
	2.08578e-08			35	DMD	770.396
	2.08578e-08			35	DMD	770.396
	2.41476e-08			35	DMD	762.959
	2.41476e-08			35	DMD	762.959
	9.49577e-09			35	DMD	757.587
	9.49577e-09			35	DMD	757.587
	1.41784e-08			35	DMD	755.315
	1.41784e-08			35	DMD	755.315
	1.62131e-08			35	DMD	754.385
	2.17456e-08			35	DMD	753.83
	1.11775e-08			35	DMD	752.836
	1.55545e-07			35	DMD	744.301
	2.40784e-07			35	DMD	741.679
	7.87039e-09			35	DMD	738.374
	7.87039e-09			35	DMD	738.374
	1.46774e-08			35	DMD	738.167
	1.46774e-08			35	DMD	738.167
	5.8088e-08			35	DMD	737.031
	5.8088e-08			35	DMD	737.031
	3.61492e-08			35	DMD	735.585
	3.61492e-08			35	DMD	735.585
	1.33434e-08			35	DMD	733.487
	4.5345e-08			35	DMD	732.899
	4.5345e-08			35	DMD	732.899
	1.56475e-08			35	DMD	731.763
	1.56475e-08			35	DMD	731.763
	2.49862e-08			35	DMD	729.903
	2.49862e-08			35	DMD	729.903
	2.92153e-08			35	DMD	726.701
	2.92153e-08			35	DMD	726.701
	4.29739e-08			35	DMD	724.325
	4.29739e-08			35	DMD	724.325
	5.66987e-08			35	DMD	724.119
	8.30013e-09			35	DMD	717.714
	8.30013e-09			35	DMD	717.714
	2.00081e-08			35	DMD	715.545
	8.97739e-08			35	DMD	713.272
	2.20221e-08			35	DMD	711.723
	2.5793e-08			35	DMD	709.967
	2.5793e-08			35	DMD	709.967
	7.24892e-08			35	DMD	708.624
	2.25699e-07			35	DMD	707.178
	2.68359e-08			35	DMD	706.042
	2.619e-08			35	DMD	703.872
	2.619e-08			35	DMD	703.872
	2.18045e-08			35	DMD	703.253
	2.18045e-08			35	DMD	703.253
	1.8e-08			35	DMD	697.778
	1.8e-08			35	DMD	697.778
	1.10049e-07			35	DMD	697.111
	6.0091e-08			35	DMD	693.026
	2.79575e-08			35	DMD	692.2
	2.79575e-08			35	DMD	692.2
	8.74074e-08			35	DMD	690.34
	5.05049e-08			35	DMD	686.622
	5.05049e-08			35	DMD	686.622
	4.14685e-08			35	DMD	681.767
	1.01196e-07			35	DMD	675.775
	1.01196e-07			35	DMD	675.775
	8.68041e-09			35	DMD	673.399
	8.68041e-09			35	DMD	673.399
	9.54349e-08			35	DMD	671.643
	2.47648e-08			35	DMD	671.096
	3.11276e-08			35	DMD	664.412
	3.11276e-08			35	DMD	664.412
	4.62693e-08			35	DMD	661.83
	4.62693e-08			35	DMD	661.83
	2.47768e-08			35	DMD	660.59
	2.47768e-08			35	DMD	660.59
	1.05409e-08			35	DMD	659.526
	1.81298e-08			35	DMD	657.801
	1.81298e-08			35	DMD	657.801
	3.51648e-08			35	DMD	657.078
	3.51648e-08			35	DMD	657.078
	1.25969e-07			35	DMD	652.43
	1.25969e-07			35	DMD	652.43
	8.36571e-09			35	DMD	650.375
	1.3163e-07			35	DMD	648.814
	1.60568e-08			35	DMD	647.472
	6.62352e-08			35	DMD	642.307
	6.62352e-08			35	DMD	642.307
	6.71587e-09			35	DMD	640.034
	6.71587e-09			35	DMD	640.034
	8.76207e-08			35	DMD	637.762
	8.1153e-08			35	DMD	632.287
	8.1153e-08			35	DMD	632.287
	1.42804e-08			35	DMD	631.047
	2.10852e-08			35	DMD	630.841
	2.10852e-08			35	DMD	630.841
	1.78822e-08			35	DMD	629.704
	1.78822e-08			35	DMD	629.704
	8.26621e-09			35	DMD	627.742
	8.26621e-09			35	DMD	627.742
	1.66683e-07			35	DMD	622.68
	1.20209e-07			35	DMD	620.821
	1.20209e-07			35	DMD	620.821
	4.59633e-08			35	DMD	620.201
	4.59633e-08			35	DMD	620.201
	8.45554e-08			35	DMD	617.412
	8.45554e-08			35	DMD	617.412
	3.82371e-08			35	DMD	609.148
	1.05115e-08			35	DMD	609.008
	3.5561e-08			35	DMD	604.706
	3.5561e-08			35	DMD	604.706
	1.70549e-08			35	DMD	596.029
	2.47338e-08			35	DMD	595.409
	1.34405e-07			35	DMD	591.69
	6.13967e-08			35	DMD	587.042
	8.98703e-08			35	DMD	586.216
	1.13726e-07			35	DMD	583.22
	1.13726e-07			35	DMD	583.22
	5.41645e-09			35	DMD	582.91
	5.41645e-09			35	DMD	582.91
	1.70639e-08			35	DMD	582.704
	1.70639e-08			35	DMD	582.704
	4.57729e-08			35	DMD	572.064
	4.57729e-08			35	DMD	572.064
	3.30209e-08			35	DMD	571.341
	3.30209e-08			35	DMD	571.341
	2.09296e-08			35	DMD	563.594
	2.09296e-08			35	DMD	563.594
	2.44784e-08			35	DMD	562.767
	7.70359e-08			35	DMD	561.734
	7.70359e-08			35	DMD	561.734
	2.24695e-08			35	DMD	560.701
	2.24695e-08			35	DMD	560.701
	2.25965e-08			35	DMD	558.739
	1.60679e-08			35	DMD	557.809
	1.60679e-08			35	DMD	557.809
	3.38995e-08			35	DMD	555.33
	7.99375e-08			35	DMD	551.921
	2.26352e-08			35	DMD	549.029
	2.26352e-08			35	DMD	549.029
	2.31646e-08			35	DMD	547.525
	3.70525e-08			35	DMD	542.314
	1.94844e-08			35	DMD	541.626
	4.26616e-08			35	DMD	539.629
	4.26616e-08			35	DMD	539.629
	3.87036e-08			35	DMD	535.807
	4.34041e-09			35	DMD	531.365
	4.34041e-09			35	DMD	531.365
	2.0122e-08			35	DMD	530.745
	2.0122e-08			35	DMD	530.745
	1.16473e-07			35	DMD	530.332
	1.16473e-07			35	DMD	530.332
	1.51757e-08			35	DMD	530.125
	8.23062e-09			35	DMD	529.919
	8.23062e-09			35	DMD	529.919
	7.24163e-08			35	DMD	527.026
	7.24163e-08			35	DMD	527.026
	6.75518e-09			35	DMD	526.303
	6.75518e-09			35	DMD	526.303
	1.73328e-08			35	DMD	522.274
	1.73328e-08			35	DMD	522.274
	5.29869e-08			35	DMD	520.002
	5.29869e-08			35	DMD	520.002
	2.13505e-08			35	DMD	518.143
	2.13505e-08			35	DMD	518.143
	1.91439e-07			35	DMD	510.317
	5.35538e-08			35	DMD	507.606
	2.1025e-08			35	DMD	505.953
	1.06457e-07			35	DMD	502.226
	2.52207e-08			35	DMD	500.479
	2.52207e-08			35	DMD	500.479
	3.53171e-08			35	DMD	499.239
	3.53171e-08			35	DMD	499.239
	1.67328e-07			35	DMD	497.764
	3.73082e-08			35	DMD	492.421
	3.73082e-08			35	DMD	492.421
	1.10819e-08			35	DMD	490.353
	8.91236e-08			35	DMD	485.966
	2.29375e-08			35	DMD	485.5
	2.29375e-08			35	DMD	485.5
	1.85305e-08			35	DMD	483.538
	1.85305e-08			35	DMD	483.538
	3.69318e-08			35	DMD	480.026
	3.69318e-08			35	DMD	480.026
	4.36225e-08			35	DMD	478.476
	4.36225e-08			35	DMD	478.476
	7.55693e-08			35	DMD	473.931
	7.55693e-08			35	DMD	473.931
	2.64903e-08			35	DMD	473.415
	2.64903e-08			35	DMD	473.415
	5.02262e-08			35	DMD	470.729
	5.02262e-08			35	DMD	470.729
	3.23245e-08			35	DMD	467.01
	4.80397e-08			35	DMD	454.884
	8.18315e-08			35	DMD	453.168
	2.17823e-08			35	DMD	446.247
	2.17823e-08			35	DMD	446.247
	2.1155e-08			35	DMD	437.57
	2.1155e-08			35	DMD	437.57
	1.91684e-07			35	DMD	433.558
	3.56547e-08			35	DMD	429.926
	3.56547e-08			35	DMD	429.926
	3.53212e-08			35	DMD	416.601
	4.45071e-08			35	DMD	395.011
	4.45071e-08			35	DMD	395.011
	3.43248e-08			35	DMD	380.963
	3.43248e-08			35	DMD	380.963
	9.63395e-08			35	DMD	374.873
	5.7124e-08			35	DMD	369.6
	5.7124e-08			35	DMD	369.6
	2.31627e-08			35	DMD	353.486
	2.31627e-08			35	DMD	353.486
	2.28381e-08			35	DMD	313.509
	2.28381e-08			35	DMD	313.509
	1.69522e-08			35	DMD	309.457
	6.50104e-08			35	DMD	259.278
	6.50104e-08			35	DMD	259.278
	2.06433e-08			35	DMD	253.495
	1.89798e-08			35	DMD	236.139
	1.89798e-08			35	DMD	236.139
	2.51939e-08			35	DMD	187.382
	2.51939e-08			35	DMD	187.382
	3.03364e-07			35	DMD
	2.95987e-07			35	DMD
	2.67609e-07			35	DMD
	2.39795e-07			35	DMD
	1.40634e-07			35	DMD
	1.26023e-07			35	DMD
	1.25308e-07			35	DMD
	9.13907e-08			35	DMD
	8.93319e-08			35	DMD
	4.80096e-08			35	DMD
	4.57469e-08			35	DMD
	3.99011e-08			35	DMD
	3.60586e-08			35	DMD
	2.67123e-08			35	DMD
	1.10933e-08			35	DMD
	9.99816e-09			35	DMD
	9.8757e-09			35	DMD
	9.16034e-09			35	DMD
	7.62123e-09			35	DMD
	7.06246e-09			35	DMD
	6.86645e-09			35	DMD
	6.42481e-09			35	DMD
	6.2181e-09			35	DMD
	6.16582e-09			35	DMD
	6.03247e-09			35	DMD
	6.01691e-09			35	DMD
	5.61096e-09			35	DMD
	5.21733e-09			35	DMD
	4.90702e-09			35	DMD
	4.39867e-09			35	DMD
	4.39867e-09			35	DMD
	3.53332e-09			35	DMD
				35	DMD
	3.75642e-07			35	CTRL	2553.4
	1.22711e-07			35	CTRL	2506.14
	5.4426e-07			35	CTRL	2494.34
	1.11e-08			35	CTRL	2432.93
	3.9931e-07			35	CTRL	2399.66
	1.08e-08			35	CTRL	2380.75
	1.44696e-07			35	CTRL	2340.9
	3.18549e-07			35	CTRL	2297.87
	5.45522e-07			35	CTRL	2297.03
	4.19025e-07			35	CTRL	2277.14
				35	CTRL	2250.37
	6.07e-08			35	CTRL	2228.59
	5.39871e-07			35	CTRL	2214.91
	2.19993e-07			35	CTRL	2169.91
	8.6838e-08			35	CTRL	2164.01
	1.28e-07			35	CTRL	2156.9
	2.37083e-07			35	CTRL	2153.12
	4.57708e-07			35	CTRL	2145.93
	1.84165e-07			35	CTRL	2119.69
	4.73e-07			35	CTRL	2114.17
	1.93874e-07			35	CTRL	2108.8
	2.56744e-07			35	CTRL	2090.5
	1.69937e-07			35	CTRL	2086.49
	1.49381e-07			35	CTRL	2076.89
	6.62811e-08			35	CTRL	2076.19
	6.62811e-08			35	CTRL	2076.19
	7.11504e-09			35	CTRL	2073.79
	2.71163e-07			35	CTRL	2060.63
	8.31397e-07			35	CTRL	2051.78
	2.80691e-07			35	CTRL	2049.89
	5.55104e-07			35	CTRL	2030.23
	2.48654e-07			35	CTRL	2026.9
	2.27674e-07			35	CTRL	1989.47
	5.04393e-07			35	CTRL	1988.86
	1.8138e-07			35	CTRL	1967.76
	4.64082e-07			35	CTRL	1964.28
	6.45464e-08			35	CTRL	1958.08
	6.32608e-09			35	CTRL	1955.89
	1.48407e-07			35	CTRL	1951.28
	1.03204e-07			35	CTRL	1947.04
	3.76476e-07			35	CTRL	1923.22
	1.77842e-07			35	CTRL	1922.99
	1.73933e-07			35	CTRL	1916.56
	8.68828e-08			35	CTRL	1910.97
	1.78726e-07			35	CTRL	1910.67
	2.34479e-07			35	CTRL	1909.68
	2.40578e-07			35	CTRL	1882.38
	1.3367e-07			35	CTRL	1880.75
	1.3367e-07			35	CTRL	1880.75
	4.53e-08			35	CTRL	1877.39
	7.06078e-07			35	CTRL	1876.33
	4.95517e-07			35	CTRL	1868.47
	2.60736e-07			35	CTRL	1861.51
	8.624e-08			35	CTRL	1855.84
	4.8065e-08			35	CTRL	1851.15
	3.67911e-07			35	CTRL	1843.06
	1.57364e-08			35	CTRL	1841.8
	1.64735e-07			35	CTRL	1841.02
	3.05605e-07			35	CTRL	1829.22
	3.581e-07			35	CTRL	1816.51
	7.92188e-08			35	CTRL	1812.2
	7.31856e-07			35	CTRL	1803.66
	2.90209e-07			35	CTRL	1799.42
	4.55013e-08			35	CTRL	1790.72
	2.65748e-07			35	CTRL	1790.19
	1.47e-07			35	CTRL	1783.62
	4.56124e-08			35	CTRL	1782.71
	6.13391e-08			35	CTRL	1773.18
	2.8827e-08			35	CTRL	1767.63
	2.8827e-08			35	CTRL	1767.63
	3.54155e-08			35	CTRL	1766.19
	3.54155e-08			35	CTRL	1766.19
	4.08914e-07			35	CTRL	1762.14
	1.02e-07			35	CTRL	1759.26
	9.23e-08			35	CTRL	1759.26
	7.76554e-08			35	CTRL	1755.03
	7.39e-09			35	CTRL	1753.44
	2.31818e-07			35	CTRL	1752.38
	4.36705e-07			35	CTRL	1745.2
	1.40986e-07			35	CTRL	1742.55
	1.67972e-07			35	CTRL	1731.81
	3.40341e-08			35	CTRL	1725.54
	2.42945e-08			35	CTRL	1722.7
	2.42945e-08			35	CTRL	1722.7
	8.34616e-08			35	CTRL	1722.6
	8.34616e-08			35	CTRL	1722.6
	1.34e-08			35	CTRL	1707.61
	3.13e-08			35	CTRL	1704.21
	8.87e-09			35	CTRL	1703.38
	9.93799e-07			35	CTRL	1703
	2.54e-08			35	CTRL	1699.29
	1.28739e-08			35	CTRL	1698.08
	2.69261e-08			35	CTRL	1696.27
	1.36458e-07			35	CTRL	1690.6
	1.25599e-07			35	CTRL	1684.4
				35	CTRL	1682.81
	9.52005e-08			35	CTRL	1680.39
	2.7346e-07			35	CTRL	1673.96
	1.95082e-07			35	CTRL	1669.35
	9.40259e-08			35	CTRL	1666.61
	9.40259e-08			35	CTRL	1666.61
	1.28479e-08			35	CTRL	1662.06
	1.28479e-08			35	CTRL	1662.06
	1.19538e-07			35	CTRL	1660.88
	6.58946e-08			35	CTRL	1655.87
	6.58946e-08			35	CTRL	1655.87
	1.1744e-07			35	CTRL	1649.67
	1.1744e-07			35	CTRL	1649.67
	2.22289e-07			35	CTRL	1649.31
	8.32597e-08			35	CTRL	1645.54
	8.32597e-08			35	CTRL	1645.54
	4.18264e-08			35	CTRL	1634.9
	4.18264e-08			35	CTRL	1634.9
	5.47334e-08			35	CTRL	1632.74
	6.56821e-08			35	CTRL	1629.11
				35	CTRL	1623.06
	1.57395e-08			35	CTRL	1622.09
	1.57395e-08			35	CTRL	1622.09
	2.39214e-08			35	CTRL	1619.3
	6.41296e-07			35	CTRL	1617.77
	1.75887e-08			35	CTRL	1617.54
	9.2359e-08			35	CTRL	1610.31
	9.2359e-08			35	CTRL	1610.31
	6.82338e-08			35	CTRL	1598.49
	3.12017e-08			35	CTRL	1598.03
	5.84e-08			35	CTRL	1595.46
	2.79e-08			35	CTRL	1591.53
	7.88854e-08			35	CTRL	1590.92
	5.8781e-07			35	CTRL	1589.64
	3.38108e-08			35	CTRL	1586.55
	3.38108e-08			35	CTRL	1586.55
	4.39171e-07			35	CTRL	1570.28
	1.17784e-07			35	CTRL	1569.82
	1.17784e-07			35	CTRL	1569.82
	3.19475e-08			35	CTRL	1565.07
	3.19475e-08			35	CTRL	1565.07
	6.2406e-08			35	CTRL	1563.41
	6.2406e-08			35	CTRL	1563.41
	1.7e-08			35	CTRL	1549.86
	3.37549e-08			35	CTRL	1545.75
	3.37549e-08			35	CTRL	1545.75
	3.70443e-08			35	CTRL	1543.88
	3.11e-08			35	CTRL	1540.48
	1.921e-07			35	CTRL	1539.8
	2.18353e-07			35	CTRL	1538.93
	2.18353e-07			35	CTRL	1538.93
	8.26093e-08			35	CTRL	1534.73
	8.87817e-08			35	CTRL	1528.4
	8.87817e-08			35	CTRL	1528.4
	2.62329e-07			35	CTRL	1528.23
	6.19658e-08			35	CTRL	1522.86
	7.67e-08			35	CTRL	1515
				35	CTRL	1511.37
	1.82365e-07			35	CTRL	1506.81
	1.82365e-07			35	CTRL	1506.81
	4.06238e-08			35	CTRL	1505.57
	4.06238e-08			35	CTRL	1505.57
	3.04e-07			35	CTRL	1488.83
	7.61e-08			35	CTRL	1488.07
	9.63e-08			35	CTRL	1487.54
	8.39852e-08			35	CTRL	1486.71
	3.13418e-07			35	CTRL	1485.05
	8.07138e-07			35	CTRL	1479.53
	9.22827e-08			35	CTRL	1474.76
	1.43e-07			35	CTRL	1466.14
	5.06454e-07			35	CTRL	1465.91
	2.92532e-08			35	CTRL	1460.22
	2.92532e-08			35	CTRL	1460.22
	6.07684e-08			35	CTRL	1459.7
	6.07684e-08			35	CTRL	1459.7
	1.36161e-08			35	CTRL	1458.2
	5.02e-08			35	CTRL	1444.13
	8.84345e-08			35	CTRL	1442.85
	4.02e-08			35	CTRL	1431.88
	1.28404e-08			35	CTRL	1429.85
	1.28404e-08			35	CTRL	1429.85
	2.52918e-07			35	CTRL	1428.56
	2.45552e-08			35	CTRL	1425.62
	2.45552e-08			35	CTRL	1425.62
	1.21984e-07			35	CTRL	1422.36
	1.33997e-08			35	CTRL	1419.11
	1.33997e-08			35	CTRL	1419.11
	2.49e-08			35	CTRL	1399.29
	2.32562e-07			35	CTRL	1398.08
	8.24943e-07			35	CTRL	1397.63
	3.44919e-08			35	CTRL	1395.81
	9.49833e-08			35	CTRL	1395.13
	1.19461e-07			35	CTRL	1389.98
	1.19461e-07			35	CTRL	1389.98
	3.32811e-07			35	CTRL	1386.66
	3.92e-08			35	CTRL	1386.06
	5.36575e-07			35	CTRL	1377.66
	5.98361e-07			35	CTRL	1372.22
	3.21289e-08			35	CTRL	1370.25
	3.21289e-08			35	CTRL	1370.25
	3.16e-08			35	CTRL	1369.8
	8.32e-09			35	CTRL	1363.82
	5.52993e-07			35	CTRL	1363.59
	1.14e-07			35	CTRL	1360.04
	1.15e-07			35	CTRL	1354.07
	1.01628e-07			35	CTRL	1351.65
	1.01628e-07			35	CTRL	1351.65
	3.98642e-08			35	CTRL	1345.77
	3.98642e-08			35	CTRL	1345.77
	1.23684e-07			35	CTRL	1342.87
	3.9957e-08			35	CTRL	1336.06
	3.9957e-08			35	CTRL	1336.06
	1.24951e-08			35	CTRL	1331.3
	1.24951e-08			35	CTRL	1331.3
	1.61608e-07			35	CTRL	1329.41
	3.6068e-08			35	CTRL	1322.08
	6.98993e-07			35	CTRL	1322
	4.23927e-07			35	CTRL	1320.71
	3.49938e-08			35	CTRL	1314.67
	3.49938e-08			35	CTRL	1314.67
	4.18e-08			35	CTRL	1313.23
	4.99115e-08			35	CTRL	1312.81
	7.12771e-08			35	CTRL	1311.26
	7.12771e-08			35	CTRL	1311.26
	1.63907e-07			35	CTRL	1306.72
	4.74898e-09			35	CTRL	1305.17
	4.74898e-09			35	CTRL	1305.17
	2.587e-07			35	CTRL	1302.11
	1.4443e-07			35	CTRL	1300.21
	1.4443e-07			35	CTRL	1300.21
	1.35175e-07			35	CTRL	1294.55
	5.48287e-08			35	CTRL	1282.86
	5.48287e-08			35	CTRL	1282.86
	5.51967e-07			35	CTRL	1282.37
	2.59411e-08			35	CTRL	1280.79
	2.59411e-08			35	CTRL	1280.79
	5.40685e-08			35	CTRL	1278
	5.40685e-08			35	CTRL	1278
	3.3e-08			35	CTRL	1276.7
	4.04332e-08			35	CTRL	1274.59
	4.04332e-08			35	CTRL	1274.59
	7.02e-08			35	CTRL	1272.47
	1.7337e-08			35	CTRL	1272.32
	2.8589e-07			35	CTRL	1271.94
	2.68719e-08			35	CTRL	1268.71
	2.68719e-08			35	CTRL	1268.71
	2.16684e-07			35	CTRL	1267.55
	4.28608e-08			35	CTRL	1264.47
	4.28608e-08			35	CTRL	1264.47
	1.86927e-07			35	CTRL	1262.18
	2.77806e-07			35	CTRL	1256.62
	3.10491e-08			35	CTRL	1253.94
	4.47001e-08			35	CTRL	1245.77
	5.65413e-08			35	CTRL	1244.35
	5.65413e-08			35	CTRL	1244.35
	2.19e-07			35	CTRL	1243.96
	6.54261e-08			35	CTRL	1240.48
	2.71541e-08			35	CTRL	1239.16
	7.68e-08			35	CTRL	1234.2
	2.37198e-08			35	CTRL	1234.1
	5.17214e-08			35	CTRL	1231.41
	5.17214e-08			35	CTRL	1231.41
	1.02492e-07			35	CTRL	1231
	7.33983e-08			35	CTRL	1224.8
	7.33983e-08			35	CTRL	1224.8
	5.37383e-08			35	CTRL	1223.36
	5.37383e-08			35	CTRL	1223.36
	1.74711e-07			35	CTRL	1214.39
	3.37e-08			35	CTRL	1212.5
	2.14448e-08			35	CTRL	1210.65
	2.14448e-08			35	CTRL	1210.65
	1.03307e-07			35	CTRL	1209.55
	3.82155e-07			35	CTRL	1206.82
	1.13462e-07			35	CTRL	1198.46
	1.13462e-07			35	CTRL	1198.46
	1.65e-08			35	CTRL	1192.38
	1.18199e-08			35	CTRL	1185.14
	3.14859e-07			35	CTRL	1180.28
	1.60673e-07			35	CTRL	1175.84
	1.60673e-07			35	CTRL	1175.84
	5.3595e-07			35	CTRL	1172.41
	3.22745e-08			35	CTRL	1170.06
	3.22745e-08			35	CTRL	1170.06
	2.29014e-08			35	CTRL	1167.68
	2.29014e-08			35	CTRL	1167.68
	8.99167e-08			35	CTRL	1159.42
	8.99167e-08			35	CTRL	1159.42
	2.88701e-08			35	CTRL	1159.21
	2.88701e-08			35	CTRL	1159.21
	2.76252e-08			35	CTRL	1156.21
	2.76252e-08			35	CTRL	1156.21
	5.41216e-08			35	CTRL	1153.13
	9.58e-08			35	CTRL	1153.05
	4.5259e-07			35	CTRL	1152.9
	5.06474e-08			35	CTRL	1150.12
	5.06474e-08			35	CTRL	1150.12
	2.21e-08			35	CTRL	1149.05
	2.14754e-07			35	CTRL	1148.74
	4.71482e-08			35	CTRL	1148.57
	4.71482e-08			35	CTRL	1148.57
	1.31078e-08			35	CTRL	1144.33
	1.31078e-08			35	CTRL	1144.33
	1.18229e-08			35	CTRL	1142.68
	1.18229e-08			35	CTRL	1142.68
	2.71242e-08			35	CTRL	1138.23
	4.0151e-08			35	CTRL	1135.43
	6.07268e-08			35	CTRL	1130.97
	5.97484e-07			35	CTRL	1114.33
	4.49e-08			35	CTRL	1111.08
	5.92e-08			35	CTRL	1107.83
	1.22988e-07			35	CTRL	1105.6
	5.00914e-07			35	CTRL	1105.56
	6.54856e-08			35	CTRL	1101.36
	6.54856e-08			35	CTRL	1101.36
	3.02276e-08			35	CTRL	1100.95
	5.78937e-08			35	CTRL	1098.17
	5.78937e-08			35	CTRL	1098.17
	1.30676e-07			35	CTRL	1085.25
	1.30676e-07			35	CTRL	1085.25
	1.18299e-08			35	CTRL	1084.61
	1.50049e-07			35	CTRL	1083.39
	1.50049e-07			35	CTRL	1083.39
	2.356e-07			35	CTRL	1082.98
	1.73535e-07			35	CTRL	1081.01
	1.73535e-07			35	CTRL	1081.01
	3.89306e-08			35	CTRL	1079.98
	3.89306e-08			35	CTRL	1079.98
	1.21756e-07			35	CTRL	1079.26
	1.21756e-07			35	CTRL	1079.26
	9.14873e-08			35	CTRL	1075.44
	9.14873e-08			35	CTRL	1075.44
	2.03604e-07			35	CTRL	1075.33
	2.03604e-07			35	CTRL	1075.33
	2.09e-08			35	CTRL	1072.97
	3.71937e-08			35	CTRL	1066.34
	3.71937e-08			35	CTRL	1066.34
	8.38799e-08			35	CTRL	1066.29
	8.38799e-08			35	CTRL	1066.29
	4.24257e-08			35	CTRL	1065.71
	4.33604e-08			35	CTRL	1064.72
	3.26449e-08			35	CTRL	1063.44
	4.66415e-08			35	CTRL	1056.43
	4.66415e-08			35	CTRL	1056.43
	1.17281e-07			35	CTRL	1056.12
	5.45615e-08			35	CTRL	1055.81
	5.45615e-08			35	CTRL	1055.81
	1.3688e-07			35	CTRL	1054.69
	1.3688e-07			35	CTRL	1054.69
	2.73996e-08			35	CTRL	1051.26
	2.73996e-08			35	CTRL	1051.26
	1.64302e-08			35	CTRL	1051.26
	3.30618e-08			35	CTRL	1050.95
	3.30618e-08			35	CTRL	1050.95
	1.62667e-08			35	CTRL	1046.82
	1.62667e-08			35	CTRL	1046.82
	7.54862e-07			35	CTRL	1046.57
	2.08202e-07			35	CTRL	1043.93
	1.77028e-07			35	CTRL	1041.66
	7.3989e-09			35	CTRL	1038.97
	7.3989e-09			35	CTRL	1038.97
	3.33693e-09			35	CTRL	1037.94
	3.33693e-09			35	CTRL	1037.94
	2.44324e-08			35	CTRL	1036.9
	2.44324e-08			35	CTRL	1036.9
	1.15964e-07			35	CTRL	1035.67
	1.15964e-07			35	CTRL	1035.67
	8.75336e-08			35	CTRL	1035.25
	8.75336e-08			35	CTRL	1035.25
	5.33351e-08			35	CTRL	1029.85
	5.33351e-08			35	CTRL	1029.85
	1.47357e-07			35	CTRL	1029.56
	8.25562e-08			35	CTRL	1029.03
	4.57041e-08			35	CTRL	1027.3
	4.57041e-08			35	CTRL	1027.3
	9.39448e-08			35	CTRL	1024.1
	9.39448e-08			35	CTRL	1024.1
				35	CTRL	1022.68
	2.25619e-08			35	CTRL	1021.31
	2.25619e-08			35	CTRL	1021.31
	3.94671e-08			35	CTRL	1020.63
	5.80148e-08			35	CTRL	1015.95
	2.57e-08			35	CTRL	1009.75
	3.71758e-08			35	CTRL	1004.57
	3.71758e-08			35	CTRL	1004.57
	1.89477e-07			35	CTRL	1002.09
	1.23048e-07			35	CTRL	996.515
	1.23048e-07			35	CTRL	996.515
	1.30354e-07			35	CTRL	996.412
	2.43003e-07			35	CTRL	996.309
	5.81431e-08			35	CTRL	983.81
	5.81431e-08			35	CTRL	983.81
	5.55446e-08			35	CTRL	982.641
	5.55446e-08			35	CTRL	982.641
	4.33473e-08			35	CTRL	979.161
	4.33473e-08			35	CTRL	979.161
	1.8592e-07			35	CTRL	971.724
	1.8592e-07			35	CTRL	971.724
	6.3469e-08			35	CTRL	963.873
	9.63978e-08			35	CTRL	963.765
	1.12419e-08			35	CTRL	962.944
	1.12419e-08			35	CTRL	962.944
	3.17826e-08			35	CTRL	962.177
	8.486e-08			35	CTRL	961.723
	2.79162e-07			35	CTRL	959.018
	2.79162e-07			35	CTRL	959.018
	9.83564e-09			35	CTRL	957.572
	9.83564e-09			35	CTRL	957.572
	3.67411e-08			35	CTRL	950.135
	1.33127e-07			35	CTRL	945.01
	1.27622e-07			35	CTRL	943.007
	1.62094e-07			35	CTRL	939.867
	1.7917e-07			35	CTRL	939.805
	3.00252e-08			35	CTRL	937.842
	3.00252e-08			35	CTRL	937.842
	1.37786e-08			35	CTRL	937.119
	1.37786e-08			35	CTRL	937.119
	2.31803e-08			35	CTRL	935.673
	2.31803e-08			35	CTRL	935.673
	4.4349e-08			35	CTRL	929.658
	6.2892e-08			35	CTRL	928.959
	6.2892e-08			35	CTRL	928.959
	1.94966e-08			35	CTRL	927.011
	1.92218e-07			35	CTRL	921.415
	4.80373e-08			35	CTRL	920.488
	4.80373e-08			35	CTRL	920.488
	1.24173e-07			35	CTRL	920.178
	2.19e-08			35	CTRL	919.827
	9.24124e-08			35	CTRL	917.492
	7.11709e-08			35	CTRL	916.46
	7.11709e-08			35	CTRL	916.46
	3.15448e-08			35	CTRL	908.919
	3.48831e-08			35	CTRL	908.815
	3.48831e-08			35	CTRL	908.815
	5.86429e-08			35	CTRL	906.336
	5.86429e-08			35	CTRL	906.336
	5.00553e-08			35	CTRL	900.164
	3.95066e-08			35	CTRL	896.42
	3.95066e-08			35	CTRL	896.42
	7.48831e-08			35	CTRL	894.87
	7.48831e-08			35	CTRL	894.87
	1.85e-08			35	CTRL	891.241
	1.17556e-07			35	CTRL	890.532
	5.52023e-08			35	CTRL	887.536
	2.33e-08			35	CTRL	887.232
	1.75267e-08			35	CTRL	879.169
	1.75267e-08			35	CTRL	879.169
	8.87771e-08			35	CTRL	878.962
	8.87771e-08			35	CTRL	878.962
	1.47136e-07			35	CTRL	876.69
	4.35779e-08			35	CTRL	873.797
	4.35779e-08			35	CTRL	873.797
	2.55308e-08			35	CTRL	869.046
	4.90984e-08			35	CTRL	867.186
	4.90984e-08			35	CTRL	867.186
	4.85247e-08			35	CTRL	863.054
	4.85247e-08			35	CTRL	863.054
	7.3905e-08			35	CTRL	861.298
	7.55351e-08			35	CTRL	860.472
	7.55351e-08			35	CTRL	860.472
	3.18149e-07			35	CTRL	858.949
	3.4413e-07			35	CTRL	854.638
	1.08648e-07			35	CTRL	853.758
	1.08648e-07			35	CTRL	853.758
	3.09e-07			35	CTRL	853.352
	7.93753e-08			35	CTRL	852.828
	7.93753e-08			35	CTRL	852.828
	3.89005e-08			35	CTRL	852.621
	2.14523e-07			35	CTRL	848.891
	5.76926e-08			35	CTRL	843.92
	5.76926e-08			35	CTRL	843.92
	5.05856e-08			35	CTRL	839.193
	2.62109e-08			35	CTRL	828.036
	2.62109e-08			35	CTRL	828.036
	2.06158e-08			35	CTRL	827.933
	2.06158e-08			35	CTRL	827.933
	2.21505e-08			35	CTRL	825.764
	2.21505e-08			35	CTRL	825.764
	3.92056e-08			35	CTRL	825.296
	7.40785e-08			35	CTRL	824.008
	7.40785e-08			35	CTRL	824.008
	9.98611e-08			35	CTRL	823.905
	9.98611e-08			35	CTRL	823.905
	4.9898e-08			35	CTRL	818.223
	1.31552e-07			35	CTRL	816.176
	1.31552e-07			35	CTRL	816.176
	2.06e-07			35	CTRL	814.633
	9.41733e-09			35	CTRL	814.504
	9.41733e-09			35	CTRL	814.504
	1.89094e-07			35	CTRL	810.063
	7.41157e-08			35	CTRL	805.936
	5.6819e-09			35	CTRL	798.906
	5.6819e-09			35	CTRL	798.906
	1.83486e-08			35	CTRL	793.948
	1.83486e-08			35	CTRL	793.948
	3.16976e-07			35	CTRL	791.794
	1.83294e-07			35	CTRL	791.262
	1.83294e-07			35	CTRL	791.262
	2.89678e-07			35	CTRL	784.445
	4.53411e-08			35	CTRL	784.135
	6.88377e-08			35	CTRL	777.42
	6.88377e-08			35	CTRL	777.42
	3.19e-08			35	CTRL	769.636
	6.71821e-08			35	CTRL	760.893
	6.71821e-08			35	CTRL	760.893
	7.55111e-08			35	CTRL	757.174
	7.55111e-08			35	CTRL	757.174
	1.78201e-07			35	CTRL	755.005
	1.78201e-07			35	CTRL	755.005
	1.62131e-08			35	CTRL	754.385
	2.40784e-07			35	CTRL	741.679
	5.30482e-08			35	CTRL	741.266
	5.30482e-08			35	CTRL	741.266
	7.9e-08			35	CTRL	727.437
	1.0823e-07			35	CTRL	721.536
	1.0823e-07			35	CTRL	721.536
	3.26e-07			35	CTRL	720.782
	2.00081e-08			35	CTRL	715.545
	3.353e-08			35	CTRL	714.512
	3.353e-08			35	CTRL	714.512
	8.97739e-08			35	CTRL	713.272
	2.03589e-07			35	CTRL	709.554
	2.03589e-07			35	CTRL	709.554
	7.24892e-08			35	CTRL	708.624
	2.25699e-07			35	CTRL	707.178
	2.68359e-08			35	CTRL	706.042
	6.62652e-08			35	CTRL	705.052
	4.16425e-09			35	CTRL	699.43
	4.16425e-09			35	CTRL	699.43
	5.83682e-08			35	CTRL	697.778
	5.83682e-08			35	CTRL	697.778
[truncated: 6,257 more rows]
