# Supplementary material for: Tracking single hiPSC-derived cardiomyocyte contractile function using CONTRAX an efficient pipeline for traction force measurement
Source: Nat Commun. 2024 Jun 26;15:5427. doi: 10.1038/s41467-024-49755-3 (PMC11208611; doi:10.1038/s41467-024-49755-3)
Supplement: Supplementary file 4 — Source Data [file 41467_2024_49755_MOESM4_ESM.zip › Table S3.xlsx]

## Sheet: Table S3_1
Measure Names	Media	Stiffness	Exp. day	Measure Values
Avg. Width (um)	M16-1	10kPa	d40	17.357
Avg. Total impulse (Ns)	M16-1	10kPa	d40	1.75351e-08
Avg. Total force y (N)	M16-1	10kPa	d40	1.45658e-08
Avg. Total force x (N)	M16-1	10kPa	d40	3.7713e-08
Avg. Total force tot (N)	M16-1	10kPa	d40	4.32885e-08
Avg. Strain (J)	M16-1	10kPa	d40	3.3727e-15
Avg. Relaxation velocity (m/s)	M16-1	10kPa	d40	-1.42007e-07
Avg. Relaxation power (W)	M16-1	10kPa	d40	-3.43165e-11
Avg. Relaxation impulse (Ns)	M16-1	10kPa	d40	9.77868e-09
Avg. Length (um)	M16-1	10kPa	d40	69.1862
Avg. Lambda	M16-1	10kPa	d40	4.77628e-10
Avg. Frequency (autocorr. of peaks) (Hz)	M16-1	10kPa	d40	1.08793
Avg. Contraction velocity (m/s)	M16-1	10kPa	d40	2.29733e-07
Avg. Contraction time (s)	M16-1	10kPa	d40	0.210546
Avg. Contraction power (W)	M16-1	10kPa	d40	3.36676e-11
Avg. Contraction impulse (Ns)	M16-1	10kPa	d40	7.75639e-09
Avg. Contraction Force [nN]	M16-1	10kPa	d40	43.2885
Avg. Average contraction displacement (m)	M16-1	10kPa	d40	2.89411e-08
Avg. Aspect ratio (-)	M16-1	10kPa	d40	4.22779
Avg. Area (um^2)	M16-1	10kPa	d40	910.7
Avg. Width (um)	M16-1	10kPa	d30	16.169
Avg. Total impulse (Ns)	M16-1	10kPa	d30	1.28518e-08
Avg. Total force y (N)	M16-1	10kPa	d30	8.99236e-09
Avg. Total force x (N)	M16-1	10kPa	d30	2.03553e-08
Avg. Total force tot (N)	M16-1	10kPa	d30	2.32682e-08
Avg. Strain (J)	M16-1	10kPa	d30	1.85138e-15
Avg. Relaxation velocity (m/s)	M16-1	10kPa	d30	-7.99742e-08
Avg. Relaxation power (W)	M16-1	10kPa	d30	-2.34635e-11
Avg. Relaxation impulse (Ns)	M16-1	10kPa	d30	7.32578e-09
Avg. Length (um)	M16-1	10kPa	d30	66.8928
Avg. Lambda	M16-1	10kPa	d30	5.40077e-10
Avg. Frequency (autocorr. of peaks) (Hz)	M16-1	10kPa	d30	0.942418
Avg. Contraction velocity (m/s)	M16-1	10kPa	d30	1.31582e-07
Avg. Contraction time (s)	M16-1	10kPa	d30	0.211091
Avg. Contraction power (W)	M16-1	10kPa	d30	2.32952e-11
Avg. Contraction impulse (Ns)	M16-1	10kPa	d30	5.5158e-09
Avg. Contraction Force [nN]	M16-1	10kPa	d30	23.2682
Avg. Average contraction displacement (m)	M16-1	10kPa	d30	1.48686e-08
Avg. Aspect ratio (-)	M16-1	10kPa	d30	4.38224
Avg. Area (um^2)	M16-1	10kPa	d30	827.414
Avg. Width (um)	M16-1	10kPa	d20	15.6484
Avg. Total impulse (Ns)	M16-1	10kPa	d20	2.00114e-08
Avg. Total force y (N)	M16-1	10kPa	d20	1.15853e-08
Avg. Total force x (N)	M16-1	10kPa	d20	2.58155e-08
Avg. Total force tot (N)	M16-1	10kPa	d20	3.02367e-08
Avg. Strain (J)	M16-1	10kPa	d20	2.03297e-15
Avg. Relaxation velocity (m/s)	M16-1	10kPa	d20	-1.04894e-07
Avg. Relaxation power (W)	M16-1	10kPa	d20	-1.34306e-11
Avg. Relaxation impulse (Ns)	M16-1	10kPa	d20	1.19893e-08
Avg. Length (um)	M16-1	10kPa	d20	63.9526
Avg. Lambda	M16-1	10kPa	d20	4.70541e-10
Avg. Frequency (autocorr. of peaks) (Hz)	M16-1	10kPa	d20	0.995919
Avg. Contraction velocity (m/s)	M16-1	10kPa	d20	1.75348e-07
Avg. Contraction time (s)	M16-1	10kPa	d20	0.20321
Avg. Contraction power (W)	M16-1	10kPa	d20	1.99182e-11
Avg. Contraction impulse (Ns)	M16-1	10kPa	d20	8.00617e-09
Avg. Contraction Force [nN]	M16-1	10kPa	d20	30.2367
Avg. Average contraction displacement (m)	M16-1	10kPa	d20	2.09331e-08
Avg. Aspect ratio (-)	M16-1	10kPa	d20	4.26831
Avg. Area (um^2)	M16-1	10kPa	d20	764.123
Avg. Width (um)	M16-1	35kPa	d40	18.253
Avg. Total impulse (Ns)	M16-1	35kPa	d40	2.08017e-08
Avg. Total force y (N)	M16-1	35kPa	d40	2.61491e-08
Avg. Total force x (N)	M16-1	35kPa	d40	5.30695e-08
Avg. Total force tot (N)	M16-1	35kPa	d40	6.42342e-08
Avg. Strain (J)	M16-1	35kPa	d40	1.49037e-15
Avg. Relaxation velocity (m/s)	M16-1	35kPa	d40	-4.39e-08
Avg. Relaxation power (W)	M16-1	35kPa	d40	-1.33083e-11
Avg. Relaxation impulse (Ns)	M16-1	35kPa	d40	1.22742e-08
Avg. Length (um)	M16-1	35kPa	d40	57.8332
Avg. Lambda	M16-1	35kPa	d40	2.57868e-10
Avg. Frequency (autocorr. of peaks) (Hz)	M16-1	35kPa	d40	1.34062
Avg. Contraction velocity (m/s)	M16-1	35kPa	d40	7.78129e-08
Avg. Contraction time (s)	M16-1	35kPa	d40	0.18371
Avg. Contraction power (W)	M16-1	35kPa	d40	1.74486e-11
Avg. Contraction impulse (Ns)	M16-1	35kPa	d40	8.22898e-09
Avg. Contraction Force [nN]	M16-1	35kPa	d40	64.2342
Avg. Average contraction displacement (m)	M16-1	35kPa	d40	7.76753e-09
Avg. Aspect ratio (-)	M16-1	35kPa	d40	3.28577
Avg. Area (um^2)	M16-1	35kPa	d40	822.919
Avg. Width (um)	M16-1	35kPa	d30	16.5391
Avg. Total impulse (Ns)	M16-1	35kPa	d30	2.5571e-08
Avg. Total force y (N)	M16-1	35kPa	d30	2.24457e-08
Avg. Total force x (N)	M16-1	35kPa	d30	4.52819e-08
Avg. Total force tot (N)	M16-1	35kPa	d30	5.2065e-08
Avg. Strain (J)	M16-1	35kPa	d30	1.64622e-15
Avg. Relaxation velocity (m/s)	M16-1	35kPa	d30	-4.92796e-08
Avg. Relaxation power (W)	M16-1	35kPa	d30	-1.13744e-11
Avg. Relaxation impulse (Ns)	M16-1	35kPa	d30	1.4643e-08
Avg. Length (um)	M16-1	35kPa	d30	55.0517
Avg. Lambda	M16-1	35kPa	d30	9.1812e-11
Avg. Frequency (autocorr. of peaks) (Hz)	M16-1	35kPa	d30	1.08689
Avg. Contraction velocity (m/s)	M16-1	35kPa	d30	7.89407e-08
Avg. Contraction time (s)	M16-1	35kPa	d30	0.230672
Avg. Contraction power (W)	M16-1	35kPa	d30	1.6575e-11
Avg. Contraction impulse (Ns)	M16-1	35kPa	d30	1.09281e-08
Avg. Contraction Force [nN]	M16-1	35kPa	d30	52.065
Avg. Average contraction displacement (m)	M16-1	35kPa	d30	8.60967e-09
Avg. Aspect ratio (-)	M16-1	35kPa	d30	3.48783
Avg. Area (um^2)	M16-1	35kPa	d30	702.045
Avg. Width (um)	M16-1	35kPa	d20	18.7854
Avg. Total impulse (Ns)	M16-1	35kPa	d20	3.77343e-08
Avg. Total force y (N)	M16-1	35kPa	d20	2.60598e-08
Avg. Total force x (N)	M16-1	35kPa	d20	4.22221e-08
Avg. Total force tot (N)	M16-1	35kPa	d20	5.21398e-08
Avg. Strain (J)	M16-1	35kPa	d20	1.75787e-15
Avg. Relaxation velocity (m/s)	M16-1	35kPa	d20	-3.66445e-08
Avg. Relaxation power (W)	M16-1	35kPa	d20	-1.16464e-11
Avg. Relaxation impulse (Ns)	M16-1	35kPa	d20	2.21239e-08
Avg. Length (um)	M16-1	35kPa	d20	51.3859
Avg. Lambda	M16-1	35kPa	d20	1.89453e-10
Avg. Frequency (autocorr. of peaks) (Hz)	M16-1	35kPa	d20	0.747612
Avg. Contraction velocity (m/s)	M16-1	35kPa	d20	6.16222e-08
Avg. Contraction time (s)	M16-1	35kPa	d20	0.285503
Avg. Contraction power (W)	M16-1	35kPa	d20	1.47294e-11
Avg. Contraction impulse (Ns)	M16-1	35kPa	d20	1.56104e-08
Avg. Contraction Force [nN]	M16-1	35kPa	d20	52.1398
Avg. Average contraction displacement (m)	M16-1	35kPa	d20	7.51477e-09
Avg. Aspect ratio (-)	M16-1	35kPa	d20	3.02163
Avg. Area (um^2)	M16-1	35kPa	d20	716.244
Avg. Width (um)	M16-2	10kPa	d40	16.876
Avg. Total impulse (Ns)	M16-2	10kPa	d40	1.38612e-08
Avg. Total force y (N)	M16-2	10kPa	d40	1.13134e-08
Avg. Total force x (N)	M16-2	10kPa	d40	1.8743e-08
Avg. Total force tot (N)	M16-2	10kPa	d40	2.3161e-08
Avg. Strain (J)	M16-2	10kPa	d40	5.37579e-16
Avg. Relaxation velocity (m/s)	M16-2	10kPa	d40	-6.92302e-08
Avg. Relaxation power (W)	M16-2	10kPa	d40	-6.95695e-12
Avg. Relaxation impulse (Ns)	M16-2	10kPa	d40	9.28086e-09
Avg. Length (um)	M16-2	10kPa	d40	67.2555
Avg. Lambda	M16-2	10kPa	d40	2.5566e-10
Avg. Frequency (autocorr. of peaks) (Hz)	M16-2	10kPa	d40	1.03609
Avg. Contraction velocity (m/s)	M16-2	10kPa	d40	1.1544e-07
Avg. Contraction time (s)	M16-2	10kPa	d40	0.106121
Avg. Contraction power (W)	M16-2	10kPa	d40	8.84689e-12
Avg. Contraction impulse (Ns)	M16-2	10kPa	d40	4.5803e-09
Avg. Contraction Force [nN]	M16-2	10kPa	d40	23.161
Avg. Average contraction displacement (m)	M16-2	10kPa	d40	1.2661e-08
Avg. Aspect ratio (-)	M16-2	10kPa	d40	4.41186
Avg. Area (um^2)	M16-2	10kPa	d40	834.501
Avg. Width (um)	M16-2	10kPa	d30	15.318
Avg. Total impulse (Ns)	M16-2	10kPa	d30	1.6725e-08
Avg. Total force y (N)	M16-2	10kPa	d30	1.12686e-08
Avg. Total force x (N)	M16-2	10kPa	d30	2.18064e-08
Avg. Total force tot (N)	M16-2	10kPa	d30	2.63709e-08
Avg. Strain (J)	M16-2	10kPa	d30	1.76622e-15
Avg. Relaxation velocity (m/s)	M16-2	10kPa	d30	-8.51252e-08
Avg. Relaxation power (W)	M16-2	10kPa	d30	-1.43702e-11
Avg. Relaxation impulse (Ns)	M16-2	10kPa	d30	9.40157e-09
Avg. Length (um)	M16-2	10kPa	d30	58.1776
Avg. Lambda	M16-2	10kPa	d30	3.2011e-10
Avg. Frequency (autocorr. of peaks) (Hz)	M16-2	10kPa	d30	0.927641
Avg. Contraction velocity (m/s)	M16-2	10kPa	d30	1.39387e-07
Avg. Contraction time (s)	M16-2	10kPa	d30	0.243737
Avg. Contraction power (W)	M16-2	10kPa	d30	1.88462e-11
Avg. Contraction impulse (Ns)	M16-2	10kPa	d30	7.37568e-09
Avg. Contraction Force [nN]	M16-2	10kPa	d30	26.3709
Avg. Average contraction displacement (m)	M16-2	10kPa	d30	1.72603e-08
Avg. Aspect ratio (-)	M16-2	10kPa	d30	4.03331
Avg. Area (um^2)	M16-2	10kPa	d30	673.015
Avg. Width (um)	M16-2	10kPa	d20	17.3379
Avg. Total impulse (Ns)	M16-2	10kPa	d20	3.18742e-08
Avg. Total force y (N)	M16-2	10kPa	d20	1.99368e-08
Avg. Total force x (N)	M16-2	10kPa	d20	3.41684e-08
Avg. Total force tot (N)	M16-2	10kPa	d20	4.30055e-08
Avg. Strain (J)	M16-2	10kPa	d20	4.1522e-15
Avg. Relaxation velocity (m/s)	M16-2	10kPa	d20	-1.03757e-07
Avg. Relaxation power (W)	M16-2	10kPa	d20	-5.84719e-11
Avg. Relaxation impulse (Ns)	M16-2	10kPa	d20	1.74354e-08
Avg. Length (um)	M16-2	10kPa	d20	66.5354
Avg. Lambda	M16-2	10kPa	d20	4.92877e-10
Avg. Frequency (autocorr. of peaks) (Hz)	M16-2	10kPa	d20	0.844743
Avg. Contraction velocity (m/s)	M16-2	10kPa	d20	1.51476e-07
Avg. Contraction time (s)	M16-2	10kPa	d20	0.239775
Avg. Contraction power (W)	M16-2	10kPa	d20	5.47683e-11
Avg. Contraction impulse (Ns)	M16-2	10kPa	d20	1.46556e-08
Avg. Contraction Force [nN]	M16-2	10kPa	d20	43.0055
Avg. Average contraction displacement (m)	M16-2	10kPa	d20	1.94383e-08
Avg. Aspect ratio (-)	M16-2	10kPa	d20	4.08727
Avg. Area (um^2)	M16-2	10kPa	d20	871.539
Avg. Width (um)	M16-2	35kPa	d40	15.1557
Avg. Total impulse (Ns)	M16-2	35kPa	d40	1.31889e-08
Avg. Total force y (N)	M16-2	35kPa	d40	1.37671e-08
Avg. Total force x (N)	M16-2	35kPa	d40	2.84e-08
Avg. Total force tot (N)	M16-2	35kPa	d40	3.21459e-08
Avg. Strain (J)	M16-2	35kPa	d40	5.62213e-16
Avg. Relaxation velocity (m/s)	M16-2	35kPa	d40	-3.22407e-08
Avg. Relaxation power (W)	M16-2	35kPa	d40	-3.24212e-12
Avg. Relaxation impulse (Ns)	M16-2	35kPa	d40	8.26422e-09
Avg. Length (um)	M16-2	35kPa	d40	39.2723
Avg. Lambda	M16-2	35kPa	d40	1.28466e-16
Avg. Frequency (autocorr. of peaks) (Hz)	M16-2	35kPa	d40	1.07209
Avg. Contraction velocity (m/s)	M16-2	35kPa	d40	5.2802e-08
Avg. Contraction time (s)	M16-2	35kPa	d40	0.220238
Avg. Contraction power (W)	M16-2	35kPa	d40	4.62735e-12
Avg. Contraction impulse (Ns)	M16-2	35kPa	d40	4.92469e-09
Avg. Contraction Force [nN]	M16-2	35kPa	d40	32.1459
Avg. Average contraction displacement (m)	M16-2	35kPa	d40	5.48126e-09
Avg. Aspect ratio (-)	M16-2	35kPa	d40	2.5818
Avg. Area (um^2)	M16-2	35kPa	d40	464.302
Avg. Width (um)	M16-2	35kPa	d30	17.6502
Avg. Total impulse (Ns)	M16-2	35kPa	d30	2.22989e-08
Avg. Total force y (N)	M16-2	35kPa	d30	1.87057e-08
Avg. Total force x (N)	M16-2	35kPa	d30	4.20783e-08
Avg. Total force tot (N)	M16-2	35kPa	d30	4.7335e-08
Avg. Strain (J)	M16-2	35kPa	d30	1.45973e-15
Avg. Relaxation velocity (m/s)	M16-2	35kPa	d30	-4.44749e-08
Avg. Relaxation power (W)	M16-2	35kPa	d30	-9.77804e-12
Avg. Relaxation impulse (Ns)	M16-2	35kPa	d30	1.20035e-08
Avg. Length (um)	M16-2	35kPa	d30	42.0106
Avg. Lambda	M16-2	35kPa	d30	1.52267e-10
Avg. Frequency (autocorr. of peaks) (Hz)	M16-2	35kPa	d30	1.15401
Avg. Contraction velocity (m/s)	M16-2	35kPa	d30	7.09261e-08
Avg. Contraction time (s)	M16-2	35kPa	d30	0.294416
Avg. Contraction power (W)	M16-2	35kPa	d30	1.43711e-11
Avg. Contraction impulse (Ns)	M16-2	35kPa	d30	1.02954e-08
Avg. Contraction Force [nN]	M16-2	35kPa	d30	47.335
Avg. Average contraction displacement (m)	M16-2	35kPa	d30	9.27479e-09
Avg. Aspect ratio (-)	M16-2	35kPa	d30	2.46959
Avg. Area (um^2)	M16-2	35kPa	d30	568.819
Avg. Width (um)	M16-2	35kPa	d20	17.9739
Avg. Total impulse (Ns)	M16-2	35kPa	d20	6.0606e-08
Avg. Total force y (N)	M16-2	35kPa	d20	3.97443e-08
Avg. Total force x (N)	M16-2	35kPa	d20	7.33877e-08
Avg. Total force tot (N)	M16-2	35kPa	d20	8.75413e-08
Avg. Strain (J)	M16-2	35kPa	d20	2.44776e-15
Avg. Relaxation velocity (m/s)	M16-2	35kPa	d20	-4.33489e-08
Avg. Relaxation power (W)	M16-2	35kPa	d20	-1.5886e-11
Avg. Relaxation impulse (Ns)	M16-2	35kPa	d20	3.44345e-08
Avg. Length (um)	M16-2	35kPa	d20	69.1899
Avg. Lambda	M16-2	35kPa	d20	7.57596e-11
Avg. Frequency (autocorr. of peaks) (Hz)	M16-2	35kPa	d20	0.977068
Avg. Contraction velocity (m/s)	M16-2	35kPa	d20	7.10936e-08
Avg. Contraction time (s)	M16-2	35kPa	d20	0.290545
Avg. Contraction power (W)	M16-2	35kPa	d20	2.11988e-11
Avg. Contraction impulse (Ns)	M16-2	35kPa	d20	2.61715e-08
Avg. Contraction Force [nN]	M16-2	35kPa	d20	87.5413
Avg. Average contraction displacement (m)	M16-2	35kPa	d20	9.33328e-09
Avg. Aspect ratio (-)	M16-2	35kPa	d20	4.02986
Avg. Area (um^2)	M16-2	35kPa	d20	936.844

## Sheet: Table S3_2
Measure Names	Media	Stiffness	Exp. day	Measure Values
Std. dev. of Width (um)	M16-1	10kPa	d40	4.1958
Std. dev. of Total impulse (Ns)	M16-1	10kPa	d40	2.96766e-08
Std. dev. of Total force y (N)	M16-1	10kPa	d40	2.23133e-08
Std. dev. of Total force x (N)	M16-1	10kPa	d40	4.93824e-08
Std. dev. of Total force tot (N)	M16-1	10kPa	d40	5.63995e-08
Std. dev. of Strain (J)	M16-1	10kPa	d40	9.82453e-15
Std. dev. of Relaxation velocity (m/s)	M16-1	10kPa	d40	2.061e-07
Std. dev. of Relaxation power (W)	M16-1	10kPa	d40	1.48272e-10
Std. dev. of Relaxation impulse (Ns)	M16-1	10kPa	d40	1.27447e-08
Std. dev. of Length (um)	M16-1	10kPa	d40	31.4829
Std. dev. of Lambda	M16-1	10kPa	d40	1.22491e-09
Std. dev. of Frequency (autocorr. of peaks) (Hz)	M16-1	10kPa	d40	0.421594
Std. dev. of Contraction velocity (m/s)	M16-1	10kPa	d40	2.92661e-07
Std. dev. of Contraction time (s)	M16-1	10kPa	d40	0.137016
Std. dev. of Contraction power (W)	M16-1	10kPa	d40	1.04698e-10
Std. dev. of Contraction impulse (Ns)	M16-1	10kPa	d40	1.83438e-08
Std. dev. of Contraction Force [nN]	M16-1	10kPa	d40	56.3995
Std. dev. of Average contraction displacement (m)	M16-1	10kPa	d40	3.94419e-08
Std. dev. of Aspect ratio (-)	M16-1	10kPa	d40	2.21587
Std. dev. of Area (um^2)	M16-1	10kPa	d40	459.771
Std. dev. of Width (um)	M16-1	10kPa	d30	4.2506
Std. dev. of Total impulse (Ns)	M16-1	10kPa	d30	2.14591e-08
Std. dev. of Total force y (N)	M16-1	10kPa	d30	1.12111e-08
Std. dev. of Total force x (N)	M16-1	10kPa	d30	3.23866e-08
Std. dev. of Total force tot (N)	M16-1	10kPa	d30	3.55133e-08
Std. dev. of Strain (J)	M16-1	10kPa	d30	1.43802e-14
Std. dev. of Relaxation velocity (m/s)	M16-1	10kPa	d30	1.38103e-07
Std. dev. of Relaxation power (W)	M16-1	10kPa	d30	2.13291e-10
Std. dev. of Relaxation impulse (Ns)	M16-1	10kPa	d30	1.08858e-08
Std. dev. of Length (um)	M16-1	10kPa	d30	27.0387
Std. dev. of Lambda	M16-1	10kPa	d30	1.42874e-09
Std. dev. of Frequency (autocorr. of peaks) (Hz)	M16-1	10kPa	d30	0.612629
Std. dev. of Contraction velocity (m/s)	M16-1	10kPa	d30	2.24012e-07
Std. dev. of Contraction time (s)	M16-1	10kPa	d30	0.217964
Std. dev. of Contraction power (W)	M16-1	10kPa	d30	1.68314e-10
Std. dev. of Contraction impulse (Ns)	M16-1	10kPa	d30	1.17206e-08
Std. dev. of Contraction Force [nN]	M16-1	10kPa	d30	35.5133
Std. dev. of Average contraction displacement (m)	M16-1	10kPa	d30	2.68512e-08
Std. dev. of Aspect ratio (-)	M16-1	10kPa	d30	2.05201
Std. dev. of Area (um^2)	M16-1	10kPa	d30	422.7
Std. dev. of Width (um)	M16-1	10kPa	d20	3.4817
Std. dev. of Total impulse (Ns)	M16-1	10kPa	d20	5.42473e-08
Std. dev. of Total force y (N)	M16-1	10kPa	d20	2.21935e-08
Std. dev. of Total force x (N)	M16-1	10kPa	d20	4.02279e-08
Std. dev. of Total force tot (N)	M16-1	10kPa	d20	4.70667e-08
Std. dev. of Strain (J)	M16-1	10kPa	d20	1.10477e-14
Std. dev. of Relaxation velocity (m/s)	M16-1	10kPa	d20	1.58414e-07
Std. dev. of Relaxation power (W)	M16-1	10kPa	d20	4.48359e-11
Std. dev. of Relaxation impulse (Ns)	M16-1	10kPa	d20	3.70861e-08
Std. dev. of Length (um)	M16-1	10kPa	d20	25.5128
Std. dev. of Lambda	M16-1	10kPa	d20	1.31527e-09
Std. dev. of Frequency (autocorr. of peaks) (Hz)	M16-1	10kPa	d20	0.557405
Std. dev. of Contraction velocity (m/s)	M16-1	10kPa	d20	2.63604e-07
Std. dev. of Contraction time (s)	M16-1	10kPa	d20	0.190027
Std. dev. of Contraction power (W)	M16-1	10kPa	d20	1.02864e-10
Std. dev. of Contraction impulse (Ns)	M16-1	10kPa	d20	1.89934e-08
Std. dev. of Contraction Force [nN]	M16-1	10kPa	d20	47.0667
Std. dev. of Average contraction displacement (m)	M16-1	10kPa	d20	3.50796e-08
Std. dev. of Aspect ratio (-)	M16-1	10kPa	d20	1.94654
Std. dev. of Area (um^2)	M16-1	10kPa	d20	350.492
Std. dev. of Width (um)	M16-1	35kPa	d40	4.44254
Std. dev. of Total impulse (Ns)	M16-1	35kPa	d40	2.35398e-08
Std. dev. of Total force y (N)	M16-1	35kPa	d40	3.0623e-08
Std. dev. of Total force x (N)	M16-1	35kPa	d40	6.20482e-08
Std. dev. of Total force tot (N)	M16-1	35kPa	d40	7.41763e-08
Std. dev. of Strain (J)	M16-1	35kPa	d40	2.10142e-15
Std. dev. of Relaxation velocity (m/s)	M16-1	35kPa	d40	3.9452e-08
Std. dev. of Relaxation power (W)	M16-1	35kPa	d40	2.04337e-11
Std. dev. of Relaxation impulse (Ns)	M16-1	35kPa	d40	1.45883e-08
Std. dev. of Length (um)	M16-1	35kPa	d40	24.422
Std. dev. of Lambda	M16-1	35kPa	d40	5.55504e-10
Std. dev. of Frequency (autocorr. of peaks) (Hz)	M16-1	35kPa	d40	0.519899
Std. dev. of Contraction velocity (m/s)	M16-1	35kPa	d40	6.02331e-08
Std. dev. of Contraction time (s)	M16-1	35kPa	d40	0.054448
Std. dev. of Contraction power (W)	M16-1	35kPa	d40	2.52355e-11
Std. dev. of Contraction impulse (Ns)	M16-1	35kPa	d40	9.49298e-09
Std. dev. of Contraction Force [nN]	M16-1	35kPa	d40	74.1763
Std. dev. of Average contraction displacement (m)	M16-1	35kPa	d40	7.07218e-09
Std. dev. of Aspect ratio (-)	M16-1	35kPa	d40	1.50569
Std. dev. of Area (um^2)	M16-1	35kPa	d40	436.272
Std. dev. of Width (um)	M16-1	35kPa	d30	4.0275
Std. dev. of Total impulse (Ns)	M16-1	35kPa	d30	3.63315e-08
Std. dev. of Total force y (N)	M16-1	35kPa	d30	2.81304e-08
Std. dev. of Total force x (N)	M16-1	35kPa	d30	5.48716e-08
Std. dev. of Total force tot (N)	M16-1	35kPa	d30	6.23518e-08
Std. dev. of Strain (J)	M16-1	35kPa	d30	3.46026e-15
Std. dev. of Relaxation velocity (m/s)	M16-1	35kPa	d30	5.87491e-08
Std. dev. of Relaxation power (W)	M16-1	35kPa	d30	2.0548e-11
Std. dev. of Relaxation impulse (Ns)	M16-1	35kPa	d30	2.05461e-08
Std. dev. of Length (um)	M16-1	35kPa	d30	24.1723
Std. dev. of Lambda	M16-1	35kPa	d30	3.23938e-10
Std. dev. of Frequency (autocorr. of peaks) (Hz)	M16-1	35kPa	d30	0.602527
Std. dev. of Contraction velocity (m/s)	M16-1	35kPa	d30	9.01289e-08
Std. dev. of Contraction time (s)	M16-1	35kPa	d30	0.157735
Std. dev. of Contraction power (W)	M16-1	35kPa	d30	2.85175e-11
Std. dev. of Contraction impulse (Ns)	M16-1	35kPa	d30	1.81728e-08
Std. dev. of Contraction Force [nN]	M16-1	35kPa	d30	62.3518
Std. dev. of Average contraction displacement (m)	M16-1	35kPa	d30	1.08089e-08
Std. dev. of Aspect ratio (-)	M16-1	35kPa	d30	1.69051
Std. dev. of Area (um^2)	M16-1	35kPa	d30	373.713
Std. dev. of Width (um)	M16-1	35kPa	d20	4.89262
Std. dev. of Total impulse (Ns)	M16-1	35kPa	d20	5.23483e-08
Std. dev. of Total force y (N)	M16-1	35kPa	d20	3.63599e-08
Std. dev. of Total force x (N)	M16-1	35kPa	d20	5.01199e-08
Std. dev. of Total force tot (N)	M16-1	35kPa	d20	6.25572e-08
Std. dev. of Strain (J)	M16-1	35kPa	d20	6.8531e-15
Std. dev. of Relaxation velocity (m/s)	M16-1	35kPa	d20	8.66554e-08
Std. dev. of Relaxation power (W)	M16-1	35kPa	d20	5.77124e-11
Std. dev. of Relaxation impulse (Ns)	M16-1	35kPa	d20	3.11697e-08
Std. dev. of Length (um)	M16-1	35kPa	d20	22.3494
Std. dev. of Lambda	M16-1	35kPa	d20	4.76608e-10
Std. dev. of Frequency (autocorr. of peaks) (Hz)	M16-1	35kPa	d20	0.468864
Std. dev. of Contraction velocity (m/s)	M16-1	35kPa	d20	1.49545e-07
Std. dev. of Contraction time (s)	M16-1	35kPa	d20	0.215312
Std. dev. of Contraction power (W)	M16-1	35kPa	d20	5.30161e-11
Std. dev. of Contraction impulse (Ns)	M16-1	35kPa	d20	2.34551e-08
Std. dev. of Contraction Force [nN]	M16-1	35kPa	d20	62.5572
Std. dev. of Average contraction displacement (m)	M16-1	35kPa	d20	1.77383e-08
Std. dev. of Aspect ratio (-)	M16-1	35kPa	d20	1.82581
Std. dev. of Area (um^2)	M16-1	35kPa	d20	290.78
Std. dev. of Width (um)	M16-2	10kPa	d40	5.72524
Std. dev. of Total impulse (Ns)	M16-2	10kPa	d40	3.96044e-08
Std. dev. of Total force y (N)	M16-2	10kPa	d40	2.67475e-08
Std. dev. of Total force x (N)	M16-2	10kPa	d40	3.23265e-08
Std. dev. of Total force tot (N)	M16-2	10kPa	d40	4.56979e-08
Std. dev. of Strain (J)	M16-2	10kPa	d40	1.32366e-15
Std. dev. of Relaxation velocity (m/s)	M16-2	10kPa	d40	6.69163e-08
Std. dev. of Relaxation power (W)	M16-2	10kPa	d40	2.23875e-11
Std. dev. of Relaxation impulse (Ns)	M16-2	10kPa	d40	2.88692e-08
Std. dev. of Length (um)	M16-2	10kPa	d40	29.9798
Std. dev. of Lambda	M16-2	10kPa	d40	1.00795e-09
Std. dev. of Frequency (autocorr. of peaks) (Hz)	M16-2	10kPa	d40	0.644227
Std. dev. of Contraction velocity (m/s)	M16-2	10kPa	d40	1.22522e-07
Std. dev. of Contraction time (s)	M16-2	10kPa	d40	0.16185
Std. dev. of Contraction power (W)	M16-2	10kPa	d40	2.66011e-11
Std. dev. of Contraction impulse (Ns)	M16-2	10kPa	d40	1.0902e-08
Std. dev. of Contraction Force [nN]	M16-2	10kPa	d40	45.6979
Std. dev. of Average contraction displacement (m)	M16-2	10kPa	d40	1.35885e-08
Std. dev. of Aspect ratio (-)	M16-2	10kPa	d40	2.63155
Std. dev. of Area (um^2)	M16-2	10kPa	d40	487.84
Std. dev. of Width (um)	M16-2	10kPa	d30	3.87584
Std. dev. of Total impulse (Ns)	M16-2	10kPa	d30	2.74686e-08
Std. dev. of Total force y (N)	M16-2	10kPa	d30	1.37328e-08
Std. dev. of Total force x (N)	M16-2	10kPa	d30	3.66219e-08
Std. dev. of Total force tot (N)	M16-2	10kPa	d30	4.09189e-08
Std. dev. of Strain (J)	M16-2	10kPa	d30	8.52991e-15
Std. dev. of Relaxation velocity (m/s)	M16-2	10kPa	d30	1.43702e-07
Std. dev. of Relaxation power (W)	M16-2	10kPa	d30	6.91121e-11
Std. dev. of Relaxation impulse (Ns)	M16-2	10kPa	d30	1.58207e-08
Std. dev. of Length (um)	M16-2	10kPa	d30	22.6455
Std. dev. of Lambda	M16-2	10kPa	d30	1.05234e-09
Std. dev. of Frequency (autocorr. of peaks) (Hz)	M16-2	10kPa	d30	0.600275
Std. dev. of Contraction velocity (m/s)	M16-2	10kPa	d30	2.13758e-07
Std. dev. of Contraction time (s)	M16-2	10kPa	d30	0.137332
Std. dev. of Contraction power (W)	M16-2	10kPa	d30	9.31202e-11
Std. dev. of Contraction impulse (Ns)	M16-2	10kPa	d30	1.31475e-08
Std. dev. of Contraction Force [nN]	M16-2	10kPa	d30	40.9189
Std. dev. of Average contraction displacement (m)	M16-2	10kPa	d30	2.85688e-08
Std. dev. of Aspect ratio (-)	M16-2	10kPa	d30	1.8362
Std. dev. of Area (um^2)	M16-2	10kPa	d30	315.191
Std. dev. of Width (um)	M16-2	10kPa	d20	4.17266
Std. dev. of Total impulse (Ns)	M16-2	10kPa	d20	6.15243e-08
Std. dev. of Total force y (N)	M16-2	10kPa	d20	2.99376e-08
Std. dev. of Total force x (N)	M16-2	10kPa	d20	4.95847e-08
Std. dev. of Total force tot (N)	M16-2	10kPa	d20	6.09471e-08
Std. dev. of Strain (J)	M16-2	10kPa	d20	1.70598e-14
Std. dev. of Relaxation velocity (m/s)	M16-2	10kPa	d20	1.85334e-07
Std. dev. of Relaxation power (W)	M16-2	10kPa	d20	3.38688e-10
Std. dev. of Relaxation impulse (Ns)	M16-2	10kPa	d20	3.3742e-08
Std. dev. of Length (um)	M16-2	10kPa	d20	25.5502
Std. dev. of Lambda	M16-2	10kPa	d20	1.37271e-09
Std. dev. of Frequency (autocorr. of peaks) (Hz)	M16-2	10kPa	d20	0.567661
Std. dev. of Contraction velocity (m/s)	M16-2	10kPa	d20	2.41824e-07
Std. dev. of Contraction time (s)	M16-2	10kPa	d20	0.20539
Std. dev. of Contraction power (W)	M16-2	10kPa	d20	3.30779e-10
Std. dev. of Contraction impulse (Ns)	M16-2	10kPa	d20	3.11476e-08
Std. dev. of Contraction Force [nN]	M16-2	10kPa	d20	60.9471
Std. dev. of Average contraction displacement (m)	M16-2	10kPa	d20	3.36049e-08
Std. dev. of Aspect ratio (-)	M16-2	10kPa	d20	1.99796
Std. dev. of Area (um^2)	M16-2	10kPa	d20	370.156
Std. dev. of Width (um)	M16-2	35kPa	d40	1.97534
Std. dev. of Total impulse (Ns)	M16-2	35kPa	d40	1.33586e-08
Std. dev. of Total force y (N)	M16-2	35kPa	d40	1.17286e-08
Std. dev. of Total force x (N)	M16-2	35kPa	d40	2.93986e-08
Std. dev. of Total force tot (N)	M16-2	35kPa	d40	3.39242e-08
Std. dev. of Strain (J)	M16-2	35kPa	d40	7.23167e-16
Std. dev. of Relaxation velocity (m/s)	M16-2	35kPa	d40	2.44107e-08
Std. dev. of Relaxation power (W)	M16-2	35kPa	d40	4.33971e-12
Std. dev. of Relaxation impulse (Ns)	M16-2	35kPa	d40	8.43476e-09
Std. dev. of Length (um)	M16-2	35kPa	d40	15.8198
Std. dev. of Lambda	M16-2	35kPa	d40	0
Std. dev. of Frequency (autocorr. of peaks) (Hz)	M16-2	35kPa	d40	0.264037
Std. dev. of Contraction velocity (m/s)	M16-2	35kPa	d40	4.24348e-08
Std. dev. of Contraction time (s)	M16-2	35kPa	d40	0.100847
Std. dev. of Contraction power (W)	M16-2	35kPa	d40	6.18306e-12
Std. dev. of Contraction impulse (Ns)	M16-2	35kPa	d40	6.24953e-09
Std. dev. of Contraction Force [nN]	M16-2	35kPa	d40	33.9242
Std. dev. of Average contraction displacement (m)	M16-2	35kPa	d40	4.24085e-09
Std. dev. of Aspect ratio (-)	M16-2	35kPa	d40	0.909809
Std. dev. of Area (um^2)	M16-2	35kPa	d40	218.985
Std. dev. of Width (um)	M16-2	35kPa	d30	3.36657
Std. dev. of Total impulse (Ns)	M16-2	35kPa	d30	3.24793e-08
Std. dev. of Total force y (N)	M16-2	35kPa	d30	1.9721e-08
Std. dev. of Total force x (N)	M16-2	35kPa	d30	5.17669e-08
Std. dev. of Total force tot (N)	M16-2	35kPa	d30	5.76814e-08
Std. dev. of Strain (J)	M16-2	35kPa	d30	3.2795e-15
Std. dev. of Relaxation velocity (m/s)	M16-2	35kPa	d30	3.93534e-08
Std. dev. of Relaxation power (W)	M16-2	35kPa	d30	2.41832e-11
Std. dev. of Relaxation impulse (Ns)	M16-2	35kPa	d30	1.66966e-08
Std. dev. of Length (um)	M16-2	35kPa	d30	17.8996
Std. dev. of Lambda	M16-2	35kPa	d30	4.32187e-10
Std. dev. of Frequency (autocorr. of peaks) (Hz)	M16-2	35kPa	d30	0.702139
Std. dev. of Contraction velocity (m/s)	M16-2	35kPa	d30	7.16037e-08
Std. dev. of Contraction time (s)	M16-2	35kPa	d30	0.241734
Std. dev. of Contraction power (W)	M16-2	35kPa	d30	3.55039e-11
Std. dev. of Contraction impulse (Ns)	M16-2	35kPa	d30	1.75926e-08
Std. dev. of Contraction Force [nN]	M16-2	35kPa	d30	57.6814
Std. dev. of Average contraction displacement (m)	M16-2	35kPa	d30	8.73558e-09
Std. dev. of Aspect ratio (-)	M16-2	35kPa	d30	1.23044
Std. dev. of Area (um^2)	M16-2	35kPa	d30	259.614
Std. dev. of Width (um)	M16-2	35kPa	d20	3.54855
Std. dev. of Total impulse (Ns)	M16-2	35kPa	d20	7.7448e-08
Std. dev. of Total force y (N)	M16-2	35kPa	d20	3.32028e-08
Std. dev. of Total force x (N)	M16-2	35kPa	d20	6.53733e-08
Std. dev. of Total force tot (N)	M16-2	35kPa	d20	7.56505e-08
Std. dev. of Strain (J)	M16-2	35kPa	d20	5.05082e-15
Std. dev. of Relaxation velocity (m/s)	M16-2	35kPa	d20	4.37459e-08
Std. dev. of Relaxation power (W)	M16-2	35kPa	d20	3.70534e-11
Std. dev. of Relaxation impulse (Ns)	M16-2	35kPa	d20	4.45472e-08
Std. dev. of Length (um)	M16-2	35kPa	d20	27.0602
Std. dev. of Lambda	M16-2	35kPa	d20	2.97295e-10
Std. dev. of Frequency (autocorr. of peaks) (Hz)	M16-2	35kPa	d20	0.579304
Std. dev. of Contraction velocity (m/s)	M16-2	35kPa	d20	6.76479e-08
Std. dev. of Contraction time (s)	M16-2	35kPa	d20	0.197432
Std. dev. of Contraction power (W)	M16-2	35kPa	d20	3.72562e-11
Std. dev. of Contraction impulse (Ns)	M16-2	35kPa	d20	3.63066e-08
Std. dev. of Contraction Force [nN]	M16-2	35kPa	d20	75.6505
Std. dev. of Average contraction displacement (m)	M16-2	35kPa	d20	8.4104e-09
Std. dev. of Aspect ratio (-)	M16-2	35kPa	d20	1.84154
Std. dev. of Area (um^2)	M16-2	35kPa	d20	381.825

## Sheet: Table S3_3
Measure Names	Media	Stiffness	Exp. day	Measure Values
Count of Area (um^2)	M16-1	10kPa	d40	220

## Sheet: Table S3_spider
Parameters (copy)	Media	Stiffness	Experimental day	M+S	Number of Rows (Aggregated)	Pivot1 Values	Pivot1 Values-1
Area (um^2)-1	Gluc	10kPa	d40	Gluc10kPa	15	876.644	576.127
Area (um^2)	Gluc	10kPa	d40	Gluc10kPa	15	876.644	576.127
Length (um)	Gluc	10kPa	d40	Gluc10kPa	15	61.6241	28.2076
Width (um)	Gluc	10kPa	d40	Gluc10kPa	15	18.6433	6.48405
Ratio (-)	Gluc	10kPa	d40	Gluc10kPa	15	3.7657	2.80923
Frequency (autocorr. of peaks) (Hz)	Gluc	10kPa	d40	Gluc10kPa	15	1.36547	0.630467
Contraction time (s)	Gluc	10kPa	d40	Gluc10kPa	15	0.0499131	0.187555
Contraction velocity (m/s)	Gluc	10kPa	d40	Gluc10kPa	15	1.45362e-07	1.09837e-07
Total force tot (N)	Gluc	10kPa	d40	Gluc10kPa	15	1.81253e-08	1.1434e-08
Total force x (N)	Gluc	10kPa	d40	Gluc10kPa	15	1.61716e-08	1.1108e-08
Average contraction displacement (m)	Gluc	10kPa	d40	Gluc10kPa	15	1.58541e-08	1.1175e-08
Total force y (N)	Gluc	10kPa	d40	Gluc10kPa	15	6.85893e-09	4.33568e-09
Total impulse (Ns)	Gluc	10kPa	d40	Gluc10kPa	15	5.72852e-09	3.32731e-09
Relaxation impulse (Ns)	Gluc	10kPa	d40	Gluc10kPa	15	3.54138e-09	2.03927e-09
Contraction impulse (Ns)	Gluc	10kPa	d40	Gluc10kPa	15	2.18714e-09	1.4561e-09
Contraction power (W)	Gluc	10kPa	d40	Gluc10kPa	15	6.139e-12	5.4055e-12
Total contactile moment Mxx + Myy = mu (Nm)	Gluc	10kPa	d40	Gluc10kPa	15	8.43061e-14	3.37645e-14
Strain (J)	Gluc	10kPa	d40	Gluc10kPa	15	4.10377e-16	3.30494e-16
Relaxation power (W)	Gluc	10kPa	d40	Gluc10kPa	15	-4.40193e-12	3.98832e-12
Relaxation velocity (m/s)	Gluc	10kPa	d40	Gluc10kPa	15	-9.0514e-08	7.03003e-08
Area (um^2)-1	Gluc	10kPa	d30	Gluc10kPa	115	684.826	326.64
Area (um^2)	Gluc	10kPa	d30	Gluc10kPa	115	684.826	326.64
Length (um)	Gluc	10kPa	d30	Gluc10kPa	115	57.8526	21.2352
Width (um)	Gluc	10kPa	d30	Gluc10kPa	115	15.7796	4.70785
Ratio (-)	Gluc	10kPa	d30	Gluc10kPa	115	3.95714	1.7386
Frequency (autocorr. of peaks) (Hz)	Gluc	10kPa	d30	Gluc10kPa	115	1.28916	0.576995
Contraction time (s)	Gluc	10kPa	d30	Gluc10kPa	113	0.2263	0.0894859
Contraction velocity (m/s)	Gluc	10kPa	d30	Gluc10kPa	115	2.20617e-07	2.63009e-07
Total force tot (N)	Gluc	10kPa	d30	Gluc10kPa	115	3.74912e-08	5.47418e-08
Total force x (N)	Gluc	10kPa	d30	Gluc10kPa	115	3.22136e-08	4.99382e-08
Average contraction displacement (m)	Gluc	10kPa	d30	Gluc10kPa	115	2.70298e-08	3.72156e-08
Total impulse (Ns)	Gluc	10kPa	d30	Gluc10kPa	115	1.57202e-08	2.62605e-08
Total force y (N)	Gluc	10kPa	d30	Gluc10kPa	115	1.46212e-08	1.72031e-08
Relaxation impulse (Ns)	Gluc	10kPa	d30	Gluc10kPa	115	9.23349e-09	1.70785e-08
Contraction impulse (Ns)	Gluc	10kPa	d30	Gluc10kPa	115	6.48672e-09	1.06438e-08
Contraction power (W)	Gluc	10kPa	d30	Gluc10kPa	115	3.74813e-11	1.37196e-10
Total contactile moment Mxx + Myy = mu (Nm)	Gluc	10kPa	d30	Gluc10kPa	115	2.25147e-13	3.86264e-13
Strain (J)	Gluc	10kPa	d30	Gluc10kPa	114	3.33157e-15	1.2628e-14
Relaxation power (W)	Gluc	10kPa	d30	Gluc10kPa	115	-2.87502e-11	1.01752e-10
Relaxation velocity (m/s)	Gluc	10kPa	d30	Gluc10kPa	115	-1.31325e-07	1.88419e-07
Area (um^2)-1	Gluc	10kPa	d20	Gluc10kPa	203	892.593	318.591
Area (um^2)	Gluc	10kPa	d20	Gluc10kPa	203	892.593	318.591
Length (um)	Gluc	10kPa	d20	Gluc10kPa	203	69.0175	21.3968
Width (um)	Gluc	10kPa	d20	Gluc10kPa	203	17.1269	4.09524
Ratio (-)	Gluc	10kPa	d20	Gluc10kPa	203	4.27661	1.78301
Frequency (autocorr. of peaks) (Hz)	Gluc	10kPa	d20	Gluc10kPa	203	1.17215	0.556903
Contraction time (s)	Gluc	10kPa	d20	Gluc10kPa	201	0.215815	0.158713
Contraction velocity (m/s)	Gluc	10kPa	d20	Gluc10kPa	202	2.33782e-07	3.04662e-07
Total force tot (N)	Gluc	10kPa	d20	Gluc10kPa	203	5.22758e-08	5.99342e-08
Total force x (N)	Gluc	10kPa	d20	Gluc10kPa	203	4.17608e-08	5.00163e-08
Average contraction displacement (m)	Gluc	10kPa	d20	Gluc10kPa	202	2.92699e-08	4.3754e-08
Total impulse (Ns)	Gluc	10kPa	d20	Gluc10kPa	202	2.68047e-08	3.75521e-08
Total force y (N)	Gluc	10kPa	d20	Gluc10kPa	202	2.3099e-08	2.78951e-08
Relaxation impulse (Ns)	Gluc	10kPa	d20	Gluc10kPa	203	1.46527e-08	1.97943e-08
Contraction impulse (Ns)	Gluc	10kPa	d20	Gluc10kPa	202	1.21378e-08	2.04571e-08
Contraction power (W)	Gluc	10kPa	d20	Gluc10kPa	202	4.50904e-11	1.87245e-10
Total contactile moment Mxx + Myy = mu (Nm)	Gluc	10kPa	d20	Gluc10kPa	202	2.49912e-13	3.3343e-13
Strain (J)	Gluc	10kPa	d20	Gluc10kPa	203	3.89184e-15	1.25974e-14
Relaxation power (W)	Gluc	10kPa	d20	Gluc10kPa	202	-4.73532e-11	2.27539e-10
Relaxation velocity (m/s)	Gluc	10kPa	d20	Gluc10kPa	202	-1.42373e-07	2.03944e-07
Area (um^2)-1	Gluc	35kPa	d40	Gluc35kPa	3	477.958	245.292
Area (um^2)	Gluc	35kPa	d40	Gluc35kPa	3	477.958	245.292
Length (um)	Gluc	35kPa	d40	Gluc35kPa	3	42.9707	17.487
Width (um)	Gluc	35kPa	d40	Gluc35kPa	3	14.2621	2.62261
Ratio (-)	Gluc	35kPa	d40	Gluc35kPa	3	3.01511	0.992584
Frequency (autocorr. of peaks) (Hz)	Gluc	35kPa	d40	Gluc35kPa	3	1.12441	0.442138
Contraction time (s)	Gluc	35kPa	d40	Gluc35kPa	3	0.170815	0.0215134
Contraction velocity (m/s)	Gluc	35kPa	d40	Gluc35kPa	3	7.09149e-08	4.22488e-08
Total force tot (N)	Gluc	35kPa	d40	Gluc35kPa	3	3.44151e-08	3.6831e-08
Total force x (N)	Gluc	35kPa	d40	Gluc35kPa	3	3.09511e-08	3.21308e-08
Total force y (N)	Gluc	35kPa	d40	Gluc35kPa	3	1.24375e-08	1.23928e-08
Total impulse (Ns)	Gluc	35kPa	d40	Gluc35kPa	3	1.2313e-08	1.51514e-08
Relaxation impulse (Ns)	Gluc	35kPa	d40	Gluc35kPa	3	9.38036e-09	1.16877e-08
Average contraction displacement (m)	Gluc	35kPa	d40	Gluc35kPa	3	6.45194e-09	3.90048e-09
Contraction impulse (Ns)	Gluc	35kPa	d40	Gluc35kPa	3	2.93268e-09	3.4638e-09
Contraction power (W)	Gluc	35kPa	d40	Gluc35kPa	3	5.05667e-12	4.37187e-12
Total contactile moment Mxx + Myy = mu (Nm)	Gluc	35kPa	d40	Gluc35kPa	3	2.70948e-13	5.83996e-14
Strain (J)	Gluc	35kPa	d40	Gluc35kPa	3	6.67863e-16	9.30194e-16
Relaxation power (W)	Gluc	35kPa	d40	Gluc35kPa	3	-3.30769e-12	3.14207e-12
Relaxation velocity (m/s)	Gluc	35kPa	d40	Gluc35kPa	3	-4.51233e-08	2.63572e-08
Area (um^2)-1	Gluc	35kPa	d30	Gluc35kPa	38	683.949	750.967
Area (um^2)	Gluc	35kPa	d30	Gluc35kPa	38	683.949	750.967
Length (um)	Gluc	35kPa	d30	Gluc35kPa	38	43.4708	18.6612
Width (um)	Gluc	35kPa	d30	Gluc35kPa	38	19.0105	8.14538
Ratio (-)	Gluc	35kPa	d30	Gluc35kPa	38	2.41361	1.10854
Frequency (autocorr. of peaks) (Hz)	Gluc	35kPa	d30	Gluc35kPa	38	1.51563	0.591083
Contraction time (s)	Gluc	35kPa	d30	Gluc35kPa	38	0.222519	0.0944155
Contraction velocity (m/s)	Gluc	35kPa	d30	Gluc35kPa	38	9.04672e-08	8.14188e-08
Total force tot (N)	Gluc	35kPa	d30	Gluc35kPa	38	7.09451e-08	1.18915e-07
Total force x (N)	Gluc	35kPa	d30	Gluc35kPa	38	6.02689e-08	9.22448e-08
Total force y (N)	Gluc	35kPa	d30	Gluc35kPa	38	2.98419e-08	6.22937e-08
Total impulse (Ns)	Gluc	35kPa	d30	Gluc35kPa	38	2.07808e-08	2.57592e-08
Relaxation impulse (Ns)	Gluc	35kPa	d30	Gluc35kPa	38	1.17113e-08	1.45465e-08
Average contraction displacement (m)	Gluc	35kPa	d30	Gluc35kPa	38	1.0555e-08	9.12014e-09
Contraction impulse (Ns)	Gluc	35kPa	d30	Gluc35kPa	38	9.06943e-09	1.25631e-08
Contraction power (W)	Gluc	35kPa	d30	Gluc35kPa	38	4.08896e-11	1.40755e-10
Total contactile moment Mxx + Myy = mu (Nm)	Gluc	35kPa	d30	Gluc35kPa	38	5.12968e-13	6.40113e-13
Strain (J)	Gluc	35kPa	d30	Gluc35kPa	38	2.56358e-15	6.74348e-15
Relaxation power (W)	Gluc	35kPa	d30	Gluc35kPa	38	-2.92485e-11	1.07199e-10
Relaxation velocity (m/s)	Gluc	35kPa	d30	Gluc35kPa	38	-5.67481e-08	5.04462e-08
Area (um^2)-1	Gluc	35kPa	d20	Gluc35kPa	96	930.356	387.864
Area (um^2)	Gluc	35kPa	d20	Gluc35kPa	96	930.356	387.864
Length (um)	Gluc	35kPa	d20	Gluc35kPa	96	69.6992	25.7822
Width (um)	Gluc	35kPa	d20	Gluc35kPa	96	17.6299	3.48653
Ratio (-)	Gluc	35kPa	d20	Gluc35kPa	96	4.12024	1.83545
Frequency (autocorr. of peaks) (Hz)	Gluc	35kPa	d20	Gluc35kPa	96	1.21751	0.508648
Contraction time (s)	Gluc	35kPa	d20	Gluc35kPa	95	0.241498	0.0959911
Contraction velocity (m/s)	Gluc	35kPa	d20	Gluc35kPa	96	8.98525e-08	7.22712e-08
Total force tot (N)	Gluc	35kPa	d20	Gluc35kPa	96	8.89619e-08	6.58989e-08
Total force x (N)	Gluc	35kPa	d20	Gluc35kPa	96	7.61071e-08	5.7803e-08
Total impulse (Ns)	Gluc	35kPa	d20	Gluc35kPa	96	4.96068e-08	6.97645e-08
Total force y (N)	Gluc	35kPa	d20	Gluc35kPa	96	3.80133e-08	2.79377e-08
Relaxation impulse (Ns)	Gluc	35kPa	d20	Gluc35kPa	96	2.93662e-08	3.89233e-08
Contraction impulse (Ns)	Gluc	35kPa	d20	Gluc35kPa	96	2.02406e-08	3.22521e-08
Average contraction displacement (m)	Gluc	35kPa	d20	Gluc35kPa	96	1.12581e-08	8.89094e-09
Contraction power (W)	Gluc	35kPa	d20	Gluc35kPa	95	2.60787e-11	4.47902e-11
Total contactile moment Mxx + Myy = mu (Nm)	Gluc	35kPa	d20	Gluc35kPa	96	3.07996e-13	2.78787e-13
Strain (J)	Gluc	35kPa	d20	Gluc35kPa	95	2.99562e-15	6.81496e-15
Relaxation power (W)	Gluc	35kPa	d20	Gluc35kPa	95	-1.99638e-11	4.97416e-11
Relaxation velocity (m/s)	Gluc	35kPa	d20	Gluc35kPa	96	-5.33628e-08	5.03292e-08
Area (um^2)-1	Lact	10kPa	d40	Lact10kPa	155	926.048	437.118
Area (um^2)	Lact	10kPa	d40	Lact10kPa	155	926.048	437.118
Length (um)	Lact	10kPa	d40	Lact10kPa	155	70.2777	30.5404
Width (um)	Lact	10kPa	d40	Lact10kPa	155	17.4476	4.09461
Ratio (-)	Lact	10kPa	d40	Lact10kPa	155	4.28803	2.22109
Frequency (autocorr. of peaks) (Hz)	Lact	10kPa	d40	Lact10kPa	155	1.21889	0.358381
Contraction time (s)	Lact	10kPa	d40	Lact10kPa	155	0.201149	0.118303
Contraction velocity (m/s)	Lact	10kPa	d40	Lact10kPa	155	2.6302e-07	2.95594e-07
Total force tot (N)	Lact	10kPa	d40	Lact10kPa	154	4.51967e-08	5.0616e-08
Total force x (N)	Lact	10kPa	d40	Lact10kPa	155	4.04271e-08	4.71159e-08
Average contraction displacement (m)	Lact	10kPa	d40	Lact10kPa	155	3.34452e-08	4.16438e-08
Total impulse (Ns)	Lact	10kPa	d40	Lact10kPa	154	1.56181e-08	1.73502e-08
Total force y (N)	Lact	10kPa	d40	Lact10kPa	152	1.40208e-08	1.43118e-08
Relaxation impulse (Ns)	Lact	10kPa	d40	Lact10kPa	154	9.25606e-09	1.02466e-08
Contraction impulse (Ns)	Lact	10kPa	d40	Lact10kPa	154	6.36207e-09	7.44097e-09
Contraction power (W)	Lact	10kPa	d40	Lact10kPa	153	3.06347e-11	5.80437e-11
Total contactile moment Mxx + Myy = mu (Nm)	Lact	10kPa	d40	Lact10kPa	155	3.19196e-13	3.78193e-13
Strain (J)	Lact	10kPa	d40	Lact10kPa	155	3.11686e-15	6.74542e-15
Relaxation power (W)	Lact	10kPa	d40	Lact10kPa	153	-2.50247e-11	5.33063e-11
Relaxation velocity (m/s)	Lact	10kPa	d40	Lact10kPa	155	-1.63375e-07	2.15827e-07
Area (um^2)-1	Lact	10kPa	d30	Lact10kPa	164	826.267	402.64
Area (um^2)	Lact	10kPa	d30	Lact10kPa	164	826.267	402.64
Length (um)	Lact	10kPa	d30	Lact10kPa	164	67.0029	27.488
Width (um)	Lact	10kPa	d30	Lact10kPa	164	16.2474	4.34414
Ratio (-)	Lact	10kPa	d30	Lact10kPa	164	4.41989	2.24854
Frequency (autocorr. of peaks) (Hz)	Lact	10kPa	d30	Lact10kPa	164	1.34362	0.623783
Contraction time (s)	Lact	10kPa	d30	Lact10kPa	164	0.157416	0.156053
Contraction velocity (m/s)	Lact	10kPa	d30	Lact10kPa	164	2.02453e-07	2.43596e-07
Total force tot (N)	Lact	10kPa	d30	Lact10kPa	163	2.88093e-08	3.70913e-08
Total force x (N)	Lact	10kPa	d30	Lact10kPa	164	2.58936e-08	3.44043e-08
Average contraction displacement (m)	Lact	10kPa	d30	Lact10kPa	164	2.214e-08	3.10172e-08
Total impulse (Ns)	Lact	10kPa	d30	Lact10kPa	163	1.09092e-08	1.50931e-08
Total force y (N)	Lact	10kPa	d30	Lact10kPa	164	9.69842e-09	1.01178e-08
Relaxation impulse (Ns)	Lact	10kPa	d30	Lact10kPa	163	6.50622e-09	9.08305e-09
Contraction impulse (Ns)	Lact	10kPa	d30	Lact10kPa	163	4.40296e-09	6.31929e-09
Contraction power (W)	Lact	10kPa	d30	Lact10kPa	163	1.8189e-11	5.03456e-11
Total contactile moment Mxx + Myy = mu (Nm)	Lact	10kPa	d30	Lact10kPa	163	2.22034e-13	3.10531e-13
Strain (J)	Lact	10kPa	d30	Lact10kPa	164	1.35214e-15	2.9491e-15
Relaxation power (W)	Lact	10kPa	d30	Lact10kPa	163	-1.20218e-11	2.80978e-11
Relaxation velocity (m/s)	Lact	10kPa	d30	Lact10kPa	164	-1.16106e-07	1.542e-07
Area (um^2)-1	Lact	10kPa	d20	Lact10kPa	332	739.599	320.012
Area (um^2)	Lact	10kPa	d20	Lact10kPa	332	739.599	320.012
Length (um)	Lact	10kPa	d20	Lact10kPa	332	61.6045	23.5849
Width (um)	Lact	10kPa	d20	Lact10kPa	332	15.7598	3.69973
Ratio (-)	Lact	10kPa	d20	Lact10kPa	332	4.10581	1.87313
Frequency (autocorr. of peaks) (Hz)	Lact	10kPa	d20	Lact10kPa	332	1.23099	0.529384
Contraction time (s)	Lact	10kPa	d20	Lact10kPa	330	0.183966	0.153889
Contraction velocity (m/s)	Lact	10kPa	d20	Lact10kPa	330	2.18665e-07	2.61587e-07
Total force tot (N)	Lact	10kPa	d20	Lact10kPa	327	2.94946e-08	3.27355e-08
Total force x (N)	Lact	10kPa	d20	Lact10kPa	330	2.64508e-08	3.03961e-08
Average contraction displacement (m)	Lact	10kPa	d20	Lact10kPa	330	2.46508e-08	3.36363e-08
Total impulse (Ns)	Lact	10kPa	d20	Lact10kPa	327	1.25632e-08	1.79049e-08
Total force y (N)	Lact	10kPa	d20	Lact10kPa	329	9.29272e-09	9.64616e-09
Relaxation impulse (Ns)	Lact	10kPa	d20	Lact10kPa	327	7.47167e-09	1.0351e-08
Contraction impulse (Ns)	Lact	10kPa	d20	Lact10kPa	327	5.09151e-09	8.65647e-09
Contraction power (W)	Lact	10kPa	d20	Lact10kPa	331	1.89597e-11	3.96476e-11
Total contactile moment Mxx + Myy = mu (Nm)	Lact	10kPa	d20	Lact10kPa	332	2.02802e-13	2.70898e-13
Strain (J)	Lact	10kPa	d20	Lact10kPa	331	1.53211e-15	3.59925e-15
Relaxation power (W)	Lact	10kPa	d20	Lact10kPa	331	-1.34454e-11	3.05098e-11
Relaxation velocity (m/s)	Lact	10kPa	d20	Lact10kPa	330	-1.24018e-07	1.65265e-07
Area (um^2)-1	Lact	35kPa	d40	Lact35kPa	23	619.888	296.528
Area (um^2)	Lact	35kPa	d40	Lact35kPa	23	619.888	296.528
Length (um)	Lact	35kPa	d40	Lact35kPa	23	49.7697	23.6529
Width (um)	Lact	35kPa	d40	Lact35kPa	23	16.6115	3.84115
Ratio (-)	Lact	35kPa	d40	Lact35kPa	23	3.18247	1.74804
Frequency (autocorr. of peaks) (Hz)	Lact	35kPa	d40	Lact35kPa	23	1.51509	0.599243
Contraction time (s)	Lact	35kPa	d40	Lact35kPa	22	0.174921	0.0579212
Contraction velocity (m/s)	Lact	35kPa	d40	Lact35kPa	22	8.50608e-08	6.31487e-08
Total force tot (N)	Lact	35kPa	d40	Lact35kPa	21	4.79967e-08	4.71761e-08
Total force x (N)	Lact	35kPa	d40	Lact35kPa	22	3.99676e-08	4.11131e-08
Total force y (N)	Lact	35kPa	d40	Lact35kPa	21	1.9975e-08	2.22862e-08
Total impulse (Ns)	Lact	35kPa	d40	Lact35kPa	21	1.43796e-08	1.49651e-08
Relaxation impulse (Ns)	Lact	35kPa	d40	Lact35kPa	21	8.99553e-09	9.38172e-09
Average contraction displacement (m)	Lact	35kPa	d40	Lact35kPa	22	8.15917e-09	7.86942e-09
Contraction impulse (Ns)	Lact	35kPa	d40	Lact35kPa	21	5.38411e-09	6.26307e-09
Contraction power (W)	Lact	35kPa	d40	Lact35kPa	23	1.34415e-11	1.7035e-11
Total contactile moment Mxx + Myy = mu (Nm)	Lact	35kPa	d40	Lact35kPa	23	3.31044e-13	1.57823e-13
Strain (J)	Lact	35kPa	d40	Lact35kPa	22	8.75556e-16	1.1917e-15
Relaxation power (W)	Lact	35kPa	d40	Lact35kPa	23	-9.05608e-12	1.21133e-11
Relaxation velocity (m/s)	Lact	35kPa	d40	Lact35kPa	22	-4.68879e-08	4.4977e-08
Area (um^2)-1	Lact	35kPa	d30	Lact35kPa	72	717.233	343.547
Area (um^2)	Lact	35kPa	d30	Lact35kPa	72	717.233	343.547
Length (um)	Lact	35kPa	d30	Lact35kPa	72	56.4978	23.7451
Width (um)	Lact	35kPa	d30	Lact35kPa	72	16.7745	4.28286
Ratio (-)	Lact	35kPa	d30	Lact35kPa	72	3.58276	1.74599
Frequency (autocorr. of peaks) (Hz)	Lact	35kPa	d30	Lact35kPa	72	1.34394	0.533731
Contraction time (s)	Lact	35kPa	d30	Lact35kPa	71	0.197766	0.0832085
Contraction velocity (m/s)	Lact	35kPa	d30	Lact35kPa	72	1.14035e-07	9.37441e-08
Total force tot (N)	Lact	35kPa	d30	Lact35kPa	72	7.34035e-08	7.29941e-08
Total force x (N)	Lact	35kPa	d30	Lact35kPa	71	6.39981e-08	6.2259e-08
Total force y (N)	Lact	35kPa	d30	Lact35kPa	72	3.09608e-08	3.55202e-08
Total impulse (Ns)	Lact	35kPa	d30	Lact35kPa	72	2.73997e-08	3.10874e-08
Relaxation impulse (Ns)	Lact	35kPa	d30	Lact35kPa	72	1.62386e-08	1.81014e-08
Average contraction displacement (m)	Lact	35kPa	d30	Lact35kPa	72	1.25128e-08	1.2699e-08
Contraction impulse (Ns)	Lact	35kPa	d30	Lact35kPa	72	1.11611e-08	1.6614e-08
Contraction power (W)	Lact	35kPa	d30	Lact35kPa	71	2.83583e-11	3.67085e-11
Total contactile moment Mxx + Myy = mu (Nm)	Lact	35kPa	d30	Lact35kPa	72	4.13878e-13	3.41178e-13
Strain (J)	Lact	35kPa	d30	Lact35kPa	72	2.39579e-15	3.71362e-15
Relaxation power (W)	Lact	35kPa	d30	Lact35kPa	71	-1.88873e-11	2.62228e-11
Relaxation velocity (m/s)	Lact	35kPa	d30	Lact35kPa	72	-6.94423e-08	6.73832e-08
Area (um^2)-1	Lact	35kPa	d20	Lact35kPa	100	730.691	278.813
Area (um^2)	Lact	35kPa	d20	Lact35kPa	100	730.691	278.813
Length (um)	Lact	35kPa	d20	Lact35kPa	100	58.9483	24.0882
Width (um)	Lact	35kPa	d20	Lact35kPa	100	16.6637	3.75391
Ratio (-)	Lact	35kPa	d20	Lact35kPa	100	3.79337	1.9951
Frequency (autocorr. of peaks) (Hz)	Lact	35kPa	d20	Lact35kPa	100	1.1223	0.483174
Contraction time (s)	Lact	35kPa	d20	Lact35kPa	99	0.227745	0.0761572
Contraction velocity (m/s)	Lact	35kPa	d20	Lact35kPa	100	8.95426e-08	8.13045e-08
Total force tot (N)	Lact	35kPa	d20	Lact35kPa	100	7.75827e-08	8.26651e-08
Total force x (N)	Lact	35kPa	d20	Lact35kPa	100	6.6829e-08	7.29677e-08
Total impulse (Ns)	Lact	35kPa	d20	Lact35kPa	100	4.70349e-08	8.60906e-08
Total force y (N)	Lact	35kPa	d20	Lact35kPa	100	3.27498e-08	3.17902e-08
Relaxation impulse (Ns)	Lact	35kPa	d20	Lact35kPa	100	2.76791e-08	4.6003e-08
Contraction impulse (Ns)	Lact	35kPa	d20	Lact35kPa	100	1.93558e-08	4.35816e-08
Average contraction displacement (m)	Lact	35kPa	d20	Lact35kPa	100	1.05296e-08	9.58679e-09
Contraction power (W)	Lact	35kPa	d20	Lact35kPa	100	2.09635e-11	2.92198e-11
Total contactile moment Mxx + Myy = mu (Nm)	Lact	35kPa	d20	Lact35kPa	100	2.80239e-13	3.55678e-13
Strain (J)	Lact	35kPa	d20	Lact35kPa	100	3.0596e-15	9.89767e-15
Relaxation power (W)	Lact	35kPa	d20	Lact35kPa	100	-1.84079e-11	5.73231e-11
Relaxation velocity (m/s)	Lact	35kPa	d20	Lact35kPa	100	-4.84645e-08	4.59213e-08
