# Supplementary material for: Tracking single hiPSC-derived cardiomyocyte contractile function using CONTRAX an efficient pipeline for traction force measurement
Source: Nat Commun. 2024 Jun 26;15:5427. doi: 10.1038/s41467-024-49755-3 (PMC11208611; doi:10.1038/s41467-024-49755-3)
Supplement: Supplementary file 4 — Source Data [file 41467_2024_49755_MOESM4_ESM.zip › Table S4.xlsx]

## Sheet: Table S4
Parameters (copy)	CTRL vs MAVA	Number of Rows (Aggregated)	Pivot1 Values	Pivot1 Values-1
Area (um^2)-1	Mavacamten	24	1309.9	411.735
Area (um^2)	Mavacamten	24	1309.9	411.735
Aspect ratio (-)	Mavacamten	24	5.46058	1.38212
Frequency (Hz)	Mavacamten	24	0.535718	0.251908
Contraction duration (s)	Mavacamten	24	0.515523	0.251824
Contraction velocity (m/s)	Mavacamten	24	9.44523e-08	8.49938e-08
Total force (N)	Mavacamten	24	3.90824e-08	4.10903e-08
Force x-axis (N)	Mavacamten	24	3.73297e-08	4.17195e-08
Total impulse (Ns)	Mavacamten	24	3.61951e-08	3.2446e-08
Beads displacement (m)	Mavacamten	24	2.89641e-08	2.94781e-08
Relaxation impulse (Ns)	Mavacamten	24	2.10928e-08	2.292e-08
Contraction impulse (Ns)	Mavacamten	24	1.51023e-08	1.31164e-08
Force y-axis (N)	Mavacamten	24	1.36666e-08	9.97255e-09
Contraction power (W)	Mavacamten	24	1.08419e-11	2.23863e-11
Contactile moment (Nm)	Mavacamten	24	4.37894e-13	3.08479e-13
Strain energy (J)	Mavacamten	24	2.08765e-15	3.27768e-15
Relaxation power (W)	Mavacamten	24	-9.69572e-12	1.6143e-11
Relaxation velocity (m/s)	Mavacamten	24	-8.79576e-08	8.03762e-08
Area (um^2)-1	Control	24	927.953	238.957
Area (um^2)	Control	24	927.953	238.957
Aspect ratio (-)	Control	24	6.08946	0.934263
Frequency (Hz)	Control	24	0.638732	0.263976
Contraction duration (s)	Control	24	0.584076	0.159767
Contraction velocity (m/s)	Control	24	4.65887e-07	2.65552e-07
Beads displacement (m)	Control	24	1.60469e-07	8.59234e-08
Force x-axis (N)	Control	24	1.25372e-07	7.57589e-08
Total force (N)	Control	24	1.25026e-07	7.79822e-08
Total impulse (Ns)	Control	24	8.38172e-08	6.08788e-08
Relaxation impulse (Ns)	Control	24	4.46102e-08	3.49298e-08
Contraction impulse (Ns)	Control	24	3.9207e-08	2.69235e-08
Force y-axis (N)	Control	24	1.77642e-08	1.36406e-08
Contraction power (W)	Control	24	1.07012e-10	1.00948e-10
Contactile moment (Nm)	Control	24	1.49567e-12	8.56447e-13
Strain energy (J)	Control	24	2.87403e-14	3.526e-14
Relaxation power (W)	Control	24	-8.56084e-11	7.67772e-11
Relaxation velocity (m/s)	Control	24	-4.20572e-07	2.24175e-07
