# Supplementary material for: Tracking single hiPSC-derived cardiomyocyte contractile function using CONTRAX an efficient pipeline for traction force measurement
Source: Nat Commun. 2024 Jun 26;15:5427. doi: 10.1038/s41467-024-49755-3 (PMC11208611; doi:10.1038/s41467-024-49755-3)
Supplement: Supplementary file 4 — Source Data [file 41467_2024_49755_MOESM4_ESM.zip › Table S5.xlsx]

## Sheet: Table S5
Parameter Names (copy)	DMD vs CTRL	Stiffness	Number of Rows (Aggregated)	Pivot1 Values	Pivot1 Values-1
Total force	CTRL	35 kPa	729	1.36192e-07	2.17768e-07
Time between main peaks	CTRL	35 kPa	234	-3.33466e-14	1.22406e-13
Spreading area	CTRL	35 kPa	635	1161.84	464.104
Relaxation velocity	CTRL	35 kPa	730	-1.18813e-07	1.56975e-07
Relaxation power	CTRL	35 kPa	234	-3.33466e-14	1.22406e-13
Minor Axis Length	CTRL	35 kPa	177	13.6921	2.4964
Major Axis Length	CTRL	35 kPa	177	95.8323	26.4926
Frequency	CTRL	35 kPa	727	0.988278	0.580358
Force y-axis	CTRL	35 kPa	186	9.68983e-08	1.42427e-07
Force x-axis	CTRL	35 kPa	194	1.26595e-07	2.39669e-07
Contraction velocity	CTRL	35 kPa	730	1.87715e-07	2.22606e-07
Contraction time	CTRL	35 kPa	728	0.304189	0.175955
Contraction power	CTRL	35 kPa	735	3.49743e-14	1.15886e-13
Brightfield synchonicity	CTRL	35 kPa	256	0.241708	0.216858
Brightfield contractility	CTRL	35 kPa	251	3.49418e-07	7.54778e-07
Beads diplacement	CTRL	35 kPa	233	3.13158e-08	4.13927e-08
Aspect ratio	CTRL	35 kPa	177	7.14878	2.13975
Total force	CTRL	10 kPa	489	3.96077e-08	8.22893e-08
Time between main peaks	CTRL	10 kPa	154	-1.23579e-14	2.10239e-14
Spreading area	CTRL	10 kPa	294	1199.38	467.921
Relaxation velocity	CTRL	10 kPa	490	-1.59013e-07	2.66591e-07
Relaxation power	CTRL	10 kPa	154	-1.23579e-14	2.10239e-14
Minor Axis Length	CTRL	10 kPa	35	14.1357	2.42491
Major Axis Length	CTRL	10 kPa	35	104.76	22.7369
Frequency	CTRL	10 kPa	518	1.02696	0.471921
Force y-axis	CTRL	10 kPa	135	3.55156e-08	4.10997e-08
Force x-axis	CTRL	10 kPa	142	3.69326e-08	4.71606e-08
Contraction velocity	CTRL	10 kPa	517	3.10271e-07	9.18696e-07
Contraction time	CTRL	10 kPa	490	0.249369	0.14306
Contraction power	CTRL	10 kPa	492	7.99224e-14	1.17018e-12
Brightfield synchonicity	CTRL	10 kPa	55	0.169796	0.155069
Brightfield contractility	CTRL	10 kPa	55	4.87072e-07	2.49919e-07
Beads diplacement	CTRL	10 kPa	154	4.27859e-08	5.02593e-08
Aspect ratio	CTRL	10 kPa	35	7.55647	1.80334
Total force	DMD	35 kPa	686	6.07196e-08	9.44308e-08
Time between main peaks	DMD	35 kPa	282	-6.72094e-15	1.07306e-14
Spreading area	DMD	35 kPa	660	980.971	406.402
Relaxation velocity	DMD	35 kPa	690	-6.68979e-08	1.14259e-07
Relaxation power	DMD	35 kPa	282	-6.72094e-15	1.07306e-14
Minor Axis Length	DMD	35 kPa	282	13.3304	2.43616
Major Axis Length	DMD	35 kPa	282	89.6877	24.4811
Frequency	DMD	35 kPa	601	1.05234	0.49181
Force y-axis	DMD	35 kPa	234	5.03413e-08	4.6484e-08
Force x-axis	DMD	35 kPa	238	5.29484e-08	4.81941e-08
Contraction velocity	DMD	35 kPa	692	1.03569e-07	1.63171e-07
Contraction time	DMD	35 kPa	601	0.275856	0.109592
Contraction power	DMD	35 kPa	692	1.87893e-14	1.1953e-13
Brightfield synchonicity	DMD	35 kPa	254	0.35907	0.357868
Brightfield contractility	DMD	35 kPa	244	2.01581e-07	1.32937e-07
Beads diplacement	DMD	35 kPa	282	1.63378e-08	1.72431e-08
Aspect ratio	DMD	35 kPa	282	6.91705	2.22187
Total force	DMD	10 kPa	294	2.65763e-08	4.25817e-08
Time between main peaks	DMD	10 kPa	61	-2.30455e-15	3.84217e-15
Spreading area	DMD	10 kPa	223	1107.8	452.104
Relaxation velocity	DMD	10 kPa	295	-1.12119e-07	1.83381e-07
Relaxation power	DMD	10 kPa	61	-2.30455e-15	3.84217e-15
Minor Axis Length	DMD	10 kPa	24	12.4878	2.57634
Major Axis Length	DMD	10 kPa	24	82.855	26.8553
Frequency	DMD	10 kPa	290	1.19403	0.546397
Force y-axis	DMD	10 kPa	49	3.11689e-08	4.12033e-08
Force x-axis	DMD	10 kPa	50	2.68968e-08	3.09624e-08
Contraction velocity	DMD	10 kPa	295	1.80862e-07	2.64838e-07
Contraction time	DMD	10 kPa	289	0.214738	0.118507
Contraction power	DMD	10 kPa	295	1.23903e-14	4.76226e-14
Brightfield synchonicity	DMD	10 kPa	21	0.148318	0.116117
Brightfield contractility	DMD	10 kPa	19	3.49792e-07	1.92111e-07
Beads diplacement	DMD	10 kPa	61	6.46683e-09	8.09359e-09
Aspect ratio	DMD	10 kPa	24	6.86559	2.44959
